# Supplementary material for: Prefoldin complex promotes interferon-stimulated gene expression and is inhibited by rotavirus VP3
Source: Nat Commun. 2025 Aug 29;16:8083. doi: 10.1038/s41467-025-63393-3 (PMC12397275; doi:10.1038/s41467-025-63393-3)
Supplement: Supplementary file 3 — Supplementary Data 1 [file 41467_2025_63393_MOESM3_ESM.xlsx]

## Sheet: Global
Rank Number	Protein Name	RRV3_01	RRV3_02	RRV3_03	RRV3_04	RRV3_05	RRV3_06	RRV3_07	RRV3_08	MAX	SUM
1	'>RRV3'	61	62	88	368	117	NaN	NaN	NaN	368	696
2	'>gi|13654237|ref|NP_008835.5| DNA-dependent protein kinase catalytic subunit isoform 1 [Homo sapiens]'	236	77	NaN	NaN	NaN	NaN	NaN	NaN	236	313
3	'>gi|48762932|ref|NP_006576.2| T-complex protein 1 subunit theta isoform 1 [Homo sapiens]'	15	NaN	18	29	161	NaN	NaN	NaN	161	223
4	'>gi|55956899|ref|NP_000217.2| keratin, type I cytoskeletal 9 [Homo sapiens]'	138	95	39	39	57	48	45	62	138	523
5	'>gi|63162572|ref|NP_005989.3| T-complex protein 1 subunit gamma isoform a [Homo sapiens]'	NaN	NaN	NaN	28	129	NaN	1	NaN	129	158
6	'>gi|29788785|ref|NP_821133.1| tubulin beta chain isoform b [Homo sapiens]'	24	23	NaN	27	128	NaN	NaN	5	128	207
7	'>gi|119395750|ref|NP_006112.3| keratin, type II cytoskeletal 1 [Homo sapiens]'	127	109	56	54	73	67	71	87	127	644
8	'>gi|5453603|ref|NP_006422.1| T-complex protein 1 subunit beta isoform 1 [Homo sapiens]'	5	8	NaN	29	126	6	5	2	126	181
9	'>gi|393715095|ref|NP_001257329.1| tubulin alpha-1A chain isoform 2 [Homo sapiens]'	NaN	NaN	7	NaN	112	1	NaN	4	112	124
10	'>gi|24307939|ref|NP_036205.1| T-complex protein 1 subunit epsilon [Homo sapiens]'	13	6	13	30	111	4	NaN	NaN	111	177
11	'>gi|38455427|ref|NP_006421.2| T-complex protein 1 subunit delta isoform a [Homo sapiens]'	3	2	6	20	98	5	1	1	98	136
12	'>gi|54607053|ref|NP_006827.1| translational activator GCN1 [Homo sapiens]'	13	94	5	6	2	NaN	NaN	NaN	94	120
13	'>gi|195972866|ref|NP_000412.3| keratin, type I cytoskeletal 10 [Homo sapiens]'	92	86	41	23	72	41	66	73	92	494
14	'>gi|4502643|ref|NP_001753.1| T-complex protein 1 subunit zeta isoform a [Homo sapiens]'	11	11	11	17	87	5	3	NaN	87	145
15	'>gi|47132620|ref|NP_000414.2| keratin, type II cytoskeletal 2 epidermal [Homo sapiens]'	85	86	54	39	74	26	66	77	86	507
16	'>gi|57863257|ref|NP_110379.2| T-complex protein 1 subunit alpha isoform a [Homo sapiens]'	13	7	14	23	81	6	3	1	81	148
17	'>gi|115527082|ref|NP_005954.3| myosin-1 [Homo sapiens]'	NaN	3	NaN	NaN	NaN	NaN	NaN	81	81	84
18	'>gi|5453607|ref|NP_006420.1| T-complex protein 1 subunit eta isoform a [Homo sapiens]'	NaN	NaN	NaN	NaN	80	NaN	NaN	NaN	80	80
19	'>gi|33350932|ref|NP_001367.2| cytoplasmic dynein 1 heavy chain 1 [Homo sapiens]'	63	NaN	NaN	NaN	NaN	NaN	NaN	NaN	63	63
20	'>gi|5729877|ref|NP_006588.1| heat shock cognate 71 kDa protein isoform 1 [Homo sapiens]'	NaN	NaN	NaN	24	59	NaN	NaN	NaN	59	83
21	'>gi|5031741|ref|NP_005871.1| dnaJ homolog subfamily A member 2 [Homo sapiens]'	NaN	NaN	NaN	2	59	1	NaN	NaN	59	62
22	'>gi|18105007|ref|NP_004332.2| CAD protein [Homo sapiens]'	2	55	1	1	NaN	NaN	NaN	NaN	55	59
23	'>gi|41399285|ref|NP_955472.1| 60 kDa heat shock protein, mitochondrial [Homo sapiens]'	NaN	NaN	4	11	54	1	1	NaN	54	71
24	'>gi|58530840|ref|NP_004406.2| desmoplakin isoform I [Homo sapiens]'	34	52	16	3	23	25	29	36	52	218
25	'>sp|TRYP_PIG|(Common contaminant protein)'	50	42	27	35	30	22	26	27	50	259
26	'>gi|431822408|ref|NP_001258901.1| heat shock protein HSP 90-beta isoform c [Homo sapiens]'	NaN	1	3	43	16	NaN	NaN	NaN	43	63
27	'>gi|157412270|ref|NP_112480.2| heterogeneous nuclear ribonucleoprotein M isoform b [Homo sapiens]'	NaN	NaN	2	25	40	NaN	NaN	NaN	40	67
28	'>gi|61676188|ref|NP_113584.3| E3 ubiquitin-protein ligase HUWE1 [Homo sapiens]'	40	3	1	NaN	NaN	NaN	NaN	NaN	40	44
29	'>gi|119395754|ref|NP_000415.2| keratin, type II cytoskeletal 5 [Homo sapiens]'	33	39	20	9	28	36	28	25	39	218
30	'>gi|4885049|ref|NP_005150.1| actin, alpha cardiac muscle 1 proprotein [Homo sapiens]'	NaN	NaN	NaN	NaN	NaN	NaN	NaN	39	39	39
31	'>gi|4507943|ref|NP_003391.1| exportin-1 [Homo sapiens]'	NaN	NaN	12	38	3	NaN	NaN	NaN	38	53
32	'>gi|4504511|ref|NP_001530.1| dnaJ homolog subfamily A member 1 [Homo sapiens]'	NaN	NaN	NaN	4	38	3	NaN	NaN	38	45
33	'>gi|15431310|ref|NP_000517.2| keratin, type I cytoskeletal 14 [Homo sapiens]'	25	32	15	6	35	27	15	32	35	187
34	'>gi|41872631|ref|NP_004095.4| fatty acid synthase [Homo sapiens]'	NaN	34	NaN	NaN	NaN	NaN	NaN	NaN	34	34
35	'>gi|4504733|ref|NP_003595.1| insulin receptor substrate 4 [Homo sapiens]'	6	9	32	29	21	4	NaN	NaN	32	101
36	'>gi|8051636|ref|NP_009166.2| exportin-T [Homo sapiens]'	NaN	1	3	32	1	NaN	NaN	NaN	32	37
37	'>gi|167466173|ref|NP_005337.2| heat shock 70 kDa protein 1A/1B [Homo sapiens]'	NaN	NaN	NaN	6	31	NaN	1	NaN	31	38
38	'>gi|164607124|ref|NP_001106849.1| Fanconi anemia group I protein isoform 1 [Homo sapiens]'	NaN	NaN	30	NaN	NaN	NaN	NaN	NaN	30	30
39	'>gi|283436224|ref|NP_001164007.1| ATPase family AAA domain-containing protein 3A isoform 3 [Homo sapiens]'	NaN	NaN	NaN	NaN	29	NaN	NaN	NaN	29	29
40	'>gi|4503471|ref|NP_001393.1| elongation factor 1-alpha 1 [Homo sapiens]'	NaN	NaN	NaN	7	28	1	NaN	NaN	28	36
41	'>gi|528524479|ref|NP_001268649.1| polyubiquitin-B precursor [Homo sapiens]'	3	16	27	25	10	1	2	3	27	87
42	'>gi|22202629|ref|NP_665811.1| apoptosis-inducing factor 1, mitochondrial isoform 2 precursor [Homo sapiens]'	NaN	NaN	NaN	11	27	NaN	NaN	NaN	27	38
43	'>gi|237681109|ref|NP_001153705.1| sodium/potassium-transporting ATPase subunit alpha-1 isoform c [Homo sapiens]'	NaN	NaN	NaN	27	NaN	NaN	NaN	NaN	27	27
44	'>gi|4505775|ref|NP_002626.1| phosphate carrier protein, mitochondrial isoform b precursor [Homo sapiens]'	NaN	NaN	NaN	NaN	5	25	NaN	NaN	25	30
45	'>gi|4502285|ref|NP_001672.1| sarcoplasmic/endoplasmic reticulum calcium ATPase 2 isoform a [Homo sapiens]'	NaN	NaN	NaN	25	NaN	NaN	NaN	NaN	25	25
46	'>VP3 RRV-3, 835aa'	NaN	NaN	NaN	NaN	NaN	24	12	6	24	42
47	'>gi|23308577|ref|NP_006614.2| D-3-phosphoglycerate dehydrogenase [Homo sapiens]'	NaN	NaN	NaN	NaN	23	NaN	NaN	NaN	23	23
48	'>gi|5174735|ref|NP_006079.1| tubulin beta-4B chain [Homo sapiens]'	NaN	1	13	4	22	1	NaN	NaN	22	41
49	'>gi|29029559|ref|NP_001307.2| exportin-2 isoform 1 [Homo sapiens]'	NaN	NaN	NaN	22	NaN	NaN	NaN	NaN	22	22
50	'>gi|4504811|ref|NP_002221.1| junction plakoglobin [Homo sapiens]'	NaN	21	5	NaN	6	5	6	4	21	47
51	'>gi|153945728|ref|NP_005900.2| microtubule-associated protein 1B [Homo sapiens]'	21	9	NaN	NaN	NaN	1	NaN	NaN	21	31
52	'>gi|4503483|ref|NP_001952.1| elongation factor 2 [Homo sapiens]'	NaN	NaN	NaN	21	NaN	NaN	NaN	2	21	23
53	'>gi|154146191|ref|NP_005339.3| heat shock protein HSP 90-alpha isoform 2 [Homo sapiens]'	NaN	NaN	NaN	21	NaN	NaN	NaN	NaN	21	21
54	'>gi|4757810|ref|NP_004037.1| ATP synthase subunit alpha, mitochondrial isoform a precursor [Homo sapiens]'	NaN	NaN	NaN	NaN	21	NaN	NaN	NaN	21	21
55	'>gi|4885281|ref|NP_005262.1| glutamate dehydrogenase 1, mitochondrial precursor [Homo sapiens]'	6	NaN	NaN	NaN	20	NaN	NaN	NaN	20	26
56	'>gi|5032179|ref|NP_005753.1| transcription intermediary factor 1-beta [Homo sapiens]'	NaN	NaN	2	20	NaN	NaN	NaN	NaN	20	22
57	'>gi|57863271|ref|NP_055873.1| von Willebrand factor A domain-containing protein 8 isoform a precursor [Homo sapiens]'	NaN	20	NaN	NaN	NaN	NaN	NaN	NaN	20	20
58	'>gi|160420317|ref|NP_001104026.1| filamin-A isoform 2 [Homo sapiens]'	3	19	NaN	NaN	NaN	NaN	NaN	NaN	19	22
59	'>gi|208609990|ref|NP_055484.3| nuclear pore complex protein Nup93 isoform 1 [Homo sapiens]'	NaN	NaN	NaN	19	NaN	NaN	NaN	NaN	19	19
60	'>gi|381342476|ref|NP_001244222.1| heterogeneous nuclear ribonucleoprotein H [Homo sapiens]'	NaN	NaN	NaN	NaN	19	NaN	NaN	NaN	19	19
61	'>gi|57013276|ref|NP_006073.2| tubulin alpha-1B chain [Homo sapiens]'	9	7	NaN	18	2	6	6	NaN	18	48
62	'>gi|62750354|ref|NP_954659.1| matrin-3 isoform a [Homo sapiens]'	NaN	NaN	18	18	NaN	NaN	NaN	NaN	18	36
63	'>gi|449083351|ref|NP_001263347.1| protein transport protein Sec16A isoform 2 [Homo sapiens]'	NaN	18	3	NaN	NaN	NaN	NaN	NaN	18	21
64	'>gi|42822864|ref|NP_976322.1| ribonuclease inhibitor [Homo sapiens]'	NaN	NaN	1	NaN	18	NaN	NaN	NaN	18	19
65	'>gi|578801449|ref|XP_006711584.1| PREDICTED: tropomyosin alpha-3 chain isoform X7 [Homo sapiens]'	NaN	NaN	NaN	NaN	NaN	NaN	NaN	18	18	18
66	'>gi|66528888|ref|NP_001018125.1| Fanconi anemia group D2 protein isoform b [Homo sapiens]'	NaN	NaN	18	NaN	NaN	NaN	NaN	NaN	18	18
67	'>gi|100913206|ref|NP_001348.2| ATP-dependent RNA helicase A [Homo sapiens]'	NaN	NaN	17	1	NaN	NaN	NaN	NaN	17	18
68	'>gi|261399877|ref|NP_001159757.1| T-complex protein 1 subunit eta isoform d [Homo sapiens]'	9	5	12	16	NaN	5	2	NaN	16	49
69	'>gi|148529014|ref|NP_001914.3| DNA damage-binding protein 1 [Homo sapiens]'	NaN	NaN	16	4	NaN	NaN	NaN	NaN	16	20
70	'>gi|14043022|ref|NP_004981.2| methionine--tRNA ligase, cytoplasmic [Homo sapiens]'	NaN	NaN	NaN	16	NaN	NaN	NaN	NaN	16	16
71	'>gi|4505941|ref|NP_000929.1| DNA-directed RNA polymerase II subunit RPB2 [Homo sapiens]'	NaN	NaN	16	NaN	NaN	NaN	NaN	NaN	16	16
72	'>gi|45387945|ref|NP_065779.1| extended synaptotagmin-2 [Homo sapiens]'	NaN	NaN	NaN	16	NaN	NaN	NaN	NaN	16	16
73	'>gi|530390123|ref|XP_005251626.1| PREDICTED: tropomyosin beta chain isoform X5 [Homo sapiens]'	NaN	NaN	NaN	NaN	NaN	NaN	NaN	16	16	16
74	'>gi|66392203|ref|NP_001018146.1| NME1-NME2 protein [Homo sapiens]'	NaN	NaN	NaN	NaN	NaN	NaN	16	NaN	16	16
75	'>gi|46519147|ref|NP_060217.1| ankyrin repeat and KH domain-containing protein 1 isoform 1 [Homo sapiens]'	1	15	NaN	NaN	NaN	NaN	NaN	NaN	15	16
76	'>gi|148470406|ref|NP_001091676.1| heterogeneous nuclear ribonucleoprotein F [Homo sapiens]'	NaN	NaN	NaN	NaN	15	NaN	NaN	NaN	15	15
77	'>gi|225545550|ref|NP_057195.2| telomere length regulation protein TEL2 homolog [Homo sapiens]'	NaN	NaN	NaN	15	NaN	NaN	NaN	NaN	15	15
78	'>gi|231573214|ref|NP_056380.2| E3 ubiquitin-protein ligase listerin [Homo sapiens]'	NaN	15	NaN	NaN	NaN	NaN	NaN	NaN	15	15
79	'>gi|5729840|ref|NP_006650.1| gamma-tubulin complex component 2 isoform 2 [Homo sapiens]'	NaN	NaN	NaN	15	NaN	NaN	NaN	NaN	15	15
80	'>gi|119703744|ref|NP_001933.2| desmoglein-1 preproprotein [Homo sapiens]'	9	14	5	3	8	1	6	8	14	54
81	'>gi|4508011|ref|NP_003444.1| zinc finger MYM-type protein 2 [Homo sapiens]'	NaN	7	14	NaN	NaN	NaN	NaN	NaN	14	21
82	'>gi|31621305|ref|NP_573566.2| leucine-rich PPR motif-containing protein, mitochondrial precursor [Homo sapiens]'	NaN	NaN	14	2	NaN	NaN	NaN	NaN	14	16
83	'>gi|21396489|ref|NP_004784.2| lon protease homolog, mitochondrial isoform 1 precursor [Homo sapiens]'	NaN	NaN	1	14	NaN	NaN	NaN	NaN	14	15
84	'>gi|301171475|ref|NP_001180346.1| ATP-dependent RNA helicase DDX3X isoform 3 [Homo sapiens]'	NaN	NaN	NaN	1	14	NaN	NaN	NaN	14	15
85	'>gi|122937211|ref|NP_001073867.1| proteasome-associated protein ECM29 homolog [Homo sapiens]'	NaN	14	NaN	NaN	NaN	NaN	NaN	NaN	14	14
86	'>gi|188497750|ref|NP_277035.2| hexokinase-1 isoform HKI-td [Homo sapiens]'	NaN	NaN	NaN	14	NaN	NaN	NaN	NaN	14	14
87	'>gi|530412116|ref|XP_005257370.1| PREDICTED: junction plakoglobin isoform X1 [Homo sapiens]'	14	NaN	NaN	NaN	NaN	NaN	NaN	NaN	14	14
88	'>gi|62414289|ref|NP_003371.2| vimentin [Homo sapiens]'	NaN	NaN	NaN	NaN	14	NaN	NaN	NaN	14	14
89	'>gi|119703753|ref|NP_005546.2| keratin, type II cytoskeletal 6B [Homo sapiens]'	NaN	13	NaN	1	9	5	NaN	10	13	38
90	'>gi|20070344|ref|NP_079426.2| threonine--tRNA ligase, mitochondrial isoform a [Homo sapiens]'	NaN	NaN	1	4	13	NaN	NaN	NaN	13	18
91	'>gi|528078296|ref|NP_001268421.1| DNA mismatch repair protein Msh6 isoform 2 [Homo sapiens]'	NaN	NaN	13	2	NaN	NaN	NaN	NaN	13	15
92	'>gi|109255228|ref|NP_055627.2| centrosomal protein of 170 kDa isoform alpha [Homo sapiens]'	NaN	13	1	NaN	NaN	NaN	NaN	NaN	13	14
93	'>gi|4758138|ref|NP_004387.1| probable ATP-dependent RNA helicase DDX5 [Homo sapiens]'	NaN	NaN	NaN	1	13	NaN	NaN	NaN	13	14
94	'>gi|110611903|ref|NP_060003.2| myosin-4 [Homo sapiens]'	NaN	NaN	NaN	NaN	NaN	NaN	NaN	13	13	13
95	'>gi|157671927|ref|NP_660208.2| spermatogenesis-associated protein 5 [Homo sapiens]'	NaN	NaN	NaN	13	NaN	NaN	NaN	NaN	13	13
96	'>gi|169790923|ref|NP_000245.2| methionine synthase isoform 1 [Homo sapiens]'	NaN	NaN	13	NaN	NaN	NaN	NaN	NaN	13	13
97	'>gi|237649019|ref|NP_001153682.1| calcium-binding mitochondrial carrier protein Aralar2 isoform 1 [Homo sapiens]'	NaN	NaN	NaN	NaN	13	NaN	NaN	NaN	13	13
98	'>gi|4506583|ref|NP_002936.1| replication protein A 70 kDa DNA-binding subunit [Homo sapiens]'	NaN	NaN	NaN	NaN	13	NaN	NaN	NaN	13	13
99	'>gi|45827701|ref|NP_005119.2| protein dopey-2 [Homo sapiens]'	NaN	13	NaN	NaN	NaN	NaN	NaN	NaN	13	13
100	'>gi|8922665|ref|NP_060686.1| pantothenate kinase 4 [Homo sapiens]'	NaN	NaN	NaN	13	NaN	NaN	NaN	NaN	13	13
101	'>gi|5031839|ref|NP_005545.1| keratin, type II cytoskeletal 6A [Homo sapiens]'	12	4	NaN	NaN	3	NaN	7	NaN	12	26
102	'>gi|115298684|ref|NP_009141.2| polypeptide N-acetylgalactosaminyltransferase 6 [Homo sapiens]'	NaN	NaN	NaN	9	12	NaN	NaN	NaN	12	21
103	'>gi|156071459|ref|NP_001143.2| ADP/ATP translocase 2 [Homo sapiens]'	NaN	NaN	1	NaN	5	12	NaN	1	12	19
104	'>gi|192448443|ref|NP_068758.3| peptidyl-prolyl cis-trans isomerase FKBP10 precursor [Homo sapiens]'	NaN	NaN	NaN	4	12	NaN	NaN	NaN	12	16
105	'>gi|4506675|ref|NP_002941.1| dolichyl-diphosphooligosaccharide--protein glycosyltransferase subunit 1 precursor [Homo sapiens]'	NaN	NaN	NaN	2	12	NaN	NaN	NaN	12	14
106	'>gi|29788768|ref|NP_821080.1| tubulin beta-2B chain [Homo sapiens]'	NaN	1	NaN	NaN	12	NaN	NaN	NaN	12	13
107	'>gi|148664226|ref|NP_004563.2| plakophilin-2 isoform 2b [Homo sapiens]'	NaN	NaN	NaN	12	NaN	NaN	NaN	NaN	12	12
108	'>gi|221316632|ref|NP_001137534.1| coatomer subunit beta [Homo sapiens]'	NaN	NaN	NaN	12	NaN	NaN	NaN	NaN	12	12
109	'>gi|354983495|ref|NP_001238979.1| protein-L-isoaspartate(D-aspartate) O-methyltransferase isoform 3 [Homo sapiens]'	NaN	NaN	NaN	NaN	NaN	12	NaN	NaN	12	12
110	'>gi|5730023|ref|NP_006657.1| ruvB-like 2 [Homo sapiens]'	NaN	NaN	NaN	NaN	12	NaN	NaN	NaN	12	12
111	'>gi|574957204|ref|NP_001276334.1| MMS19 nucleotide excision repair protein homolog isoform 1 [Homo sapiens]'	NaN	NaN	NaN	12	NaN	NaN	NaN	NaN	12	12
112	'>gi|612407827|ref|NP_055186.3| A-kinase anchor protein 8-like isoform 1 [Homo sapiens]'	NaN	NaN	NaN	12	NaN	NaN	NaN	NaN	12	12
113	'>gi|223278387|ref|NP_059118.2| calmodulin-like protein 5 [Homo sapiens]'	9	11	10	6	4	3	4	6	11	53
114	'>gi|89357932|ref|NP_775487.2| keratin, type II cytoskeletal 78 isoform 1 [Homo sapiens]'	9	11	2	NaN	8	3	4	10	11	47
115	'>gi|62122917|ref|NP_001014364.1| filaggrin-2 [Homo sapiens]'	10	11	5	NaN	6	1	4	3	11	40
116	'>gi|48526509|ref|NP_001001563.1| mitochondrial import inner membrane translocase subunit TIM50 [Homo sapiens]'	NaN	NaN	NaN	3	9	11	1	NaN	11	24
117	'>gi|209869993|ref|NP_001129477.1| trifunctional purine biosynthetic protein adenosine-3 isoform 1 [Homo sapiens]'	NaN	NaN	3	11	NaN	NaN	NaN	NaN	11	14
118	'>gi|300192933|ref|NP_006787.2| AFG3-like protein 2 [Homo sapiens]'	NaN	NaN	NaN	11	3	NaN	NaN	NaN	11	14
119	'>gi|4504919|ref|NP_002264.1| keratin, type II cytoskeletal 8 isoform 2 [Homo sapiens]'	NaN	2	1	NaN	11	NaN	NaN	NaN	11	14
120	'>gi|112421013|ref|NP_065859.3| signal-induced proliferation-associated 1-like protein 2 [Homo sapiens]'	NaN	11	1	NaN	NaN	NaN	NaN	NaN	11	12
121	'>gi|54112121|ref|NP_036558.3| splicing factor 3B subunit 3 [Homo sapiens]'	NaN	NaN	11	1	NaN	NaN	NaN	NaN	11	12
122	'>gi|66472382|ref|NP_009115.2| nischarin isoform 1 [Homo sapiens]'	NaN	11	1	NaN	NaN	NaN	NaN	NaN	11	12
123	'>gi|110347425|ref|NP_001036016.1| structural maintenance of chromosomes protein 2 [Homo sapiens]'	NaN	NaN	11	NaN	NaN	NaN	NaN	NaN	11	11
124	'>gi|14165439|ref|NP_002131.2| heterogeneous nuclear ribonucleoprotein K isoform a [Homo sapiens]'	NaN	NaN	NaN	NaN	11	NaN	NaN	NaN	11	11
125	'>gi|32483374|ref|NP_006383.2| nucleolar protein 56 [Homo sapiens]'	NaN	NaN	NaN	NaN	11	NaN	NaN	NaN	11	11
126	'>gi|4506787|ref|NP_003861.1| ras GTPase-activating-like protein IQGAP1 [Homo sapiens]'	NaN	11	NaN	NaN	NaN	NaN	NaN	NaN	11	11
127	'>gi|24430192|ref|NP_005548.2| keratin, type I cytoskeletal 16 [Homo sapiens]'	7	10	7	1	9	5	7	9	10	55
128	'>gi|57864582|ref|NP_001009931.1| hornerin [Homo sapiens]'	10	8	4	NaN	4	2	1	3	10	32
129	'>gi|58761484|ref|NP_001008800.1| T-complex protein 1 subunit gamma isoform c [Homo sapiens]'	7	9	10	NaN	NaN	3	NaN	NaN	10	29
130	'>gi|14141161|ref|NP_004492.2| heterogeneous nuclear ribonucleoprotein U isoform b [Homo sapiens]'	NaN	NaN	10	10	NaN	NaN	NaN	NaN	10	20
131	'>gi|4501887|ref|NP_001605.1| actin, cytoplasmic 2 [Homo sapiens]'	2	2	2	NaN	10	2	NaN	1	10	19
132	'>gi|5032093|ref|NP_005619.1| neutral amino acid transporter B(0) isoform 1 [Homo sapiens]'	NaN	1	5	3	10	NaN	NaN	NaN	10	19
133	'>gi|61744483|ref|NP_001013269.1| 4F2 cell-surface antigen heavy chain isoform f [Homo sapiens]'	NaN	NaN	NaN	10	7	NaN	NaN	NaN	10	17
134	'>gi|153792663|ref|NP_060004.3| myosin-2 [Homo sapiens]'	4	NaN	NaN	NaN	NaN	NaN	NaN	10	10	14
135	'>gi|403310693|ref|NP_001258137.1| nebulin isoform 4 [Homo sapiens]'	NaN	NaN	NaN	NaN	4	NaN	NaN	10	10	14
136	'>gi|4507873|ref|NP_003363.1| prefoldin subunit 3 [Homo sapiens]'	NaN	NaN	NaN	NaN	1	10	1	NaN	10	12
137	'>gi|645912984|ref|NP_001280145.1| tubulin beta chain isoform e [Homo sapiens]'	NaN	NaN	1	NaN	1	10	NaN	NaN	10	12
138	'>gi|32189394|ref|NP_001677.2| ATP synthase subunit beta, mitochondrial precursor [Homo sapiens]'	NaN	NaN	NaN	NaN	10	NaN	NaN	1	10	11
139	'>gi|46852147|ref|NP_060530.3| isoleucine--tRNA ligase, mitochondrial precursor [Homo sapiens]'	NaN	NaN	1	10	NaN	NaN	NaN	NaN	10	11
140	'>gi|133925803|ref|NP_001076047.1| RNA binding protein fox-1 homolog 2 isoform 5 [Homo sapiens]'	NaN	NaN	NaN	NaN	10	NaN	NaN	NaN	10	10
141	'>gi|24430139|ref|NP_056355.2| RNA polymerase II-associated protein 1 [Homo sapiens]'	NaN	NaN	10	NaN	NaN	NaN	NaN	NaN	10	10
142	'>gi|27363457|ref|NP_079152.3| aarF domain-containing protein kinase 4 isoform a [Homo sapiens]'	NaN	NaN	NaN	NaN	10	NaN	NaN	NaN	10	10
143	'>gi|38505222|ref|NP_061895.3| protein disulfide-isomerase TMX3 precursor [Homo sapiens]'	NaN	NaN	NaN	NaN	10	NaN	NaN	NaN	10	10
144	'>gi|38569394|ref|NP_003631.2| elongator complex protein 1 [Homo sapiens]'	NaN	NaN	10	NaN	NaN	NaN	NaN	NaN	10	10
145	'>gi|39995082|ref|NP_060225.4| tRNA (cytosine(34)-C(5))-methyltransferase isoform 1 [Homo sapiens]'	NaN	NaN	NaN	10	NaN	NaN	NaN	NaN	10	10
146	'>gi|4503481|ref|NP_001395.1| elongation factor 1-gamma [Homo sapiens]'	NaN	NaN	NaN	NaN	10	NaN	NaN	NaN	10	10
147	'>gi|4506209|ref|NP_002794.1| 26S protease regulatory subunit 7 isoform 1 [Homo sapiens]'	NaN	NaN	NaN	NaN	10	NaN	NaN	NaN	10	10
148	'>gi|4506753|ref|NP_003698.1| ruvB-like 1 [Homo sapiens]'	NaN	NaN	NaN	NaN	10	NaN	NaN	NaN	10	10
149	'>gi|4758340|ref|NP_004452.1| phenylalanine--tRNA ligase alpha subunit [Homo sapiens]'	NaN	NaN	NaN	NaN	10	NaN	NaN	NaN	10	10
150	'''>gi|4758786|ref|NP_004541.1| NADH dehydrogenase [ubiquinone] iron-sulfur protein 2, mitochondrial isoform 1 precursor [Homo sapi...'' <Preview truncated at 128 characters>'	NaN	NaN	NaN	NaN	10	NaN	NaN	NaN	10	10
151	'>gi|570700827|ref|NP_001275682.1| structural maintenance of chromosomes protein 4 isoform 2 [Homo sapiens]'	NaN	NaN	10	NaN	NaN	NaN	NaN	NaN	10	10
152	'>gi|578836872|ref|XP_006724172.1| PREDICTED: cdc42 effector protein 1 isoform X3 [Homo sapiens]'	NaN	NaN	NaN	NaN	10	NaN	NaN	NaN	10	10
153	'>gi|194018511|ref|NP_778253.2| keratin, type II cytoskeletal 1b [Homo sapiens]'	6	9	4	NaN	6	NaN	9	5	9	39
154	'>gi|576583524|ref|NP_001276675.1| glyceraldehyde-3-phosphate dehydrogenase isoform 1 [Homo sapiens]'	2	2	NaN	NaN	2	1	2	9	9	18
155	'>gi|4505357|ref|NP_002480.1| NADH dehydrogenase [ubiquinone] 1 alpha subcomplex subunit 4 [Homo sapiens]'	NaN	NaN	NaN	NaN	NaN	NaN	9	4	9	13
156	'>gi|510937039|ref|NP_001265400.1| protein MON2 homolog isoform 4 [Homo sapiens]'	1	9	2	NaN	NaN	NaN	NaN	NaN	9	12
157	'>gi|24234688|ref|NP_004125.3| stress-70 protein, mitochondrial precursor [Homo sapiens]'	NaN	NaN	NaN	2	9	NaN	NaN	NaN	9	11
158	'>gi|550544217|ref|NP_001272368.1| rapamycin-insensitive companion of mTOR isoform 2 [Homo sapiens]'	NaN	9	1	NaN	NaN	NaN	NaN	NaN	9	10
159	'>gi|22748937|ref|NP_065801.1| exportin-5 [Homo sapiens]'	NaN	NaN	9	NaN	NaN	NaN	NaN	NaN	9	9
160	'>gi|34147522|ref|NP_064632.2| chaperone activity of bc1 complex-like, mitochondrial [Homo sapiens]'	NaN	NaN	NaN	NaN	9	NaN	NaN	NaN	9	9
161	'>gi|37693993|ref|NP_002504.2| nucleoside diphosphate kinase 3 precursor [Homo sapiens]'	NaN	NaN	NaN	NaN	NaN	NaN	9	NaN	9	9
162	'>gi|4506439|ref|NP_002884.1| histone-binding protein RBBP7 isoform 2 [Homo sapiens]'	NaN	NaN	NaN	NaN	9	NaN	NaN	NaN	9	9
163	'>gi|4826998|ref|NP_005057.1| splicing factor, proline- and glutamine-rich [Homo sapiens]'	NaN	NaN	NaN	9	NaN	NaN	NaN	NaN	9	9
164	'>gi|57634534|ref|NP_055950.1| nuclear pore complex protein Nup205 [Homo sapiens]'	NaN	9	NaN	NaN	NaN	NaN	NaN	NaN	9	9
165	'>gi|7019415|ref|NP_037468.1| protein transport protein Sec61 subunit alpha isoform 1 [Homo sapiens]'	NaN	NaN	NaN	NaN	NaN	9	NaN	NaN	9	9
166	'>sp|K1M1_SHEEP|(Common contaminant protein)'	NaN	9	NaN	NaN	NaN	NaN	NaN	NaN	9	9
167	'>gi|346986435|ref|NP_001231367.1| arginase-1 isoform 1 [Homo sapiens]'	8	4	4	4	3	2	1	2	8	28
168	'>sp|ALBU_BOVIN|(Common contaminant protein)'	8	3	3	5	3	NaN	NaN	NaN	8	22
169	'>gi|33469968|ref|NP_005907.3| DNA replication licensing factor MCM7 isoform 1 [Homo sapiens]'	NaN	NaN	NaN	5	8	NaN	NaN	NaN	8	13
170	'>gi|68800243|ref|NP_001560.2| interleukin-1 receptor-associated kinase 1 isoform 1 [Homo sapiens]'	NaN	NaN	NaN	5	8	NaN	NaN	NaN	8	13
171	'>gi|334191701|ref|NP_001229268.1| ATP-dependent 6-phosphofructokinase, platelet type isoform 2 [Homo sapiens]'	NaN	NaN	NaN	8	4	NaN	NaN	NaN	8	12
172	'>gi|33636719|ref|NP_006342.2| mitochondrial import inner membrane translocase subunit TIM44 [Homo sapiens]'	NaN	NaN	NaN	NaN	8	3	NaN	NaN	8	11
173	'>gi|426214088|ref|NP_001258766.1| reticulocalbin-2 isoform b precursor [Homo sapiens]'	NaN	NaN	NaN	1	8	2	NaN	NaN	8	11
174	'>gi|4759224|ref|NP_004699.1| programmed cell death protein 5 [Homo sapiens]'	NaN	NaN	NaN	NaN	NaN	1	8	2	8	11
175	'>gi|50592996|ref|NP_006077.2| tubulin beta-3 chain isoform 1 [Homo sapiens]'	1	1	NaN	1	8	NaN	NaN	NaN	8	11
176	'>gi|5454064|ref|NP_006319.1| RNA-binding protein 14 isoform 1 [Homo sapiens]'	NaN	NaN	NaN	3	8	NaN	NaN	NaN	8	11
177	'>gi|34147630|ref|NP_003312.3| elongation factor Tu, mitochondrial precursor [Homo sapiens]'	NaN	NaN	NaN	1	8	NaN	NaN	1	8	10
178	'>gi|155969697|ref|NP_775109.2| keratin, type II cytoskeletal 6C [Homo sapiens]'	NaN	NaN	8	NaN	NaN	NaN	NaN	1	8	9
179	'>gi|157388904|ref|NP_060272.3| HEAT repeat-containing protein 2 [Homo sapiens]'	NaN	NaN	NaN	8	1	NaN	NaN	NaN	8	9
180	'>gi|4502027|ref|NP_000468.1| serum albumin preproprotein [Homo sapiens]'	NaN	8	NaN	NaN	NaN	NaN	NaN	1	8	9
181	'>gi|574584816|ref|NP_001276058.1| tubulin beta-4A chain isoform 3 [Homo sapiens]'	NaN	NaN	NaN	1	8	NaN	NaN	NaN	8	9
182	'>gi|612339310|ref|NP_056197.3| E3 ubiquitin-protein ligase HECTD1 [Homo sapiens]'	NaN	8	1	NaN	NaN	NaN	NaN	NaN	8	9
183	'>gi|14210536|ref|NP_115914.1| tubulin beta-6 chain [Homo sapiens]'	NaN	NaN	NaN	NaN	8	NaN	NaN	NaN	8	8
184	'>gi|157388965|ref|NP_689483.3| schlafen family member 11 [Homo sapiens]'	NaN	NaN	NaN	8	NaN	NaN	NaN	NaN	8	8
185	'>gi|171906582|ref|NP_064583.2| coiled-coil domain-containing protein 47 precursor [Homo sapiens]'	NaN	NaN	NaN	NaN	8	NaN	NaN	NaN	8	8
186	'>gi|205360838|ref|NP_005138.3| dnaJ homolog subfamily A member 3, mitochondrial isoform 1 [Homo sapiens]'	NaN	NaN	NaN	NaN	8	NaN	NaN	NaN	8	8
187	'''>gi|209413738|ref|NP_001129243.1| dolichyl-diphosphooligosaccharide--protein glycosyltransferase subunit 2 isoform 2 precursor [...'' <Preview truncated at 128 characters>'	NaN	NaN	NaN	NaN	8	NaN	NaN	NaN	8	8
188	'>gi|21536449|ref|NP_002613.2| prefoldin subunit 1 [Homo sapiens]'	NaN	NaN	NaN	NaN	NaN	NaN	8	NaN	8	8
189	'>gi|224282119|ref|NP_001017392.2| SURP and G-patch domain-containing protein 2 [Homo sapiens]'	NaN	NaN	8	NaN	NaN	NaN	NaN	NaN	8	8
190	'>gi|311771535|ref|NP_001185771.1| T-complex protein 1 subunit beta isoform 2 [Homo sapiens]'	NaN	NaN	8	NaN	NaN	NaN	NaN	NaN	8	8
191	'>gi|41350216|ref|NP_061982.3| chitobiosyldiphosphodolichol beta-mannosyltransferase [Homo sapiens]'	NaN	NaN	NaN	NaN	8	NaN	NaN	NaN	8	8
192	'>gi|4503363|ref|NP_003850.1| dolichol-phosphate mannosyltransferase subunit 1 [Homo sapiens]'	NaN	NaN	NaN	NaN	NaN	8	NaN	NaN	8	8
193	'>gi|4505939|ref|NP_000928.1| DNA-directed RNA polymerase II subunit RPB1 [Homo sapiens]'	NaN	8	NaN	NaN	NaN	NaN	NaN	NaN	8	8
194	'>gi|48255945|ref|NP_001673.2| plasma membrane calcium-transporting ATPase 1 isoform 1b [Homo sapiens]'	NaN	NaN	8	NaN	NaN	NaN	NaN	NaN	8	8
195	'''>gi|511630715|ref|NP_001265432.1| dolichyl-diphosphooligosaccharide--protein glycosyltransferase subunit STT3A isoform a [Homo s...'' <Preview truncated at 128 characters>'	NaN	NaN	NaN	NaN	8	NaN	NaN	NaN	8	8
196	'>gi|527317371|ref|NP_001268392.1| structural maintenance of chromosomes protein 1A isoform 2 [Homo sapiens]'	NaN	NaN	8	NaN	NaN	NaN	NaN	NaN	8	8
197	'>gi|530364996|ref|XP_005245356.1| PREDICTED: aspartate--tRNA ligase, mitochondrial isoform X1 [Homo sapiens]'	NaN	NaN	NaN	NaN	8	NaN	NaN	NaN	8	8
198	'>gi|530415066|ref|XP_005260069.1| PREDICTED: protein Wiz isoform X9 [Homo sapiens]'	NaN	NaN	8	NaN	NaN	NaN	NaN	NaN	8	8
199	'>gi|5454158|ref|NP_006286.1| valine--tRNA ligase [Homo sapiens]'	NaN	NaN	8	NaN	NaN	NaN	NaN	NaN	8	8
200	'>gi|545746373|ref|NP_001271151.1| elongator complex protein 3 isoform 3 [Homo sapiens]'	NaN	NaN	NaN	NaN	8	NaN	NaN	NaN	8	8
201	'>gi|91208418|ref|NP_001035095.1| transcription elongation regulator 1 isoform 2 [Homo sapiens]'	NaN	NaN	8	NaN	NaN	NaN	NaN	NaN	8	8
202	'>gi|203098098|ref|NP_065910.3| protein Shroom3 [Homo sapiens]'	1	5	7	7	6	3	5	2	7	36
203	'>gi|4557032|ref|NP_002291.1| L-lactate dehydrogenase B chain [Homo sapiens]'	5	4	4	6	6	7	2	2	7	36
204	'>gi|544711041|ref|NP_001269836.1| T-complex protein 1 subunit theta isoform 2 [Homo sapiens]'	NaN	7	NaN	NaN	1	5	1	NaN	7	14
205	'>gi|148613856|ref|NP_001091974.1| probable ATP-dependent RNA helicase DDX17 isoform 3 [Homo sapiens]'	NaN	NaN	NaN	5	7	NaN	NaN	NaN	7	12
206	'>gi|115496169|ref|NP_000248.2| myosin-7 [Homo sapiens]'	1	2	NaN	NaN	NaN	NaN	NaN	7	7	10
207	'>gi|290542345|ref|NP_001166599.1| YTH domain-containing family protein 2 isoform 1 [Homo sapiens]'	NaN	NaN	NaN	2	7	1	NaN	NaN	7	10
208	'>gi|283135201|ref|NP_001164105.1| RNA-binding protein FUS isoform 2 [Homo sapiens]'	NaN	NaN	NaN	2	7	NaN	NaN	NaN	7	9
209	'>gi|31881785|ref|NP_079023.2| Hermansky-Pudlak syndrome 6 protein [Homo sapiens]'	NaN	NaN	NaN	7	2	NaN	NaN	NaN	7	9
210	'>gi|332164781|ref|NP_001193728.1| pyruvate kinase PKM isoform f [Homo sapiens]'	NaN	NaN	NaN	NaN	7	NaN	NaN	2	7	9
211	'>gi|4505255|ref|NP_002433.1| RNA-binding protein Musashi homolog 1 [Homo sapiens]'	NaN	NaN	NaN	NaN	7	2	NaN	NaN	7	9
212	'''>gi|20070197|ref|NP_005207.2| dolichyl-diphosphooligosaccharide--protein glycosyltransferase 48 kDa subunit precursor [Homo sapi...'' <Preview truncated at 128 characters>'	NaN	NaN	NaN	NaN	7	1	NaN	NaN	7	8
213	'>gi|118197272|ref|NP_060506.5| autophagy-related protein 2 homolog B [Homo sapiens]'	NaN	7	NaN	NaN	NaN	NaN	NaN	NaN	7	7
214	'>gi|14389309|ref|NP_116093.1| tubulin alpha-1C chain [Homo sapiens]'	NaN	NaN	NaN	NaN	7	NaN	NaN	NaN	7	7
215	'>gi|166235184|ref|NP_055246.2| paladin [Homo sapiens]'	NaN	NaN	NaN	7	NaN	NaN	NaN	NaN	7	7
216	'>gi|169790853|ref|NP_002272.2| keratin, type II cuticular Hb1 [Homo sapiens]'	NaN	7	NaN	NaN	NaN	NaN	NaN	NaN	7	7
217	'>gi|224028246|ref|NP_001138881.1| non-POU domain-containing octamer-binding protein isoform 1 [Homo sapiens]'	NaN	NaN	NaN	NaN	7	NaN	NaN	NaN	7	7
218	'>gi|25777612|ref|NP_002800.2| 26S proteasome non-ATPase regulatory subunit 3 [Homo sapiens]'	NaN	NaN	NaN	NaN	7	NaN	NaN	NaN	7	7
219	'>gi|260064009|ref|NP_056121.2| ubiquitin carboxyl-terminal hydrolase 24 [Homo sapiens]'	NaN	7	NaN	NaN	NaN	NaN	NaN	NaN	7	7
220	'>gi|281604138|ref|NP_001164015.1| serine/threonine-protein phosphatase PGAM5, mitochondrial isoform 2 [Homo sapiens]'	NaN	NaN	NaN	NaN	NaN	7	NaN	NaN	7	7
221	'>gi|312176433|ref|NP_001185908.1| stromal membrane-associated protein 2 isoform 2 [Homo sapiens]'	NaN	NaN	NaN	NaN	7	NaN	NaN	NaN	7	7
222	'>gi|379030588|ref|NP_001243778.1| DNA polymerase delta catalytic subunit [Homo sapiens]'	NaN	NaN	7	NaN	NaN	NaN	NaN	NaN	7	7
223	'>gi|38202257|ref|NP_938148.1| neutral alpha-glucosidase AB isoform 2 precursor [Homo sapiens]'	NaN	NaN	NaN	7	NaN	NaN	NaN	NaN	7	7
224	'>gi|40217847|ref|NP_054733.2| U5 small nuclear ribonucleoprotein 200 kDa helicase [Homo sapiens]'	NaN	7	NaN	NaN	NaN	NaN	NaN	NaN	7	7
225	'>gi|4557305|ref|NP_000025.1| fructose-bisphosphate aldolase A isoform 1 [Homo sapiens]'	NaN	NaN	NaN	NaN	NaN	NaN	NaN	7	7	7
226	'>gi|45597177|ref|NP_055858.2| TBC1 domain family member 9B isoform b [Homo sapiens]'	NaN	NaN	7	NaN	NaN	NaN	NaN	NaN	7	7
227	'>gi|52630440|ref|NP_036313.3| peptidyl-prolyl cis-trans isomerase FKBP8 [Homo sapiens]'	NaN	NaN	NaN	NaN	7	NaN	NaN	NaN	7	7
228	'>gi|530410380|ref|XP_005256727.1| PREDICTED: gem-associated protein 4 isoform X4 [Homo sapiens]'	NaN	NaN	NaN	7	NaN	NaN	NaN	NaN	7	7
229	'>gi|531034767|ref|NP_001269072.1| NLR family member X1 precursor [Homo sapiens]'	NaN	NaN	NaN	7	NaN	NaN	NaN	NaN	7	7
230	'>gi|544583486|ref|NP_001269802.1| E3 ubiquitin-protein ligase UBR5 isoform 2 [Homo sapiens]'	NaN	7	NaN	NaN	NaN	NaN	NaN	NaN	7	7
231	'>gi|54792138|ref|NP_055692.2| probable helicase with zinc finger domain [Homo sapiens]'	NaN	7	NaN	NaN	NaN	NaN	NaN	NaN	7	7
232	'>gi|7657015|ref|NP_055121.1| tRNA-splicing ligase RtcB homolog [Homo sapiens]'	NaN	NaN	NaN	NaN	7	NaN	NaN	NaN	7	7
233	'>gi|7661960|ref|NP_055523.1| kinetochore-associated protein 1 [Homo sapiens]'	NaN	7	NaN	NaN	NaN	NaN	NaN	NaN	7	7
234	'>gi|7662276|ref|NP_055534.1| protein FAM115A isoform 1 [Homo sapiens]'	NaN	NaN	NaN	7	NaN	NaN	NaN	NaN	7	7
235	'>gi|4506773|ref|NP_002956.1| protein S100-A9 [Homo sapiens]'	5	5	6	3	2	NaN	3	6	6	30
236	'>gi|6912286|ref|NP_036246.1| caspase-14 precursor [Homo sapiens]'	4	6	3	3	4	1	1	5	6	27
237	'>gi|4557701|ref|NP_000413.1| keratin, type I cytoskeletal 17 [Homo sapiens]'	2	5	5	NaN	6	NaN	3	5	6	26
238	'>gi|13435361|ref|NP_077739.1| desmocollin-1 isoform Dsc1a preproprotein [Homo sapiens]'	5	6	2	3	2	1	2	4	6	25
239	'>gi|125628636|ref|NP_872313.2| keratin, type II cytoskeletal 80 isoform K80 [Homo sapiens]'	4	5	2	NaN	6	1	NaN	3	6	21
240	'>gi|16751921|ref|NP_444513.1| dermcidin isoform 1 preproprotein [Homo sapiens]'	4	3	NaN	NaN	6	NaN	NaN	4	6	17
241	'>gi|209954811|ref|NP_001129628.1| zinc finger protein 507 [Homo sapiens]'	NaN	NaN	6	3	NaN	NaN	NaN	NaN	6	9
242	'>gi|13027640|ref|NP_005754.2| alpha-aminoadipic semialdehyde synthase, mitochondrial [Homo sapiens]'	NaN	NaN	NaN	2	6	NaN	NaN	NaN	6	8
243	'>gi|24475816|ref|NP_612510.1| very-long-chain enoyl-CoA reductase [Homo sapiens]'	NaN	NaN	NaN	NaN	2	6	NaN	NaN	6	8
244	'>gi|12408677|ref|NP_002614.2| prefoldin subunit 4 [Homo sapiens]'	NaN	NaN	NaN	NaN	NaN	1	6	NaN	6	7
245	'>gi|20127408|ref|NP_000173.2| trifunctional enzyme subunit alpha, mitochondrial precursor [Homo sapiens]'	NaN	NaN	NaN	1	6	NaN	NaN	NaN	6	7
246	'>gi|33469919|ref|NP_005905.2| DNA replication licensing factor MCM4 [Homo sapiens]'	NaN	NaN	NaN	6	1	NaN	NaN	NaN	6	7
247	'>gi|4505067|ref|NP_002349.1| mitotic spindle assembly checkpoint protein MAD2A [Homo sapiens]'	NaN	NaN	NaN	NaN	NaN	6	1	NaN	6	7
248	'>gi|108773810|ref|NP_064502.9| leucine--tRNA ligase, cytoplasmic [Homo sapiens]'	NaN	NaN	6	NaN	NaN	NaN	NaN	NaN	6	6
249	'>gi|109134349|ref|NP_036265.3| coatomer subunit gamma-2 isoform 1 [Homo sapiens]'	NaN	NaN	NaN	6	NaN	NaN	NaN	NaN	6	6
250	'>gi|109715835|ref|NP_071353.4| HEAT repeat-containing protein 6 [Homo sapiens]'	NaN	NaN	6	NaN	NaN	NaN	NaN	NaN	6	6
251	'>gi|11141903|ref|NP_068598.1| FAST kinase domain-containing protein 5 [Homo sapiens]'	NaN	NaN	NaN	NaN	6	NaN	NaN	NaN	6	6
252	'>gi|116235474|ref|NP_443134.2| serine/threonine-protein kinase 11-interacting protein [Homo sapiens]'	NaN	NaN	6	NaN	NaN	NaN	NaN	NaN	6	6
253	'>gi|133925811|ref|NP_002261.3| transportin-1 isoform 1 [Homo sapiens]'	NaN	NaN	NaN	6	NaN	NaN	NaN	NaN	6	6
254	'>gi|145301607|ref|NP_001077422.1| thyroid adenoma-associated protein isoform a [Homo sapiens]'	NaN	6	NaN	NaN	NaN	NaN	NaN	NaN	6	6
255	'>gi|145309311|ref|NP_001034680.2| probable ubiquitin carboxyl-terminal hydrolase FAF-X isoform 4 [Homo sapiens]'	NaN	6	NaN	NaN	NaN	NaN	NaN	NaN	6	6
256	'>gi|148536855|ref|NP_001091868.1| coatomer subunit alpha isoform 1 [Homo sapiens]'	NaN	NaN	6	NaN	NaN	NaN	NaN	NaN	6	6
257	'>gi|18699732|ref|NP_057260.2| 45 kDa calcium-binding protein isoform 2 precursor [Homo sapiens]'	NaN	NaN	NaN	NaN	6	NaN	NaN	NaN	6	6
258	'>gi|197927448|ref|NP_060501.3| WD repeat-containing protein 6 [Homo sapiens]'	NaN	NaN	NaN	6	NaN	NaN	NaN	NaN	6	6
259	'>gi|19923315|ref|NP_005403.2| serine hydroxymethyltransferase, mitochondrial isoform 1 precursor [Homo sapiens]'	NaN	NaN	NaN	NaN	6	NaN	NaN	NaN	6	6
260	'>gi|21361399|ref|NP_055040.2| serine/threonine-protein phosphatase 2A 65 kDa regulatory subunit A alpha isoform [Homo sapiens]'	NaN	NaN	NaN	NaN	6	NaN	NaN	NaN	6	6
261	'>gi|22202633|ref|NP_002615.2| prefoldin subunit 5 isoform alpha [Homo sapiens]'	NaN	NaN	NaN	NaN	NaN	NaN	6	NaN	6	6
262	'>gi|223941779|ref|NP_001138828.1| COBW domain-containing protein 1 isoform 3 [Homo sapiens]'	NaN	NaN	NaN	NaN	6	NaN	NaN	NaN	6	6
263	'>gi|224493847|ref|NP_001139013.1| T-complex protein 11-like protein 1 [Homo sapiens]'	NaN	NaN	NaN	NaN	6	NaN	NaN	NaN	6	6
264	'>gi|224967106|ref|NP_001139313.1| troponin I, fast skeletal muscle isoform 2 [Homo sapiens]'	NaN	NaN	NaN	NaN	NaN	NaN	NaN	6	6	6
265	'>gi|241982712|ref|NP_001155971.1| cullin-associated NEDD8-dissociated protein 2 isoform 1 [Homo sapiens]'	NaN	NaN	6	NaN	NaN	NaN	NaN	NaN	6	6
266	'>gi|24797106|ref|NP_055428.1| FAS-associated factor 2 [Homo sapiens]'	NaN	NaN	NaN	NaN	6	NaN	NaN	NaN	6	6
267	'>gi|25777602|ref|NP_002799.3| 26S proteasome non-ATPase regulatory subunit 2 isoform 1 [Homo sapiens]'	NaN	NaN	NaN	6	NaN	NaN	NaN	NaN	6	6
268	'>gi|26051235|ref|NP_060700.2| nuclear pore complex protein Nup133 [Homo sapiens]'	NaN	NaN	6	NaN	NaN	NaN	NaN	NaN	6	6
269	'>gi|262206280|ref|NP_003306.3| dnaJ homolog subfamily C member 7 isoform 1 [Homo sapiens]'	NaN	NaN	NaN	NaN	6	NaN	NaN	NaN	6	6
270	'>gi|301897469|ref|NP_001967.3| beta-enolase isoform 1 [Homo sapiens]'	NaN	NaN	NaN	NaN	NaN	NaN	NaN	6	6	6
271	'>gi|31657129|ref|NP_036525.1| phosphoribosylformylglycinamidine synthase [Homo sapiens]'	NaN	NaN	6	NaN	NaN	NaN	NaN	NaN	6	6
272	'>gi|388454220|ref|NP_001252541.1| CCR4-NOT transcription complex subunit 1 isoform c [Homo sapiens]'	NaN	6	NaN	NaN	NaN	NaN	NaN	NaN	6	6
273	'>gi|40354195|ref|NP_954657.1| keratin, type I cytoskeletal 18 [Homo sapiens]'	NaN	NaN	NaN	NaN	6	NaN	NaN	NaN	6	6
274	'>gi|411147369|ref|NP_001258628.1| ATP-binding cassette sub-family B member 7, mitochondrial isoform 5 [Homo sapiens]'	NaN	NaN	NaN	NaN	6	NaN	NaN	NaN	6	6
275	'>gi|4502551|ref|NP_001210.1| calumenin isoform a precursor [Homo sapiens]'	NaN	NaN	NaN	NaN	6	NaN	NaN	NaN	6	6
276	'>gi|4503729|ref|NP_002005.1| peptidyl-prolyl cis-trans isomerase FKBP4 [Homo sapiens]'	NaN	NaN	NaN	NaN	6	NaN	NaN	NaN	6	6
277	'>gi|4506605|ref|NP_000969.1| 60S ribosomal protein L23 [Homo sapiens]'	NaN	NaN	NaN	NaN	NaN	NaN	6	NaN	6	6
278	'>gi|4507835|ref|NP_000364.1| uridine 5''-monophosphate synthase [Homo sapiens]'	NaN	NaN	NaN	NaN	6	NaN	NaN	NaN	6	6
279	'>gi|4757834|ref|NP_004273.1| BAG family molecular chaperone regulator 2 [Homo sapiens]'	NaN	NaN	NaN	NaN	NaN	6	NaN	NaN	6	6
280	'>gi|5453549|ref|NP_006397.1| peroxiredoxin-4 precursor [Homo sapiens]'	NaN	NaN	NaN	NaN	NaN	6	NaN	NaN	6	6
281	'>gi|555943697|ref|NP_001273206.1| gamma-tubulin complex component 3 isoform 2 [Homo sapiens]'	NaN	NaN	NaN	6	NaN	NaN	NaN	NaN	6	6
282	'>gi|578836727|ref|XP_006724127.1| PREDICTED: germinal-center associated nuclear protein isoform X5 [Homo sapiens]'	NaN	6	NaN	NaN	NaN	NaN	NaN	NaN	6	6
283	'>gi|58331173|ref|NP_006575.2| T-complex protein 1 subunit zeta-2 isoform 1 [Homo sapiens]'	NaN	NaN	NaN	NaN	6	NaN	NaN	NaN	6	6
284	'>gi|73695475|ref|NP_060542.4| HEAT repeat-containing protein 1 [Homo sapiens]'	NaN	6	NaN	NaN	NaN	NaN	NaN	NaN	6	6
285	'>gi|7657562|ref|NP_055336.1| SH3 domain-binding protein 4 [Homo sapiens]'	NaN	NaN	NaN	6	NaN	NaN	NaN	NaN	6	6
286	'>gi|7657689|ref|NP_055078.1| ATP-dependent zinc metalloprotease YME1L1 isoform 3 [Homo sapiens]'	NaN	NaN	NaN	NaN	6	NaN	NaN	NaN	6	6
287	'>gi|7705855|ref|NP_057226.1| estradiol 17-beta-dehydrogenase 12 [Homo sapiens]'	NaN	NaN	NaN	NaN	NaN	6	NaN	NaN	6	6
288	'>gi|88759348|ref|NP_078822.3| RING finger protein 219 [Homo sapiens]'	NaN	NaN	NaN	6	NaN	NaN	NaN	NaN	6	6
289	'>gi|94538362|ref|NP_004466.2| flotillin-2 [Homo sapiens]'	NaN	NaN	NaN	NaN	6	NaN	NaN	NaN	6	6
290	'>gi|98986453|ref|NP_002461.2| myosin-3 [Homo sapiens]'	NaN	NaN	NaN	NaN	NaN	NaN	NaN	6	6	6
291	'>gi|17998551|ref|NP_536722.1| serpin B12 [Homo sapiens]'	5	5	1	NaN	3	1	1	2	5	18
292	'>gi|50845388|ref|NP_001002858.1| annexin A2 isoform 1 [Homo sapiens]'	3	5	2	1	3	NaN	2	2	5	18
293	'>gi|578835525|ref|XP_006723678.1| PREDICTED: protein-glutamine gamma-glutamyltransferase E isoform X1 [Homo sapiens]'	4	5	1	NaN	3	NaN	NaN	1	5	14
294	'>gi|60097902|ref|NP_002007.1| filaggrin [Homo sapiens]'	2	5	2	NaN	2	3	NaN	NaN	5	14
295	'>gi|4506145|ref|NP_002760.1| trypsin-1 preproprotein [Homo sapiens]'	5	3	2	NaN	NaN	NaN	1	1	5	12
296	'>gi|268370295|ref|NP_001161205.1| valine--tRNA ligase, mitochondrial isoform 3 [Homo sapiens]'	NaN	NaN	5	4	NaN	NaN	NaN	NaN	5	9
297	'>gi|124494247|ref|NP_001074419.1| unconventional myosin-Ic isoform b [Homo sapiens]'	NaN	NaN	5	3	NaN	NaN	NaN	NaN	5	8
298	'>gi|134288884|ref|NP_001077083.1| probable glutamate--tRNA ligase, mitochondrial [Homo sapiens]'	NaN	NaN	NaN	NaN	5	1	NaN	NaN	5	6
299	'>gi|4506455|ref|NP_002892.1| reticulocalbin-1 precursor [Homo sapiens]'	NaN	NaN	NaN	NaN	5	1	NaN	NaN	5	6
300	'>gi|557440906|ref|NP_001273515.1| CDP-diacylglycerol--inositol 3-phosphatidyltransferase isoform 3 [Homo sapiens]'	NaN	NaN	NaN	NaN	NaN	1	5	NaN	5	6
301	'>gi|109148539|ref|NP_821158.2| gamma-glutamyltransferase 7 [Homo sapiens]'	NaN	NaN	NaN	5	NaN	NaN	NaN	NaN	5	5
302	'>gi|110825988|ref|NP_005637.3| probable methyltransferase TARBP1 [Homo sapiens]'	NaN	NaN	5	NaN	NaN	NaN	NaN	NaN	5	5
303	'>gi|126032350|ref|NP_001075109.1| DNA-dependent protein kinase catalytic subunit isoform 2 [Homo sapiens]'	NaN	NaN	5	NaN	NaN	NaN	NaN	NaN	5	5
304	'>gi|13654270|ref|NP_112483.1| ribosomal biogenesis protein LAS1L isoform 1 [Homo sapiens]'	NaN	NaN	NaN	5	NaN	NaN	NaN	NaN	5	5
305	'>gi|154350241|ref|NP_065073.3| brefeldin A-inhibited guanine nucleotide-exchange protein 3 [Homo sapiens]'	NaN	5	NaN	NaN	NaN	NaN	NaN	NaN	5	5
306	'>gi|154448892|ref|NP_055839.3| exportin-7 [Homo sapiens]'	NaN	NaN	NaN	5	NaN	NaN	NaN	NaN	5	5
307	'>gi|157694494|ref|NP_001099008.1| myb-binding protein 1A isoform 1 [Homo sapiens]'	NaN	NaN	5	NaN	NaN	NaN	NaN	NaN	5	5
308	'>gi|19923142|ref|NP_002256.2| importin subunit beta-1 isoform 1 [Homo sapiens]'	NaN	NaN	NaN	5	NaN	NaN	NaN	NaN	5	5
309	'>gi|20070125|ref|NP_000909.2| protein disulfide-isomerase precursor [Homo sapiens]'	NaN	NaN	NaN	NaN	5	NaN	NaN	NaN	5	5
310	'>gi|208973244|ref|NP_001129174.1| 14-3-3 protein zeta/delta [Homo sapiens]'	NaN	NaN	NaN	NaN	NaN	5	NaN	NaN	5	5
311	'>gi|221307568|ref|NP_001138295.1| C-myc promoter-binding protein isoform 1 [Homo sapiens]'	NaN	5	NaN	NaN	NaN	NaN	NaN	NaN	5	5
312	'>gi|222136639|ref|NP_005947.3| C-1-tetrahydrofolate synthase, cytoplasmic [Homo sapiens]'	NaN	NaN	NaN	5	NaN	NaN	NaN	NaN	5	5
313	'>gi|224831257|ref|NP_055467.3| importin-13 [Homo sapiens]'	NaN	NaN	NaN	5	NaN	NaN	NaN	NaN	5	5
314	'>gi|27477134|ref|NP_079199.2| nuclear pore membrane glycoprotein 210 precursor [Homo sapiens]'	NaN	5	NaN	NaN	NaN	NaN	NaN	NaN	5	5
315	'>gi|312836798|ref|NP_001186125.1| armadillo repeat-containing protein 6 isoform 1 [Homo sapiens]'	NaN	NaN	NaN	NaN	5	NaN	NaN	NaN	5	5
316	'>gi|32454741|ref|NP_001226.2| serpin H1 precursor [Homo sapiens]'	NaN	NaN	NaN	NaN	5	NaN	NaN	NaN	5	5
317	'>gi|33239451|ref|NP_872590.1| proliferating cell nuclear antigen [Homo sapiens]'	NaN	NaN	NaN	NaN	NaN	5	NaN	NaN	5	5
318	'>gi|355477267|ref|NP_001239051.1| PAS domain-containing serine/threonine-protein kinase isoform 3 [Homo sapiens]'	NaN	NaN	5	NaN	NaN	NaN	NaN	NaN	5	5
319	'>gi|355594753|ref|NP_001822.3| clusterin preproprotein [Homo sapiens]'	NaN	NaN	5	NaN	NaN	NaN	NaN	NaN	5	5
320	'>gi|38569417|ref|NP_065796.1| alanine--tRNA ligase, mitochondrial [Homo sapiens]'	NaN	NaN	NaN	5	NaN	NaN	NaN	NaN	5	5
321	'>gi|38679960|ref|NP_942131.1| acetyl-CoA carboxylase 1 isoform 1 [Homo sapiens]'	NaN	5	NaN	NaN	NaN	NaN	NaN	NaN	5	5
322	'>gi|390608669|ref|NP_001254629.1| prohibitin-2 isoform 3 [Homo sapiens]'	NaN	NaN	NaN	NaN	NaN	5	NaN	NaN	5	5
323	'>gi|428977337|ref|NP_001258803.1| protein AAR2 homolog [Homo sapiens]'	NaN	NaN	NaN	NaN	5	NaN	NaN	NaN	5	5
324	'>gi|440918695|ref|NP_001259004.1| ubiquitin carboxyl-terminal hydrolase 10 isoform 1 [Homo sapiens]'	NaN	NaN	NaN	5	NaN	NaN	NaN	NaN	5	5
325	'>gi|4502163|ref|NP_001638.1| apolipoprotein D precursor [Homo sapiens]'	NaN	NaN	5	NaN	NaN	NaN	NaN	NaN	5	5
326	'>gi|4757926|ref|NP_004893.1| RNA-binding protein 39 isoform b [Homo sapiens]'	NaN	NaN	NaN	NaN	5	NaN	NaN	NaN	5	5
327	'>gi|4826730|ref|NP_004949.1| serine/threonine-protein kinase mTOR [Homo sapiens]'	NaN	5	NaN	NaN	NaN	NaN	NaN	NaN	5	5
328	'>gi|4885487|ref|NP_005430.1| myeloid leukemia factor 2 [Homo sapiens]'	NaN	NaN	NaN	NaN	NaN	5	NaN	NaN	5	5
329	'>gi|52632379|ref|NP_001005332.1| melanoma-associated antigen D1 isoform b [Homo sapiens]'	NaN	NaN	NaN	5	NaN	NaN	NaN	NaN	5	5
330	'>gi|530362743|ref|XP_005270979.1| PREDICTED: protein Hook homolog 1 isoform X1 [Homo sapiens]'	NaN	NaN	NaN	5	NaN	NaN	NaN	NaN	5	5
331	'''>gi|530414178|ref|XP_005266746.1| PREDICTED: mitochondrial import inner membrane translocase subunit Tim21 isoform X1 [Homo sapi...'' <Preview truncated at 128 characters>'	NaN	NaN	NaN	NaN	NaN	NaN	5	NaN	5	5
332	'>gi|56788364|ref|NP_065194.2| gamma-tubulin complex component 6 [Homo sapiens]'	NaN	5	NaN	NaN	NaN	NaN	NaN	NaN	5	5
333	'>gi|573014815|ref|NP_001275905.1| X-ray repair cross-complementing protein 6 isoform 1 [Homo sapiens]'	NaN	NaN	NaN	NaN	5	NaN	NaN	NaN	5	5
334	'>gi|578822211|ref|XP_005271621.2| PREDICTED: serine-protein kinase ATM isoform X4 [Homo sapiens]'	NaN	5	NaN	NaN	NaN	NaN	NaN	NaN	5	5
335	'>gi|597709777|ref|NP_001243000.2| E3 ubiquitin-protein ligase RNF213 isoform 3 [Homo sapiens]'	5	NaN	NaN	NaN	NaN	NaN	NaN	NaN	5	5
336	'>gi|62241042|ref|NP_004437.2| bifunctional glutamate/proline--tRNA ligase [Homo sapiens]'	NaN	5	NaN	NaN	NaN	NaN	NaN	NaN	5	5
337	'>gi|663429567|ref|NP_001287660.1| activating molecule in BECN1-regulated autophagy protein 1 isoform 4 [Homo sapiens]'	NaN	NaN	5	NaN	NaN	NaN	NaN	NaN	5	5
338	'>gi|81295407|ref|NP_001032248.1| acyl-coenzyme A thioesterase 9, mitochondrial isoform a precursor [Homo sapiens]'	NaN	NaN	NaN	NaN	5	NaN	NaN	NaN	5	5
339	'>gi|87116681|ref|NP_705841.2| lysophospholipid acyltransferase LPCAT4 [Homo sapiens]'	NaN	NaN	NaN	NaN	5	NaN	NaN	NaN	5	5
340	'>gi|88900507|ref|NP_001034708.1| protein arginine N-methyltransferase 5 isoform b [Homo sapiens]'	NaN	NaN	NaN	NaN	5	NaN	NaN	NaN	5	5
341	'>gi|8923421|ref|NP_060297.1| serine--tRNA ligase, mitochondrial isoform b precursor [Homo sapiens]'	NaN	NaN	NaN	NaN	5	NaN	NaN	NaN	5	5
342	'>Reverse >gi|322302755|ref|NP_001189788.1| SHC-transforming protein 1 isoform 5 precursor [Homo sapiens]'	3	2	2	2	2	NaN	4	3	4	18
343	'>gi|4505821|ref|NP_002643.1| prolactin-inducible protein precursor [Homo sapiens]'	1	3	4	2	NaN	1	2	3	4	16
344	'>Reverse >gi|154240671|ref|NP_775760.3| maestro heat-like repeat-containing protein family member 2B [Homo sapiens]'	3	1	NaN	4	1	3	NaN	1	4	13
345	'>gi|12408675|ref|NP_036526.2| prefoldin subunit 2 [Homo sapiens]'	NaN	NaN	NaN	NaN	2	4	3	NaN	4	9
346	'>gi|258613943|ref|NP_001158222.1| aspartyl/asparaginyl beta-hydroxylase isoform f [Homo sapiens]'	NaN	NaN	3	4	NaN	NaN	NaN	NaN	4	7
347	'>gi|4557663|ref|NP_001542.1| immunoglobulin-binding protein 1 [Homo sapiens]'	NaN	NaN	NaN	NaN	4	3	NaN	NaN	4	7
348	'>gi|68563515|ref|NP_001020402.1| keratinocyte proline-rich protein [Homo sapiens]'	1	4	NaN	NaN	1	NaN	1	NaN	4	7
349	'>gi|4557553|ref|NP_000108.1| emerin [Homo sapiens]'	NaN	NaN	NaN	NaN	2	4	NaN	NaN	4	6
350	'>gi|52630342|ref|NP_002108.4| HLA class I histocompatibility antigen, Cw-1 alpha chain precursor [Homo sapiens]'	NaN	NaN	NaN	NaN	4	2	NaN	NaN	4	6
351	'>gi|67782356|ref|NP_001255.3| corneodesmosin precursor [Homo sapiens]'	4	1	NaN	NaN	NaN	NaN	1	NaN	4	6
352	'>gi|21361368|ref|NP_002851.2| delta-1-pyrroline-5-carboxylate synthase isoform 1 [Homo sapiens]'	NaN	NaN	NaN	4	1	NaN	NaN	NaN	4	5
353	'>gi|31377562|ref|NP_060115.3| HAUS augmin-like complex subunit 6 isoform 1 [Homo sapiens]'	NaN	NaN	1	4	NaN	NaN	NaN	NaN	4	5
354	'>gi|31712030|ref|NP_853553.1| ancient ubiquitous protein 1 [Homo sapiens]'	NaN	NaN	NaN	NaN	4	1	NaN	NaN	4	5
355	'>gi|325301078|ref|NP_001191456.1| translocon-associated protein subunit delta isoform 3 precursor [Homo sapiens]'	NaN	NaN	NaN	NaN	NaN	1	4	NaN	4	5
356	'>gi|50345988|ref|NP_001001973.1| ATP synthase subunit gamma, mitochondrial isoform L (liver) precursor [Homo sapiens]'	NaN	NaN	NaN	NaN	1	4	NaN	NaN	4	5
357	'>gi|666638015|ref|NP_001287997.1| ADP-ribosylation factor-like protein 1 isoform 2 [Homo sapiens]'	NaN	NaN	NaN	NaN	NaN	1	4	NaN	4	5
358	'>gi|103471997|ref|NP_056240.2| DNA-directed RNA polymerase I subunit RPA1 [Homo sapiens]'	NaN	4	NaN	NaN	NaN	NaN	NaN	NaN	4	4
359	'>gi|110624781|ref|NP_003793.2| myosin-13 [Homo sapiens]'	NaN	NaN	NaN	NaN	NaN	NaN	NaN	4	4	4
360	'>gi|11321607|ref|NP_004228.1| pachytene checkpoint protein 2 homolog isoform 1 [Homo sapiens]'	NaN	NaN	NaN	NaN	4	NaN	NaN	NaN	4	4
361	'>gi|120587019|ref|NP_055160.2| zinc finger protein 318 [Homo sapiens]'	NaN	4	NaN	NaN	NaN	NaN	NaN	NaN	4	4
362	'>gi|122937185|ref|NP_001073861.1| protein LCHN [Homo sapiens]'	NaN	NaN	NaN	NaN	4	NaN	NaN	NaN	4	4
363	'>gi|124001558|ref|NP_689799.3| inactive ubiquitin carboxyl-terminal hydrolase 54 [Homo sapiens]'	NaN	4	NaN	NaN	NaN	NaN	NaN	NaN	4	4
364	'>gi|13236579|ref|NP_077306.1| long-chain fatty acid transport protein 3 [Homo sapiens]'	NaN	NaN	NaN	NaN	4	NaN	NaN	NaN	4	4
365	'>gi|13491166|ref|NP_055491.1| pumilio homolog 1 isoform 2 [Homo sapiens]'	NaN	NaN	4	NaN	NaN	NaN	NaN	NaN	4	4
366	'>gi|149944680|ref|NP_056117.1| HAUS augmin-like complex subunit 5 [Homo sapiens]'	NaN	NaN	NaN	NaN	4	NaN	NaN	NaN	4	4
367	'>gi|149999606|ref|NP_006293.2| mannosyl-oligosaccharide glucosidase isoform 1 [Homo sapiens]'	NaN	NaN	NaN	4	NaN	NaN	NaN	NaN	4	4
368	'>gi|156119615|ref|NP_008832.2| unconventional myosin-IXa [Homo sapiens]'	NaN	4	NaN	NaN	NaN	NaN	NaN	NaN	4	4
369	'>gi|156523968|ref|NP_001609.2| poly [ADP-ribose] polymerase 1 [Homo sapiens]'	NaN	NaN	4	NaN	NaN	NaN	NaN	NaN	4	4
370	'>gi|157266264|ref|NP_942147.3| pleckstrin homology-like domain family B member 3 [Homo sapiens]'	NaN	NaN	NaN	4	NaN	NaN	NaN	NaN	4	4
371	'>gi|157671929|ref|NP_002636.2| phosphatidylinositol 4-phosphate 3-kinase C2 domain-containing subunit alpha [Homo sapiens]'	NaN	4	NaN	NaN	NaN	NaN	NaN	NaN	4	4
372	'>gi|157739940|ref|NP_001099040.1| nucleoside diphosphate-linked moiety X motif 19, mitochondrial precursor [Homo sapiens]'	NaN	NaN	NaN	NaN	4	NaN	NaN	NaN	4	4
373	'>gi|16306548|ref|NP_006504.2| serine--tRNA ligase, cytoplasmic [Homo sapiens]'	NaN	NaN	NaN	NaN	4	NaN	NaN	NaN	4	4
374	'>gi|165905613|ref|NP_976049.3| RNA-binding protein MEX3D isoform 1 [Homo sapiens]'	NaN	NaN	NaN	4	NaN	NaN	NaN	NaN	4	4
375	'>gi|193804923|ref|NP_060485.4| uncharacterized protein CXorf57 isoform 1 [Homo sapiens]'	NaN	NaN	NaN	4	NaN	NaN	NaN	NaN	4	4
376	'>gi|21361114|ref|NP_003553.2| mitochondrial 2-oxoglutarate/malate carrier protein isoform 1 [Homo sapiens]'	NaN	NaN	NaN	NaN	NaN	4	NaN	NaN	4	4
377	'>gi|21361794|ref|NP_060918.2| cullin-associated NEDD8-dissociated protein 1 [Homo sapiens]'	NaN	NaN	4	NaN	NaN	NaN	NaN	NaN	4	4
378	'>gi|23097308|ref|NP_149062.1| nesprin-1 isoform 2 [Homo sapiens]'	NaN	NaN	NaN	NaN	NaN	NaN	NaN	4	4	4
379	'>gi|237820620|ref|NP_113673.3| glutamate-rich WD repeat-containing protein 1 [Homo sapiens]'	NaN	NaN	NaN	NaN	4	NaN	NaN	NaN	4	4
380	'>gi|238776833|ref|NP_005773.3| THO complex subunit 4 [Homo sapiens]'	NaN	NaN	NaN	NaN	NaN	4	NaN	NaN	4	4
381	'>gi|24234683|ref|NP_004642.2| ubiquitin carboxyl-terminal hydrolase 11 [Homo sapiens]'	NaN	NaN	NaN	4	NaN	NaN	NaN	NaN	4	4
382	'>gi|24234699|ref|NP_002267.2| keratin, type I cytoskeletal 19 [Homo sapiens]'	NaN	NaN	NaN	NaN	4	NaN	NaN	NaN	4	4
383	'>gi|24308201|ref|NP_065392.1| adipocyte plasma membrane-associated protein [Homo sapiens]'	NaN	NaN	NaN	NaN	4	NaN	NaN	NaN	4	4
384	'>gi|27734709|ref|NP_775885.1| nodal modulator 2 isoform 2 precursor [Homo sapiens]'	NaN	NaN	4	NaN	NaN	NaN	NaN	NaN	4	4
385	'>gi|281182727|ref|NP_001162582.1| protein SCO2 homolog, mitochondrial precursor [Homo sapiens]'	NaN	NaN	NaN	NaN	NaN	4	NaN	NaN	4	4
386	'>gi|288806587|ref|NP_001165774.1| serine/threonine-protein kinase greatwall isoform 1 [Homo sapiens]'	NaN	NaN	NaN	4	NaN	NaN	NaN	NaN	4	4
387	'>gi|29171705|ref|NP_803182.1| melanoma-associated antigen D2 [Homo sapiens]'	NaN	NaN	NaN	NaN	4	NaN	NaN	NaN	4	4
388	'>gi|296010848|ref|NP_001171546.1| asparagine synthetase [glutamine-hydrolyzing] isoform b [Homo sapiens]'	NaN	NaN	NaN	NaN	4	NaN	NaN	NaN	4	4
389	'>gi|300796991|ref|NP_001177990.1| mitochondrial glutamate carrier 1 [Homo sapiens]'	NaN	NaN	NaN	NaN	NaN	4	NaN	NaN	4	4
390	'>gi|388240786|ref|NP_001252525.1| prefoldin subunit 6 [Homo sapiens]'	NaN	NaN	NaN	NaN	NaN	NaN	4	NaN	4	4
391	'>gi|388240801|ref|NP_116126.3| lamin-B2 [Homo sapiens]'	NaN	4	NaN	NaN	NaN	NaN	NaN	NaN	4	4
392	'>gi|392513662|ref|NP_001254738.1| interleukin enhancer-binding factor 2 isoform 2 [Homo sapiens]'	NaN	NaN	NaN	NaN	4	NaN	NaN	NaN	4	4
393	'>gi|394582093|ref|NP_002379.3| DNA replication licensing factor MCM3 isoform 1 [Homo sapiens]'	NaN	NaN	NaN	4	NaN	NaN	NaN	NaN	4	4
394	'>gi|40288288|ref|NP_954592.1| histone-arginine methyltransferase CARM1 [Homo sapiens]'	NaN	NaN	NaN	NaN	4	NaN	NaN	NaN	4	4
395	'>gi|42476022|ref|NP_060205.3| tetratricopeptide repeat protein 27 isoform 1 [Homo sapiens]'	NaN	NaN	NaN	4	NaN	NaN	NaN	NaN	4	4
396	'>gi|4503519|ref|NP_003745.1| eukaryotic translation initiation factor 3 subunit F [Homo sapiens]'	NaN	NaN	NaN	NaN	4	NaN	NaN	NaN	4	4
397	'''>gi|4506019|ref|NP_002708.1| serine/threonine-protein phosphatase 2A 55 kDa regulatory subunit B alpha isoform isoform 1 [Homo s...'' <Preview truncated at 128 characters>'	NaN	NaN	NaN	NaN	4	NaN	NaN	NaN	4	4
398	'>gi|4507157|ref|NP_003096.1| sortilin-related receptor preproprotein [Homo sapiens]'	NaN	4	NaN	NaN	NaN	NaN	NaN	NaN	4	4
399	'>gi|4885399|ref|NP_005436.1| structural maintenance of chromosomes protein 3 [Homo sapiens]'	NaN	NaN	4	NaN	NaN	NaN	NaN	NaN	4	4
400	'>gi|50592988|ref|NP_003357.2| cytochrome b-c1 complex subunit 2, mitochondrial precursor [Homo sapiens]'	NaN	NaN	NaN	NaN	4	NaN	NaN	NaN	4	4
401	'>gi|530420151|ref|XP_005261691.1| PREDICTED: phosphatidylinositol 4-kinase alpha isoform X1 [Homo sapiens]'	NaN	4	NaN	NaN	NaN	NaN	NaN	NaN	4	4
402	'''>gi|530424043|ref|XP_005256073.1| PREDICTED: pyruvate dehydrogenase phosphatase regulatory subunit, mitochondrial isoform X2 [Ho...'' <Preview truncated at 128 characters>'	NaN	NaN	NaN	4	NaN	NaN	NaN	NaN	4	4
403	'>gi|530426904|ref|XP_005266263.1| PREDICTED: cell division cycle protein 16 homolog isoform X3 [Homo sapiens]'	NaN	NaN	NaN	NaN	4	NaN	NaN	NaN	4	4
404	'>gi|5454084|ref|NP_006406.1| serine palmitoyltransferase 1 isoform a [Homo sapiens]'	NaN	NaN	NaN	NaN	4	NaN	NaN	NaN	4	4
405	'>gi|57634536|ref|NP_055970.1| la-related protein 4B [Homo sapiens]'	NaN	NaN	NaN	4	NaN	NaN	NaN	NaN	4	4
406	'>gi|578826056|ref|XP_005268040.2| PREDICTED: sal-like protein 2 isoform X1 [Homo sapiens]'	NaN	NaN	4	NaN	NaN	NaN	NaN	NaN	4	4
407	'>gi|578836350|ref|XP_006723989.1| PREDICTED: cystathionine beta-synthase-like [Homo sapiens]'	NaN	NaN	NaN	NaN	4	NaN	NaN	NaN	4	4
408	'''>gi|578840069|ref|XP_006725286.1| PREDICTED: pyridoxal-dependent decarboxylase domain-containing protein 1-like isoform X1 [Homo...'' <Preview truncated at 128 characters>'	NaN	NaN	NaN	4	NaN	NaN	NaN	NaN	4	4
409	'>gi|645912975|ref|NP_001280143.1| tubulin beta chain isoform d [Homo sapiens]'	NaN	NaN	NaN	NaN	NaN	NaN	4	NaN	4	4
410	'>gi|667743700|ref|NP_001288139.1| myelin expression factor 2 isoform b [Homo sapiens]'	NaN	NaN	NaN	NaN	4	NaN	NaN	NaN	4	4
411	'>gi|68509926|ref|NP_001349.2| putative pre-mRNA-splicing factor ATP-dependent RNA helicase DHX15 [Homo sapiens]'	NaN	NaN	NaN	4	NaN	NaN	NaN	NaN	4	4
412	'>gi|73760405|ref|NP_001027454.1| thymopoietin isoform beta [Homo sapiens]'	NaN	NaN	NaN	NaN	4	NaN	NaN	NaN	4	4
413	'>gi|7661968|ref|NP_055481.1| clathrin interactor 1 isoform 2 [Homo sapiens]'	NaN	NaN	NaN	NaN	4	NaN	NaN	NaN	4	4
414	'>gi|76880486|ref|NP_006819.2| activating signal cointegrator 1 complex subunit 3 isoform a [Homo sapiens]'	NaN	4	NaN	NaN	NaN	NaN	NaN	NaN	4	4
415	'>gi|82546830|ref|NP_068579.3| exocyst complex component 4 isoform a [Homo sapiens]'	NaN	NaN	NaN	4	NaN	NaN	NaN	NaN	4	4
416	'>gi|94721239|ref|NP_038203.2| isoleucine--tRNA ligase, cytoplasmic [Homo sapiens]'	NaN	NaN	4	NaN	NaN	NaN	NaN	NaN	4	4
417	'>gi|9966881|ref|NP_065134.1| nuclear pore complex protein Nup107 [Homo sapiens]'	NaN	NaN	NaN	4	NaN	NaN	NaN	NaN	4	4
418	'>RVB Gene 3'	2	2	1	2	1	3	3	1	3	15
419	'>gi|170296790|ref|NP_031369.2| trypsin-3 isoform 1 preproprotein [Homo sapiens]'	2	2	2	1	1	1	1	3	3	13
420	'>gi|308387374|ref|NP_001184147.1| cAMP-specific 3'',5''-cyclic phosphodiesterase 4D isoform PDE4D5 [Homo sapiens]'	1	2	1	3	2	1	3	NaN	3	13
421	'>gi|4557014|ref|NP_001743.1| catalase [Homo sapiens]'	2	3	NaN	NaN	1	1	2	3	3	12
422	'>gi|21614544|ref|NP_002955.2| protein S100-A8 [Homo sapiens]'	3	2	NaN	1	3	NaN	1	1	3	11
423	'>gi|4502337|ref|NP_001176.1| zinc-alpha-2-glycoprotein precursor [Homo sapiens]'	1	3	3	NaN	2	NaN	1	1	3	11
424	'>gi|323422988|ref|NP_001191056.1| lymphoid-restricted membrane protein [Homo sapiens]'	2	NaN	2	3	NaN	NaN	1	2	3	10
425	'>gi|15618995|ref|NP_258259.1| keratin, type II cytoskeletal 71 [Homo sapiens]'	2	3	1	2	NaN	NaN	NaN	1	3	9
426	'>sp|CAS1_BOVIN|(Common contaminant protein)'	1	2	1	NaN	1	1	NaN	3	3	9
427	'>gi|546231677|ref|NP_001271188.1| kinesin-like protein KIF20B isoform 1 [Homo sapiens]'	3	2	1	NaN	NaN	1	NaN	1	3	8
428	'>gi|25777732|ref|NP_000681.2| aldehyde dehydrogenase, mitochondrial isoform 1 precursor [Homo sapiens]'	3	NaN	NaN	NaN	3	NaN	NaN	NaN	3	6
429	'>gi|38569423|ref|NP_942127.1| ATP-citrate synthase isoform 2 [Homo sapiens]'	NaN	NaN	3	3	NaN	NaN	NaN	NaN	3	6
430	'>gi|48762920|ref|NP_002617.3| ATP-dependent 6-phosphofructokinase, liver type isoform b [Homo sapiens]'	NaN	NaN	NaN	3	3	NaN	NaN	NaN	3	6
431	'>gi|83641876|ref|NP_061902.2| probable serine carboxypeptidase CPVL precursor [Homo sapiens]'	NaN	NaN	NaN	NaN	3	3	NaN	NaN	3	6
432	'>gi|117168248|ref|NP_057479.2| very-long-chain (3R)-3-hydroxyacyl-CoA dehydratase 3 [Homo sapiens]'	NaN	NaN	NaN	NaN	3	2	NaN	NaN	3	5
433	'>gi|155722983|ref|NP_057376.2| heat shock protein 75 kDa, mitochondrial isoform 1 precursor [Homo sapiens]'	NaN	NaN	2	NaN	3	NaN	NaN	NaN	3	5
434	'>gi|167234419|ref|NP_005110.2| thyroid hormone receptor-associated protein 3 [Homo sapiens]'	NaN	NaN	3	2	NaN	NaN	NaN	NaN	3	5
435	'>gi|222352151|ref|NP_006187.2| poly(rC)-binding protein 1 [Homo sapiens]'	NaN	NaN	NaN	NaN	3	1	NaN	1	3	5
436	'>gi|24638433|ref|NP_056146.1| nicastrin isoform 1 precursor [Homo sapiens]'	NaN	NaN	3	2	NaN	NaN	NaN	NaN	3	5
437	'>gi|304555614|ref|NP_689956.2| BRCA1-associated ATM activator 1 [Homo sapiens]'	NaN	NaN	NaN	2	3	NaN	NaN	NaN	3	5
438	'>gi|38201623|ref|NP_937884.1| eukaryotic translation initiation factor 4 gamma 1 isoform 5 [Homo sapiens]'	NaN	3	2	NaN	NaN	NaN	NaN	NaN	3	5
439	'>gi|530407849|ref|XP_005255279.1| PREDICTED: zinc finger protein 629 isoform X1 [Homo sapiens]'	NaN	NaN	2	3	NaN	NaN	NaN	NaN	3	5
440	'>Reverse >gi|36949366|ref|NP_002431.2| mutS protein homolog 4 [Homo sapiens]'	NaN	NaN	NaN	1	3	NaN	NaN	NaN	3	4
441	'>gi|118200335|ref|NP_001071639.1| protein FAM127A [Homo sapiens]'	NaN	NaN	NaN	NaN	NaN	NaN	3	1	3	4
442	'>gi|12667788|ref|NP_002464.1| myosin-9 [Homo sapiens]'	NaN	3	NaN	NaN	NaN	1	NaN	NaN	3	4
443	'>gi|14043072|ref|NP_112533.1| heterogeneous nuclear ribonucleoproteins A2/B1 isoform B1 [Homo sapiens]'	NaN	NaN	NaN	NaN	3	1	NaN	NaN	3	4
444	'>gi|14861834|ref|NP_149061.1| cat eye syndrome critical region protein 5 isoform 2 precursor [Homo sapiens]'	NaN	NaN	NaN	NaN	1	3	NaN	NaN	3	4
445	'>gi|17986273|ref|NP_524144.1| myosin light chain 1/3, skeletal muscle isoform isoform 1f [Homo sapiens]'	NaN	NaN	NaN	NaN	NaN	1	NaN	3	3	4
446	'>gi|213688375|ref|NP_001135417.1| actin, aortic smooth muscle [Homo sapiens]'	NaN	NaN	NaN	3	NaN	NaN	1	NaN	3	4
447	'>gi|24234686|ref|NP_694881.1| heat shock cognate 71 kDa protein isoform 2 [Homo sapiens]'	NaN	1	3	NaN	NaN	NaN	NaN	NaN	3	4
448	'>gi|27894339|ref|NP_056330.3| keratin, type I cytoskeletal 23 isoform 1 [Homo sapiens]'	NaN	1	NaN	NaN	NaN	NaN	3	NaN	3	4
449	'>gi|51479129|ref|NP_001003713.1| ATP synthase subunit f, mitochondrial isoform 2b [Homo sapiens]'	NaN	NaN	NaN	NaN	NaN	NaN	3	1	3	4
450	'>gi|70167113|ref|NP_001020278.1| double-stranded RNA-specific adenosine deaminase isoform d [Homo sapiens]'	NaN	NaN	1	3	NaN	NaN	NaN	NaN	3	4
451	'>RRV2'	NaN	NaN	NaN	3	NaN	NaN	NaN	NaN	3	3
452	'>Reverse >gi|10190674|ref|NP_065689.1| fibroblast growth factor 23 precursor [Homo sapiens]'	NaN	NaN	NaN	3	NaN	NaN	NaN	NaN	3	3
453	'>Reverse >gi|24430181|ref|NP_002531.3| outer dense fiber protein 2 isoform 9 [Homo sapiens]'	NaN	NaN	NaN	NaN	3	NaN	NaN	NaN	3	3
454	'>Reverse >gi|257467565|ref|NP_940928.2| zinc finger protein 710 [Homo sapiens]'	NaN	NaN	NaN	NaN	NaN	3	NaN	NaN	3	3
455	'>gi|102467481|ref|NP_060421.2| sphingomyelin phosphodiesterase 4 isoform 2 [Homo sapiens]'	NaN	NaN	NaN	3	NaN	NaN	NaN	NaN	3	3
456	'>gi|110347429|ref|NP_005111.2| mediator of RNA polymerase II transcription subunit 12 [Homo sapiens]'	NaN	3	NaN	NaN	NaN	NaN	NaN	NaN	3	3
457	'>gi|110349772|ref|NP_000079.2| collagen alpha-1(I) chain preproprotein [Homo sapiens]'	NaN	NaN	NaN	NaN	NaN	NaN	NaN	3	3	3
458	'>gi|116268105|ref|NP_689565.2| protein FAM210A [Homo sapiens]'	NaN	NaN	NaN	NaN	NaN	NaN	3	NaN	3	3
459	'>gi|117938254|ref|NP_001070909.1| bcl-2-associated transcription factor 1 isoform 3 [Homo sapiens]'	NaN	NaN	NaN	3	NaN	NaN	NaN	NaN	3	3
460	'>gi|118601081|ref|NP_001073027.1| heterogeneous nuclear ribonucleoprotein U-like protein 2 [Homo sapiens]'	NaN	NaN	NaN	3	NaN	NaN	NaN	NaN	3	3
461	'>gi|119943112|ref|NP_001351.2| 7-dehydrocholesterol reductase [Homo sapiens]'	NaN	NaN	NaN	NaN	NaN	3	NaN	NaN	3	3
462	'>gi|12962937|ref|NP_056480.1| aladin isoform 1 [Homo sapiens]'	NaN	NaN	NaN	NaN	3	NaN	NaN	NaN	3	3
463	'>gi|13124773|ref|NP_057542.2| protein FAM203A [Homo sapiens]'	NaN	NaN	NaN	NaN	3	NaN	NaN	NaN	3	3
464	'>gi|13129018|ref|NP_076956.1| gamma-glutamylcyclotransferase isoform 1 [Homo sapiens]'	3	NaN	NaN	NaN	NaN	NaN	NaN	NaN	3	3
465	'>gi|145312246|ref|NP_001077433.1| tudor and KH domain-containing protein isoform b [Homo sapiens]'	NaN	NaN	NaN	NaN	3	NaN	NaN	NaN	3	3
466	'>gi|147904340|ref|NP_079498.2| WD repeat-containing protein 82 [Homo sapiens]'	NaN	NaN	NaN	NaN	NaN	3	NaN	NaN	3	3
467	'>gi|148224884|ref|NP_783859.1| phosphatidylglycerophosphatase and protein-tyrosine phosphatase 1 isoform 1 [Homo sapiens]'	NaN	NaN	NaN	NaN	NaN	NaN	3	NaN	3	3
468	'>gi|155723000|ref|NP_115811.2| mitogen-activated protein kinase kinase kinase MLK4 [Homo sapiens]'	NaN	NaN	3	NaN	NaN	NaN	NaN	NaN	3	3
469	'>gi|156071462|ref|NP_001627.2| ADP/ATP translocase 3 [Homo sapiens]'	NaN	NaN	NaN	NaN	NaN	3	NaN	NaN	3	3
470	'>gi|16306492|ref|NP_203698.1| cyclin-dependent kinase 1 isoform 2 [Homo sapiens]'	NaN	NaN	NaN	NaN	NaN	3	NaN	NaN	3	3
471	'>gi|169881273|ref|NP_002628.2| phosphorylase b kinase regulatory subunit alpha, skeletal muscle isoform isoform 1 [Homo sapiens]'	NaN	NaN	3	NaN	NaN	NaN	NaN	NaN	3	3
472	'>gi|170295797|ref|NP_001116106.1| carbamoyl-phosphate synthase [ammonia], mitochondrial isoform c [Homo sapiens]'	NaN	NaN	3	NaN	NaN	NaN	NaN	NaN	3	3
473	'>gi|17158023|ref|NP_478070.1| protein FAM207A [Homo sapiens]'	NaN	NaN	NaN	NaN	NaN	3	NaN	NaN	3	3
474	'>gi|17388799|ref|NP_490647.1| dnaJ homolog subfamily B member 6 isoform a [Homo sapiens]'	NaN	NaN	NaN	NaN	NaN	3	NaN	NaN	3	3
475	'>gi|18375650|ref|NP_542416.1| tyrosine-protein phosphatase non-receptor type 13 isoform 4 [Homo sapiens]'	NaN	3	NaN	NaN	NaN	NaN	NaN	NaN	3	3
476	'>gi|190014578|ref|NP_054735.3| phosphatidylinositide phosphatase SAC1 [Homo sapiens]'	NaN	NaN	NaN	NaN	3	NaN	NaN	NaN	3	3
477	'>gi|190194365|ref|NP_060579.3| poly(A) RNA polymerase, mitochondrial precursor [Homo sapiens]'	NaN	NaN	NaN	NaN	3	NaN	NaN	NaN	3	3
478	'>gi|194578888|ref|NP_001124147.1| calmegin precursor [Homo sapiens]'	NaN	NaN	NaN	3	NaN	NaN	NaN	NaN	3	3
479	'>gi|197100773|ref|NP_064716.2| probable arginine--tRNA ligase, mitochondrial precursor [Homo sapiens]'	NaN	NaN	NaN	NaN	3	NaN	NaN	NaN	3	3
480	'>gi|197304777|ref|NP_001127853.1| TBC1 domain family member 5 isoform a [Homo sapiens]'	NaN	NaN	NaN	3	NaN	NaN	NaN	NaN	3	3
481	'>gi|19923971|ref|NP_612452.1| HAUS augmin-like complex subunit 1 [Homo sapiens]'	NaN	NaN	NaN	NaN	NaN	3	NaN	NaN	3	3
482	'>gi|214010149|ref|NP_001135741.1| vitamin K-dependent gamma-carboxylase isoform 2 [Homo sapiens]'	NaN	NaN	NaN	3	NaN	NaN	NaN	NaN	3	3
483	'>gi|215820619|ref|NP_055514.3| zinc finger protein 646 [Homo sapiens]'	NaN	NaN	NaN	3	NaN	NaN	NaN	NaN	3	3
484	'>gi|21687020|ref|NP_660288.1| EVI5-like protein isoform 2 [Homo sapiens]'	NaN	NaN	NaN	3	NaN	NaN	NaN	NaN	3	3
485	'>gi|218749883|ref|NP_057303.2| endoplasmic reticulum mannosyl-oligosaccharide 1,2-alpha-mannosidase [Homo sapiens]'	NaN	NaN	NaN	3	NaN	NaN	NaN	NaN	3	3
486	'>gi|219842319|ref|NP_114091.3| Bardet-Biedl syndrome 2 protein [Homo sapiens]'	NaN	NaN	NaN	3	NaN	NaN	NaN	NaN	3	3
487	'>gi|225543215|ref|NP_001139438.1| antigen KI-67 isoform 2 [Homo sapiens]'	NaN	3	NaN	NaN	NaN	NaN	NaN	NaN	3	3
488	'>gi|229577436|ref|NP_076968.2| spermatogenesis-associated protein 5-like protein 1 [Homo sapiens]'	NaN	NaN	NaN	3	NaN	NaN	NaN	NaN	3	3
489	'>gi|23510338|ref|NP_003325.2| ubiquitin-like modifier-activating enzyme 1 [Homo sapiens]'	NaN	NaN	NaN	3	NaN	NaN	NaN	NaN	3	3
490	'>gi|24308324|ref|NP_115604.1| fatty acyl-CoA reductase 1 [Homo sapiens]'	NaN	NaN	NaN	NaN	3	NaN	NaN	NaN	3	3
491	'>gi|24430155|ref|NP_694546.1| 26S protease regulatory subunit 6B isoform 2 [Homo sapiens]'	NaN	NaN	NaN	NaN	3	NaN	NaN	NaN	3	3
492	'>gi|25121993|ref|NP_733839.1| RNA-binding protein Musashi homolog 2 isoform b [Homo sapiens]'	NaN	NaN	NaN	NaN	NaN	3	NaN	NaN	3	3
493	'>gi|255003833|ref|NP_115518.3| centrosomal protein of 192 kDa [Homo sapiens]'	NaN	3	NaN	NaN	NaN	NaN	NaN	NaN	3	3
494	'>gi|255918200|ref|NP_001157636.1| serine/threonine-protein phosphatase 6 regulatory subunit 3 isoform 3 [Homo sapiens]'	NaN	NaN	3	NaN	NaN	NaN	NaN	NaN	3	3
495	'>gi|257467639|ref|NP_542194.2| protein SOGA1 isoform 1 [Homo sapiens]'	NaN	3	NaN	NaN	NaN	NaN	NaN	NaN	3	3
496	'>gi|25777721|ref|NP_733936.1| succinate-semialdehyde dehydrogenase, mitochondrial isoform 1 precursor [Homo sapiens]'	NaN	NaN	NaN	NaN	3	NaN	NaN	NaN	3	3
497	'>gi|266453278|ref|NP_001161093.1| ataxin-10 isoform 2 [Homo sapiens]'	NaN	NaN	NaN	NaN	3	NaN	NaN	NaN	3	3
498	'>gi|266453768|ref|NP_001160160.1| ATP-dependent 6-phosphofructokinase, muscle type isoform 2 [Homo sapiens]'	NaN	NaN	NaN	3	NaN	NaN	NaN	NaN	3	3
499	'>gi|283837920|ref|NP_001164641.1| mitochondrial 2-oxodicarboxylate carrier isoform 2 [Homo sapiens]'	NaN	NaN	NaN	NaN	NaN	3	NaN	NaN	3	3
500	'>gi|295842330|ref|NP_001171501.1| splicing factor 1 isoform 6 [Homo sapiens]'	NaN	NaN	NaN	NaN	3	NaN	NaN	NaN	3	3
501	'>gi|296317244|ref|NP_001171725.1| extended synaptotagmin-1 isoform 1 [Homo sapiens]'	NaN	NaN	3	NaN	NaN	NaN	NaN	NaN	3	3
502	'>gi|30089954|ref|NP_056541.2| DDB1- and CUL4-associated factor 8 [Homo sapiens]'	NaN	NaN	NaN	NaN	3	NaN	NaN	NaN	3	3
503	'>gi|30578418|ref|NP_849189.1| sideroflexin-2 [Homo sapiens]'	NaN	NaN	NaN	NaN	NaN	3	NaN	NaN	3	3
504	'>gi|311771641|ref|NP_001185708.1| cullin-2 isoform b [Homo sapiens]'	NaN	NaN	NaN	3	NaN	NaN	NaN	NaN	3	3
505	'>gi|314122233|ref|NP_001186627.1| large proline-rich protein BAG6 isoform d [Homo sapiens]'	NaN	NaN	3	NaN	NaN	NaN	NaN	NaN	3	3
506	'>gi|31543831|ref|NP_001061.2| tubulin gamma-1 chain [Homo sapiens]'	NaN	NaN	NaN	NaN	3	NaN	NaN	NaN	3	3
507	'>gi|32189392|ref|NP_005800.3| peroxiredoxin-2 [Homo sapiens]'	NaN	3	NaN	NaN	NaN	NaN	NaN	NaN	3	3
508	'>gi|327315343|ref|NP_001192157.1| sortilin isoform 2 [Homo sapiens]'	NaN	NaN	NaN	3	NaN	NaN	NaN	NaN	3	3
509	'>gi|33946291|ref|NP_079106.3| lysophosphatidylcholine acyltransferase 1 [Homo sapiens]'	NaN	NaN	NaN	NaN	3	NaN	NaN	NaN	3	3
510	'>gi|342187274|ref|NP_001230111.1| copper-transporting ATPase 2 isoform c [Homo sapiens]'	NaN	NaN	3	NaN	NaN	NaN	NaN	NaN	3	3
511	'>gi|372266129|ref|NP_001243194.1| protein flightless-1 homolog isoform 3 [Homo sapiens]'	NaN	NaN	3	NaN	NaN	NaN	NaN	NaN	3	3
512	'>gi|374671789|ref|NP_001243442.1| single-stranded DNA-binding protein, mitochondrial precursor [Homo sapiens]'	NaN	NaN	NaN	NaN	NaN	NaN	3	NaN	3	3
513	'>gi|38016914|ref|NP_056289.2| deoxynucleoside triphosphate triphosphohydrolase SAMHD1 [Homo sapiens]'	NaN	NaN	NaN	NaN	3	NaN	NaN	NaN	3	3
514	'>gi|38504673|ref|NP_002631.3| serpin B8 isoform a [Homo sapiens]'	NaN	NaN	NaN	NaN	NaN	3	NaN	NaN	3	3
515	'>gi|385648280|ref|NP_001245313.1| isocitrate dehydrogenase [NAD] subunit beta, mitochondrial isoform d [Homo sapiens]'	NaN	NaN	NaN	NaN	NaN	3	NaN	NaN	3	3
516	'>gi|39753961|ref|NP_839943.2| ras GTPase-activating-like protein IQGAP3 [Homo sapiens]'	NaN	3	NaN	NaN	NaN	NaN	NaN	NaN	3	3
517	'''>gi|41327781|ref|NP_951032.1| NADH dehydrogenase [ubiquinone] 1 alpha subcomplex assembly factor 3 isoform a precursor [Homo sap...'' <Preview truncated at 128 characters>'	NaN	NaN	NaN	NaN	NaN	NaN	3	NaN	3	3
518	'>gi|4502167|ref|NP_000475.1| amyloid beta A4 protein isoform a precursor [Homo sapiens]'	NaN	NaN	NaN	3	NaN	NaN	NaN	NaN	3	3
519	'>gi|4503529|ref|NP_001407.1| eukaryotic initiation factor 4A-I isoform 1 [Homo sapiens]'	NaN	NaN	NaN	NaN	3	NaN	NaN	NaN	3	3
520	'>gi|4503607|ref|NP_000117.1| electron transfer flavoprotein subunit alpha, mitochondrial isoform a [Homo sapiens]'	NaN	NaN	NaN	NaN	NaN	3	NaN	NaN	3	3
521	'>gi|4505763|ref|NP_000282.1| phosphoglycerate kinase 1 [Homo sapiens]'	NaN	NaN	NaN	NaN	NaN	NaN	NaN	3	3	3
522	'>gi|4506195|ref|NP_002785.1| proteasome subunit beta type-2 isoform 1 [Homo sapiens]'	NaN	NaN	NaN	NaN	NaN	3	NaN	NaN	3	3
523	'>gi|45387955|ref|NP_991330.1| protein QIL1 precursor [Homo sapiens]'	NaN	NaN	NaN	NaN	NaN	NaN	3	NaN	3	3
524	'>gi|4758032|ref|NP_004757.1| coatomer subunit beta'' [Homo sapiens]'	NaN	NaN	NaN	3	NaN	NaN	NaN	NaN	3	3
525	'>gi|4759068|ref|NP_004580.1| protein SCO1 homolog, mitochondrial [Homo sapiens]'	NaN	NaN	NaN	NaN	NaN	3	NaN	NaN	3	3
526	'>gi|4759158|ref|NP_004588.1| small nuclear ribonucleoprotein Sm D2 isoform 1 [Homo sapiens]'	NaN	NaN	NaN	NaN	NaN	NaN	3	NaN	3	3
527	'>gi|4826686|ref|NP_004930.1| ATP-dependent RNA helicase DDX1 [Homo sapiens]'	NaN	NaN	NaN	3	NaN	NaN	NaN	NaN	3	3
528	'>gi|4826908|ref|NP_005018.1| phosphatidylinositol 3-kinase regulatory subunit beta [Homo sapiens]'	NaN	NaN	NaN	3	NaN	NaN	NaN	NaN	3	3
529	'>gi|4827067|ref|NP_005087.1| zinc finger MYM-type protein 3 isoform 1 [Homo sapiens]'	NaN	3	NaN	NaN	NaN	NaN	NaN	NaN	3	3
530	'>gi|5031579|ref|NP_005849.1| A-kinase anchor protein 8 [Homo sapiens]'	NaN	NaN	NaN	3	NaN	NaN	NaN	NaN	3	3
531	'>gi|5031877|ref|NP_005564.1| lamin-B1 isoform 1 [Homo sapiens]'	NaN	NaN	NaN	NaN	3	NaN	NaN	NaN	3	3
532	'>gi|521258690|ref|NP_001265585.1| small nuclear ribonucleoprotein Sm D3 [Homo sapiens]'	NaN	NaN	NaN	NaN	NaN	NaN	3	NaN	3	3
533	'>gi|525507390|ref|NP_112598.3| epiplakin [Homo sapiens]'	3	NaN	NaN	NaN	NaN	NaN	NaN	NaN	3	3
534	'>gi|530366031|ref|XP_005273106.1| PREDICTED: lysophospholipase-like protein 1 isoform X4 [Homo sapiens]'	NaN	NaN	NaN	NaN	NaN	3	NaN	NaN	3	3
535	'>gi|530376334|ref|XP_005248232.1| PREDICTED: phosphatidylinositol 4-kinase type 2-beta isoform X2 [Homo sapiens]'	NaN	NaN	NaN	NaN	3	NaN	NaN	NaN	3	3
536	'>gi|544711067|ref|NP_001269838.1| T-complex protein 1 subunit theta isoform 4 [Homo sapiens]'	NaN	NaN	NaN	NaN	3	NaN	NaN	NaN	3	3
537	'>gi|544711292|ref|NP_001269867.1| SCL-interrupting locus protein isoform 4 [Homo sapiens]'	NaN	NaN	3	NaN	NaN	NaN	NaN	NaN	3	3
538	'>gi|557129022|ref|NP_001273387.1| ubiquitin carboxyl-terminal hydrolase 7 isoform 3 [Homo sapiens]'	NaN	NaN	3	NaN	NaN	NaN	NaN	NaN	3	3
539	'>gi|56181387|ref|NP_005852.2| E3 ubiquitin-protein ligase CHIP isoform a [Homo sapiens]'	NaN	NaN	NaN	NaN	NaN	3	NaN	NaN	3	3
540	'>gi|56243583|ref|NP_077005.2| WD repeat-containing protein 18 [Homo sapiens]'	NaN	NaN	NaN	NaN	3	NaN	NaN	NaN	3	3
541	'>gi|567757562|ref|NP_001274670.1| 3-hydroxymethyl-3-methylglutaryl-CoA lyase, cytoplasmic isoform c [Homo sapiens]'	NaN	NaN	NaN	3	NaN	NaN	NaN	NaN	3	3
542	'>gi|578834693|ref|XP_006723361.1| PREDICTED: GRAM domain-containing protein 1A isoform X6 [Homo sapiens]'	NaN	NaN	NaN	3	NaN	NaN	NaN	NaN	3	3
543	'>gi|578836330|ref|XP_006723981.1| PREDICTED: histone H2B type F-S-like [Homo sapiens]'	NaN	NaN	NaN	NaN	NaN	NaN	NaN	3	3	3
544	'>gi|58331272|ref|NP_078893.2| terminal uridylyltransferase 7 isoform 1 [Homo sapiens]'	NaN	NaN	NaN	NaN	NaN	NaN	NaN	3	3	3
545	'>gi|58761544|ref|NP_001009999.1| lysine-specific histone demethylase 1A isoform a [Homo sapiens]'	NaN	NaN	NaN	3	NaN	NaN	NaN	NaN	3	3
546	'>gi|6005731|ref|NP_009167.1| calcineurin B homologous protein 1 [Homo sapiens]'	NaN	NaN	NaN	NaN	NaN	3	NaN	NaN	3	3
547	'>gi|614458221|ref|NP_004554.3| phosphoenolpyruvate carboxykinase [GTP], mitochondrial isoform 1 precursor [Homo sapiens]'	NaN	NaN	NaN	NaN	3	NaN	NaN	NaN	3	3
548	'>gi|62912476|ref|NP_004131.3| lethal(2) giant larvae protein homolog 1 [Homo sapiens]'	NaN	NaN	3	NaN	NaN	NaN	NaN	NaN	3	3
549	'>gi|635172828|ref|NP_001278922.1| protein RUFY3 isoform 4 [Homo sapiens]'	NaN	NaN	NaN	NaN	3	NaN	NaN	NaN	3	3
550	'>gi|662033833|ref|NP_001284487.1| replication protein A 32 kDa subunit isoform 3 [Homo sapiens]'	NaN	NaN	NaN	NaN	NaN	3	NaN	NaN	3	3
551	'>gi|66267730|ref|NP_443076.2| WD repeat-containing protein 34 [Homo sapiens]'	NaN	NaN	NaN	NaN	3	NaN	NaN	NaN	3	3
552	'>gi|663071012|ref|NP_001284575.1| troponin T, fast skeletal muscle isoform 4 [Homo sapiens]'	NaN	NaN	NaN	NaN	NaN	NaN	NaN	3	3	3
553	'>gi|66363694|ref|NP_001018238.1| HCLS1-associated protein X-1 isoform b [Homo sapiens]'	NaN	NaN	NaN	NaN	NaN	3	NaN	NaN	3	3
554	'>gi|663854252|ref|NP_001287687.1| protein angel homolog 2 isoform c [Homo sapiens]'	NaN	NaN	NaN	NaN	3	NaN	NaN	NaN	3	3
555	'>gi|666335617|ref|NP_001287964.1| ETS domain-containing transcription factor ERF isoform 2 [Homo sapiens]'	NaN	NaN	NaN	NaN	3	NaN	NaN	NaN	3	3
556	'>gi|66880553|ref|NP_000126.2| Fanconi anemia group A protein isoform a [Homo sapiens]'	NaN	NaN	3	NaN	NaN	NaN	NaN	NaN	3	3
557	'>gi|73466520|ref|NP_001026976.1| fatty aldehyde dehydrogenase isoform 1 [Homo sapiens]'	NaN	NaN	NaN	NaN	3	NaN	NaN	NaN	3	3
558	'>gi|89886480|ref|NP_001034966.1| striatin-4 isoform 2 [Homo sapiens]'	NaN	NaN	NaN	3	NaN	NaN	NaN	NaN	3	3
559	'>gi|9910278|ref|NP_064584.1| keratinocyte-associated transmembrane protein 2 precursor [Homo sapiens]'	NaN	NaN	NaN	NaN	3	NaN	NaN	NaN	3	3
560	'>sp|CAS2_BOVIN|(Common contaminant protein)'	NaN	NaN	NaN	NaN	NaN	NaN	NaN	3	3	3
561	'>gi|115298657|ref|NP_002954.2| protein S100-A7 [Homo sapiens]'	1	NaN	1	2	1	NaN	1	1	2	7
562	'>gi|4885165|ref|NP_005204.1| cystatin-A [Homo sapiens]'	2	2	1	NaN	NaN	NaN	NaN	2	2	7
563	'>gi|297374821|ref|NP_001172026.1| insulin preproprotein [Homo sapiens]'	1	NaN	NaN	1	1	NaN	1	2	2	6
564	'>gi|665505971|ref|NP_001287783.1| dermcidin isoform 2 preproprotein [Homo sapiens]'	NaN	NaN	1	2	NaN	1	2	NaN	2	6
565	'>gi|10835063|ref|NP_002511.1| nucleophosmin isoform 1 [Homo sapiens]'	NaN	2	1	NaN	NaN	2	NaN	NaN	2	5
566	'>gi|1373325|gb|AAB08064.1| Enhanced Green Fluorescent Protein [Cloning vector pEGFP-N3](Common contaminant protein)'	NaN	NaN	2	1	NaN	2	NaN	NaN	2	5
567	'>gi|17158005|ref|NP_477521.1| mucin-like protein 1 precursor [Homo sapiens]'	NaN	2	NaN	NaN	NaN	2	NaN	1	2	5
568	'>gi|320461711|ref|NP_001189360.1| peroxiredoxin-1 [Homo sapiens]'	1	NaN	2	NaN	NaN	1	1	NaN	2	5
569	'>gi|4557367|ref|NP_000377.1| bleomycin hydrolase [Homo sapiens]'	1	1	2	NaN	NaN	NaN	NaN	1	2	5
570	'>gi|4557894|ref|NP_000230.1| lysozyme C precursor [Homo sapiens]'	2	NaN	1	NaN	1	NaN	NaN	1	2	5
571	'>gi|533112494|ref|NP_775871.2| mucin-19 precursor [Homo sapiens]'	NaN	2	2	NaN	NaN	NaN	1	NaN	2	5
572	'>gi|106775678|ref|NP_001035807.1| histone H2A type 2-A [Homo sapiens]'	NaN	NaN	NaN	NaN	NaN	NaN	2	2	2	4
573	'>gi|169404009|ref|NP_003135.2| translocon-associated protein subunit alpha isoform 1 precursor [Homo sapiens]'	NaN	NaN	NaN	NaN	2	2	NaN	NaN	2	4
574	'>gi|189458819|ref|NP_001121620.1| transferrin receptor protein 1 [Homo sapiens]'	NaN	NaN	NaN	2	2	NaN	NaN	NaN	2	4
575	'>gi|214830079|ref|NP_001135766.1| spartin [Homo sapiens]'	NaN	NaN	NaN	2	2	NaN	NaN	NaN	2	4
576	'>gi|28372503|ref|NP_542785.1| keratin, type II cytoskeletal 72 isoform 1 [Homo sapiens]'	NaN	NaN	2	NaN	NaN	NaN	2	NaN	2	4
577	'>gi|357933617|ref|NP_001239546.1| lipocalin-1 isoform 1 precursor [Homo sapiens]'	NaN	1	NaN	NaN	2	NaN	1	NaN	2	4
578	'>gi|38683807|ref|NP_115593.3| ankyrin repeat domain-containing protein 17 isoform a [Homo sapiens]'	NaN	1	2	1	NaN	NaN	NaN	NaN	2	4
579	'>gi|4503143|ref|NP_001900.1| cathepsin D preproprotein [Homo sapiens]'	1	2	NaN	NaN	NaN	NaN	NaN	1	2	4
580	'>gi|61743954|ref|NP_001611.1| neuroblast differentiation-associated protein AHNAK isoform 1 [Homo sapiens]'	2	NaN	NaN	NaN	NaN	NaN	NaN	2	2	4
581	'>gi|9845502|ref|NP_002286.2| 40S ribosomal protein SA [Homo sapiens]'	NaN	NaN	NaN	NaN	2	2	NaN	NaN	2	4
582	'>Reverse >gi|12083581|ref|NP_056007.1| 1-phosphatidylinositol 4,5-bisphosphate phosphodiesterase beta-1 isoform a [Homo sapiens]'	NaN	NaN	NaN	NaN	2	NaN	1	NaN	2	3
583	'>Reverse >gi|134133240|ref|NP_115527.3| pterin-4-alpha-carbinolamine dehydratase 2 [Homo sapiens]'	NaN	NaN	NaN	NaN	1	NaN	NaN	2	2	3
584	'>Reverse >gi|271398277|ref|NP_001161971.1| cytosolic non-specific dipeptidase isoform 2 [Homo sapiens]'	NaN	NaN	NaN	2	NaN	NaN	1	NaN	2	3
585	'>Reverse >gi|4507987|ref|NP_003428.1| zinc finger protein 136 [Homo sapiens]'	NaN	1	2	NaN	NaN	NaN	NaN	NaN	2	3
586	'>Reverse >gi|55956899|ref|NP_000217.2| keratin, type I cytoskeletal 9 [Homo sapiens]'	1	2	NaN	NaN	NaN	NaN	NaN	NaN	2	3
587	'>gi|115583685|ref|NP_003042.3| monocarboxylate transporter 1 [Homo sapiens]'	NaN	NaN	NaN	NaN	2	1	NaN	NaN	2	3
588	'>gi|14043070|ref|NP_112420.1| heterogeneous nuclear ribonucleoprotein A1 isoform b [Homo sapiens]'	NaN	NaN	NaN	NaN	1	2	NaN	NaN	2	3
589	'>gi|151101459|ref|NP_055746.3| serine/threonine-protein phosphatase 6 regulatory subunit 1 [Homo sapiens]'	NaN	NaN	1	2	NaN	NaN	NaN	NaN	2	3
590	'>gi|17921989|ref|NP_005991.1| tubulin alpha-4A chain isoform 1 [Homo sapiens]'	NaN	NaN	NaN	1	2	NaN	NaN	NaN	2	3
591	'>gi|192807292|ref|NP_061889.2| keratin, type I cytoskeletal 24 [Homo sapiens]'	1	2	NaN	NaN	NaN	NaN	NaN	NaN	2	3
592	'>gi|217272892|ref|NP_004238.3| 116 kDa U5 small nuclear ribonucleoprotein component isoform a [Homo sapiens]'	NaN	NaN	2	1	NaN	NaN	NaN	NaN	2	3
593	'>gi|224589127|ref|NP_060596.2| transmembrane protein 33 [Homo sapiens]'	NaN	NaN	NaN	NaN	NaN	2	1	NaN	2	3
594	'>gi|260436922|ref|NP_001159506.1| suprabasin isoform 1 precursor [Homo sapiens]'	1	NaN	NaN	NaN	NaN	NaN	NaN	2	2	3
595	'>gi|27777657|ref|NP_776249.1| serpin A12 precursor [Homo sapiens]'	NaN	1	NaN	NaN	NaN	NaN	NaN	2	2	3
596	'>gi|28173564|ref|NP_778238.1| keratin, type II cytoskeletal 73 [Homo sapiens]'	NaN	NaN	2	NaN	NaN	NaN	NaN	1	2	3
597	'>gi|323276700|ref|NP_001191020.1| 40S ribosomal protein S10 [Homo sapiens]'	NaN	NaN	NaN	NaN	NaN	2	1	NaN	2	3
598	'>gi|325910904|ref|NP_001191818.1| aldehyde dehydrogenase, mitochondrial isoform 2 precursor [Homo sapiens]'	NaN	1	2	NaN	NaN	NaN	NaN	NaN	2	3
599	'>gi|380837121|ref|NP_004883.3| vesicle-trafficking protein SEC22b precursor [Homo sapiens]'	NaN	NaN	NaN	NaN	NaN	1	2	NaN	2	3
600	'>gi|4503571|ref|NP_001419.1| alpha-enolase isoform 1 [Homo sapiens]'	NaN	NaN	NaN	NaN	2	NaN	1	NaN	2	3
601	'>gi|5031857|ref|NP_005557.1| L-lactate dehydrogenase A chain isoform 1 [Homo sapiens]'	NaN	NaN	NaN	NaN	NaN	1	NaN	2	2	3
602	'>gi|5031863|ref|NP_005558.1| galectin-3-binding protein precursor [Homo sapiens]'	NaN	NaN	NaN	2	1	NaN	NaN	NaN	2	3
603	'>gi|51243032|ref|NP_001003712.1| oxysterol-binding protein-related protein 8 isoform b [Homo sapiens]'	NaN	NaN	1	2	NaN	NaN	NaN	NaN	2	3
604	'>gi|51477721|ref|NP_001003811.1| testis-expressed sequence 11 protein isoform 1 [Homo sapiens]'	NaN	NaN	1	NaN	NaN	NaN	2	NaN	2	3
605	'>gi|526253066|ref|NP_001268223.1| zinc finger protein 281 isoform 2 [Homo sapiens]'	NaN	NaN	1	2	NaN	NaN	NaN	NaN	2	3
606	'>gi|557948045|ref|NP_079084.3| protein aurora borealis isoform 1 [Homo sapiens]'	NaN	NaN	NaN	2	1	NaN	NaN	NaN	2	3
607	'>gi|5803165|ref|NP_006799.1| protein transport protein Sec61 subunit beta [Homo sapiens]'	NaN	NaN	NaN	NaN	NaN	NaN	2	1	2	3
608	'>gi|66933005|ref|NP_001019820.1| calnexin precursor [Homo sapiens]'	NaN	NaN	NaN	1	2	NaN	NaN	NaN	2	3
609	'>sp|CASB_BOVIN|(Common contaminant protein)'	2	1	NaN	NaN	NaN	NaN	NaN	NaN	2	3
610	'>sp|CASK_BOVIN|(Common contaminant protein)'	1	NaN	NaN	NaN	NaN	NaN	NaN	2	2	3
611	'>Reverse >gi|10863929|ref|NP_066956.1| 2-5A-dependent ribonuclease [Homo sapiens]'	2	NaN	NaN	NaN	NaN	NaN	NaN	NaN	2	2
612	'>Reverse >gi|116517325|ref|NP_001004059.2| olfactory receptor 4S2 [Homo sapiens]'	NaN	NaN	NaN	2	NaN	NaN	NaN	NaN	2	2
613	'>Reverse >gi|155722987|ref|NP_036213.2| RNA polymerase II elongation factor ELL2 [Homo sapiens]'	NaN	NaN	NaN	NaN	NaN	NaN	NaN	2	2	2
614	'>Reverse >gi|190194355|ref|NP_065941.2| protein CIP2A [Homo sapiens]'	NaN	NaN	NaN	NaN	2	NaN	NaN	NaN	2	2
615	'''>Reverse >gi|208973262|ref|NP_001129175.1| low-density lipoprotein receptor-related protein 12 isoform b precursor [Homo sapiens...'' <Preview truncated at 128 characters>'	NaN	2	NaN	NaN	NaN	NaN	NaN	NaN	2	2
616	'>Reverse >gi|23397572|ref|NP_695002.1| kelch-like protein 34 [Homo sapiens]'	NaN	NaN	NaN	NaN	NaN	2	NaN	NaN	2	2
617	'>Reverse >gi|240849329|ref|NP_001155843.1| uncharacterized protein LOC728392 [Homo sapiens]'	NaN	NaN	NaN	NaN	2	NaN	NaN	NaN	2	2
618	'>Reverse >gi|283046682|ref|NP_001164041.1| UPF0428 protein CXorf56 isoform 3 [Homo sapiens]'	NaN	NaN	NaN	2	NaN	NaN	NaN	NaN	2	2
619	'>Reverse >gi|300863074|ref|NP_001180230.1| semaphorin-4A isoform 1 precursor [Homo sapiens]'	NaN	2	NaN	NaN	NaN	NaN	NaN	NaN	2	2
620	'>Reverse >gi|31377468|ref|NP_004937.1| dedicator of cytokinesis protein 2 [Homo sapiens]'	NaN	NaN	NaN	2	NaN	NaN	NaN	NaN	2	2
621	'>Reverse >gi|33519440|ref|NP_878272.1| E3 ubiquitin-protein ligase CCNB1IP1 [Homo sapiens]'	NaN	NaN	NaN	NaN	2	NaN	NaN	NaN	2	2
622	'>Reverse >gi|378925625|ref|NP_001243779.1| titin isoform N2BA [Homo sapiens]'	NaN	NaN	2	NaN	NaN	NaN	NaN	NaN	2	2
623	'>Reverse >gi|520261945|ref|NP_115571.2| protein SON isoform B [Homo sapiens]'	NaN	NaN	NaN	NaN	2	NaN	NaN	NaN	2	2
624	'>Reverse >gi|530371841|ref|XP_005264903.1| PREDICTED: cytokine-inducible SH2-containing protein isoform X1 [Homo sapiens]'	NaN	NaN	NaN	NaN	NaN	2	NaN	NaN	2	2
625	'>Reverse >gi|544063468|ref|NP_001269555.1| lamin isoform A-delta50 [Homo sapiens]'	NaN	NaN	NaN	2	NaN	NaN	NaN	NaN	2	2
626	'>Reverse >gi|55749742|ref|NP_061897.1| HEAT repeat-containing protein 5B [Homo sapiens]'	NaN	NaN	NaN	NaN	NaN	NaN	NaN	2	2	2
627	'>Reverse >gi|578829954|ref|XP_006721609.1| PREDICTED: phosphoribosylformylglycinamidine synthase isoform X1 [Homo sapiens]'	NaN	NaN	2	NaN	NaN	NaN	NaN	NaN	2	2
628	'>gi|100913202|ref|NP_085911.2| probable ATP-dependent RNA helicase DDX11 isoform 1 [Homo sapiens]'	NaN	NaN	NaN	2	NaN	NaN	NaN	NaN	2	2
629	'>gi|10863927|ref|NP_066953.1| peptidyl-prolyl cis-trans isomerase A isoform 1 [Homo sapiens]'	NaN	NaN	NaN	NaN	NaN	NaN	2	NaN	2	2
630	'>gi|10864053|ref|NP_067068.1| myozenin-1 [Homo sapiens]'	NaN	NaN	NaN	NaN	NaN	NaN	NaN	2	2	2
631	'>gi|108773787|ref|NP_000312.2| retinoblastoma-associated protein [Homo sapiens]'	NaN	NaN	NaN	2	NaN	NaN	NaN	NaN	2	2
632	'>gi|109150431|ref|NP_060469.4| E3 ubiquitin-protein ligase RNF31 [Homo sapiens]'	NaN	NaN	2	NaN	NaN	NaN	NaN	NaN	2	2
633	'>gi|110578649|ref|NP_065976.2| VWFA and cache domain-containing protein 1 isoform 1 [Homo sapiens]'	NaN	NaN	2	NaN	NaN	NaN	NaN	NaN	2	2
634	'>gi|110618253|ref|NP_005026.3| DNA-directed RNA polymerase, mitochondrial precursor [Homo sapiens]'	NaN	NaN	2	NaN	NaN	NaN	NaN	NaN	2	2
635	'>gi|115647981|ref|NP_001070254.1| glutamine and serine-rich protein 1 [Homo sapiens]'	NaN	2	NaN	NaN	NaN	NaN	NaN	NaN	2	2
636	'>gi|116256487|ref|NP_006693.3| neuropathy target esterase isoform b [Homo sapiens]'	NaN	NaN	2	NaN	NaN	NaN	NaN	NaN	2	2
637	'>gi|116642885|ref|NP_001070867.1| probable hydrolase PNKD isoform 3 precursor [Homo sapiens]'	NaN	NaN	NaN	NaN	NaN	NaN	2	NaN	2	2
638	'>gi|116805340|ref|NP_002038.2| glycine--tRNA ligase precursor [Homo sapiens]'	NaN	NaN	NaN	NaN	2	NaN	NaN	NaN	2	2
639	'>gi|116812586|ref|NP_060230.5| condensin-2 complex subunit G2 isoform a [Homo sapiens]'	NaN	NaN	2	NaN	NaN	NaN	NaN	NaN	2	2
640	'>gi|117938762|ref|NP_001070956.1| protein GNAS isoform f [Homo sapiens]'	NaN	NaN	NaN	NaN	2	NaN	NaN	NaN	2	2
641	'>gi|118918407|ref|NP_878918.2| nesprin-2 isoform 5 [Homo sapiens]'	NaN	NaN	NaN	NaN	2	NaN	NaN	NaN	2	2
642	'>gi|12056465|ref|NP_001427.2| rRNA 2''-O-methyltransferase fibrillarin [Homo sapiens]'	NaN	NaN	NaN	NaN	NaN	2	NaN	NaN	2	2
643	'>gi|122056617|ref|NP_001073584.1| LIM domain-binding protein 3 isoform 3 [Homo sapiens]'	NaN	NaN	NaN	NaN	NaN	NaN	NaN	2	2	2
644	'>gi|13128860|ref|NP_004955.2| histone deacetylase 1 [Homo sapiens]'	NaN	NaN	NaN	NaN	2	NaN	NaN	NaN	2	2
645	'>gi|13129044|ref|NP_076970.1| phosducin-like protein 3 [Homo sapiens]'	NaN	NaN	NaN	NaN	NaN	2	NaN	NaN	2	2
646	'>gi|131412228|ref|NP_002265.2| keratin, type I cytoskeletal 13 isoform b [Homo sapiens]'	NaN	NaN	NaN	NaN	2	NaN	NaN	NaN	2	2
647	'>gi|13376181|ref|NP_079079.1| tubulin alpha chain-like 3 isoform 1 [Homo sapiens]'	NaN	NaN	NaN	NaN	2	NaN	NaN	NaN	2	2
648	'>gi|13376259|ref|NP_079120.1| nuclear pore complex protein Nup85 [Homo sapiens]'	NaN	NaN	NaN	NaN	2	NaN	NaN	NaN	2	2
649	'>gi|13376331|ref|NP_079160.1| L-2-hydroxyglutarate dehydrogenase, mitochondrial precursor [Homo sapiens]'	NaN	NaN	NaN	NaN	2	NaN	NaN	NaN	2	2
650	'>gi|134142337|ref|NP_004987.2| multidrug resistance-associated protein 1 [Homo sapiens]'	NaN	NaN	2	NaN	NaN	NaN	NaN	NaN	2	2
651	'>gi|14196477|ref|NP_114476.1| protocadherin gamma-A7 isoform 2 precursor [Homo sapiens]'	NaN	NaN	NaN	NaN	2	NaN	NaN	NaN	2	2
652	'>gi|14211540|ref|NP_066014.1| putative helicase MOV-10 isoform 1 [Homo sapiens]'	NaN	NaN	2	NaN	NaN	NaN	NaN	NaN	2	2
653	'>gi|148539848|ref|NP_077741.2| desmocollin-3 isoform Dsc3b preproprotein [Homo sapiens]'	NaN	NaN	NaN	NaN	NaN	NaN	NaN	2	2	2
654	'>gi|148612803|ref|NP_778223.2| keratin, type II cytoskeletal 74 [Homo sapiens]'	NaN	NaN	NaN	NaN	2	NaN	NaN	NaN	2	2
655	'>gi|148612818|ref|NP_001091982.1| cGMP-dependent protein kinase 1 isoform 1 [Homo sapiens]'	NaN	2	NaN	NaN	NaN	NaN	NaN	NaN	2	2
656	'>gi|150417986|ref|NP_006411.2| brefeldin A-inhibited guanine nucleotide-exchange protein 2 [Homo sapiens]'	NaN	2	NaN	NaN	NaN	NaN	NaN	NaN	2	2
657	'>gi|150456463|ref|NP_835465.2| gasdermin-A [Homo sapiens]'	NaN	NaN	NaN	NaN	2	NaN	NaN	NaN	2	2
658	'>gi|151301211|ref|NP_758438.2| transcription factor AP-2-delta [Homo sapiens]'	NaN	2	NaN	NaN	NaN	NaN	NaN	NaN	2	2
659	'>gi|154355000|ref|NP_003676.2| far upstream element-binding protein 2 [Homo sapiens]'	NaN	NaN	NaN	2	NaN	NaN	NaN	NaN	2	2
660	'>gi|156151409|ref|NP_079391.2| TELO2-interacting protein 2 [Homo sapiens]'	NaN	NaN	NaN	NaN	2	NaN	NaN	NaN	2	2
661	'>gi|157266298|ref|NP_000470.2| muellerian-inhibiting factor precursor [Homo sapiens]'	NaN	NaN	NaN	NaN	2	NaN	NaN	NaN	2	2
662	'>gi|157311635|ref|NP_940890.3| protein FAM83H [Homo sapiens]'	NaN	NaN	2	NaN	NaN	NaN	NaN	NaN	2	2
663	'>gi|157739864|ref|NP_001099032.1| ubiquitin conjugation factor E4 B isoform 1 [Homo sapiens]'	NaN	NaN	NaN	2	NaN	NaN	NaN	NaN	2	2
664	'>gi|157779137|ref|NP_060123.3| dymeclin [Homo sapiens]'	NaN	NaN	NaN	NaN	2	NaN	NaN	NaN	2	2
665	'>gi|166295204|ref|NP_079333.2| basal body-orientation factor 1 [Homo sapiens]'	NaN	NaN	NaN	2	NaN	NaN	NaN	NaN	2	2
666	'>gi|170650615|ref|NP_001116236.1| protoporphyrinogen oxidase [Homo sapiens]'	NaN	NaN	NaN	NaN	2	NaN	NaN	NaN	2	2
667	'>gi|182508169|ref|NP_003864.4| neuropilin-1 isoform a precursor [Homo sapiens]'	NaN	NaN	2	NaN	NaN	NaN	NaN	NaN	2	2
668	'>gi|18378731|ref|NP_064620.2| HMG box transcription factor BBX isoform 2 [Homo sapiens]'	NaN	NaN	NaN	2	NaN	NaN	NaN	NaN	2	2
669	'>gi|186928856|ref|NP_068380.3| mitochondrial thiamine pyrophosphate carrier [Homo sapiens]'	NaN	NaN	NaN	NaN	NaN	2	NaN	NaN	2	2
670	'>gi|187171277|ref|NP_001119603.1| DNA polymerase subunit gamma-1 [Homo sapiens]'	NaN	NaN	2	NaN	NaN	NaN	NaN	NaN	2	2
671	'>gi|187960100|ref|NP_055486.2| ubiquitin-protein ligase E3C [Homo sapiens]'	NaN	NaN	NaN	2	NaN	NaN	NaN	NaN	2	2
672	'>gi|18860916|ref|NP_036387.2| 5''-3'' exoribonuclease 2 [Homo sapiens]'	NaN	NaN	NaN	2	NaN	NaN	NaN	NaN	2	2
673	'>gi|190341065|ref|NP_055526.3| centriolar coiled-coil protein of 110 kDa isoform 2 [Homo sapiens]'	NaN	NaN	2	NaN	NaN	NaN	NaN	NaN	2	2
674	'>gi|19115954|ref|NP_001360.1| dynein heavy chain 5, axonemal [Homo sapiens]'	NaN	NaN	2	NaN	NaN	NaN	NaN	NaN	2	2
675	'>gi|193083114|ref|NP_001122386.1| poly(rC)-binding protein 2 isoform g [Homo sapiens]'	NaN	NaN	NaN	NaN	NaN	2	NaN	NaN	2	2
676	'>gi|193211480|ref|NP_056175.3| superkiller viralicidic activity 2-like 2 [Homo sapiens]'	NaN	NaN	2	NaN	NaN	NaN	NaN	NaN	2	2
677	'>gi|194272142|ref|NP_001123537.1| unconventional myosin-IXb isoform 2 [Homo sapiens]'	NaN	2	NaN	NaN	NaN	NaN	NaN	NaN	2	2
678	'>gi|194306567|ref|NP_853556.2| replication factor C subunit 5 isoform 2 [Homo sapiens]'	NaN	NaN	NaN	NaN	NaN	2	NaN	NaN	2	2
679	'>gi|194394141|ref|NP_055640.2| nucleolar pre-ribosomal-associated protein 1 [Homo sapiens]'	NaN	NaN	NaN	NaN	2	NaN	NaN	NaN	2	2
680	'>gi|194440668|ref|NP_001123947.1| THAP domain-containing protein 5 isoform 1 [Homo sapiens]'	2	NaN	NaN	NaN	NaN	NaN	NaN	NaN	2	2
681	'>gi|197116386|ref|NP_001127703.1| 5''-nucleotidase domain-containing protein 2 isoform 1 [Homo sapiens]'	NaN	NaN	NaN	NaN	2	NaN	NaN	NaN	2	2
682	'>gi|19913424|ref|NP_001681.2| V-type proton ATPase catalytic subunit A [Homo sapiens]'	NaN	NaN	NaN	NaN	2	NaN	NaN	NaN	2	2
683	'>gi|208610002|ref|NP_001129145.1| atlastin-2 isoform 2 [Homo sapiens]'	NaN	NaN	NaN	NaN	2	NaN	NaN	NaN	2	2
684	'>gi|21071032|ref|NP_057306.2| probable ATP-dependent RNA helicase DDX41 [Homo sapiens]'	NaN	NaN	NaN	NaN	2	NaN	NaN	NaN	2	2
685	'>gi|21389315|ref|NP_005975.1| tricarboxylate transport protein, mitochondrial isoform a precursor [Homo sapiens]'	NaN	NaN	NaN	NaN	NaN	2	NaN	NaN	2	2
686	'>gi|21536428|ref|NP_004618.2| tail-anchored protein insertion receptor WRB isoform 1 [Homo sapiens]'	NaN	NaN	NaN	NaN	NaN	NaN	2	NaN	2	2
687	'>gi|216548223|ref|NP_055664.3| synaptic vesicle glycoprotein 2A isoform 1 [Homo sapiens]'	NaN	NaN	NaN	2	NaN	NaN	NaN	NaN	2	2
688	'>gi|216548382|ref|NP_001136023.1| WD repeat-containing protein 47 isoform 3 [Homo sapiens]'	NaN	NaN	NaN	2	NaN	NaN	NaN	NaN	2	2
689	'>gi|217330618|ref|NP_001136100.1| protein transport protein Sec61 subunit alpha isoform 2 isoform b [Homo sapiens]'	NaN	NaN	NaN	NaN	NaN	NaN	NaN	2	2	2
690	'>gi|217416369|ref|NP_001136120.1| GTP-binding protein SAR1a [Homo sapiens]'	NaN	NaN	NaN	NaN	NaN	NaN	2	NaN	2	2
691	'>gi|219879806|ref|NP_001137378.1| TRAF-type zinc finger domain-containing protein 1 [Homo sapiens]'	NaN	NaN	NaN	NaN	2	NaN	NaN	NaN	2	2
692	'>gi|22035624|ref|NP_001254.2| phosphatidate cytidylyltransferase 1 [Homo sapiens]'	NaN	NaN	NaN	NaN	2	NaN	NaN	NaN	2	2
693	'>gi|224586777|ref|NP_060288.3| WD repeat-containing protein WRAP73 [Homo sapiens]'	NaN	NaN	NaN	NaN	NaN	2	NaN	NaN	2	2
694	'>gi|226342869|ref|NP_001139686.1| TBC1 domain family member 15 isoform 2 [Homo sapiens]'	NaN	NaN	NaN	NaN	2	NaN	NaN	NaN	2	2
695	'>gi|23110942|ref|NP_002781.2| proteasome subunit alpha type-5 isoform 1 [Homo sapiens]'	NaN	NaN	NaN	NaN	NaN	2	NaN	NaN	2	2
696	'>gi|23943912|ref|NP_055417.1| phosphoinositide 3-kinase regulatory subunit 4 [Homo sapiens]'	NaN	NaN	2	NaN	NaN	NaN	NaN	NaN	2	2
697	'>gi|24041018|ref|NP_705582.1| protein UXT isoform 1 [Homo sapiens]'	NaN	NaN	NaN	NaN	NaN	NaN	2	NaN	2	2
698	'>gi|24797067|ref|NP_002107.3| HLA class I histocompatibility antigen, A-1 alpha chain precursor [Homo sapiens]'	NaN	NaN	NaN	NaN	2	NaN	NaN	NaN	2	2
699	'>gi|253735778|ref|NP_001155856.1| rho guanine nucleotide exchange factor 2 isoform 2 [Homo sapiens]'	NaN	NaN	NaN	2	NaN	NaN	NaN	NaN	2	2
700	'>gi|257900512|ref|NP_073581.2| UPF0420 protein C16orf58 [Homo sapiens]'	NaN	NaN	NaN	NaN	2	NaN	NaN	NaN	2	2
701	'>gi|258613875|ref|NP_056308.3| KN motif and ankyrin repeat domain-containing protein 2 isoform 1 [Homo sapiens]'	NaN	NaN	NaN	2	NaN	NaN	NaN	NaN	2	2
702	'>gi|260763955|ref|NP_057049.5| NADH dehydrogenase [ubiquinone] 1 alpha subcomplex subunit 13 [Homo sapiens]'	NaN	NaN	NaN	NaN	NaN	NaN	2	NaN	2	2
703	'>gi|261878552|ref|NP_001159889.1| afadin- and alpha-actinin-binding protein isoform 1 [Homo sapiens]'	NaN	NaN	NaN	NaN	2	NaN	NaN	NaN	2	2
704	'>gi|270265835|ref|NP_001161842.1| cullin-7 isoform 1 [Homo sapiens]'	NaN	2	NaN	NaN	NaN	NaN	NaN	NaN	2	2
705	'>gi|27545323|ref|NP_078812.2| chondroitin sulfate synthase 2 isoform 1 [Homo sapiens]'	NaN	NaN	NaN	2	NaN	NaN	NaN	NaN	2	2
706	'>gi|29725607|ref|NP_061141.2| protein unc-45 homolog A isoform 2 [Homo sapiens]'	NaN	NaN	NaN	2	NaN	NaN	NaN	NaN	2	2
707	'>gi|299758394|ref|NP_001177645.1| dynamin-2 isoform 5 [Homo sapiens]'	NaN	NaN	NaN	2	NaN	NaN	NaN	NaN	2	2
708	'>gi|312596881|ref|NP_001186092.1| 26S protease regulatory subunit 8 isoform 2 [Homo sapiens]'	NaN	NaN	NaN	NaN	2	NaN	NaN	NaN	2	2
709	'>gi|31377775|ref|NP_036216.2| glutamate dehydrogenase 2, mitochondrial precursor [Homo sapiens]'	NaN	NaN	NaN	2	NaN	NaN	NaN	NaN	2	2
710	'>gi|31652236|ref|NP_001904.2| protein CASP isoform b [Homo sapiens]'	NaN	NaN	NaN	NaN	2	NaN	NaN	NaN	2	2
711	'>gi|331999954|ref|NP_002263.3| keratin, type II cytoskeletal 4 [Homo sapiens]'	NaN	NaN	2	NaN	NaN	NaN	NaN	NaN	2	2
712	'>gi|33359701|ref|NP_872630.1| ubiquitin-conjugating enzyme E2 G2 isoform 2 [Homo sapiens]'	NaN	NaN	NaN	NaN	NaN	NaN	2	NaN	2	2
713	'>gi|343098485|ref|NP_001230182.1| tigger transposable element-derived protein 6 [Homo sapiens]'	NaN	2	NaN	NaN	NaN	NaN	NaN	NaN	2	2
714	'>gi|349732256|ref|NP_001231867.1| thioredoxin isoform 2 [Homo sapiens]'	NaN	NaN	NaN	NaN	NaN	NaN	2	NaN	2	2
715	'>gi|371875793|ref|NP_001243125.1| serine/threonine-protein kinase A-Raf isoform 2 [Homo sapiens]'	NaN	NaN	NaN	NaN	2	NaN	NaN	NaN	2	2
716	'>gi|38045913|ref|NP_937818.1| nucleoside diphosphate kinase A isoform a [Homo sapiens]'	NaN	NaN	NaN	NaN	NaN	2	NaN	NaN	2	2
717	'>gi|38454194|ref|NP_055259.2| gamma-tubulin complex component 4 isoform b [Homo sapiens]'	NaN	NaN	NaN	NaN	2	NaN	NaN	NaN	2	2
718	'>gi|386642862|ref|NP_001245367.1| threonine--tRNA ligase, cytoplasmic isoform 2 [Homo sapiens]'	NaN	NaN	NaN	2	NaN	NaN	NaN	NaN	2	2
719	'>gi|38683855|ref|NP_060422.4| pentatricopeptide repeat domain-containing protein 3, mitochondrial precursor [Homo sapiens]'	NaN	NaN	NaN	2	NaN	NaN	NaN	NaN	2	2
720	'>gi|386869503|ref|NP_001247435.1| 40S ribosomal protein S3 isoform 2 [Homo sapiens]'	NaN	NaN	NaN	NaN	NaN	2	NaN	NaN	2	2
721	'>gi|390131988|ref|NP_001254523.1| sentrin-specific protease 1 [Homo sapiens]'	NaN	NaN	NaN	NaN	2	NaN	NaN	NaN	2	2
722	'>gi|390979647|ref|NP_705833.3| beta/gamma crystallin domain-containing protein 3 [Homo sapiens]'	NaN	2	NaN	NaN	NaN	NaN	NaN	NaN	2	2
723	'''>gi|392583868|ref|NP_001254793.1| SRA stem-loop-interacting RNA-binding protein, mitochondrial isoform 3 precursor [Homo sapiens...'' <Preview truncated at 128 characters>'	NaN	NaN	NaN	NaN	NaN	NaN	2	NaN	2	2
724	'>gi|40018640|ref|NP_078805.3| parafibromin [Homo sapiens]'	NaN	NaN	NaN	NaN	2	NaN	NaN	NaN	2	2
725	'>gi|40068047|ref|NP_951060.1| metal transporter CNNM3 isoform 2 precursor [Homo sapiens]'	NaN	NaN	NaN	NaN	2	NaN	NaN	NaN	2	2
726	'>gi|40217812|ref|NP_004740.2| protein TBRG4 isoform 1 [Homo sapiens]'	NaN	NaN	NaN	NaN	2	NaN	NaN	NaN	2	2
727	'>gi|403420580|ref|NP_001258142.1| sulfide:quinone oxidoreductase, mitochondrial [Homo sapiens]'	NaN	NaN	NaN	NaN	2	NaN	NaN	NaN	2	2
728	'>gi|40354197|ref|NP_065190.2| THAP domain-containing protein 11 [Homo sapiens]'	NaN	NaN	NaN	NaN	2	NaN	NaN	NaN	2	2
729	'>gi|409971397|ref|NP_001258510.1| dnaJ homolog subfamily C member 10 isoform 2 precursor [Homo sapiens]'	NaN	NaN	NaN	2	NaN	NaN	NaN	NaN	2	2
730	'>gi|410515404|ref|NP_001258564.1| cell differentiation protein RCD1 homolog isoform 3 [Homo sapiens]'	NaN	NaN	NaN	NaN	NaN	2	NaN	NaN	2	2
731	'>gi|410991931|ref|NP_001258610.1| pyrroline-5-carboxylate reductase 2 isoform 2 [Homo sapiens]'	NaN	NaN	NaN	NaN	NaN	2	NaN	NaN	2	2
732	'>gi|42734503|ref|NP_976240.1| caprin-1 isoform 2 [Homo sapiens]'	NaN	NaN	NaN	2	NaN	NaN	NaN	NaN	2	2
733	'>gi|431822381|ref|NP_001258931.1| dedicator of cytokinesis protein 7 isoform 5 [Homo sapiens]'	NaN	2	NaN	NaN	NaN	NaN	NaN	NaN	2	2
734	'>gi|4502003|ref|NP_001612.1| aryl hydrocarbon receptor precursor [Homo sapiens]'	NaN	NaN	NaN	2	NaN	NaN	NaN	NaN	2	2
735	'>gi|4502277|ref|NP_001668.1| sodium/potassium-transporting ATPase subunit beta-1 [Homo sapiens]'	NaN	NaN	NaN	NaN	2	NaN	NaN	NaN	2	2
736	'>gi|4502981|ref|NP_001852.1| cytochrome c oxidase subunit 4 isoform 1, mitochondrial precursor [Homo sapiens]'	NaN	NaN	NaN	NaN	NaN	NaN	2	NaN	2	2
737	'>gi|4503313|ref|NP_003638.1| diacylglycerol kinase epsilon [Homo sapiens]'	NaN	NaN	NaN	NaN	2	NaN	NaN	NaN	2	2
738	'>gi|4503507|ref|NP_001406.1| eukaryotic translation initiation factor 2 subunit 3 [Homo sapiens]'	NaN	NaN	NaN	NaN	2	NaN	NaN	NaN	2	2
739	'>gi|4506447|ref|NP_002888.1| RNA-binding motif, single-stranded-interacting protein 1 isoform c [Homo sapiens]'	NaN	NaN	NaN	NaN	2	NaN	NaN	NaN	2	2
740	'>gi|4506667|ref|NP_000993.1| 60S acidic ribosomal protein P0 [Homo sapiens]'	NaN	NaN	NaN	NaN	NaN	2	NaN	NaN	2	2
741	'>gi|4506691|ref|NP_001011.1| 40S ribosomal protein S16 [Homo sapiens]'	NaN	NaN	NaN	NaN	NaN	NaN	2	NaN	2	2
742	'>gi|4506711|ref|NP_001021.1| 40S ribosomal protein S27 [Homo sapiens]'	NaN	NaN	NaN	NaN	NaN	NaN	NaN	2	2	2
743	'>gi|4507319|ref|NP_003163.1| surfeit locus protein 1 isoform 1 [Homo sapiens]'	NaN	NaN	NaN	NaN	NaN	2	NaN	NaN	2	2
744	'>gi|4507617|ref|NP_003270.1| troponin C, skeletal muscle [Homo sapiens]'	NaN	NaN	NaN	NaN	NaN	NaN	NaN	2	2	2
745	'>gi|4507951|ref|NP_003396.1| 14-3-3 protein eta [Homo sapiens]'	NaN	NaN	NaN	NaN	NaN	2	NaN	NaN	2	2
746	'>gi|45269141|ref|NP_031377.2| multimerin-1 precursor [Homo sapiens]'	2	NaN	NaN	NaN	NaN	NaN	NaN	NaN	2	2
747	'>gi|47458811|ref|NP_998814.1| sideroflexin-4 [Homo sapiens]'	NaN	NaN	NaN	NaN	NaN	2	NaN	NaN	2	2
748	'>gi|4758302|ref|NP_004441.1| enhancer of rudimentary homolog [Homo sapiens]'	NaN	NaN	NaN	NaN	NaN	NaN	2	NaN	2	2
749	'>gi|4758788|ref|NP_004542.1| NADH dehydrogenase [ubiquinone] iron-sulfur protein 3, mitochondrial precursor [Homo sapiens]'	NaN	NaN	NaN	NaN	NaN	2	NaN	NaN	2	2
750	'>gi|4759336|ref|NP_004620.1| Fanconi anemia group G protein [Homo sapiens]'	NaN	NaN	NaN	NaN	2	NaN	NaN	NaN	2	2
751	'>gi|47717104|ref|NP_057025.2| V-type proton ATPase subunit H isoform 1 [Homo sapiens]'	NaN	NaN	NaN	NaN	2	NaN	NaN	NaN	2	2
752	'>gi|48762934|ref|NP_000080.2| collagen alpha-2(I) chain precursor [Homo sapiens]'	NaN	NaN	NaN	NaN	NaN	NaN	NaN	2	2	2
753	'>gi|49472822|ref|NP_003746.2| eukaryotic translation initiation factor 3 subunit G [Homo sapiens]'	NaN	NaN	NaN	NaN	2	NaN	NaN	NaN	2	2
754	'>gi|5031569|ref|NP_005727.1| alpha-centractin [Homo sapiens]'	NaN	NaN	NaN	NaN	2	NaN	NaN	NaN	2	2
755	'>gi|5032009|ref|NP_005600.1| glycogen phosphorylase, muscle form isoform 1 [Homo sapiens]'	NaN	NaN	NaN	2	NaN	NaN	NaN	NaN	2	2
756	'>gi|50593010|ref|NP_000281.2| phosphoglycerate mutase 2 [Homo sapiens]'	NaN	NaN	NaN	NaN	NaN	NaN	NaN	2	2	2
757	'>gi|506949341|ref|NP_001265202.1| SRSF protein kinase 2 isoform b precursor [Homo sapiens]'	NaN	NaN	NaN	NaN	NaN	NaN	2	NaN	2	2
758	'>gi|50843837|ref|NP_060541.3| rho guanine nucleotide exchange factor 40 isoform 1 [Homo sapiens]'	NaN	2	NaN	NaN	NaN	NaN	NaN	NaN	2	2
759	'>gi|50845384|ref|NP_008919.3| A disintegrin and metalloproteinase with thrombospondin motifs 1 preproprotein [Homo sapiens]'	NaN	NaN	NaN	2	NaN	NaN	NaN	NaN	2	2
760	'>gi|51479156|ref|NP_006467.4| ATP synthase subunit g, mitochondrial [Homo sapiens]'	NaN	NaN	NaN	NaN	NaN	NaN	2	NaN	2	2
761	'>gi|530379378|ref|XP_005248599.1| PREDICTED: phosphatidylinositol 3-kinase regulatory subunit alpha isoform X1 [Homo sapiens]'	NaN	NaN	NaN	2	NaN	NaN	NaN	NaN	2	2
762	'>gi|530380502|ref|XP_005268480.1| PREDICTED: glucocorticoid receptor isoform X5 [Homo sapiens]'	NaN	NaN	NaN	2	NaN	NaN	NaN	NaN	2	2
763	'>gi|530381044|ref|XP_005265966.1| PREDICTED: SUMO-interacting motif-containing protein 1 isoform X1 [Homo sapiens]'	NaN	NaN	NaN	2	NaN	NaN	NaN	NaN	2	2
764	'>gi|530383447|ref|XP_005266915.1| PREDICTED: fatty acid-binding protein, brain isoform X1 [Homo sapiens]'	NaN	NaN	NaN	NaN	NaN	NaN	NaN	2	2	2
765	'>gi|530386620|ref|XP_005250747.1| PREDICTED: AP-4 complex subunit mu-1 isoform X2 [Homo sapiens]'	NaN	2	NaN	NaN	NaN	NaN	NaN	NaN	2	2
766	'>gi|530398080|ref|XP_005271599.1| PREDICTED: coatomer subunit delta isoform X1 [Homo sapiens]'	NaN	NaN	NaN	NaN	2	NaN	NaN	NaN	2	2
767	'>gi|530405858|ref|XP_005254442.1| PREDICTED: microtubule-associated protein 1A isoform X1 [Homo sapiens]'	NaN	NaN	NaN	NaN	NaN	NaN	2	NaN	2	2
768	'>gi|530408145|ref|XP_005255384.1| PREDICTED: multidrug resistance-associated protein 1 isoform X2 [Homo sapiens]'	NaN	2	NaN	NaN	NaN	NaN	NaN	NaN	2	2
769	'>gi|530419311|ref|XP_005261213.1| PREDICTED: putative ribonuclease isoform X4 [Homo sapiens]'	NaN	NaN	NaN	NaN	NaN	NaN	2	NaN	2	2
770	'>gi|530420153|ref|XP_005261692.1| PREDICTED: phosphatidylinositol 4-kinase alpha isoform X2 [Homo sapiens]'	NaN	NaN	NaN	NaN	NaN	NaN	2	NaN	2	2
771	'>gi|530420483|ref|XP_005261850.1| PREDICTED: uncharacterized protein KIAA1671 isoform X1 [Homo sapiens]'	NaN	2	NaN	NaN	NaN	NaN	NaN	NaN	2	2
772	'>gi|530425322|ref|XP_005259653.1| PREDICTED: nicalin isoform X1 [Homo sapiens]'	NaN	NaN	NaN	NaN	2	NaN	NaN	NaN	2	2
773	'>gi|538921154|ref|NP_001269348.1| NADH dehydrogenase [ubiquinone] 1 alpha subcomplex subunit 5 isoform 2 [Homo sapiens]'	NaN	NaN	NaN	NaN	NaN	NaN	2	NaN	2	2
774	'>gi|544186102|ref|NP_001269606.1| peroxisome biogenesis factor 1 isoform 2 [Homo sapiens]'	NaN	NaN	2	NaN	NaN	NaN	NaN	NaN	2	2
775	'>gi|544346309|ref|NP_001269656.1| peroxisomal membrane protein PMP34 isoform 3 [Homo sapiens]'	NaN	NaN	NaN	NaN	NaN	2	NaN	NaN	2	2
776	'>gi|5453634|ref|NP_006132.1| cytoplasmic dynein 1 light intermediate chain 2 isoform 1 [Homo sapiens]'	NaN	NaN	NaN	NaN	2	NaN	NaN	NaN	2	2
777	'>gi|546231996|ref|NP_001271224.1| chondroitin sulfate glucuronyltransferase isoform 2 [Homo sapiens]'	NaN	NaN	NaN	2	NaN	NaN	NaN	NaN	2	2
778	'>gi|548923952|ref|NP_001271359.1| U3 small nucleolar RNA-associated protein 15 homolog isoform 2 [Homo sapiens]'	NaN	NaN	NaN	NaN	2	NaN	NaN	NaN	2	2
779	'>gi|548960892|ref|NP_001271455.1| aurora kinase B isoform 3 [Homo sapiens]'	NaN	NaN	NaN	NaN	NaN	2	NaN	NaN	2	2
780	'>gi|55741641|ref|NP_065789.1| kinase D-interacting substrate of 220 kDa [Homo sapiens]'	NaN	NaN	NaN	NaN	NaN	NaN	2	NaN	2	2
781	'>gi|55742734|ref|NP_056247.1| puratrophin-1 isoform 1 [Homo sapiens]'	NaN	NaN	2	NaN	NaN	NaN	NaN	NaN	2	2
782	'>gi|559098471|ref|NP_001273965.1| uncharacterized protein KIAA1958 isoform a [Homo sapiens]'	2	NaN	NaN	NaN	NaN	NaN	NaN	NaN	2	2
783	'>gi|55956788|ref|NP_005372.2| nucleolin [Homo sapiens]'	NaN	NaN	NaN	2	NaN	NaN	NaN	NaN	2	2
784	'>gi|56237027|ref|NP_006537.3| insulin-like growth factor 2 mRNA-binding protein 1 isoform 1 [Homo sapiens]'	NaN	NaN	NaN	NaN	2	NaN	NaN	NaN	2	2
785	'>gi|56699409|ref|NP_002130.2| RNA-binding motif protein, X chromosome isoform 1 [Homo sapiens]'	NaN	NaN	NaN	NaN	2	NaN	NaN	NaN	2	2
786	'>gi|567757576|ref|NP_001274672.1| squalene synthase isoform 1 [Homo sapiens]'	NaN	NaN	NaN	NaN	2	NaN	NaN	NaN	2	2
787	'>gi|568214361|ref|NP_001274739.1| cytoplasmic FMR1-interacting protein 1 isoform a [Homo sapiens]'	NaN	NaN	2	NaN	NaN	NaN	NaN	NaN	2	2
788	'>gi|570359584|ref|NP_001275662.1| testis-expressed sequence 2 protein isoform 2 [Homo sapiens]'	NaN	NaN	NaN	2	NaN	NaN	NaN	NaN	2	2
789	'>gi|571026646|ref|NP_001275683.1| mitochondrial Rho GTPase 1 isoform 5 [Homo sapiens]'	NaN	NaN	NaN	NaN	2	NaN	NaN	NaN	2	2
790	'>gi|571026676|ref|NP_001275706.1| zinc transporter SLC39A7 isoform 2 [Homo sapiens]'	NaN	NaN	NaN	NaN	2	NaN	NaN	NaN	2	2
791	'>gi|5729953|ref|NP_006591.1| nuclear migration protein nudC [Homo sapiens]'	NaN	NaN	NaN	NaN	2	NaN	NaN	NaN	2	2
792	'>gi|578800393|ref|XP_006711167.1| PREDICTED: neuroblastoma breakpoint family member 20 isoform X2 [Homo sapiens]'	2	NaN	NaN	NaN	NaN	NaN	NaN	NaN	2	2
793	'>gi|578803406|ref|XP_006712224.1| PREDICTED: anaphase-promoting complex subunit 1-like [Homo sapiens]'	NaN	2	NaN	NaN	NaN	NaN	NaN	NaN	2	2
794	'>gi|578808942|ref|XP_006714215.1| PREDICTED: WD repeat and FYVE domain-containing protein 3 isoform X3 [Homo sapiens]'	NaN	2	NaN	NaN	NaN	NaN	NaN	NaN	2	2
795	'>gi|578809469|ref|XP_006714406.1| PREDICTED: uncharacterized protein KIAA1109 isoform X13 [Homo sapiens]'	NaN	NaN	NaN	2	NaN	NaN	NaN	NaN	2	2
796	'>gi|578811764|ref|XP_006715191.1| PREDICTED: threonylcarbamoyladenosine tRNA methylthiotransferase isoform X2 [Homo sapiens]'	NaN	NaN	NaN	NaN	2	NaN	NaN	NaN	2	2
797	'>gi|578815161|ref|XP_006716339.1| PREDICTED: AP-3 complex subunit mu-2 isoform X1 [Homo sapiens]'	NaN	NaN	NaN	NaN	2	NaN	NaN	NaN	2	2
798	'>gi|578817959|ref|XP_006717373.1| PREDICTED: collagen alpha-1(XXVII) chain isoform X3 [Homo sapiens]'	NaN	NaN	NaN	NaN	NaN	NaN	NaN	2	2	2
799	'>gi|578830269|ref|XP_006721705.1| PREDICTED: T-complex protein 1 subunit zeta-2 isoform X2 [Homo sapiens]'	NaN	NaN	NaN	NaN	2	NaN	NaN	NaN	2	2
800	'>gi|578833308|ref|XP_006722829.1| PREDICTED: inositol-3-phosphate synthase 1 isoform X1 [Homo sapiens]'	NaN	NaN	NaN	NaN	2	NaN	NaN	NaN	2	2
801	'>gi|5803036|ref|NP_006796.1| heterogeneous nuclear ribonucleoprotein A0 [Homo sapiens]'	NaN	NaN	NaN	NaN	NaN	2	NaN	NaN	2	2
802	'>gi|586798161|ref|NP_003706.2| general vesicular transport factor p115 isoform 2 [Homo sapiens]'	NaN	NaN	NaN	2	NaN	NaN	NaN	NaN	2	2
803	'>gi|5901922|ref|NP_008996.1| hsp90 co-chaperone Cdc37 [Homo sapiens]'	NaN	NaN	NaN	NaN	2	NaN	NaN	NaN	2	2
804	'>gi|594140579|ref|NP_001277223.1| sorbin and SH3 domain-containing protein 1 isoform 8 [Homo sapiens]'	NaN	NaN	NaN	NaN	2	NaN	NaN	NaN	2	2
805	'>gi|61097912|ref|NP_612409.1| nucleolar MIF4G domain-containing protein 1 [Homo sapiens]'	NaN	NaN	NaN	2	NaN	NaN	NaN	NaN	2	2
806	'>gi|62460637|ref|NP_078934.3| importin-4 [Homo sapiens]'	NaN	NaN	2	NaN	NaN	NaN	NaN	NaN	2	2
807	'>gi|62988322|ref|NP_003300.1| testis-specific Y-encoded-like protein 1 [Homo sapiens]'	NaN	NaN	NaN	NaN	2	NaN	NaN	NaN	2	2
808	'>gi|64085377|ref|NP_006539.3| insulin-like growth factor 2 mRNA-binding protein 2 isoform a [Homo sapiens]'	NaN	NaN	NaN	NaN	2	NaN	NaN	NaN	2	2
809	'>gi|662236737|ref|NP_001284529.1| hsp70-binding protein 1 isoform 1 [Homo sapiens]'	NaN	NaN	NaN	NaN	NaN	2	NaN	NaN	2	2
810	'>gi|663070965|ref|NP_001284593.1| tetratricopeptide repeat protein 39A isoform 5 [Homo sapiens]'	NaN	NaN	NaN	NaN	2	NaN	NaN	NaN	2	2
811	'>gi|665821213|ref|NP_001287817.1| protein PBDC1 isoform 2 [Homo sapiens]'	NaN	NaN	NaN	NaN	2	NaN	NaN	NaN	2	2
812	'>gi|665821248|ref|NP_001287900.1| tubulin-folding cofactor B isoform 2 [Homo sapiens]'	NaN	NaN	NaN	NaN	NaN	2	NaN	NaN	2	2
813	'>gi|6678271|ref|NP_031401.1| TAR DNA-binding protein 43 [Homo sapiens]'	NaN	NaN	NaN	NaN	2	NaN	NaN	NaN	2	2
814	'>gi|6912398|ref|NP_036218.1| general transcription factor 3C polypeptide 3 isoform 1 [Homo sapiens]'	NaN	NaN	NaN	2	NaN	NaN	NaN	NaN	2	2
815	'>gi|6912430|ref|NP_036537.1| protein-S-isoprenylcysteine O-methyltransferase [Homo sapiens]'	NaN	NaN	NaN	NaN	NaN	NaN	2	NaN	2	2
816	'>gi|6912734|ref|NP_036602.1| transportin-3 isoform 1 [Homo sapiens]'	NaN	NaN	NaN	2	NaN	NaN	NaN	NaN	2	2
817	'>gi|7019569|ref|NP_037377.1| vacuolar protein sorting-associated protein 4A [Homo sapiens]'	NaN	NaN	NaN	NaN	2	NaN	NaN	NaN	2	2
818	'>gi|71037379|ref|NP_002854.3| glycogen phosphorylase, liver form isoform 1 [Homo sapiens]'	2	NaN	NaN	NaN	NaN	NaN	NaN	NaN	2	2
819	'>gi|7549793|ref|NP_036585.1| transducin beta-like protein 2 precursor [Homo sapiens]'	NaN	NaN	NaN	NaN	2	NaN	NaN	NaN	2	2
820	'>gi|7657655|ref|NP_055109.1| translocating chain-associated membrane protein 1 [Homo sapiens]'	NaN	NaN	NaN	NaN	NaN	2	NaN	NaN	2	2
821	'>gi|7706322|ref|NP_057123.1| UPF0568 protein C14orf166 [Homo sapiens]'	NaN	NaN	NaN	NaN	NaN	2	NaN	NaN	2	2
822	'>gi|7706495|ref|NP_057390.1| dnaJ homolog subfamily B member 11 precursor [Homo sapiens]'	NaN	NaN	NaN	NaN	2	NaN	NaN	NaN	2	2
823	'>gi|8922701|ref|NP_060708.1| acylglycerol kinase, mitochondrial precursor [Homo sapiens]'	NaN	NaN	NaN	NaN	2	NaN	NaN	NaN	2	2
824	'>gi|9507215|ref|NP_061816.1| tubulin alpha-8 chain isoform 1 [Homo sapiens]'	NaN	NaN	NaN	NaN	2	NaN	NaN	NaN	2	2
825	'>Reverse >gi|122939159|ref|NP_031391.2| protein-arginine deiminase type-2 [Homo sapiens]'	1	1	1	NaN	NaN	1	1	1	1	6
826	'>gi|567316172|ref|NP_001274528.1| THAP domain-containing protein 5 isoform 3 [Homo sapiens]'	NaN	1	1	1	1	1	1	NaN	1	6
827	'>Reverse >gi|11761619|ref|NP_037466.2| mannose-1-phosphate guanyltransferase beta isoform 1 [Homo sapiens]'	1	1	NaN	1	NaN	1	1	NaN	1	5
828	'>gi|193794853|ref|NP_079197.3| protein POF1B [Homo sapiens]'	1	1	1	NaN	NaN	NaN	1	1	1	5
829	'>gi|109148552|ref|NP_476429.2| keratin, type II cytoskeletal 3 [Homo sapiens]'	1	1	NaN	1	NaN	1	NaN	NaN	1	4
830	'>gi|270309176|ref|NP_705835.2| CREB3 regulatory factor isoform 1 [Homo sapiens]'	1	NaN	1	NaN	NaN	1	NaN	1	1	4
831	'>Reverse >gi|311771714|ref|NP_001185730.1| eukaryotic translation initiation factor 4 gamma 3 isoform 1 [Homo sapiens]'	1	1	NaN	NaN	1	NaN	NaN	NaN	1	3
832	'>Reverse >gi|66932999|ref|NP_006276.2| dual specificity testis-specific protein kinase 1 [Homo sapiens]'	1	NaN	1	NaN	NaN	NaN	1	NaN	1	3
833	'>gi|110349786|ref|NP_055935.4| Alstrom syndrome protein 1 [Homo sapiens]'	NaN	1	NaN	NaN	NaN	1	1	NaN	1	3
834	'>gi|19923084|ref|NP_612152.1| polycystic kidney disease protein 1-like 1 [Homo sapiens]'	NaN	NaN	1	1	NaN	NaN	NaN	1	1	3
835	'>gi|4504333|ref|NP_002099.1| histidine ammonia-lyase isoform 1 [Homo sapiens]'	1	NaN	1	NaN	NaN	NaN	1	NaN	1	3
836	'>gi|4507475|ref|NP_000350.1| protein-glutamine gamma-glutamyltransferase K [Homo sapiens]'	NaN	NaN	1	NaN	1	NaN	NaN	1	1	3
837	'>Reverse >gi|148664230|ref|NP_055929.1| ankyrin repeat and LEM domain-containing protein 2 [Homo sapiens]'	NaN	NaN	NaN	NaN	NaN	1	1	NaN	1	2
838	'>Reverse >gi|187169264|ref|NP_001119601.1| DNA replication complex GINS protein PSF3 isoform a [Homo sapiens]'	NaN	NaN	NaN	NaN	1	1	NaN	NaN	1	2
839	'>Reverse >gi|24041029|ref|NP_000616.3| nitric oxide synthase, inducible [Homo sapiens]'	NaN	NaN	1	1	NaN	NaN	NaN	NaN	1	2
840	'>Reverse >gi|47519798|ref|NP_000622.2| neutrophil cytosol factor 4 isoform 1 [Homo sapiens]'	NaN	NaN	NaN	1	1	NaN	NaN	NaN	1	2
841	'>gi|108936958|ref|NP_005819.3| DDB1- and CUL4-associated factor 7 [Homo sapiens]'	NaN	NaN	NaN	NaN	1	1	NaN	NaN	1	2
842	'>gi|11024700|ref|NP_036590.1| mitochondrial import inner membrane translocase subunit Tim13 [Homo sapiens]'	NaN	NaN	NaN	NaN	NaN	NaN	1	1	1	2
843	'>gi|116268127|ref|NP_689856.6| protein very KIND [Homo sapiens]'	NaN	1	NaN	NaN	NaN	1	NaN	NaN	1	2
844	'>gi|157739936|ref|NP_078964.2| uncharacterized protein C10orf68 isoform b [Homo sapiens]'	NaN	1	NaN	NaN	NaN	1	NaN	NaN	1	2
845	'>gi|169646441|ref|NP_001108628.1| rab GDP dissociation inhibitor beta isoform 2 [Homo sapiens]'	NaN	NaN	1	NaN	NaN	NaN	NaN	1	1	2
846	'>gi|222136641|ref|NP_149107.4| serine/threonine-protein kinase Nek9 [Homo sapiens]'	NaN	NaN	1	1	NaN	NaN	NaN	NaN	1	2
847	'>gi|284172477|ref|NP_001165102.1| nostrin isoform 4 [Homo sapiens]'	1	1	NaN	NaN	NaN	NaN	NaN	NaN	1	2
848	'>gi|34419635|ref|NP_002146.2| heat shock 70 kDa protein 6 [Homo sapiens]'	NaN	NaN	NaN	1	1	NaN	NaN	NaN	1	2
849	'>gi|371940940|ref|NP_001243143.1| sodium/potassium-transporting ATPase subunit alpha-3 isoform 3 [Homo sapiens]'	NaN	NaN	1	1	NaN	NaN	NaN	NaN	1	2
850	'>gi|4502303|ref|NP_001688.1| ATP synthase subunit O, mitochondrial precursor [Homo sapiens]'	NaN	NaN	NaN	NaN	NaN	1	1	NaN	1	2
851	'>gi|4507129|ref|NP_003085.1| small nuclear ribonucleoprotein E [Homo sapiens]'	NaN	NaN	NaN	NaN	NaN	NaN	1	1	1	2
852	'>gi|532691778|ref|NP_001269165.1| cyclin-dependent kinase-like 1 isoform 2 [Homo sapiens]'	NaN	NaN	1	NaN	NaN	NaN	NaN	1	1	2
853	'>gi|53759103|ref|NP_006381.2| importin-8 isoform 1 [Homo sapiens]'	NaN	NaN	1	1	NaN	NaN	NaN	NaN	1	2
854	'>gi|5454122|ref|NP_006318.1| mitochondrial import inner membrane translocase subunit Tim23 [Homo sapiens]'	NaN	NaN	NaN	NaN	NaN	1	1	NaN	1	2
855	'>gi|6005717|ref|NP_009031.1| ATP synthase subunit e, mitochondrial [Homo sapiens]'	NaN	NaN	NaN	NaN	NaN	NaN	1	1	1	2
856	'>Reverse >gi|113204617|ref|NP_001036188.1| ryanodine receptor 1 isoform 2 [Homo sapiens]'	NaN	1	NaN	NaN	NaN	NaN	NaN	NaN	1	1
857	'>Reverse >gi|116292162|ref|NP_001070818.1| nitrogen permease regulator 3-like protein isoform 1 [Homo sapiens]'	NaN	NaN	NaN	NaN	NaN	NaN	1	NaN	1	1
858	'>Reverse >gi|116517299|ref|NP_001067.2| UDP-glucuronosyltransferase 2B15 precursor [Homo sapiens]'	NaN	1	NaN	NaN	NaN	NaN	NaN	NaN	1	1
859	'>Reverse >gi|118421089|ref|NP_001262.3| chromodomain-helicase-DNA-binding protein 2 isoform 1 [Homo sapiens]'	NaN	NaN	1	NaN	NaN	NaN	NaN	NaN	1	1
860	'>Reverse >gi|122891870|ref|NP_940953.2| melanoma inhibitory activity protein 3 isoform 1 precursor [Homo sapiens]'	NaN	NaN	NaN	NaN	NaN	1	NaN	NaN	1	1
861	'>Reverse >gi|126091130|ref|NP_001075042.1| GRB2-associated-binding protein 3 isoform 1 [Homo sapiens]'	NaN	NaN	NaN	NaN	NaN	NaN	1	NaN	1	1
862	'>Reverse >gi|14602439|ref|NP_116572.1| carbohydrate-responsive element-binding protein isoform delta [Homo sapiens]'	1	NaN	NaN	NaN	NaN	NaN	NaN	NaN	1	1
863	'>Reverse >gi|146134388|ref|NP_062535.2| YLP motif-containing protein 1 [Homo sapiens]'	1	NaN	NaN	NaN	NaN	NaN	NaN	NaN	1	1
864	'>Reverse >gi|148746218|ref|NP_057365.3| serine/threonine-protein kinase TAO3 [Homo sapiens]'	NaN	NaN	1	NaN	NaN	NaN	NaN	NaN	1	1
865	'>Reverse >gi|148806902|ref|NP_056003.1| TBC1 domain family member 12 [Homo sapiens]'	NaN	NaN	1	NaN	NaN	NaN	NaN	NaN	1	1
866	'>Reverse >gi|154354968|ref|NP_001093634.1| phosphatase and actin regulator 2 isoform 1 [Homo sapiens]'	NaN	NaN	NaN	1	NaN	NaN	NaN	NaN	1	1
867	'>Reverse >gi|156104876|ref|NP_002010.2| vascular endothelial growth factor receptor 1 isoform 1 precursor [Homo sapiens]'	NaN	NaN	NaN	NaN	NaN	NaN	NaN	1	1	1
868	'>Reverse >gi|16306568|ref|NP_075045.2| poly(A) polymerase gamma [Homo sapiens]'	NaN	NaN	NaN	NaN	NaN	NaN	NaN	1	1	1
869	'>Reverse >gi|16936542|ref|NP_476435.1| beta-crystallin A2 [Homo sapiens]'	1	NaN	NaN	NaN	NaN	NaN	NaN	NaN	1	1
870	'>Reverse >gi|17025230|ref|NP_113648.2| potassium channel subfamily K member 17 isoform 1 [Homo sapiens]'	NaN	NaN	NaN	NaN	NaN	1	NaN	NaN	1	1
871	'>Reverse >gi|186928847|ref|NP_116219.2| cirhin [Homo sapiens]'	NaN	NaN	NaN	NaN	NaN	1	NaN	NaN	1	1
872	'>Reverse >gi|187829452|ref|NP_001120703.1| autism susceptibility gene 2 protein isoform 2 [Homo sapiens]'	1	NaN	NaN	NaN	NaN	NaN	NaN	NaN	1	1
873	'>Reverse >gi|188497705|ref|NP_006759.3| BRCA1-associated protein [Homo sapiens]'	NaN	NaN	NaN	NaN	NaN	NaN	NaN	1	1	1
874	'>Reverse >gi|19923615|ref|NP_079385.2| unconventional myosin-XIX isoform 1 [Homo sapiens]'	NaN	NaN	1	NaN	NaN	NaN	NaN	NaN	1	1
875	'>Reverse >gi|19923985|ref|NP_612462.1| ras-related protein Rab-3C [Homo sapiens]'	NaN	NaN	NaN	NaN	NaN	NaN	1	NaN	1	1
876	'>Reverse >gi|208431771|ref|NP_001129107.1| UPF0696 protein C11orf68 isoform 1 [Homo sapiens]'	NaN	NaN	NaN	NaN	NaN	1	NaN	NaN	1	1
877	'>Reverse >gi|21040371|ref|NP_005795.2| ATP-dependent RNA helicase DDX39A [Homo sapiens]'	NaN	1	NaN	NaN	NaN	NaN	NaN	NaN	1	1
878	'>Reverse >gi|21361503|ref|NP_057032.2| adenosine 3''-phospho 5''-phosphosulfate transporter 2 [Homo sapiens]'	NaN	1	NaN	NaN	NaN	NaN	NaN	NaN	1	1
879	'>Reverse >gi|21389569|ref|NP_653275.1| tektin-5 [Homo sapiens]'	NaN	NaN	NaN	1	NaN	NaN	NaN	NaN	1	1
880	'>Reverse >gi|21493033|ref|NP_009133.2| A-kinase anchor protein 10, mitochondrial precursor [Homo sapiens]'	NaN	NaN	1	NaN	NaN	NaN	NaN	NaN	1	1
881	'>Reverse >gi|215820632|ref|NP_001135973.1| vacuolar fusion protein MON1 homolog A isoform b [Homo sapiens]'	NaN	NaN	NaN	NaN	NaN	1	NaN	NaN	1	1
882	'>Reverse >gi|21624607|ref|NP_066972.1| coactosin-like protein [Homo sapiens]'	NaN	NaN	NaN	NaN	NaN	NaN	NaN	1	1	1
883	'>Reverse >gi|21687212|ref|NP_003360.2| UV radiation resistance-associated gene protein [Homo sapiens]'	NaN	NaN	NaN	NaN	1	NaN	NaN	NaN	1	1
884	'>Reverse >gi|219802034|ref|NP_001137307.1| nuclear factor related to kappa-B-binding protein isoform 1 [Homo sapiens]'	NaN	NaN	NaN	NaN	NaN	NaN	1	NaN	1	1
885	'>Reverse >gi|222418604|ref|NP_001138466.1| uncharacterized protein C2orf72 [Homo sapiens]'	NaN	NaN	1	NaN	NaN	NaN	NaN	NaN	1	1
886	'>Reverse >gi|22748811|ref|NP_689590.1| uncharacterized protein C1orf87 [Homo sapiens]'	NaN	1	NaN	NaN	NaN	NaN	NaN	NaN	1	1
887	'>Reverse >gi|22748999|ref|NP_689687.1| uncharacterized protein C19orf18 precursor [Homo sapiens]'	NaN	NaN	NaN	NaN	NaN	NaN	NaN	1	1	1
888	'>Reverse >gi|228008407|ref|NP_116250.3| protein SERAC1 [Homo sapiens]'	NaN	NaN	NaN	1	NaN	NaN	NaN	NaN	1	1
889	'>Reverse >gi|238550212|ref|NP_001153891.1| Z-DNA-binding protein 1 isoform d [Homo sapiens]'	NaN	NaN	NaN	NaN	NaN	1	NaN	NaN	1	1
890	'>Reverse >gi|24308227|ref|NP_065883.1| zinc finger protein 687 [Homo sapiens]'	NaN	NaN	NaN	NaN	NaN	NaN	NaN	1	1	1
891	'>Reverse >gi|24308273|ref|NP_067066.1| costars family protein ABRACL [Homo sapiens]'	NaN	NaN	1	NaN	NaN	NaN	NaN	NaN	1	1
892	'>Reverse >gi|24497547|ref|NP_008828.1| homeobox protein Hox-C9 [Homo sapiens]'	NaN	NaN	NaN	1	NaN	NaN	NaN	NaN	1	1
893	'>Reverse >gi|253795492|ref|NP_001156732.1| protein FAM63A isoform 2 [Homo sapiens]'	NaN	NaN	NaN	NaN	NaN	NaN	NaN	1	1	1
894	'>Reverse >gi|260099676|ref|NP_001159418.1| insulin-degrading enzyme isoform 2 [Homo sapiens]'	NaN	NaN	NaN	NaN	1	NaN	NaN	NaN	1	1
895	'>Reverse >gi|27734883|ref|NP_775824.1| probable E3 ubiquitin-protein ligase TRIML2 [Homo sapiens]'	NaN	NaN	NaN	1	NaN	NaN	NaN	NaN	1	1
896	'>Reverse >gi|28558977|ref|NP_004822.2| mediator of RNA polymerase II transcription subunit 26 [Homo sapiens]'	NaN	NaN	NaN	NaN	1	NaN	NaN	NaN	1	1
897	'>Reverse >gi|296080717|ref|NP_001171660.1| somatoliberin isoform 2 preproprotein [Homo sapiens]'	NaN	NaN	NaN	NaN	1	NaN	NaN	NaN	1	1
898	'>Reverse >gi|301172750|ref|NP_002449.2| mucin-5B precursor [Homo sapiens]'	NaN	1	NaN	NaN	NaN	NaN	NaN	NaN	1	1
899	'>Reverse >gi|30181236|ref|NP_689940.3| copine-2 [Homo sapiens]'	NaN	NaN	NaN	NaN	1	NaN	NaN	NaN	1	1
900	'>Reverse >gi|307219240|ref|NP_001182533.1| selenide, water dikinase 1 isoform 3 [Homo sapiens]'	NaN	NaN	NaN	NaN	NaN	NaN	1	NaN	1	1
901	'>Reverse >gi|30794376|ref|NP_065171.2| dolichyldiphosphatase 1 isoform a [Homo sapiens]'	NaN	NaN	NaN	NaN	NaN	NaN	1	NaN	1	1
902	'''>Reverse >gi|310118015|ref|XP_003120317.1| PREDICTED: HLA class II histocompatibility antigen, DQ alpha 1 chain-like isoformX1 [...'' <Preview truncated at 128 characters>'	NaN	1	NaN	NaN	NaN	NaN	NaN	NaN	1	1
903	'>Reverse >gi|313151210|ref|NP_001186221.1| peroxisomal multifunctional enzyme type 2 isoform 3 [Homo sapiens]'	NaN	NaN	NaN	NaN	NaN	NaN	1	NaN	1	1
904	'>Reverse >gi|31543630|ref|NP_005406.3| sodium-dependent phosphate transporter 1 [Homo sapiens]'	NaN	NaN	NaN	NaN	NaN	NaN	NaN	1	1	1
905	'>Reverse >gi|332801017|ref|NP_001193907.1| bile acid receptor isoform 5 [Homo sapiens]'	NaN	NaN	NaN	NaN	1	NaN	NaN	NaN	1	1
906	'>Reverse >gi|33356544|ref|NP_877398.1| 1-phosphatidylinositol 4,5-bisphosphate phosphodiesterase beta-1 isoform b [Homo sapiens]'	1	NaN	NaN	NaN	NaN	NaN	NaN	NaN	1	1
907	'>Reverse >gi|33598944|ref|NP_057196.2| polycystic kidney disease 2-like 1 protein isoform 1 [Homo sapiens]'	NaN	NaN	1	NaN	NaN	NaN	NaN	NaN	1	1
908	'>Reverse >gi|336594719|ref|NP_001229627.1| uncharacterized protein LOC100130357 [Homo sapiens]'	NaN	NaN	NaN	1	NaN	NaN	NaN	NaN	1	1
909	'>Reverse >gi|339275831|ref|NP_001229852.1| eukaryotic translation initiation factor 3 subunit L isoform 2 [Homo sapiens]'	NaN	1	NaN	NaN	NaN	NaN	NaN	NaN	1	1
910	'>Reverse >gi|342837704|ref|NP_001230175.1| prolyl 3-hydroxylase 1 isoform 3 precursor [Homo sapiens]'	NaN	NaN	NaN	NaN	NaN	NaN	NaN	1	1	1
911	'>Reverse >gi|34452686|ref|NP_899196.1| E3 ubiquitin-protein ligase RLIM [Homo sapiens]'	NaN	NaN	NaN	NaN	NaN	1	NaN	NaN	1	1
912	'>Reverse >gi|375065852|ref|NP_001243479.1| MAGUK p55 subfamily member 5 isoform 2 [Homo sapiens]'	NaN	NaN	NaN	NaN	NaN	NaN	NaN	1	1	1
913	'>Reverse >gi|403501448|ref|NP_443075.3| obscurin isoform a [Homo sapiens]'	NaN	NaN	NaN	NaN	NaN	1	NaN	NaN	1	1
914	'>Reverse >gi|46409278|ref|NP_997200.1| zinc finger protein 474 [Homo sapiens]'	NaN	NaN	NaN	1	NaN	NaN	NaN	NaN	1	1
915	'>Reverse >gi|4759000|ref|NP_004274.1| ras-related protein Rab-3D [Homo sapiens]'	NaN	NaN	NaN	NaN	NaN	NaN	1	NaN	1	1
916	'>Reverse >gi|4826690|ref|NP_004932.1| ATP-dependent RNA helicase DHX8 [Homo sapiens]'	NaN	NaN	1	NaN	NaN	NaN	NaN	NaN	1	1
917	'>Reverse >gi|4826764|ref|NP_005105.1| heparan sulfate glucosamine 3-O-sulfotransferase 1 precursor [Homo sapiens]'	1	NaN	NaN	NaN	NaN	NaN	NaN	NaN	1	1
918	'>Reverse >gi|507417947|ref|NP_001265253.1| tastin isoform 3 [Homo sapiens]'	NaN	NaN	NaN	NaN	NaN	NaN	1	NaN	1	1
919	'>Reverse >gi|51479184|ref|NP_001003760.2| kelch-like protein 31 [Homo sapiens]'	1	NaN	NaN	NaN	NaN	NaN	NaN	NaN	1	1
920	'>Reverse >gi|5174647|ref|NP_005966.1| protein-tyrosine kinase 6 isoform 1 [Homo sapiens]'	NaN	NaN	1	NaN	NaN	NaN	NaN	NaN	1	1
921	'>Reverse >gi|52426735|ref|NP_001139.3| ankyrin-2 isoform 1 [Homo sapiens]'	NaN	NaN	1	NaN	NaN	NaN	NaN	NaN	1	1
922	'>Reverse >gi|52426774|ref|NP_061984.2| HLA class II histocompatibility antigen, DR alpha chain precursor [Homo sapiens]'	NaN	NaN	NaN	NaN	NaN	NaN	1	NaN	1	1
923	'>Reverse >gi|52694752|ref|NP_001005340.1| transmembrane glycoprotein NMB isoform a precursor [Homo sapiens]'	NaN	NaN	NaN	NaN	NaN	1	NaN	NaN	1	1
924	'>Reverse >gi|530356582|ref|XP_005275882.1| PREDICTED: ankyrin repeat domain-containing protein 34A-like [Homo sapiens]'	NaN	NaN	NaN	NaN	NaN	NaN	1	NaN	1	1
925	'>Reverse >gi|530373731|ref|XP_005264824.1| PREDICTED: leiomodin-3 isoform X1 [Homo sapiens]'	NaN	NaN	NaN	NaN	NaN	NaN	NaN	1	1	1
926	'>Reverse >gi|530379035|ref|XP_005248452.1| PREDICTED: uncharacterized protein LOC101929379 [Homo sapiens]'	NaN	NaN	NaN	NaN	NaN	1	NaN	NaN	1	1
927	'>Reverse >gi|530387931|ref|XP_005273638.1| PREDICTED: microtubule-associated tumor suppressor 1 isoform X5 [Homo sapiens]'	NaN	NaN	NaN	NaN	NaN	NaN	NaN	1	1	1
928	'>Reverse >gi|530396872|ref|XP_005274097.1| PREDICTED: cGMP-dependent 3'',5''-cyclic phosphodiesterase isoform X1 [Homo sapiens]'	NaN	NaN	NaN	NaN	NaN	1	NaN	NaN	1	1
929	'''>Reverse >gi|530398699|ref|XP_005253766.1| PREDICTED: integrin-alpha FG-GAP repeat-containing protein 2 isoform X3 [Homo sapiens...'' <Preview truncated at 128 characters>'	1	NaN	NaN	NaN	NaN	NaN	NaN	NaN	1	1
930	'>Reverse >gi|530411248|ref|XP_005256959.1| PREDICTED: uncharacterized protein LOC100130370 isoform X1 [Homo sapiens]'	NaN	1	NaN	NaN	NaN	NaN	NaN	NaN	1	1
931	'>Reverse >gi|530429724|ref|XP_005275672.1| PREDICTED: alpha-tubulin N-acetyltransferase isoform X5 [Homo sapiens]'	NaN	NaN	NaN	NaN	NaN	NaN	NaN	1	1	1
932	'>Reverse >gi|544710232|ref|NP_001269845.1| DNA repair-scaffolding protein isoform 2 [Homo sapiens]'	NaN	NaN	NaN	NaN	NaN	1	NaN	NaN	1	1
933	'>Reverse >gi|572880605|ref|NP_001275912.1| protein SDA1 homolog isoform 2 [Homo sapiens]'	NaN	NaN	NaN	NaN	NaN	NaN	1	NaN	1	1
934	'>Reverse >gi|578811424|ref|XP_006715059.1| PREDICTED: testis anion transporter 1 isoform X1 [Homo sapiens]'	1	NaN	NaN	NaN	NaN	NaN	NaN	NaN	1	1
935	'>Reverse >gi|578826318|ref|XP_006720390.1| PREDICTED: regulator of G-protein signaling 6 isoform X7 [Homo sapiens]'	NaN	NaN	NaN	NaN	1	NaN	NaN	NaN	1	1
936	'''>Reverse >gi|578840616|ref|XP_006726339.1| PREDICTED: leukocyte immunoglobulin-like receptor subfamily B member 3-like isoform X...'' <Preview truncated at 128 characters>'	NaN	NaN	1	NaN	NaN	NaN	NaN	NaN	1	1
937	'>Reverse >gi|6005717|ref|NP_009031.1| ATP synthase subunit e, mitochondrial [Homo sapiens]'	1	NaN	NaN	NaN	NaN	NaN	NaN	NaN	1	1
938	'>Reverse >gi|618468591|ref|NP_001278557.1| endoribonuclease Dicer isoform 1 [Homo sapiens]'	NaN	1	NaN	NaN	NaN	NaN	NaN	NaN	1	1
939	'>Reverse >gi|661902998|ref|NP_001284347.1| heterogeneous nuclear ribonucleoprotein M isoform c [Homo sapiens]'	NaN	NaN	1	NaN	NaN	NaN	NaN	NaN	1	1
940	'>Reverse >gi|665505983|ref|NP_001287828.1| unconventional myosin-VI isoform 2 [Homo sapiens]'	NaN	NaN	NaN	NaN	NaN	NaN	NaN	1	1	1
941	'>Reverse >gi|7019383|ref|NP_037413.1| leucine-rich repeat transmembrane protein FLRT3 precursor [Homo sapiens]'	1	NaN	NaN	NaN	NaN	NaN	NaN	NaN	1	1
942	'>Reverse >gi|7705276|ref|NP_057069.1| angiopoietin-4 precursor [Homo sapiens]'	NaN	NaN	NaN	NaN	NaN	NaN	1	NaN	1	1
943	'>Reverse >gi|7706025|ref|NP_057568.1| PDZ domain-containing protein 11 [Homo sapiens]'	NaN	1	NaN	NaN	NaN	NaN	NaN	NaN	1	1
944	'>Reverse >gi|7706091|ref|NP_057645.1| bifunctional apoptosis regulator [Homo sapiens]'	1	NaN	NaN	NaN	NaN	NaN	NaN	NaN	1	1
945	'>Reverse >gi|82546845|ref|NP_067585.2| breakpoint cluster region protein isoform 2 [Homo sapiens]'	NaN	NaN	NaN	1	NaN	NaN	NaN	NaN	1	1
946	'>gi|10863925|ref|NP_066951.1| DNA-directed RNA polymerases I, II, and III subunit RPABC5 [Homo sapiens]'	NaN	NaN	NaN	NaN	NaN	NaN	NaN	1	1	1
947	'>gi|10863945|ref|NP_066964.1| X-ray repair cross-complementing protein 5 [Homo sapiens]'	NaN	NaN	NaN	1	NaN	NaN	NaN	NaN	1	1
948	'>gi|110624774|ref|NP_006030.2| C-type mannose receptor 2 precursor [Homo sapiens]'	NaN	1	NaN	NaN	NaN	NaN	NaN	NaN	1	1
949	'>gi|111118976|ref|NP_001835.3| collagen alpha-1(II) chain isoform 1 precursor [Homo sapiens]'	NaN	NaN	NaN	NaN	NaN	NaN	NaN	1	1	1
950	'>gi|113722133|ref|NP_055861.3| probable helicase senataxin [Homo sapiens]'	NaN	NaN	NaN	NaN	NaN	1	NaN	NaN	1	1
951	'>gi|114155133|ref|NP_001363.2| dynein heavy chain 9, axonemal isoform 2 [Homo sapiens]'	1	NaN	NaN	NaN	NaN	NaN	NaN	NaN	1	1
952	'>gi|115334675|ref|NP_612357.4| ubiquitin thioesterase otulin [Homo sapiens]'	NaN	NaN	NaN	NaN	NaN	1	NaN	NaN	1	1
953	'>gi|115334682|ref|NP_079524.2| SRC kinase signaling inhibitor 1 [Homo sapiens]'	NaN	NaN	NaN	NaN	NaN	NaN	NaN	1	1	1
954	'>gi|115430231|ref|NP_001041670.1| meiotic recombination protein REC8 homolog [Homo sapiens]'	NaN	NaN	NaN	1	NaN	NaN	NaN	NaN	1	1
955	'>gi|115527097|ref|NP_006026.3| serine/threonine-protein kinase MRCK beta [Homo sapiens]'	NaN	1	NaN	NaN	NaN	NaN	NaN	NaN	1	1
956	'>gi|116008152|ref|NP_001846.3| collagen alpha-1(XV) chain precursor [Homo sapiens]'	1	NaN	NaN	NaN	NaN	NaN	NaN	NaN	1	1
957	'>gi|116235444|ref|NP_612430.2| protein SAAL1 [Homo sapiens]'	NaN	NaN	NaN	1	NaN	NaN	NaN	NaN	1	1
958	'>gi|116235448|ref|NP_112181.2| protein FAM83D [Homo sapiens]'	NaN	NaN	NaN	NaN	1	NaN	NaN	NaN	1	1
959	'>gi|116256344|ref|NP_631899.2| DEP domain-containing protein 7 isoform 2 [Homo sapiens]'	NaN	1	NaN	NaN	NaN	NaN	NaN	NaN	1	1
960	'>gi|11641237|ref|NP_071732.1| ras-related protein Rab-38 [Homo sapiens]'	NaN	NaN	NaN	NaN	NaN	1	NaN	NaN	1	1
961	'>gi|117414162|ref|NP_208325.3| leucine-rich repeat and coiled-coil domain-containing protein 1 [Homo sapiens]'	NaN	1	NaN	NaN	NaN	NaN	NaN	NaN	1	1
962	'>gi|117553586|ref|NP_079216.4| dedicator of cytokinesis protein 5 [Homo sapiens]'	NaN	1	NaN	NaN	NaN	NaN	NaN	NaN	1	1
963	'>gi|119943098|ref|NP_000101.2| dihydropyrimidine dehydrogenase [NADP(+)] isoform 1 [Homo sapiens]'	NaN	NaN	NaN	NaN	NaN	NaN	NaN	1	1	1
964	'>gi|122937442|ref|NP_001073970.1| transmembrane protein 223 [Homo sapiens]'	NaN	NaN	NaN	NaN	NaN	1	NaN	NaN	1	1
965	'>gi|126723547|ref|NP_079357.2| protein NYNRIN [Homo sapiens]'	NaN	1	NaN	NaN	NaN	NaN	NaN	NaN	1	1
966	'>gi|13129138|ref|NP_077022.1| target of rapamycin complex 2 subunit MAPKAP1 isoform 2 [Homo sapiens]'	NaN	NaN	NaN	NaN	1	NaN	NaN	NaN	1	1
967	'>gi|13259508|ref|NP_075408.1| dynactin subunit 1 isoform 2 [Homo sapiens]'	NaN	NaN	1	NaN	NaN	NaN	NaN	NaN	1	1
968	'>gi|13324688|ref|NP_060587.8| WD repeat-containing protein 11 [Homo sapiens]'	NaN	NaN	1	NaN	NaN	NaN	NaN	NaN	1	1
969	'>gi|13375618|ref|NP_055577.1| delta(24)-sterol reductase precursor [Homo sapiens]'	NaN	NaN	NaN	NaN	1	NaN	NaN	NaN	1	1
970	'>gi|13449277|ref|NP_085125.1| cytochrome P450 2S1 precursor [Homo sapiens]'	NaN	NaN	NaN	NaN	1	NaN	NaN	NaN	1	1
971	'>gi|13514831|ref|NP_004389.2| probable ATP-dependent RNA helicase DDX10 [Homo sapiens]'	NaN	NaN	NaN	NaN	NaN	1	NaN	NaN	1	1
972	'>gi|14042927|ref|NP_114405.1| MLN64 N-terminal domain homolog [Homo sapiens]'	NaN	NaN	NaN	NaN	NaN	1	NaN	NaN	1	1
973	'>gi|14110420|ref|NP_112738.1| heterogeneous nuclear ribonucleoprotein D0 isoform a [Homo sapiens]'	NaN	NaN	NaN	NaN	1	NaN	NaN	NaN	1	1
974	'>gi|14141195|ref|NP_008854.2| stromal cell-derived factor 2 precursor [Homo sapiens]'	NaN	NaN	NaN	NaN	NaN	1	NaN	NaN	1	1
975	'>gi|14149738|ref|NP_065777.1| neurolysin, mitochondrial [Homo sapiens]'	NaN	NaN	NaN	NaN	NaN	1	NaN	NaN	1	1
976	'>gi|14150171|ref|NP_115737.1| THO complex subunit 3 [Homo sapiens]'	NaN	NaN	NaN	NaN	NaN	1	NaN	NaN	1	1
977	'>gi|14211923|ref|NP_115982.1| histidine triad nucleotide-binding protein 2, mitochondrial precursor [Homo sapiens]'	1	NaN	NaN	NaN	NaN	NaN	NaN	NaN	1	1
978	'>gi|145580631|ref|NP_859052.3| sulfhydryl oxidase 2 precursor [Homo sapiens]'	NaN	NaN	NaN	1	NaN	NaN	NaN	NaN	1	1
979	'>gi|145699123|ref|NP_653259.3| dedicator of cytokinesis protein 11 [Homo sapiens]'	NaN	1	NaN	NaN	NaN	NaN	NaN	NaN	1	1
980	'>gi|14589951|ref|NP_002686.2| DNA-directed RNA polymerases I, II, and III subunit RPABC1 [Homo sapiens]'	NaN	NaN	NaN	NaN	NaN	1	NaN	NaN	1	1
981	'>gi|146198640|ref|NP_077283.2| glycerophosphodiester phosphodiesterase domain-containing protein 3 [Homo sapiens]'	NaN	NaN	NaN	NaN	NaN	NaN	NaN	1	1	1
982	'>gi|14702171|ref|NP_116558.1| DNA-directed RNA polymerase II subunit RPB3 [Homo sapiens]'	NaN	NaN	NaN	NaN	NaN	1	NaN	NaN	1	1
983	'>gi|148368978|ref|NP_689512.2| condensin-2 complex subunit H2 isoform 2 [Homo sapiens]'	NaN	NaN	NaN	1	NaN	NaN	NaN	NaN	1	1
984	'>gi|148727331|ref|NP_001092006.1| ubiquitin carboxyl-terminal hydrolase 5 isoform 1 [Homo sapiens]'	NaN	NaN	NaN	1	NaN	NaN	NaN	NaN	1	1
985	'>gi|149999380|ref|NP_071934.3| inverted formin-2 isoform 1 [Homo sapiens]'	NaN	NaN	1	NaN	NaN	NaN	NaN	NaN	1	1
986	'>gi|150010661|ref|NP_055507.1| SEC14-like protein 5 [Homo sapiens]'	NaN	NaN	NaN	1	NaN	NaN	NaN	NaN	1	1
987	'>gi|150378498|ref|NP_056127.2| uncharacterized protein KIAA1109 [Homo sapiens]'	NaN	NaN	NaN	NaN	NaN	NaN	NaN	1	1	1
988	'>gi|150418007|ref|NP_006258.3| E3 SUMO-protein ligase RanBP2 [Homo sapiens]'	NaN	NaN	1	NaN	NaN	NaN	NaN	NaN	1	1
989	'>gi|151108473|ref|NP_057152.2| mitochondrial fission 1 protein [Homo sapiens]'	NaN	NaN	NaN	NaN	NaN	NaN	1	NaN	1	1
990	'>gi|15149476|ref|NP_002878.2| arginine--tRNA ligase, cytoplasmic [Homo sapiens]'	NaN	NaN	NaN	NaN	1	NaN	NaN	NaN	1	1
991	'>gi|153085395|ref|NP_006028.2| histone deacetylase 4 [Homo sapiens]'	NaN	NaN	1	NaN	NaN	NaN	NaN	NaN	1	1
992	'>gi|153218487|ref|NP_714916.3| KDEL motif-containing protein 2 precursor [Homo sapiens]'	NaN	NaN	NaN	NaN	1	NaN	NaN	NaN	1	1
993	'>gi|153252198|ref|NP_997249.2| septin-14 [Homo sapiens]'	NaN	NaN	NaN	NaN	1	NaN	NaN	NaN	1	1
994	'>gi|153266878|ref|NP_004473.2| polypeptide N-acetylgalactosaminyltransferase 3 [Homo sapiens]'	NaN	NaN	NaN	NaN	1	NaN	NaN	NaN	1	1
995	'>gi|153791431|ref|NP_005828.2| ribonuclease P protein subunit p20 [Homo sapiens]'	NaN	NaN	NaN	NaN	NaN	NaN	1	NaN	1	1
996	'>gi|153946393|ref|NP_002438.2| macrophage-stimulating protein receptor isoform 1 preproprotein [Homo sapiens]'	NaN	NaN	NaN	NaN	NaN	1	NaN	NaN	1	1
997	'>gi|153946430|ref|NP_001093589.1| DNA repair protein XRCC3 [Homo sapiens]'	NaN	NaN	NaN	NaN	NaN	1	NaN	NaN	1	1
998	'>gi|154090976|ref|NP_055892.2| sterile alpha and TIR motif-containing protein 1 precursor [Homo sapiens]'	NaN	NaN	NaN	NaN	1	NaN	NaN	NaN	1	1
999	'>gi|154090979|ref|NP_065772.1| uncharacterized protein KIAA1210 [Homo sapiens]'	NaN	1	NaN	NaN	NaN	NaN	NaN	NaN	1	1
1000	'>gi|15431288|ref|NP_009035.3| 60S ribosomal protein L10a [Homo sapiens]'	NaN	NaN	NaN	NaN	NaN	1	NaN	NaN	1	1
1001	'>gi|15431290|ref|NP_000966.2| 60S ribosomal protein L11 isoform 1 [Homo sapiens]'	NaN	NaN	NaN	NaN	NaN	NaN	1	NaN	1	1
1002	'>gi|154354966|ref|NP_001093640.1| mitochondrial inner membrane protein isoform 3 [Homo sapiens]'	NaN	NaN	NaN	1	NaN	NaN	NaN	NaN	1	1
1003	'>gi|154689847|ref|NP_055619.2| uncharacterized protein KIAA0753 [Homo sapiens]'	NaN	1	NaN	NaN	NaN	NaN	NaN	NaN	1	1
1004	'>gi|155030216|ref|NP_001093869.1| sister chromatid cohesion protein PDS5 homolog A isoform 1 [Homo sapiens]'	NaN	NaN	1	NaN	NaN	NaN	NaN	NaN	1	1
1005	'>gi|156105695|ref|NP_208384.3| helicase with zinc finger domain 2 isoform 2 [Homo sapiens]'	NaN	NaN	NaN	NaN	NaN	NaN	NaN	1	1	1
1006	'>gi|156523268|ref|NP_689506.2| transcriptional adapter 2-beta [Homo sapiens]'	NaN	NaN	NaN	NaN	NaN	1	NaN	NaN	1	1
1007	'>gi|156546890|ref|NP_079225.5| protein WWC2 [Homo sapiens]'	NaN	NaN	1	NaN	NaN	NaN	NaN	NaN	1	1
1008	'>gi|156616299|ref|NP_001096080.1| gamma-tubulin complex component 5 isoform b [Homo sapiens]'	NaN	NaN	1	NaN	NaN	NaN	NaN	NaN	1	1
1009	'>gi|156631005|ref|NP_002803.2| 26S proteasome non-ATPase regulatory subunit 8 [Homo sapiens]'	NaN	NaN	NaN	NaN	NaN	1	NaN	NaN	1	1
1010	'>gi|156938331|ref|NP_060392.3| pre-mRNA-processing factor 39 [Homo sapiens]'	NaN	NaN	NaN	1	NaN	NaN	NaN	NaN	1	1
1011	'>gi|157168329|ref|NP_001096654.1| formin-1 isoform b [Homo sapiens]'	NaN	NaN	NaN	NaN	1	NaN	NaN	NaN	1	1
1012	'>gi|157388937|ref|NP_060389.2| syntaxin-17 [Homo sapiens]'	NaN	NaN	NaN	NaN	NaN	1	NaN	NaN	1	1
1013	'>gi|157419118|ref|NP_085054.2| transmembrane protein 177 [Homo sapiens]'	NaN	NaN	NaN	NaN	NaN	1	NaN	NaN	1	1
1014	'>gi|157649073|ref|NP_001099000.1| adenylyl cyclase-associated protein 1 [Homo sapiens]'	NaN	NaN	NaN	NaN	1	NaN	NaN	NaN	1	1
1015	'>gi|157694511|ref|NP_056473.2| nucleolar complex protein 2 homolog [Homo sapiens]'	NaN	NaN	NaN	1	NaN	NaN	NaN	NaN	1	1
1016	'>gi|158937236|ref|NP_006301.3| puromycin-sensitive aminopeptidase [Homo sapiens]'	NaN	NaN	NaN	1	NaN	NaN	NaN	NaN	1	1
1017	'>gi|160707881|ref|NP_064450.3| formin-2 [Homo sapiens]'	NaN	NaN	NaN	NaN	NaN	NaN	1	NaN	1	1
1018	'>gi|16418361|ref|NP_443091.1| protein RFT1 homolog [Homo sapiens]'	NaN	NaN	NaN	NaN	NaN	1	NaN	NaN	1	1
1019	'>gi|166795297|ref|NP_057225.2| cytoplasmic dynein 1 light intermediate chain 1 [Homo sapiens]'	NaN	NaN	NaN	NaN	1	NaN	NaN	NaN	1	1
1020	'>gi|170763508|ref|NP_001116295.1| general transcription factor 3C polypeptide 5 isoform 1 [Homo sapiens]'	NaN	NaN	NaN	NaN	1	NaN	NaN	NaN	1	1
1021	'>gi|171184451|ref|NP_055625.4| centrosome-associated protein 350 [Homo sapiens]'	NaN	NaN	NaN	NaN	1	NaN	NaN	NaN	1	1
1022	'>gi|17196626|ref|NP_079501.2| patatin-like phospholipase domain-containing protein 3 [Homo sapiens]'	NaN	NaN	1	NaN	NaN	NaN	NaN	NaN	1	1
1023	'>gi|17921987|ref|NP_004367.2| cytochrome c oxidase assembly protein COX15 homolog isoform 2 [Homo sapiens]'	NaN	NaN	NaN	NaN	NaN	1	NaN	NaN	1	1
1024	'>gi|17986247|ref|NP_536341.1| septin-4 isoform 3 [Homo sapiens]'	NaN	NaN	NaN	NaN	NaN	NaN	1	NaN	1	1
1025	'>gi|17986258|ref|NP_066299.2| myosin light polypeptide 6 isoform 1 [Homo sapiens]'	NaN	NaN	NaN	NaN	NaN	NaN	1	NaN	1	1
1026	'>gi|18497304|ref|NP_569735.1| carbohydrate sulfotransferase 14 [Homo sapiens]'	NaN	NaN	NaN	NaN	1	NaN	NaN	NaN	1	1
1027	'>gi|18643383|ref|NP_079470.1| inositol-trisphosphate 3-kinase C [Homo sapiens]'	NaN	NaN	NaN	1	NaN	NaN	NaN	NaN	1	1
1028	'>gi|18699734|ref|NP_036606.2| uridine-cytidine kinase 2 [Homo sapiens]'	1	NaN	NaN	NaN	NaN	NaN	NaN	NaN	1	1
1029	'>gi|187281616|ref|NP_077718.3| NADH dehydrogenase [ubiquinone] iron-sulfur protein 7, mitochondrial [Homo sapiens]'	NaN	NaN	NaN	NaN	NaN	NaN	1	NaN	1	1
1030	'>gi|187960090|ref|NP_056142.2| protein SMG5 [Homo sapiens]'	NaN	NaN	1	NaN	NaN	NaN	NaN	NaN	1	1
1031	'>gi|188536114|ref|NP_001120932.1| PAB-dependent poly(A)-specific ribonuclease subunit PAN2 isoform 1 [Homo sapiens]'	NaN	NaN	1	NaN	NaN	NaN	NaN	NaN	1	1
1032	'>gi|194097392|ref|NP_004477.3| Golgin subfamily A member 2 [Homo sapiens]'	NaN	NaN	1	NaN	NaN	NaN	NaN	NaN	1	1
1033	'>gi|194306642|ref|NP_060096.3| dnaJ homolog subfamily B member 12 [Homo sapiens]'	NaN	NaN	NaN	NaN	1	NaN	NaN	NaN	1	1
1034	'>gi|194578909|ref|NP_001124151.1| eukaryotic translation initiation factor 4E isoform 2 [Homo sapiens]'	NaN	NaN	NaN	NaN	NaN	1	NaN	NaN	1	1
1035	'>gi|197304786|ref|NP_001127854.1| IQ motif and SEC7 domain-containing protein 1 isoform a [Homo sapiens]'	NaN	NaN	1	NaN	NaN	NaN	NaN	NaN	1	1
1036	'>gi|19913406|ref|NP_001058.2| DNA topoisomerase 2-alpha [Homo sapiens]'	NaN	NaN	NaN	1	NaN	NaN	NaN	NaN	1	1
1037	'>gi|19923198|ref|NP_001745.2| runt-related transcription factor 1 isoform AML1c [Homo sapiens]'	NaN	NaN	NaN	NaN	1	NaN	NaN	NaN	1	1
1038	'>gi|19923669|ref|NP_005056.3| protein sel-1 homolog 1 isoform 1 precursor [Homo sapiens]'	NaN	NaN	NaN	1	NaN	NaN	NaN	NaN	1	1
1039	'>gi|19923967|ref|NP_612446.1| G-protein coupled receptor-associated sorting protein 2 [Homo sapiens]'	NaN	NaN	NaN	1	NaN	NaN	NaN	NaN	1	1
1040	'>gi|20143480|ref|NP_003809.1| phosphatidate cytidylyltransferase 2 [Homo sapiens]'	NaN	NaN	NaN	NaN	1	NaN	NaN	NaN	1	1
1041	'>gi|20149619|ref|NP_056325.2| dehydrogenase/reductase SDR family member 7B [Homo sapiens]'	NaN	NaN	NaN	NaN	NaN	1	NaN	NaN	1	1
1042	'>gi|20302166|ref|NP_057694.2| toll-like receptor 8 isoform 1 [Homo sapiens]'	NaN	1	NaN	NaN	NaN	NaN	NaN	NaN	1	1
1043	'>gi|20631958|ref|NP_620116.1| apoptosis regulator BAX isoform alpha [Homo sapiens]'	NaN	NaN	NaN	NaN	NaN	NaN	1	NaN	1	1
1044	'>gi|209180418|ref|NP_001129193.1| piwi-like protein 2 [Homo sapiens]'	NaN	NaN	NaN	1	NaN	NaN	NaN	NaN	1	1
1045	'''>gi|209862903|ref|NP_001129523.1| leucine-rich repeats and immunoglobulin-like domains protein 3 isoform 1 precursor [Homo sapie...'' <Preview truncated at 128 characters>'	NaN	NaN	1	NaN	NaN	NaN	NaN	NaN	1	1
1046	'>gi|20986531|ref|NP_620407.1| mitogen-activated protein kinase 1 [Homo sapiens]'	NaN	NaN	NaN	1	NaN	NaN	NaN	NaN	1	1
1047	'>gi|209977080|ref|NP_001129695.1| REST corepressor 3 isoform a [Homo sapiens]'	NaN	NaN	NaN	NaN	1	NaN	NaN	NaN	1	1
1048	'>gi|21071001|ref|NP_001135.3| E3 ubiquitin-protein ligase AMFR [Homo sapiens]'	NaN	NaN	NaN	NaN	1	NaN	NaN	NaN	1	1
1049	'>gi|21237783|ref|NP_061184.1| conserved oligomeric Golgi complex subunit 1 [Homo sapiens]'	NaN	NaN	NaN	1	NaN	NaN	NaN	NaN	1	1
1050	'>gi|21314632|ref|NP_003029.2| neutral amino acid transporter A isoform 1 [Homo sapiens]'	NaN	NaN	NaN	NaN	1	NaN	NaN	NaN	1	1
1051	'>gi|21327708|ref|NP_631946.1| nucleosome assembly protein 1-like 1 [Homo sapiens]'	NaN	NaN	NaN	NaN	1	NaN	NaN	NaN	1	1
1052	'>gi|21328448|ref|NP_647539.1| 14-3-3 protein beta/alpha [Homo sapiens]'	NaN	NaN	NaN	NaN	NaN	1	NaN	NaN	1	1
1053	'>gi|21359867|ref|NP_001907.2| cytochrome c1, heme protein, mitochondrial precursor [Homo sapiens]'	NaN	NaN	NaN	NaN	NaN	1	NaN	NaN	1	1
1054	'>gi|21359965|ref|NP_110409.2| cleft lip and palate transmembrane protein 1-like protein [Homo sapiens]'	NaN	NaN	NaN	NaN	1	NaN	NaN	NaN	1	1
1055	'>gi|21361278|ref|NP_005644.2| alpha-globin transcription factor CP2 isoform 1 [Homo sapiens]'	NaN	NaN	NaN	NaN	1	NaN	NaN	NaN	1	1
1056	'>gi|21361661|ref|NP_060298.2| COMM domain-containing protein 4 isoform 1 [Homo sapiens]'	NaN	NaN	NaN	NaN	NaN	NaN	1	NaN	1	1
1057	'>gi|21389501|ref|NP_653319.1| spindle and centriole-associated protein 1 [Homo sapiens]'	NaN	NaN	NaN	1	NaN	NaN	NaN	NaN	1	1
1058	'>gi|21493033|ref|NP_009133.2| A-kinase anchor protein 10, mitochondrial precursor [Homo sapiens]'	NaN	NaN	NaN	NaN	1	NaN	NaN	NaN	1	1
1059	'>gi|21536288|ref|NP_001815.2| creatine kinase M-type [Homo sapiens]'	NaN	NaN	NaN	NaN	NaN	NaN	NaN	1	1	1
1060	'>gi|21735621|ref|NP_005909.2| malate dehydrogenase, mitochondrial isoform 1 precursor [Homo sapiens]'	NaN	NaN	NaN	NaN	NaN	1	NaN	NaN	1	1
1061	'>gi|218505680|ref|NP_001136197.1| ERI1 exoribonuclease 2 isoform 1 [Homo sapiens]'	NaN	NaN	NaN	1	NaN	NaN	NaN	NaN	1	1
1062	'>gi|219283152|ref|NP_001136402.1| apoptosis inhibitor 5 isoform a [Homo sapiens]'	1	NaN	NaN	NaN	NaN	NaN	NaN	NaN	1	1
1063	'>gi|219804014|ref|NP_001004340.2| high affinity immunoglobulin gamma Fc receptor IB isoform 2 precursor [Homo sapiens]'	NaN	NaN	NaN	NaN	NaN	NaN	NaN	1	1	1
1064	'>gi|22035554|ref|NP_663722.1| amyloid beta A4 precursor protein-binding family B member 1 isoform b [Homo sapiens]'	NaN	NaN	NaN	1	NaN	NaN	NaN	NaN	1	1
1065	'>gi|22035653|ref|NP_663612.1| apolipoprotein L2 [Homo sapiens]'	NaN	NaN	NaN	NaN	NaN	1	NaN	NaN	1	1
1066	'>gi|22035696|ref|NP_004702.2| synaptogyrin-1 isoform 1a [Homo sapiens]'	NaN	NaN	NaN	NaN	NaN	NaN	1	NaN	1	1
1067	'>gi|22095349|ref|NP_055838.2| WD and tetratricopeptide repeats protein 1 isoform b [Homo sapiens]'	NaN	NaN	NaN	NaN	1	NaN	NaN	NaN	1	1
1068	'>gi|223029519|ref|NP_001138508.1| conserved oligomeric Golgi complex subunit 2 isoform 2 [Homo sapiens]'	NaN	NaN	NaN	1	NaN	NaN	NaN	NaN	1	1
1069	'>gi|223278356|ref|NP_597702.2| glutamate receptor ionotropic, NMDA 3A precursor [Homo sapiens]'	NaN	NaN	NaN	NaN	NaN	1	NaN	NaN	1	1
1070	'>gi|223555953|ref|NP_001138629.1| COUP transcription factor 2 isoform c [Homo sapiens]'	NaN	NaN	NaN	NaN	1	NaN	NaN	NaN	1	1
1071	'>gi|223633935|ref|NP_694988.3| proline and serine-rich protein 2 [Homo sapiens]'	NaN	NaN	NaN	NaN	NaN	NaN	1	NaN	1	1
1072	'>gi|223718134|ref|NP_001138778.1| cyclin-dependent kinase 6 [Homo sapiens]'	NaN	NaN	NaN	NaN	NaN	1	NaN	NaN	1	1
1073	'>gi|223718207|ref|NP_001138784.1| ETS translocation variant 3 isoform 1 [Homo sapiens]'	NaN	NaN	NaN	NaN	1	NaN	NaN	NaN	1	1
1074	'>gi|224548938|ref|NP_001139114.1| run domain Beclin-1 interacting and cysteine-rich containing protein isoform 1 [Homo sapiens]'	NaN	NaN	NaN	NaN	NaN	1	NaN	NaN	1	1
1075	'>gi|22538444|ref|NP_004872.2| quinone oxidoreductase PIG3 isoform 1 [Homo sapiens]'	NaN	NaN	1	NaN	NaN	NaN	NaN	NaN	1	1
1076	'>gi|22538465|ref|NP_002786.2| proteasome subunit beta type-3 [Homo sapiens]'	NaN	NaN	NaN	NaN	NaN	NaN	1	NaN	1	1
1077	'>gi|226246554|ref|NP_001139669.1| coiled-coil domain-containing protein 168 [Homo sapiens]'	NaN	NaN	NaN	NaN	NaN	NaN	1	NaN	1	1
1078	'>gi|226371754|ref|NP_112593.2| katanin p60 ATPase-containing subunit A-like 2 [Homo sapiens]'	NaN	NaN	NaN	NaN	1	NaN	NaN	NaN	1	1
1079	'>gi|22748615|ref|NP_689474.1| transmembrane protein 263 [Homo sapiens]'	NaN	NaN	NaN	NaN	NaN	NaN	1	NaN	1	1
1080	'>gi|22749047|ref|NP_689712.1| coiled-coil domain-containing protein 24 [Homo sapiens]'	NaN	1	NaN	NaN	NaN	NaN	NaN	NaN	1	1
1081	'>gi|227499621|ref|NP_001153101.1| very long-chain acyl-CoA synthetase isoform 2 [Homo sapiens]'	NaN	NaN	NaN	NaN	1	NaN	NaN	NaN	1	1
1082	'>gi|23510448|ref|NP_006730.2| DNA replication licensing factor MCM5 [Homo sapiens]'	NaN	NaN	NaN	1	NaN	NaN	NaN	NaN	1	1
1083	'>gi|239582772|ref|NP_078796.2| uncharacterized protein C2orf47, mitochondrial precursor [Homo sapiens]'	NaN	NaN	NaN	NaN	NaN	1	NaN	NaN	1	1
1084	'>gi|239735519|ref|NP_002963.2| myotubularin-related protein 5 [Homo sapiens]'	NaN	1	NaN	NaN	NaN	NaN	NaN	NaN	1	1
1085	'>gi|24415404|ref|NP_055426.1| midasin [Homo sapiens]'	1	NaN	NaN	NaN	NaN	NaN	NaN	NaN	1	1
1086	'>gi|24432106|ref|NP_066997.3| cell cycle and apoptosis regulator protein 2 [Homo sapiens]'	NaN	NaN	1	NaN	NaN	NaN	NaN	NaN	1	1
1087	'>gi|251831110|ref|YP_003024029.1| cytochrome c oxidase subunit II (mitochondrion) [Homo sapiens]'	NaN	NaN	NaN	NaN	NaN	NaN	1	NaN	1	1
1088	'>gi|251831112|ref|YP_003024031.1| ATP synthase F0 subunit 6 (mitochondrion) [Homo sapiens]'	NaN	NaN	NaN	NaN	NaN	NaN	1	NaN	1	1
1089	'>gi|254911043|ref|NP_062542.5| uncharacterized protein C21orf62 precursor [Homo sapiens]'	NaN	NaN	NaN	NaN	NaN	1	NaN	NaN	1	1
1090	'>gi|25777713|ref|NP_733779.1| S-phase kinase-associated protein 1 isoform b [Homo sapiens]'	NaN	NaN	NaN	NaN	NaN	NaN	1	NaN	1	1
1091	'>gi|25777730|ref|NP_000683.3| aldehyde dehydrogenase X, mitochondrial precursor [Homo sapiens]'	NaN	NaN	NaN	NaN	1	NaN	NaN	NaN	1	1
1092	'''>gi|26006851|ref|NP_003710.1| high affinity cAMP-specific and IBMX-insensitive 3'',5''-cyclic phosphodiesterase 8B isoform 1 [Homo...'' <Preview truncated at 128 characters>'	NaN	NaN	NaN	NaN	NaN	1	NaN	NaN	1	1
1093	'>gi|261878481|ref|NP_001159773.1| probable ATP-dependent RNA helicase DHX40 isoform 2 [Homo sapiens]'	NaN	NaN	NaN	1	NaN	NaN	NaN	NaN	1	1
1094	'>gi|270288780|ref|NP_001161803.1| NADH dehydrogenase [ubiquinone] 1 beta subcomplex subunit 4 isoform 2 [Homo sapiens]'	NaN	NaN	NaN	NaN	NaN	NaN	1	NaN	1	1
1095	'>gi|27477070|ref|NP_003963.1| TATA-binding protein-associated factor 172 [Homo sapiens]'	NaN	1	NaN	NaN	NaN	NaN	NaN	NaN	1	1
1096	'>gi|27477111|ref|NP_006416.3| pre-mRNA-splicing factor SLU7 [Homo sapiens]'	NaN	NaN	NaN	NaN	1	NaN	NaN	NaN	1	1
1097	'>gi|27477127|ref|NP_149022.3| keratin, type II cuticular Hb2 [Homo sapiens]'	NaN	NaN	NaN	NaN	NaN	NaN	NaN	1	1	1
1098	'>gi|27735067|ref|NP_775752.1| mitotic interactor and substrate of PLK1 [Homo sapiens]'	1	NaN	NaN	NaN	NaN	NaN	NaN	NaN	1	1
1099	'>gi|282165704|ref|NP_001164100.1| chromodomain-helicase-DNA-binding protein 8 isoform 1 [Homo sapiens]'	NaN	NaN	1	NaN	NaN	NaN	NaN	NaN	1	1
1100	'>gi|28372497|ref|NP_777576.1| E3 ubiquitin-protein ligase UBR1 [Homo sapiens]'	NaN	NaN	NaN	1	NaN	NaN	NaN	NaN	1	1
1101	'>gi|28372499|ref|NP_037424.2| myosin regulatory light chain 2, skeletal muscle isoform [Homo sapiens]'	NaN	NaN	NaN	NaN	NaN	NaN	NaN	1	1	1
1102	'>gi|283806705|ref|NP_001164608.1| spermatid perinuclear RNA-binding protein isoform 2 [Homo sapiens]'	NaN	NaN	NaN	NaN	NaN	NaN	NaN	1	1	1
1103	'>gi|283837866|ref|NP_001164626.1| protein PET100 homolog, mitochondrial [Homo sapiens]'	NaN	NaN	NaN	NaN	NaN	NaN	1	NaN	1	1
1104	'>gi|284795266|ref|NP_067026.3| signal recognition particle receptor subunit beta [Homo sapiens]'	NaN	NaN	NaN	NaN	NaN	1	NaN	NaN	1	1
1105	'>gi|28558969|ref|NP_057063.2| mediator of RNA polymerase II transcription subunit 23 isoform b [Homo sapiens]'	NaN	NaN	1	NaN	NaN	NaN	NaN	NaN	1	1
1106	'>gi|289547536|ref|NP_079437.5| Fanconi anemia-associated protein of 100 kDa isoform b [Homo sapiens]'	NaN	NaN	1	NaN	NaN	NaN	NaN	NaN	1	1
1107	'>gi|289547625|ref|NP_001165988.1| DNA-binding protein SATB2 [Homo sapiens]'	NaN	NaN	NaN	1	NaN	NaN	NaN	NaN	1	1
1108	'>gi|291084635|ref|NP_001166996.1| 60 kDa SS-A/Ro ribonucleoprotein isoform 4 [Homo sapiens]'	NaN	NaN	NaN	NaN	1	NaN	NaN	NaN	1	1
1109	'>gi|291327495|ref|NP_001167537.1| fibroblast growth factor receptor 1 isoform 3 precursor [Homo sapiens]'	NaN	NaN	1	NaN	NaN	NaN	NaN	NaN	1	1
1110	'>gi|295054220|ref|NP_001171136.1| telomere-associated protein RIF1 isoform 2 [Homo sapiens]'	NaN	1	NaN	NaN	NaN	NaN	NaN	NaN	1	1
1111	'>gi|296434287|ref|NP_001171809.1| protocadherin-19 isoform c precursor [Homo sapiens]'	NaN	NaN	1	NaN	NaN	NaN	NaN	NaN	1	1
1112	'>gi|299829294|ref|NP_001177723.1| neutrophil cytosol factor 2 isoform 2 [Homo sapiens]'	NaN	NaN	NaN	NaN	1	NaN	NaN	NaN	1	1
1113	'>gi|300116271|ref|NP_001177835.1| 3-oxo-5-beta-steroid 4-dehydrogenase isoform 2 [Homo sapiens]'	NaN	NaN	NaN	NaN	NaN	1	NaN	NaN	1	1
1114	'>gi|300388183|ref|NP_001177966.1| 26S proteasome non-ATPase regulatory subunit 1 isoform 2 [Homo sapiens]'	NaN	NaN	NaN	1	NaN	NaN	NaN	NaN	1	1
1115	'>gi|300796343|ref|NP_001180202.1| retinoblastoma-binding protein 5 isoform 3 [Homo sapiens]'	NaN	NaN	NaN	NaN	1	NaN	NaN	NaN	1	1
1116	'>gi|301069416|ref|NP_001180286.1| nuclear pore glycoprotein p62 [Homo sapiens]'	NaN	NaN	NaN	NaN	1	NaN	NaN	NaN	1	1
1117	'>gi|301336155|ref|NP_001180384.1| tRNA (cytosine(34)-C(5))-methyltransferase isoform 2 [Homo sapiens]'	NaN	NaN	NaN	NaN	1	NaN	NaN	NaN	1	1
1118	'>gi|301897118|ref|NP_114432.2| Fanconi anemia group J protein [Homo sapiens]'	NaN	NaN	1	NaN	NaN	NaN	NaN	NaN	1	1
1119	'>gi|302058297|ref|NP_950171.2| APITD1-CORT protein isoform 2 [Homo sapiens]'	NaN	NaN	NaN	1	NaN	NaN	NaN	NaN	1	1
1120	'>gi|30520329|ref|NP_848934.1| glycerol-3-phosphate acyltransferase 6 [Homo sapiens]'	NaN	NaN	NaN	NaN	NaN	1	NaN	NaN	1	1
1121	'>gi|30581109|ref|NP_848695.1| minor histocompatibility antigen H13 isoform 2 [Homo sapiens]'	NaN	NaN	NaN	NaN	1	NaN	NaN	NaN	1	1
1122	'>gi|307938276|ref|NP_001182762.1| ras and Rab interactor-like protein isoform 1 [Homo sapiens]'	NaN	NaN	NaN	NaN	1	NaN	NaN	NaN	1	1
1123	'>gi|30795212|ref|NP_006538.2| insulin-like growth factor 2 mRNA-binding protein 3 [Homo sapiens]'	NaN	NaN	NaN	NaN	1	NaN	NaN	NaN	1	1
1124	'>gi|312433998|ref|NP_001186078.1| lactotransferrin isoform 2 [Homo sapiens]'	NaN	NaN	NaN	NaN	NaN	NaN	NaN	1	1	1
1125	'>gi|313482792|ref|NP_001186208.1| neuronal acetylcholine receptor subunit alpha-6 isoform 2 precursor [Homo sapiens]'	1	NaN	NaN	NaN	NaN	NaN	NaN	NaN	1	1
1126	'>gi|31377705|ref|NP_078824.2| centrosomal protein of 97 kDa [Homo sapiens]'	NaN	NaN	NaN	1	NaN	NaN	NaN	NaN	1	1
1127	'>gi|31543667|ref|NP_003162.2| ATP-dependent RNA helicase SUPV3L1, mitochondrial isoform 1 [Homo sapiens]'	NaN	NaN	NaN	NaN	NaN	1	NaN	NaN	1	1
1128	'>gi|31559829|ref|NP_853512.1| keratin, type I cytoskeletal 25 [Homo sapiens]'	NaN	NaN	NaN	1	NaN	NaN	NaN	NaN	1	1
1129	'>gi|31881687|ref|NP_853551.1| replication factor C subunit 4 [Homo sapiens]'	NaN	NaN	NaN	NaN	NaN	1	NaN	NaN	1	1
1130	'>gi|320118881|ref|NP_001188502.1| iron-sulfur protein NUBPL isoform 2 [Homo sapiens]'	NaN	NaN	NaN	NaN	NaN	1	NaN	NaN	1	1
1131	'>gi|321117514|ref|NP_001189358.1| ankyrin repeat and SOCS box protein 2 isoform 1 [Homo sapiens]'	NaN	NaN	NaN	NaN	NaN	NaN	NaN	1	1	1
1132	'>gi|321400120|ref|NP_001189477.1| SYNJ2BP-COX16 protein isoform 2 [Homo sapiens]'	NaN	NaN	NaN	NaN	NaN	NaN	1	NaN	1	1
1133	'>gi|330864823|ref|NP_001193453.1| caspase-10 isoform 6 preproprotein [Homo sapiens]'	NaN	NaN	NaN	NaN	NaN	NaN	NaN	1	1	1
1134	'>gi|33186901|ref|NP_874364.1| protein FAM101B [Homo sapiens]'	NaN	NaN	NaN	NaN	NaN	1	NaN	NaN	1	1
1135	'>gi|33239445|ref|NP_003742.2| eukaryotic translation initiation factor 3 subunit B [Homo sapiens]'	NaN	NaN	NaN	1	NaN	NaN	NaN	NaN	1	1
1136	'>gi|33589827|ref|NP_000736.2| neuronal acetylcholine receptor subunit alpha-5 precursor [Homo sapiens]'	NaN	NaN	NaN	NaN	NaN	1	NaN	NaN	1	1
1137	'>gi|34303926|ref|NP_689481.2| probable proline--tRNA ligase, mitochondrial precursor [Homo sapiens]'	NaN	NaN	NaN	NaN	1	NaN	NaN	NaN	1	1
1138	'>gi|34335134|ref|NP_899195.1| protein SEC13 homolog isoform 1 [Homo sapiens]'	NaN	NaN	NaN	NaN	NaN	1	NaN	NaN	1	1
1139	'>gi|344925830|ref|NP_001230708.1| redox-regulatory protein FAM213A isoform 1 precursor [Homo sapiens]'	NaN	NaN	NaN	NaN	NaN	1	NaN	NaN	1	1
1140	'>gi|34878735|ref|NP_149438.2| F-box only protein 44 isoform 1 [Homo sapiens]'	1	NaN	NaN	NaN	NaN	NaN	NaN	NaN	1	1
1141	'>gi|351542193|ref|NP_001234923.1| POU domain, class 2, transcription factor 2 isoform 4 [Homo sapiens]'	NaN	NaN	NaN	1	NaN	NaN	NaN	NaN	1	1
1142	'>gi|354983497|ref|NP_001238980.1| protein-L-isoaspartate(D-aspartate) O-methyltransferase isoform 4 [Homo sapiens]'	NaN	NaN	NaN	NaN	1	NaN	NaN	NaN	1	1
1143	'>gi|355390291|ref|NP_001239019.1| ras-related protein M-Ras isoform 1 precursor [Homo sapiens]'	NaN	NaN	NaN	1	NaN	NaN	NaN	NaN	1	1
1144	'>gi|355477269|ref|NP_001239053.1| PAS domain-containing serine/threonine-protein kinase isoform 4 [Homo sapiens]'	NaN	1	NaN	NaN	NaN	NaN	NaN	NaN	1	1
1145	'>gi|36029914|ref|NP_079330.2| deubiquitinating protein VCIP135 [Homo sapiens]'	NaN	NaN	NaN	NaN	NaN	NaN	NaN	1	1	1
1146	'>gi|374093201|ref|NP_001011513.3| PDZ and LIM domain protein 5 isoform b [Homo sapiens]'	NaN	NaN	NaN	NaN	NaN	NaN	NaN	1	1	1
1147	'>gi|374532779|ref|NP_001243425.1| alpha-mannosidase 2C1 isoform 4 [Homo sapiens]'	NaN	NaN	NaN	1	NaN	NaN	NaN	NaN	1	1
1148	'>gi|37537722|ref|NP_079034.3| agmatinase, mitochondrial precursor [Homo sapiens]'	NaN	1	NaN	NaN	NaN	NaN	NaN	NaN	1	1
1149	'>gi|375477430|ref|NP_001243650.1| T-complex protein 1 subunit delta isoform b [Homo sapiens]'	NaN	NaN	NaN	NaN	1	NaN	NaN	NaN	1	1
1150	'>gi|379317177|ref|NP_001243839.1| nucleolar RNA helicase 2 isoform 2 [Homo sapiens]'	NaN	NaN	NaN	1	NaN	NaN	NaN	NaN	1	1
1151	'>gi|38176283|ref|NP_937886.1| ankyrin repeat and SOCS box protein 7 isoform 2 [Homo sapiens]'	NaN	NaN	NaN	NaN	NaN	1	NaN	NaN	1	1
1152	'>gi|382546190|ref|NP_001244264.1| ATP synthase subunit alpha, mitochondrial isoform c [Homo sapiens]'	NaN	NaN	1	NaN	NaN	NaN	NaN	NaN	1	1
1153	'>gi|38372925|ref|NP_940991.1| basigin isoform 2 [Homo sapiens]'	NaN	NaN	NaN	NaN	1	NaN	NaN	NaN	1	1
1154	'>gi|384229064|ref|NP_001244923.1| tRNA (uracil-5-)-methyltransferase homolog A isoform b [Homo sapiens]'	NaN	NaN	NaN	1	NaN	NaN	NaN	NaN	1	1
1155	'>gi|38570062|ref|NP_057033.2| Golgi to ER traffic protein 4 homolog [Homo sapiens]'	NaN	NaN	NaN	NaN	NaN	1	NaN	NaN	1	1
1156	'>gi|38570099|ref|NP_942581.1| glutamine-rich protein 1 [Homo sapiens]'	NaN	NaN	NaN	1	NaN	NaN	NaN	NaN	1	1
1157	'>gi|38708169|ref|NP_114159.2| sorting nexin-25 [Homo sapiens]'	NaN	NaN	1	NaN	NaN	NaN	NaN	NaN	1	1
1158	'>gi|387527981|ref|NP_001248347.1| translation initiation factor eIF-2B subunit gamma isoform 3 [Homo sapiens]'	NaN	NaN	NaN	NaN	1	NaN	NaN	NaN	1	1
1159	'>gi|392583926|ref|NP_001254726.1| mediator of RNA polymerase II transcription subunit 24 isoform 2 [Homo sapiens]'	NaN	NaN	NaN	1	NaN	NaN	NaN	NaN	1	1
1160	'>gi|392841207|ref|NP_001254797.1| hydroxysteroid 11-beta-dehydrogenase 1-like protein isoform g [Homo sapiens]'	NaN	NaN	NaN	NaN	NaN	1	NaN	NaN	1	1
1161	'>gi|396578108|ref|NP_001257502.1| casein kinase I isoform gamma-3 isoform 6 [Homo sapiens]'	1	NaN	NaN	NaN	NaN	NaN	NaN	NaN	1	1
1162	'>gi|39753959|ref|NP_060104.2| BTB/POZ domain-containing protein KCTD9 [Homo sapiens]'	1	NaN	NaN	NaN	NaN	NaN	NaN	NaN	1	1
1163	'>gi|398303805|ref|NP_001257609.1| calcium uniporter protein, mitochondrial isoform 3 [Homo sapiens]'	NaN	NaN	NaN	NaN	NaN	1	NaN	NaN	1	1
1164	'>gi|39930541|ref|NP_899064.1| uncharacterized protein C9orf142 [Homo sapiens]'	NaN	NaN	NaN	NaN	NaN	1	NaN	NaN	1	1
1165	'>gi|40254464|ref|NP_002294.2| leptin receptor isoform 1 precursor [Homo sapiens]'	NaN	NaN	NaN	NaN	NaN	NaN	NaN	1	1	1
1166	'>gi|40254482|ref|NP_004029.2| alpha-amylase 1 precursor [Homo sapiens]'	NaN	NaN	NaN	NaN	NaN	NaN	NaN	1	1	1
1167	'>gi|40254834|ref|NP_006603.2| kinesin-like protein KIF1C [Homo sapiens]'	NaN	NaN	1	NaN	NaN	NaN	NaN	NaN	1	1
1168	'>gi|40254851|ref|NP_037487.2| serine/threonine-protein kinase N3 [Homo sapiens]'	NaN	NaN	NaN	1	NaN	NaN	NaN	NaN	1	1
1169	'>gi|40254924|ref|NP_060979.2| leucine-rich repeat-containing protein 59 [Homo sapiens]'	NaN	NaN	NaN	NaN	NaN	1	NaN	NaN	1	1
1170	'>gi|40254978|ref|NP_112179.2| pre-mRNA 3''-end-processing factor FIP1 isoform 1 [Homo sapiens]'	NaN	NaN	NaN	NaN	1	NaN	NaN	NaN	1	1
1171	'>gi|40255047|ref|NP_079203.3| pleckstrin homology domain-containing family H member 3 precursor [Homo sapiens]'	NaN	NaN	NaN	1	NaN	NaN	NaN	NaN	1	1
1172	'>gi|41152093|ref|NP_958357.1| zinc finger protein 644 isoform 1 [Homo sapiens]'	NaN	NaN	1	NaN	NaN	NaN	NaN	NaN	1	1
1173	'>gi|41281447|ref|NP_055529.2| intraflagellar transport protein 140 homolog [Homo sapiens]'	NaN	NaN	1	NaN	NaN	NaN	NaN	NaN	1	1
1174	'>gi|41281453|ref|NP_055535.2| STE20-like serine/threonine-protein kinase [Homo sapiens]'	NaN	1	NaN	NaN	NaN	NaN	NaN	NaN	1	1
1175	'''>gi|41349497|ref|NP_065837.1| [Pyruvate dehydrogenase [acetyl-transferring]]-phosphatase 2, mitochondrial precursor [Homo sapien...'' <Preview truncated at 128 characters>'	NaN	NaN	NaN	NaN	NaN	NaN	1	NaN	1	1
1176	'>gi|41872500|ref|NP_963848.1| diacylglycerol kinase alpha [Homo sapiens]'	NaN	NaN	NaN	NaN	1	NaN	NaN	NaN	1	1
1177	'>gi|42558279|ref|NP_817124.1| tubulin beta-8 chain [Homo sapiens]'	NaN	NaN	NaN	NaN	1	NaN	NaN	NaN	1	1
1178	'>gi|425876796|ref|NP_001182220.2| serpin B6 isoform b [Homo sapiens]'	NaN	NaN	NaN	NaN	NaN	1	NaN	NaN	1	1
1179	'>gi|42822868|ref|NP_976321.1| ribonuclease inhibitor [Homo sapiens]'	NaN	NaN	NaN	NaN	1	NaN	NaN	NaN	1	1
1180	'>gi|440309849|ref|NP_001258967.1| ras-related protein Rab-13 isoform 2 [Homo sapiens]'	NaN	NaN	NaN	NaN	NaN	1	NaN	NaN	1	1
1181	'>gi|443497964|ref|NP_001263218.1| cAMP-dependent protein kinase type I-alpha regulatory subunit isoform a [Homo sapiens]'	NaN	NaN	NaN	NaN	1	NaN	NaN	NaN	1	1
1182	'>gi|44889481|ref|NP_036355.2| unconventional myosin-Ib isoform 2 [Homo sapiens]'	NaN	NaN	1	NaN	NaN	NaN	NaN	NaN	1	1
1183	'>gi|4501897|ref|NP_001607.1| activin receptor type-2A isoform 1 precursor [Homo sapiens]'	NaN	NaN	NaN	NaN	NaN	1	NaN	NaN	1	1
1184	'>gi|4502011|ref|NP_000467.1| adenylate kinase isoenzyme 1 [Homo sapiens]'	NaN	NaN	NaN	NaN	NaN	NaN	NaN	1	1	1
1185	'>gi|4502491|ref|NP_001203.1| complement component 1 Q subcomponent-binding protein, mitochondrial precursor [Homo sapiens]'	NaN	NaN	NaN	NaN	NaN	1	NaN	NaN	1	1
1186	'>gi|4502951|ref|NP_000081.1| collagen alpha-1(III) chain preproprotein [Homo sapiens]'	NaN	NaN	NaN	NaN	NaN	NaN	NaN	1	1	1
1187	'>gi|4503023|ref|NP_000089.1| carnitine O-palmitoyltransferase 2, mitochondrial precursor [Homo sapiens]'	NaN	NaN	NaN	NaN	1	NaN	NaN	NaN	1	1
1188	'>gi|4503113|ref|NP_001314.1| cystatin-M precursor [Homo sapiens]'	NaN	NaN	NaN	NaN	NaN	NaN	NaN	1	1	1
1189	'>gi|4503149|ref|NP_001902.1| cathepsin G preproprotein [Homo sapiens]'	1	NaN	NaN	NaN	NaN	NaN	NaN	NaN	1	1
1190	'''>gi|4503523|ref|NP_003744.1| eukaryotic translation initiation factor 3 subunit D {ECO:0000255|HAMAP-Rule:MF_03003} [Homo sapien...'' <Preview truncated at 128 characters>'	NaN	NaN	NaN	NaN	1	NaN	NaN	NaN	1	1
1191	'>gi|4503591|ref|NP_000112.1| erythropoietin receptor precursor [Homo sapiens]'	NaN	NaN	NaN	NaN	NaN	NaN	NaN	1	1	1
1192	'>gi|4503843|ref|NP_003908.1| AP-1 complex subunit gamma-like 2 isoform 1 [Homo sapiens]'	NaN	NaN	NaN	1	NaN	NaN	NaN	NaN	1	1
1193	'>gi|4503943|ref|NP_000150.1| glutaryl-CoA dehydrogenase, mitochondrial isoform a precursor [Homo sapiens]'	NaN	NaN	NaN	NaN	1	NaN	NaN	NaN	1	1
1194	'>gi|4504517|ref|NP_001531.1| heat shock protein beta-1 [Homo sapiens]'	NaN	NaN	NaN	NaN	NaN	1	NaN	NaN	1	1
1195	'>gi|4504897|ref|NP_002257.1| importin subunit alpha-1 [Homo sapiens]'	NaN	NaN	NaN	NaN	1	NaN	NaN	NaN	1	1
1196	'>gi|4505471|ref|NP_002519.1| endonuclease III-like protein 1 [Homo sapiens]'	NaN	NaN	NaN	NaN	NaN	1	NaN	NaN	1	1
1197	'>gi|4505781|ref|NP_000283.1| phosphorylase b kinase regulatory subunit alpha, liver isoform [Homo sapiens]'	NaN	NaN	1	NaN	NaN	NaN	NaN	NaN	1	1
1198	'>gi|4505813|ref|NP_003737.1| dynein light chain 1, cytoplasmic [Homo sapiens]'	NaN	NaN	NaN	NaN	NaN	NaN	1	NaN	1	1
1199	'>gi|4505931|ref|NP_002681.1| DNA polymerase beta [Homo sapiens]'	NaN	NaN	NaN	NaN	NaN	1	NaN	NaN	1	1
1200	'>gi|4506007|ref|NP_002701.1| serine/threonine-protein phosphatase PP1-gamma catalytic subunit isoform 1 [Homo sapiens]'	NaN	NaN	NaN	NaN	NaN	1	NaN	NaN	1	1
1201	'>gi|4506017|ref|NP_002706.1| serine/threonine-protein phosphatase 2A catalytic subunit alpha isoform [Homo sapiens]'	NaN	NaN	NaN	NaN	NaN	1	NaN	NaN	1	1
1202	'>gi|4506091|ref|NP_002739.1| mitogen-activated protein kinase 6 [Homo sapiens]'	NaN	NaN	NaN	1	NaN	NaN	NaN	NaN	1	1
1203	'>gi|4506181|ref|NP_002778.1| proteasome subunit alpha type-2 [Homo sapiens]'	NaN	1	NaN	NaN	NaN	NaN	NaN	NaN	1	1
1204	'>gi|4506587|ref|NP_002938.1| replication protein A 14 kDa subunit [Homo sapiens]'	NaN	NaN	NaN	NaN	NaN	NaN	1	NaN	1	1
1205	'>gi|4506623|ref|NP_000979.1| 60S ribosomal protein L27 [Homo sapiens]'	NaN	NaN	NaN	NaN	NaN	NaN	1	NaN	1	1
1206	'>gi|4506669|ref|NP_000994.1| 60S acidic ribosomal protein P1 isoform 1 [Homo sapiens]'	NaN	NaN	NaN	NaN	NaN	NaN	1	NaN	1	1
1207	'>gi|4506671|ref|NP_000995.1| 60S acidic ribosomal protein P2 [Homo sapiens]'	NaN	NaN	NaN	NaN	NaN	NaN	1	NaN	1	1
1208	'>gi|4506715|ref|NP_001022.1| 40S ribosomal protein S28 [Homo sapiens]'	NaN	NaN	NaN	NaN	NaN	NaN	NaN	1	1	1
1209	'>gi|4507133|ref|NP_003087.1| small nuclear ribonucleoprotein G [Homo sapiens]'	NaN	NaN	NaN	NaN	NaN	NaN	NaN	1	1	1
1210	'>gi|4507379|ref|NP_003185.1| TATA-box-binding protein isoform 1 [Homo sapiens]'	NaN	NaN	NaN	NaN	1	NaN	NaN	NaN	1	1
1211	'>gi|4507729|ref|NP_001060.1| tubulin beta-2A chain [Homo sapiens]'	NaN	NaN	NaN	NaN	1	NaN	NaN	NaN	1	1
1212	'>gi|4507751|ref|NP_001062.1| thymidylate synthase [Homo sapiens]'	NaN	NaN	NaN	NaN	NaN	1	NaN	NaN	1	1
1213	'>gi|45433501|ref|NP_443078.1| EMILIN-3 precursor [Homo sapiens]'	NaN	NaN	NaN	1	NaN	NaN	NaN	NaN	1	1
1214	'>gi|4557493|ref|NP_001316.1| cleavage stimulation factor subunit 2 [Homo sapiens]'	NaN	NaN	NaN	NaN	1	NaN	NaN	NaN	1	1
1215	'>gi|4557761|ref|NP_000242.1| DNA mismatch repair protein Msh2 isoform 1 [Homo sapiens]'	NaN	NaN	NaN	1	NaN	NaN	NaN	NaN	1	1
1216	'>gi|46276893|ref|NP_996896.1| transcription elongation factor B polypeptide 2 isoform b [Homo sapiens]'	NaN	NaN	NaN	NaN	NaN	NaN	1	NaN	1	1
1217	'>gi|46592991|ref|NP_064522.3| GRIP1-associated protein 1 [Homo sapiens]'	NaN	NaN	NaN	1	NaN	NaN	NaN	NaN	1	1
1218	'>gi|467094898|ref|NP_001264129.1| protein cornichon homolog 4 isoform 5 [Homo sapiens]'	NaN	NaN	NaN	NaN	NaN	NaN	1	NaN	1	1
1219	'>gi|46852172|ref|NP_056069.2| kinesin-like protein KIF13B [Homo sapiens]'	NaN	NaN	1	NaN	NaN	NaN	NaN	NaN	1	1
1220	'''>gi|46909600|ref|NP_997080.1| disintegrin and metalloproteinase domain-containing protein 15 isoform 6 preproprotein [Homo sapie...'' <Preview truncated at 128 characters>'	NaN	NaN	NaN	1	NaN	NaN	NaN	NaN	1	1
1221	'>gi|47174859|ref|NP_079334.3| tripartite motif-containing protein 46 isoform 1 [Homo sapiens]'	1	NaN	NaN	NaN	NaN	NaN	NaN	NaN	1	1
1222	'>gi|47174864|ref|NP_064543.3| exosome complex component RRP46 [Homo sapiens]'	NaN	NaN	NaN	NaN	NaN	1	NaN	NaN	1	1
1223	'>gi|4757988|ref|NP_004795.1| probable cytosolic iron-sulfur protein assembly protein CIAO1 [Homo sapiens]'	NaN	NaN	NaN	NaN	NaN	1	NaN	NaN	1	1
1224	'>gi|4759156|ref|NP_004587.1| U1 small nuclear ribonucleoprotein A [Homo sapiens]'	NaN	NaN	NaN	NaN	NaN	NaN	NaN	1	1	1
1225	'>gi|4759344|ref|NP_004715.1| centromere/kinetochore protein zw10 homolog [Homo sapiens]'	NaN	NaN	NaN	1	NaN	NaN	NaN	NaN	1	1
1226	'>gi|478247001|ref|NP_001034792.4| neuroblastoma breakpoint family member 10 [Homo sapiens]'	NaN	NaN	NaN	NaN	NaN	1	NaN	NaN	1	1
1227	'>gi|47825361|ref|NP_001001414.1| F-box only protein 50 [Homo sapiens]'	1	NaN	NaN	NaN	NaN	NaN	NaN	NaN	1	1
1228	'>gi|4827006|ref|NP_005063.1| solute carrier family 12 member 4 isoform a [Homo sapiens]'	NaN	1	NaN	NaN	NaN	NaN	NaN	NaN	1	1
1229	'>gi|4885381|ref|NP_005313.1| histone H1.5 [Homo sapiens]'	NaN	NaN	NaN	NaN	NaN	NaN	NaN	1	1	1
1230	'>gi|4885545|ref|NP_005382.1| pyruvate dehydrogenase kinase, isozyme 3 isoform 2 precursor [Homo sapiens]'	NaN	NaN	NaN	NaN	1	NaN	NaN	NaN	1	1
1231	'>gi|50301238|ref|NP_000628.2| glutathione reductase, mitochondrial isoform 1 precursor [Homo sapiens]'	NaN	NaN	NaN	NaN	1	NaN	NaN	NaN	1	1
1232	'>gi|5031635|ref|NP_005498.1| cofilin-1 [Homo sapiens]'	NaN	NaN	NaN	NaN	NaN	NaN	1	NaN	1	1
1233	'>gi|5031777|ref|NP_005521.1| isocitrate dehydrogenase [NAD] subunit alpha, mitochondrial precursor [Homo sapiens]'	NaN	NaN	NaN	NaN	NaN	1	NaN	NaN	1	1
1234	'>gi|5032027|ref|NP_005601.1| histone-binding protein RBBP4 isoform a [Homo sapiens]'	NaN	NaN	NaN	NaN	1	NaN	NaN	NaN	1	1
1235	'>gi|507588250|ref|NP_001265273.1| alpha-actinin-2 isoform 3 [Homo sapiens]'	NaN	NaN	NaN	NaN	NaN	NaN	NaN	1	1	1
1236	'>gi|509155837|ref|NP_001265241.1| nuclear pore complex protein Nup155 isoform 3 [Homo sapiens]'	NaN	NaN	1	NaN	NaN	NaN	NaN	NaN	1	1
1237	'>gi|50959176|ref|NP_057654.2| endoplasmic reticulum-Golgi intermediate compartment protein 2 [Homo sapiens]'	NaN	NaN	NaN	NaN	1	NaN	NaN	NaN	1	1
1238	'>gi|51093832|ref|NP_056450.2| GTPase-activating protein and VPS9 domain-containing protein 1 isoform 4 [Homo sapiens]'	NaN	1	NaN	NaN	NaN	NaN	NaN	NaN	1	1
1239	'>gi|51317370|ref|NP_002481.2| NADH dehydrogenase [ubiquinone] 1 alpha subcomplex subunit 6 [Homo sapiens]'	NaN	NaN	NaN	NaN	NaN	NaN	1	NaN	1	1
1240	'>gi|5174415|ref|NP_006081.1| choline/ethanolaminephosphotransferase 1 [Homo sapiens]'	NaN	NaN	NaN	NaN	NaN	1	NaN	NaN	1	1
1241	'>gi|5174529|ref|NP_005902.1| S-adenosylmethionine synthase isoform type-2 [Homo sapiens]'	NaN	NaN	NaN	NaN	1	NaN	NaN	NaN	1	1
1242	'>gi|518831687|ref|NP_001265532.1| nucleoporin p54 isoform 2 [Homo sapiens]'	NaN	NaN	NaN	NaN	1	NaN	NaN	NaN	1	1
1243	'>gi|519666797|ref|NP_001265544.1| protocadherin-1 isoform 4 [Homo sapiens]'	NaN	NaN	1	NaN	NaN	NaN	NaN	NaN	1	1
1244	'>gi|520975477|ref|NP_001265568.1| ran-specific GTPase-activating protein isoform 1 [Homo sapiens]'	NaN	NaN	NaN	NaN	NaN	1	NaN	NaN	1	1
1245	'>gi|522022876|ref|NP_001265604.1| nuclear factor of activated T-cells, cytoplasmic 1 isoform I [Homo sapiens]'	NaN	NaN	NaN	NaN	NaN	1	NaN	NaN	1	1
1246	'>gi|523425736|ref|NP_001265638.1| 26S proteasome non-ATPase regulatory subunit 2 isoform 3 [Homo sapiens]'	NaN	NaN	1	NaN	NaN	NaN	NaN	NaN	1	1
1247	'>gi|52487176|ref|NP_001005207.1| E3 ubiquitin-protein ligase TRIM37 [Homo sapiens]'	NaN	NaN	NaN	NaN	NaN	1	NaN	NaN	1	1
1248	'>gi|525313660|ref|NP_001265668.1| 24-hydroxycholesterol 7-alpha-hydroxylase isoform 3 [Homo sapiens]'	NaN	NaN	NaN	NaN	NaN	NaN	NaN	1	1	1
1249	'>gi|526118265|ref|NP_005104.3| Golgin subfamily A member 5 [Homo sapiens]'	NaN	NaN	NaN	1	NaN	NaN	NaN	NaN	1	1
1250	'>gi|527317402|ref|NP_001268405.1| FAST kinase domain-containing protein 1 isoform 2 [Homo sapiens]'	NaN	NaN	NaN	1	NaN	NaN	NaN	NaN	1	1
1251	'>gi|528281403|ref|NP_001268640.1| condensin complex subunit 2 isoform 3 [Homo sapiens]'	NaN	NaN	NaN	1	NaN	NaN	NaN	NaN	1	1
1252	'>gi|528281407|ref|NP_001268644.1| prohibitin isoform 1 [Homo sapiens]'	NaN	NaN	NaN	NaN	NaN	1	NaN	NaN	1	1
1253	'>gi|530339581|ref|NP_001268862.1| condensin-2 complex subunit G2 isoform b [Homo sapiens]'	NaN	NaN	NaN	1	NaN	NaN	NaN	NaN	1	1
1254	'>gi|530360546|ref|XP_005263508.1| PREDICTED: F-box only protein 6 isoform X4 [Homo sapiens]'	NaN	NaN	NaN	NaN	NaN	1	NaN	NaN	1	1
1255	'>gi|530362739|ref|XP_005270977.1| PREDICTED: 39S ribosomal protein L37, mitochondrial isoform X1 [Homo sapiens]'	NaN	NaN	NaN	NaN	1	NaN	NaN	NaN	1	1
1256	'>gi|530364904|ref|XP_005245313.1| PREDICTED: methyltransferase-like protein 13 isoform X2 [Homo sapiens]'	NaN	NaN	NaN	1	NaN	NaN	NaN	NaN	1	1
1257	'>gi|530367561|ref|XP_005264359.1| PREDICTED: uncharacterized protein C2orf78 isoform X1 [Homo sapiens]'	NaN	NaN	NaN	NaN	NaN	1	NaN	NaN	1	1
1258	'>gi|530369244|ref|XP_005263747.1| PREDICTED: insulin-induced gene 2 protein isoform X1 [Homo sapiens]'	NaN	NaN	NaN	NaN	NaN	NaN	1	NaN	1	1
1259	'>gi|530382330|ref|XP_005249324.1| PREDICTED: elongation of very long chain fatty acids protein 5 isoform X2 [Homo sapiens]'	NaN	NaN	NaN	NaN	NaN	1	NaN	NaN	1	1
1260	'>gi|530406402|ref|XP_005254702.1| PREDICTED: tropomyosin alpha-1 chain isoform X10 [Homo sapiens]'	NaN	NaN	NaN	NaN	NaN	NaN	NaN	1	1	1
1261	'>gi|530407132|ref|XP_005254968.1| PREDICTED: alpha-mannosidase 2x isoform X2 [Homo sapiens]'	NaN	NaN	1	NaN	NaN	NaN	NaN	NaN	1	1
1262	'>gi|530411966|ref|XP_005257299.1| PREDICTED: polymerase I and transcript release factor isoform X2 [Homo sapiens]'	NaN	NaN	NaN	NaN	1	NaN	NaN	NaN	1	1
1263	'>gi|530412535|ref|XP_005257570.1| PREDICTED: G-protein coupled receptor family C group 5 member C isoform X2 [Homo sapiens]'	NaN	NaN	NaN	NaN	NaN	NaN	NaN	1	1	1
1264	'>gi|530413549|ref|XP_005256438.1| PREDICTED: pyrroline-5-carboxylate reductase 1, mitochondrial isoform X3 [Homo sapiens]'	NaN	NaN	NaN	NaN	NaN	1	NaN	NaN	1	1
1265	'>gi|530419550|ref|XP_005261404.1| PREDICTED: UPF0249 protein ydjC homolog isoform X1 [Homo sapiens]'	NaN	NaN	NaN	NaN	NaN	1	NaN	NaN	1	1
1266	'>gi|530423974|ref|XP_005256040.1| PREDICTED: phosphorylase b kinase regulatory subunit beta isoform X1 [Homo sapiens]'	NaN	NaN	1	NaN	NaN	NaN	NaN	NaN	1	1
1267	'>gi|530424313|ref|XP_005256203.1| PREDICTED: WD repeat-containing protein 59 isoform X1 [Homo sapiens]'	NaN	NaN	NaN	1	NaN	NaN	NaN	NaN	1	1
1268	'>gi|53729346|ref|NP_000290.2| plakophilin-1 isoform 1b [Homo sapiens]'	NaN	1	NaN	NaN	NaN	NaN	NaN	NaN	1	1
1269	'>gi|54112403|ref|NP_060250.2| chromodomain-helicase-DNA-binding protein 7 [Homo sapiens]'	NaN	NaN	NaN	NaN	NaN	1	NaN	NaN	1	1
1270	'>gi|541862116|ref|NP_001269399.1| glutamate receptor ionotropic, kainate 4 isoform 1 precursor [Homo sapiens]'	1	NaN	NaN	NaN	NaN	NaN	NaN	NaN	1	1
1271	'>gi|544346245|ref|NP_001269734.1| E3 ubiquitin-protein ligase MARCH7 isoform a [Homo sapiens]'	NaN	NaN	NaN	NaN	1	NaN	NaN	NaN	1	1
1272	'>gi|5453597|ref|NP_006126.1| F-actin-capping protein subunit alpha-1 [Homo sapiens]'	NaN	NaN	NaN	NaN	NaN	1	NaN	NaN	1	1
1273	'>gi|5453948|ref|NP_006233.1| protein phosphatase 1 regulatory subunit 3D [Homo sapiens]'	NaN	NaN	NaN	NaN	NaN	NaN	1	NaN	1	1
1274	'>gi|5453998|ref|NP_006382.1| importin-7 [Homo sapiens]'	NaN	NaN	1	NaN	NaN	NaN	NaN	NaN	1	1
1275	'>gi|54607141|ref|NP_060626.2| vacuolar protein sorting-associated protein 13D isoform 2 [Homo sapiens]'	NaN	NaN	NaN	NaN	NaN	1	NaN	NaN	1	1
1276	'>gi|546232057|ref|NP_001271165.1| zinc finger FYVE domain-containing protein 16 isoform a [Homo sapiens]'	NaN	NaN	NaN	1	NaN	NaN	NaN	NaN	1	1
1277	'>gi|54860079|ref|NP_001006635.1| rho GTPase-activating protein 17 isoform 1 [Homo sapiens]'	NaN	NaN	NaN	1	NaN	NaN	NaN	NaN	1	1
1278	'>gi|554506556|ref|NP_001272972.1| medium-chain specific acyl-CoA dehydrogenase, mitochondrial isoform d precursor [Homo sapiens]'	NaN	NaN	NaN	NaN	1	NaN	NaN	NaN	1	1
1279	'>gi|55743096|ref|NP_066933.1| collagen alpha-1(XIV) chain precursor [Homo sapiens]'	NaN	NaN	NaN	NaN	NaN	1	NaN	NaN	1	1
1280	'>gi|55749531|ref|NP_006833.2| splicing factor 3B subunit 2 [Homo sapiens]'	NaN	NaN	1	NaN	NaN	NaN	NaN	NaN	1	1
1281	'>gi|55749577|ref|NP_001142.2| ADP/ATP translocase 1 [Homo sapiens]'	NaN	NaN	NaN	NaN	NaN	NaN	1	NaN	1	1
1282	'>gi|55769552|ref|NP_001713.2| DNA-directed RNA polymerase III subunit RPC4 [Homo sapiens]'	NaN	NaN	NaN	NaN	1	NaN	NaN	NaN	1	1
1283	'>gi|55770844|ref|NP_001894.2| catenin alpha-1 isoform 1 [Homo sapiens]'	NaN	NaN	NaN	1	NaN	NaN	NaN	NaN	1	1
1284	'>gi|557948101|ref|NP_001273680.1| 28S ribosomal protein S27, mitochondrial isoform 3 [Homo sapiens]'	NaN	NaN	NaN	NaN	1	NaN	NaN	NaN	1	1
1285	'>gi|558472818|ref|NP_001273736.1| kidney mitochondrial carrier protein 1 isoform 3 [Homo sapiens]'	NaN	NaN	NaN	NaN	1	NaN	NaN	NaN	1	1
1286	'>gi|565671710|ref|NP_001135780.2| MAM and LDL-receptor class A domain-containing protein 1 precursor [Homo sapiens]'	1	NaN	NaN	NaN	NaN	NaN	NaN	NaN	1	1
1287	'>gi|566559861|ref|NP_001274430.1| IQ domain-containing protein E isoform 5 [Homo sapiens]'	NaN	NaN	NaN	NaN	NaN	1	NaN	NaN	1	1
1288	'>gi|566559965|ref|NP_001274441.1| tetratricopeptide repeat protein 26 isoform 4 [Homo sapiens]'	NaN	NaN	NaN	NaN	1	NaN	NaN	NaN	1	1
1289	'>gi|56676371|ref|NP_037423.2| cleavage and polyadenylation specificity factor subunit 1 [Homo sapiens]'	NaN	NaN	1	NaN	NaN	NaN	NaN	NaN	1	1
1290	'>gi|56711324|ref|NP_078787.2| HAUS augmin-like complex subunit 3 [Homo sapiens]'	NaN	NaN	NaN	NaN	1	NaN	NaN	NaN	1	1
1291	'>gi|56786147|ref|NP_001792.2| cysteine dioxygenase type 1 [Homo sapiens]'	NaN	NaN	NaN	NaN	1	NaN	NaN	NaN	1	1
1292	'>gi|56790897|ref|NP_001007528.1| LMBR1 domain-containing protein 2 [Homo sapiens]'	NaN	NaN	NaN	NaN	1	NaN	NaN	NaN	1	1
1293	'>gi|57164942|ref|NP_001008938.1| cytoskeleton-associated protein 5 isoform a [Homo sapiens]'	NaN	1	NaN	NaN	NaN	NaN	NaN	NaN	1	1
1294	'>gi|57164948|ref|NP_006336.3| zinc transporter 9 [Homo sapiens]'	NaN	NaN	NaN	NaN	1	NaN	NaN	NaN	1	1
1295	'>gi|578795850|ref|XP_006710254.1| PREDICTED: putative speedy protein-like protein 3-like [Homo sapiens]'	NaN	NaN	NaN	NaN	NaN	NaN	NaN	1	1	1
1296	'>gi|578796807|ref|XP_006710033.1| PREDICTED: uncharacterized protein LOC102724474 [Homo sapiens]'	NaN	NaN	NaN	NaN	NaN	NaN	1	NaN	1	1
1297	'>gi|578797578|ref|XP_006710108.1| PREDICTED: uncharacterized protein LOC102724908 [Homo sapiens]'	NaN	NaN	NaN	NaN	NaN	1	NaN	NaN	1	1
1298	'>gi|578806127|ref|XP_006713228.1| PREDICTED: small integral membrane protein 4 isoform X1, partial [Homo sapiens]'	NaN	NaN	NaN	NaN	NaN	NaN	NaN	1	1	1
1299	'>gi|578807833|ref|XP_006713858.1| PREDICTED: elongation factor G, mitochondrial isoform X1 [Homo sapiens]'	NaN	NaN	NaN	1	NaN	NaN	NaN	NaN	1	1
1300	'>gi|578811110|ref|XP_006714926.1| PREDICTED: heterogeneous nuclear ribonucleoprotein H isoform X11 [Homo sapiens]'	NaN	NaN	NaN	NaN	1	NaN	NaN	NaN	1	1
1301	'>gi|578814558|ref|XP_006716164.1| PREDICTED: transcription initiation factor TFIID subunit 6 isoform X2 [Homo sapiens]'	NaN	NaN	NaN	NaN	NaN	NaN	1	NaN	1	1
1302	'>gi|578823155|ref|XP_006719245.1| PREDICTED: tastin isoform X2 [Homo sapiens]'	NaN	NaN	NaN	1	NaN	NaN	NaN	NaN	1	1
1303	'>gi|578823469|ref|XP_006719364.1| PREDICTED: TBC1 domain family member 30 isoform X2 [Homo sapiens]'	NaN	NaN	NaN	NaN	NaN	NaN	NaN	1	1	1
1304	'>gi|578823673|ref|XP_006719439.1| PREDICTED: integrin beta-7 isoform X3 [Homo sapiens]'	1	NaN	NaN	NaN	NaN	NaN	NaN	NaN	1	1
1305	'>gi|578836939|ref|XP_006724202.1| PREDICTED: DNA dC-_dU-editing enzyme APOBEC-3D isoform X5 [Homo sapiens]'	NaN	NaN	1	NaN	NaN	NaN	NaN	NaN	1	1
1306	'>gi|578840416|ref|XP_006725414.1| PREDICTED: unconventional myosin-XIX isoform X1 [Homo sapiens]'	NaN	NaN	NaN	1	NaN	NaN	NaN	NaN	1	1
1307	'>gi|5803225|ref|NP_006752.1| 14-3-3 protein epsilon [Homo sapiens]'	NaN	NaN	NaN	NaN	NaN	NaN	NaN	1	1	1
1308	'>gi|58331185|ref|NP_001009570.1| T-complex protein 1 subunit eta isoform b [Homo sapiens]'	NaN	NaN	NaN	NaN	1	NaN	NaN	NaN	1	1
1309	'>gi|584458478|ref|NP_001276879.1| elongation factor 1-delta isoform 2 [Homo sapiens]'	NaN	NaN	NaN	NaN	NaN	1	NaN	NaN	1	1
1310	'>gi|589269220|ref|NP_001277133.1| mRNA-decapping enzyme 1A isoform b [Homo sapiens]'	NaN	NaN	NaN	NaN	1	NaN	NaN	NaN	1	1
1311	'>gi|59814581|ref|NP_001012303.1| serpin I2 isoform 1 precursor [Homo sapiens]'	NaN	NaN	NaN	NaN	NaN	NaN	NaN	1	1	1
1312	'>gi|6005884|ref|NP_009038.1| translocon-associated protein subunit gamma [Homo sapiens]'	NaN	NaN	NaN	NaN	NaN	NaN	1	NaN	1	1
1313	'>gi|6005942|ref|NP_009057.1| transitional endoplasmic reticulum ATPase [Homo sapiens]'	NaN	NaN	NaN	1	NaN	NaN	NaN	NaN	1	1
1314	'>gi|609876591|ref|NP_001278340.1| protein SON isoform E [Homo sapiens]'	NaN	1	NaN	NaN	NaN	NaN	NaN	NaN	1	1
1315	'>gi|61742814|ref|NP_115825.1| coiled-coil and C2 domain-containing protein 1B [Homo sapiens]'	NaN	NaN	1	NaN	NaN	NaN	NaN	NaN	1	1
1316	'>gi|62460635|ref|NP_001014842.1| transmembrane 9 superfamily member 1 isoform b precursor [Homo sapiens]'	NaN	NaN	NaN	NaN	1	NaN	NaN	NaN	1	1
1317	'>gi|62526026|ref|NP_001014840.1| protein CutA isoform 3 precursor [Homo sapiens]'	NaN	NaN	NaN	NaN	NaN	NaN	1	NaN	1	1
1318	'>gi|62899047|ref|NP_068749.3| RAD50-interacting protein 1 [Homo sapiens]'	NaN	NaN	NaN	1	NaN	NaN	NaN	NaN	1	1
1319	'>gi|63055057|ref|NP_001017992.1| beta-actin-like protein 2 [Homo sapiens]'	NaN	NaN	NaN	NaN	1	NaN	NaN	NaN	1	1
1320	'>gi|6466450|ref|NP_009294.1| catechol O-methyltransferase isoform S-COMT [Homo sapiens]'	NaN	NaN	NaN	NaN	NaN	1	NaN	NaN	1	1
1321	'>gi|647569783|ref|NP_001280215.1| spermatogenesis-associated serine-rich protein 2 [Homo sapiens]'	NaN	NaN	NaN	NaN	NaN	1	NaN	NaN	1	1
1322	'>gi|65787454|ref|NP_001018070.1| apoptosis-inducing factor 3 isoform 2 [Homo sapiens]'	NaN	NaN	NaN	NaN	NaN	NaN	NaN	1	1	1
1323	'>gi|6598323|ref|NP_001485.2| rab GDP dissociation inhibitor beta isoform 1 [Homo sapiens]'	NaN	NaN	NaN	NaN	1	NaN	NaN	NaN	1	1
1324	'>gi|662033888|ref|NP_001284478.1| regulator of nonsense transcripts 1 isoform 1 [Homo sapiens]'	NaN	NaN	1	NaN	NaN	NaN	NaN	NaN	1	1
1325	'>gi|663429577|ref|NP_001287661.1| transmembrane channel-like protein 7 c [Homo sapiens]'	NaN	NaN	NaN	1	NaN	NaN	NaN	NaN	1	1
1326	'>gi|66346695|ref|NP_001990.2| fibrillin-2 precursor [Homo sapiens]'	NaN	NaN	NaN	1	NaN	NaN	NaN	NaN	1	1
1327	'>gi|663856781|ref|NP_001287727.1| septin-8 isoform e [Homo sapiens]'	NaN	NaN	NaN	NaN	1	NaN	NaN	NaN	1	1
1328	'>gi|664806037|ref|NP_001287758.1| cold-inducible RNA-binding protein isoform 3 [Homo sapiens]'	NaN	NaN	NaN	NaN	NaN	NaN	1	NaN	1	1
1329	'>gi|665505950|ref|NP_001287843.1| dnaJ homolog subfamily B member 1 isoform 2 [Homo sapiens]'	NaN	NaN	NaN	NaN	NaN	1	NaN	NaN	1	1
1330	'>gi|666335566|ref|NP_001287942.1| eyes absent homolog 4 isoform f [Homo sapiens]'	NaN	NaN	NaN	NaN	1	NaN	NaN	NaN	1	1
1331	'>gi|66773040|ref|NP_982278.3| presqualene diphosphate phosphatase [Homo sapiens]'	NaN	NaN	NaN	NaN	NaN	1	NaN	NaN	1	1
1332	'>gi|67782311|ref|NP_008860.4| helicase SKI2W [Homo sapiens]'	NaN	NaN	1	NaN	NaN	NaN	NaN	NaN	1	1
1333	'>gi|68509914|ref|NP_000092.2| cytochrome b-245 light chain [Homo sapiens]'	NaN	NaN	NaN	NaN	NaN	1	NaN	NaN	1	1
1334	'>gi|6912540|ref|NP_036357.1| cytosolic Fe-S cluster assembly factor NUBP2 isoform 1 [Homo sapiens]'	NaN	NaN	NaN	NaN	NaN	1	NaN	NaN	1	1
1335	'>gi|71274148|ref|NP_001025055.1| pleckstrin homology domain-containing family G member 1 [Homo sapiens]'	NaN	NaN	1	NaN	NaN	NaN	NaN	NaN	1	1
1336	'>gi|72534712|ref|NP_001026881.1| endoplasmic reticulum-Golgi intermediate compartment protein 1 [Homo sapiens]'	NaN	NaN	NaN	NaN	NaN	1	NaN	NaN	1	1
1337	'>gi|73747829|ref|NP_039269.2| DNA ligase 3 isoform alpha precursor [Homo sapiens]'	NaN	NaN	NaN	1	NaN	NaN	NaN	NaN	1	1
1338	'>gi|73747915|ref|NP_000535.3| antigen peptide transporter 2 isoform 1 [Homo sapiens]'	NaN	NaN	NaN	NaN	1	NaN	NaN	NaN	1	1
1339	'>gi|7656959|ref|NP_055111.1| calpain-7 [Homo sapiens]'	NaN	NaN	NaN	1	NaN	NaN	NaN	NaN	1	1
1340	'>gi|7657058|ref|NP_055054.1| translation initiation factor eIF-2B subunit beta [Homo sapiens]'	NaN	NaN	NaN	NaN	1	NaN	NaN	NaN	1	1
1341	'>gi|7657381|ref|NP_055317.1| pre-mRNA-processing factor 19 [Homo sapiens]'	NaN	NaN	NaN	NaN	1	NaN	NaN	NaN	1	1
1342	'>gi|7657667|ref|NP_055050.1| ubiquitin-like protein 4A [Homo sapiens]'	NaN	NaN	NaN	NaN	NaN	NaN	1	NaN	1	1
1343	'>gi|7661556|ref|NP_056494.1| probable tRNA pseudouridine synthase 2 [Homo sapiens]'	NaN	NaN	NaN	NaN	NaN	1	NaN	NaN	1	1
1344	'>gi|7661672|ref|NP_056399.1| polymerase delta-interacting protein 2 isoform 1 [Homo sapiens]'	NaN	NaN	NaN	NaN	NaN	1	NaN	NaN	1	1
1345	'>gi|7661822|ref|NP_054902.1| dynein light chain roadblock-type 1 isoform a [Homo sapiens]'	NaN	NaN	NaN	NaN	NaN	NaN	1	NaN	1	1
1346	'>gi|7662394|ref|NP_055719.1| rab11 family-interacting protein 2 [Homo sapiens]'	NaN	NaN	NaN	NaN	1	NaN	NaN	NaN	1	1
1347	'>gi|7705421|ref|NP_057455.1| 3-keto-steroid reductase [Homo sapiens]'	NaN	NaN	NaN	NaN	NaN	1	NaN	NaN	1	1
1348	'>gi|7706254|ref|NP_057018.1| nucleolar protein 58 [Homo sapiens]'	NaN	NaN	NaN	NaN	1	NaN	NaN	NaN	1	1
1349	'>gi|7706351|ref|NP_057161.1| peptidyl-tRNA hydrolase 2, mitochondrial precursor [Homo sapiens]'	NaN	NaN	NaN	NaN	NaN	NaN	1	NaN	1	1
1350	'>gi|77539758|ref|NP_001029249.1| histone H4 [Homo sapiens]'	NaN	NaN	NaN	NaN	NaN	NaN	NaN	1	1	1
1351	'>gi|77798169|ref|NP_001030013.1| inositol 1,4,5-trisphosphate receptor-interacting protein-like 2 precursor [Homo sapiens]'	NaN	NaN	NaN	NaN	NaN	NaN	1	NaN	1	1
1352	'>gi|82546824|ref|NP_001032242.1| forkhead box protein K1 [Homo sapiens]'	NaN	NaN	NaN	1	NaN	NaN	NaN	NaN	1	1
1353	'>gi|83376130|ref|NP_001032752.1| elongation factor 1-beta [Homo sapiens]'	NaN	NaN	NaN	NaN	NaN	1	NaN	NaN	1	1
1354	'>gi|83700235|ref|NP_001958.2| eukaryotic initiation factor 4A-II [Homo sapiens]'	NaN	NaN	NaN	NaN	NaN	1	NaN	NaN	1	1
1355	'>gi|83715985|ref|NP_001032900.1| 3-hydroxyacyl-CoA dehydrogenase type-2 isoform 2 [Homo sapiens]'	NaN	NaN	NaN	NaN	NaN	1	NaN	NaN	1	1
1356	'>gi|88758594|ref|NP_005379.3| phosducin-like protein [Homo sapiens]'	NaN	NaN	NaN	NaN	NaN	1	NaN	NaN	1	1
1357	'>gi|8923219|ref|NP_060192.1| tRNA (guanine(26)-N(2))-dimethyltransferase isoform 1 [Homo sapiens]'	NaN	NaN	NaN	NaN	1	NaN	NaN	NaN	1	1
1358	'>gi|8923380|ref|NP_060277.1| probable tRNA N6-adenosine threonylcarbamoyltransferase [Homo sapiens]'	NaN	NaN	NaN	NaN	NaN	1	NaN	NaN	1	1
1359	'>gi|8923579|ref|NP_060377.1| ragulator complex protein LAMTOR1 [Homo sapiens]'	NaN	NaN	NaN	NaN	NaN	NaN	1	NaN	1	1
1360	'>gi|89886484|ref|NP_775954.2| XK-related protein 6 [Homo sapiens]'	NaN	NaN	NaN	NaN	NaN	NaN	NaN	1	1	1
1361	'>gi|9257197|ref|NP_059344.1| brain-specific angiogenesis inhibitor 1-associated protein 2 isoform 1 [Homo sapiens]'	NaN	1	NaN	NaN	NaN	NaN	NaN	NaN	1	1
1362	'>gi|93204888|ref|NP_079413.3| spatacsin isoform 1 [Homo sapiens]'	NaN	1	NaN	NaN	NaN	NaN	NaN	NaN	1	1
1363	'>gi|93277094|ref|NP_543011.2| protein FAM210B [Homo sapiens]'	NaN	NaN	NaN	NaN	NaN	NaN	1	NaN	1	1
1364	'>gi|95089461|ref|NP_004738.3| disks large homolog 5 [Homo sapiens]'	NaN	NaN	NaN	NaN	NaN	NaN	NaN	1	1	1
1365	'>sp|K22E_HUMAN|(Common contaminant protein)'	NaN	1	NaN	NaN	NaN	NaN	NaN	NaN	1	1
1366	'>sp|K2M1_SHEEP|(Common contaminant protein)'	NaN	1	NaN	NaN	NaN	NaN	NaN	NaN	1	1

## Sheet: Local
Rank Number	Protein Name	RRV3_01	RRV3_02	RRV3_03	RRV3_04	RRV3_05	RRV3_06	RRV3_07	RRV3_08	MAX	SUM
1	'>RRV3'	61	62	88	368	117	NaN	NaN	NaN	368	696
2	'>gi|13654237|ref|NP_008835.5| DNA-dependent protein kinase catalytic subunit isoform 1 [Homo sapiens]'	236	77	NaN	NaN	NaN	NaN	NaN	NaN	236	313
3	'>gi|48762932|ref|NP_006576.2| T-complex protein 1 subunit theta isoform 1 [Homo sapiens]'	15	NaN	18	29	161	NaN	NaN	NaN	161	223
4	'>gi|55956899|ref|NP_000217.2| keratin, type I cytoskeletal 9 [Homo sapiens]'	138	95	39	39	57	48	45	62	138	523
5	'>gi|63162572|ref|NP_005989.3| T-complex protein 1 subunit gamma isoform a [Homo sapiens]'	NaN	NaN	NaN	28	129	NaN	1	NaN	129	158
6	'>gi|29788785|ref|NP_821133.1| tubulin beta chain isoform b [Homo sapiens]'	24	23	NaN	27	128	NaN	NaN	5	128	207
7	'>gi|119395750|ref|NP_006112.3| keratin, type II cytoskeletal 1 [Homo sapiens]'	127	109	56	54	73	67	71	87	127	644
8	'>gi|5453603|ref|NP_006422.1| T-complex protein 1 subunit beta isoform 1 [Homo sapiens]'	5	8	NaN	29	126	6	5	2	126	181
9	'>gi|393715095|ref|NP_001257329.1| tubulin alpha-1A chain isoform 2 [Homo sapiens]'	NaN	NaN	7	NaN	112	1	NaN	4	112	124
10	'>gi|24307939|ref|NP_036205.1| T-complex protein 1 subunit epsilon [Homo sapiens]'	13	6	13	30	111	4	NaN	NaN	111	177
11	'>gi|38455427|ref|NP_006421.2| T-complex protein 1 subunit delta isoform a [Homo sapiens]'	3	2	6	20	98	5	1	1	98	136
12	'>gi|54607053|ref|NP_006827.1| translational activator GCN1 [Homo sapiens]'	13	94	5	6	2	NaN	NaN	NaN	94	120
13	'>gi|195972866|ref|NP_000412.3| keratin, type I cytoskeletal 10 [Homo sapiens]'	92	86	41	23	72	41	66	73	92	494
14	'>gi|4502643|ref|NP_001753.1| T-complex protein 1 subunit zeta isoform a [Homo sapiens]'	11	11	11	17	87	5	3	NaN	87	145
15	'>gi|47132620|ref|NP_000414.2| keratin, type II cytoskeletal 2 epidermal [Homo sapiens]'	85	86	54	39	74	26	66	77	86	507
16	'>gi|57863257|ref|NP_110379.2| T-complex protein 1 subunit alpha isoform a [Homo sapiens]'	13	7	14	23	81	6	3	1	81	148
17	'>gi|115527082|ref|NP_005954.3| myosin-1 [Homo sapiens]'	NaN	3	NaN	NaN	NaN	NaN	NaN	81	81	84
18	'>gi|5453607|ref|NP_006420.1| T-complex protein 1 subunit eta isoform a [Homo sapiens]'	NaN	NaN	NaN	NaN	80	NaN	NaN	NaN	80	80
19	'>gi|33350932|ref|NP_001367.2| cytoplasmic dynein 1 heavy chain 1 [Homo sapiens]'	63	NaN	NaN	NaN	NaN	NaN	NaN	NaN	63	63
20	'>gi|5729877|ref|NP_006588.1| heat shock cognate 71 kDa protein isoform 1 [Homo sapiens]'	NaN	NaN	NaN	24	59	NaN	NaN	NaN	59	83
21	'>gi|5031741|ref|NP_005871.1| dnaJ homolog subfamily A member 2 [Homo sapiens]'	NaN	NaN	NaN	2	59	1	NaN	NaN	59	62
22	'>gi|18105007|ref|NP_004332.2| CAD protein [Homo sapiens]'	2	55	1	1	NaN	NaN	NaN	NaN	55	59
23	'>gi|41399285|ref|NP_955472.1| 60 kDa heat shock protein, mitochondrial [Homo sapiens]'	NaN	NaN	4	11	54	1	1	NaN	54	71
24	'>gi|58530840|ref|NP_004406.2| desmoplakin isoform I [Homo sapiens]'	34	52	16	3	23	25	29	36	52	218
25	'>sp|TRYP_PIG|(Common contaminant protein)'	50	42	27	35	30	22	26	27	50	259
26	'>gi|431822408|ref|NP_001258901.1| heat shock protein HSP 90-beta isoform c [Homo sapiens]'	NaN	1	3	43	16	NaN	NaN	NaN	43	63
27	'>gi|157412270|ref|NP_112480.2| heterogeneous nuclear ribonucleoprotein M isoform b [Homo sapiens]'	NaN	NaN	2	25	40	NaN	NaN	NaN	40	67
28	'>gi|61676188|ref|NP_113584.3| E3 ubiquitin-protein ligase HUWE1 [Homo sapiens]'	40	3	1	NaN	NaN	NaN	NaN	NaN	40	44
29	'>gi|119395754|ref|NP_000415.2| keratin, type II cytoskeletal 5 [Homo sapiens]'	33	39	20	9	28	36	28	25	39	218
30	'>gi|4885049|ref|NP_005150.1| actin, alpha cardiac muscle 1 proprotein [Homo sapiens]'	NaN	NaN	NaN	NaN	NaN	NaN	NaN	39	39	39
31	'>gi|4507943|ref|NP_003391.1| exportin-1 [Homo sapiens]'	NaN	NaN	12	38	3	NaN	NaN	NaN	38	53
32	'>gi|4504511|ref|NP_001530.1| dnaJ homolog subfamily A member 1 [Homo sapiens]'	NaN	NaN	NaN	4	38	3	NaN	NaN	38	45
33	'>gi|15431310|ref|NP_000517.2| keratin, type I cytoskeletal 14 [Homo sapiens]'	25	32	15	6	35	27	15	32	35	187
34	'>gi|41872631|ref|NP_004095.4| fatty acid synthase [Homo sapiens]'	NaN	34	NaN	NaN	NaN	NaN	NaN	NaN	34	34
35	'>gi|4504733|ref|NP_003595.1| insulin receptor substrate 4 [Homo sapiens]'	6	9	32	29	21	4	NaN	NaN	32	101
36	'>gi|8051636|ref|NP_009166.2| exportin-T [Homo sapiens]'	NaN	1	3	32	1	NaN	NaN	NaN	32	37
37	'>gi|167466173|ref|NP_005337.2| heat shock 70 kDa protein 1A/1B [Homo sapiens]'	NaN	NaN	NaN	6	31	NaN	1	NaN	31	38
38	'>gi|164607124|ref|NP_001106849.1| Fanconi anemia group I protein isoform 1 [Homo sapiens]'	NaN	NaN	30	NaN	NaN	NaN	NaN	NaN	30	30
39	'>gi|283436224|ref|NP_001164007.1| ATPase family AAA domain-containing protein 3A isoform 3 [Homo sapiens]'	NaN	NaN	NaN	NaN	29	NaN	NaN	NaN	29	29
40	'>gi|4503471|ref|NP_001393.1| elongation factor 1-alpha 1 [Homo sapiens]'	NaN	NaN	NaN	7	28	1	NaN	NaN	28	36
41	'>gi|528524479|ref|NP_001268649.1| polyubiquitin-B precursor [Homo sapiens]'	3	16	27	25	10	1	2	3	27	87
42	'>gi|22202629|ref|NP_665811.1| apoptosis-inducing factor 1, mitochondrial isoform 2 precursor [Homo sapiens]'	NaN	NaN	NaN	11	27	NaN	NaN	NaN	27	38
43	'>gi|237681109|ref|NP_001153705.1| sodium/potassium-transporting ATPase subunit alpha-1 isoform c [Homo sapiens]'	NaN	NaN	NaN	27	NaN	NaN	NaN	NaN	27	27
44	'>gi|4505775|ref|NP_002626.1| phosphate carrier protein, mitochondrial isoform b precursor [Homo sapiens]'	NaN	NaN	NaN	NaN	5	25	NaN	NaN	25	30
45	'>gi|4502285|ref|NP_001672.1| sarcoplasmic/endoplasmic reticulum calcium ATPase 2 isoform a [Homo sapiens]'	NaN	NaN	NaN	25	NaN	NaN	NaN	NaN	25	25
46	'>VP3 RRV-3, 835aa'	NaN	NaN	NaN	NaN	NaN	24	12	6	24	42
47	'>gi|23308577|ref|NP_006614.2| D-3-phosphoglycerate dehydrogenase [Homo sapiens]'	NaN	NaN	NaN	NaN	23	NaN	NaN	NaN	23	23
48	'>gi|5174735|ref|NP_006079.1| tubulin beta-4B chain [Homo sapiens]'	NaN	1	13	4	22	1	NaN	NaN	22	41
49	'>gi|29029559|ref|NP_001307.2| exportin-2 isoform 1 [Homo sapiens]'	NaN	NaN	NaN	22	NaN	NaN	NaN	NaN	22	22
50	'>gi|4504811|ref|NP_002221.1| junction plakoglobin [Homo sapiens]'	NaN	21	5	NaN	6	5	6	4	21	47
51	'>gi|153945728|ref|NP_005900.2| microtubule-associated protein 1B [Homo sapiens]'	21	9	NaN	NaN	NaN	1	NaN	NaN	21	31
52	'>gi|4503483|ref|NP_001952.1| elongation factor 2 [Homo sapiens]'	NaN	NaN	NaN	21	NaN	NaN	NaN	2	21	23
53	'>gi|154146191|ref|NP_005339.3| heat shock protein HSP 90-alpha isoform 2 [Homo sapiens]'	NaN	NaN	NaN	21	NaN	NaN	NaN	NaN	21	21
54	'>gi|4757810|ref|NP_004037.1| ATP synthase subunit alpha, mitochondrial isoform a precursor [Homo sapiens]'	NaN	NaN	NaN	NaN	21	NaN	NaN	NaN	21	21
55	'>gi|4885281|ref|NP_005262.1| glutamate dehydrogenase 1, mitochondrial precursor [Homo sapiens]'	6	NaN	NaN	NaN	20	NaN	NaN	NaN	20	26
56	'>gi|5032179|ref|NP_005753.1| transcription intermediary factor 1-beta [Homo sapiens]'	NaN	NaN	2	20	NaN	NaN	NaN	NaN	20	22
57	'>gi|57863271|ref|NP_055873.1| von Willebrand factor A domain-containing protein 8 isoform a precursor [Homo sapiens]'	NaN	20	NaN	NaN	NaN	NaN	NaN	NaN	20	20
58	'>gi|160420317|ref|NP_001104026.1| filamin-A isoform 2 [Homo sapiens]'	3	19	NaN	NaN	NaN	NaN	NaN	NaN	19	22
59	'>gi|208609990|ref|NP_055484.3| nuclear pore complex protein Nup93 isoform 1 [Homo sapiens]'	NaN	NaN	NaN	19	NaN	NaN	NaN	NaN	19	19
60	'>gi|381342476|ref|NP_001244222.1| heterogeneous nuclear ribonucleoprotein H [Homo sapiens]'	NaN	NaN	NaN	NaN	19	NaN	NaN	NaN	19	19
61	'>gi|57013276|ref|NP_006073.2| tubulin alpha-1B chain [Homo sapiens]'	9	7	NaN	18	2	6	6	NaN	18	48
62	'>gi|62750354|ref|NP_954659.1| matrin-3 isoform a [Homo sapiens]'	NaN	NaN	18	18	NaN	NaN	NaN	NaN	18	36
63	'>gi|449083351|ref|NP_001263347.1| protein transport protein Sec16A isoform 2 [Homo sapiens]'	NaN	18	3	NaN	NaN	NaN	NaN	NaN	18	21
64	'>gi|42822864|ref|NP_976322.1| ribonuclease inhibitor [Homo sapiens]'	NaN	NaN	1	NaN	18	NaN	NaN	NaN	18	19
65	'>gi|578801449|ref|XP_006711584.1| PREDICTED: tropomyosin alpha-3 chain isoform X7 [Homo sapiens]'	NaN	NaN	NaN	NaN	NaN	NaN	NaN	18	18	18
66	'>gi|66528888|ref|NP_001018125.1| Fanconi anemia group D2 protein isoform b [Homo sapiens]'	NaN	NaN	18	NaN	NaN	NaN	NaN	NaN	18	18
67	'>gi|100913206|ref|NP_001348.2| ATP-dependent RNA helicase A [Homo sapiens]'	NaN	NaN	17	1	NaN	NaN	NaN	NaN	17	18
68	'>gi|261399877|ref|NP_001159757.1| T-complex protein 1 subunit eta isoform d [Homo sapiens]'	9	5	12	16	NaN	5	2	NaN	16	49
69	'>gi|148529014|ref|NP_001914.3| DNA damage-binding protein 1 [Homo sapiens]'	NaN	NaN	16	4	NaN	NaN	NaN	NaN	16	20
70	'>gi|14043022|ref|NP_004981.2| methionine--tRNA ligase, cytoplasmic [Homo sapiens]'	NaN	NaN	NaN	16	NaN	NaN	NaN	NaN	16	16
71	'>gi|4505941|ref|NP_000929.1| DNA-directed RNA polymerase II subunit RPB2 [Homo sapiens]'	NaN	NaN	16	NaN	NaN	NaN	NaN	NaN	16	16
72	'>gi|45387945|ref|NP_065779.1| extended synaptotagmin-2 [Homo sapiens]'	NaN	NaN	NaN	16	NaN	NaN	NaN	NaN	16	16
73	'>gi|530390123|ref|XP_005251626.1| PREDICTED: tropomyosin beta chain isoform X5 [Homo sapiens]'	NaN	NaN	NaN	NaN	NaN	NaN	NaN	16	16	16
74	'>gi|66392203|ref|NP_001018146.1| NME1-NME2 protein [Homo sapiens]'	NaN	NaN	NaN	NaN	NaN	NaN	16	NaN	16	16
75	'>gi|46519147|ref|NP_060217.1| ankyrin repeat and KH domain-containing protein 1 isoform 1 [Homo sapiens]'	1	15	NaN	NaN	NaN	NaN	NaN	NaN	15	16
76	'>gi|148470406|ref|NP_001091676.1| heterogeneous nuclear ribonucleoprotein F [Homo sapiens]'	NaN	NaN	NaN	NaN	15	NaN	NaN	NaN	15	15
77	'>gi|225545550|ref|NP_057195.2| telomere length regulation protein TEL2 homolog [Homo sapiens]'	NaN	NaN	NaN	15	NaN	NaN	NaN	NaN	15	15
78	'>gi|231573214|ref|NP_056380.2| E3 ubiquitin-protein ligase listerin [Homo sapiens]'	NaN	15	NaN	NaN	NaN	NaN	NaN	NaN	15	15
79	'>gi|5729840|ref|NP_006650.1| gamma-tubulin complex component 2 isoform 2 [Homo sapiens]'	NaN	NaN	NaN	15	NaN	NaN	NaN	NaN	15	15
80	'>gi|119703744|ref|NP_001933.2| desmoglein-1 preproprotein [Homo sapiens]'	9	14	5	3	8	1	6	8	14	54
81	'>gi|4508011|ref|NP_003444.1| zinc finger MYM-type protein 2 [Homo sapiens]'	NaN	7	14	NaN	NaN	NaN	NaN	NaN	14	21
82	'>gi|31621305|ref|NP_573566.2| leucine-rich PPR motif-containing protein, mitochondrial precursor [Homo sapiens]'	NaN	NaN	14	2	NaN	NaN	NaN	NaN	14	16
83	'>gi|21396489|ref|NP_004784.2| lon protease homolog, mitochondrial isoform 1 precursor [Homo sapiens]'	NaN	NaN	1	14	NaN	NaN	NaN	NaN	14	15
84	'>gi|301171475|ref|NP_001180346.1| ATP-dependent RNA helicase DDX3X isoform 3 [Homo sapiens]'	NaN	NaN	NaN	1	14	NaN	NaN	NaN	14	15
85	'>gi|122937211|ref|NP_001073867.1| proteasome-associated protein ECM29 homolog [Homo sapiens]'	NaN	14	NaN	NaN	NaN	NaN	NaN	NaN	14	14
86	'>gi|188497750|ref|NP_277035.2| hexokinase-1 isoform HKI-td [Homo sapiens]'	NaN	NaN	NaN	14	NaN	NaN	NaN	NaN	14	14
87	'>gi|530412116|ref|XP_005257370.1| PREDICTED: junction plakoglobin isoform X1 [Homo sapiens]'	14	NaN	NaN	NaN	NaN	NaN	NaN	NaN	14	14
88	'>gi|62414289|ref|NP_003371.2| vimentin [Homo sapiens]'	NaN	NaN	NaN	NaN	14	NaN	NaN	NaN	14	14
89	'>gi|119703753|ref|NP_005546.2| keratin, type II cytoskeletal 6B [Homo sapiens]'	NaN	13	NaN	1	9	5	NaN	10	13	38
90	'>gi|20070344|ref|NP_079426.2| threonine--tRNA ligase, mitochondrial isoform a [Homo sapiens]'	NaN	NaN	1	4	13	NaN	NaN	NaN	13	18
91	'>gi|528078296|ref|NP_001268421.1| DNA mismatch repair protein Msh6 isoform 2 [Homo sapiens]'	NaN	NaN	13	2	NaN	NaN	NaN	NaN	13	15
92	'>gi|109255228|ref|NP_055627.2| centrosomal protein of 170 kDa isoform alpha [Homo sapiens]'	NaN	13	1	NaN	NaN	NaN	NaN	NaN	13	14
93	'>gi|4758138|ref|NP_004387.1| probable ATP-dependent RNA helicase DDX5 [Homo sapiens]'	NaN	NaN	NaN	1	13	NaN	NaN	NaN	13	14
94	'>gi|110611903|ref|NP_060003.2| myosin-4 [Homo sapiens]'	NaN	NaN	NaN	NaN	NaN	NaN	NaN	13	13	13
95	'>gi|157671927|ref|NP_660208.2| spermatogenesis-associated protein 5 [Homo sapiens]'	NaN	NaN	NaN	13	NaN	NaN	NaN	NaN	13	13
96	'>gi|169790923|ref|NP_000245.2| methionine synthase isoform 1 [Homo sapiens]'	NaN	NaN	13	NaN	NaN	NaN	NaN	NaN	13	13
97	'>gi|237649019|ref|NP_001153682.1| calcium-binding mitochondrial carrier protein Aralar2 isoform 1 [Homo sapiens]'	NaN	NaN	NaN	NaN	13	NaN	NaN	NaN	13	13
98	'>gi|4506583|ref|NP_002936.1| replication protein A 70 kDa DNA-binding subunit [Homo sapiens]'	NaN	NaN	NaN	NaN	13	NaN	NaN	NaN	13	13
99	'>gi|45827701|ref|NP_005119.2| protein dopey-2 [Homo sapiens]'	NaN	13	NaN	NaN	NaN	NaN	NaN	NaN	13	13
100	'>gi|8922665|ref|NP_060686.1| pantothenate kinase 4 [Homo sapiens]'	NaN	NaN	NaN	13	NaN	NaN	NaN	NaN	13	13
101	'>gi|5031839|ref|NP_005545.1| keratin, type II cytoskeletal 6A [Homo sapiens]'	12	4	NaN	NaN	3	NaN	7	NaN	12	26
102	'>gi|115298684|ref|NP_009141.2| polypeptide N-acetylgalactosaminyltransferase 6 [Homo sapiens]'	NaN	NaN	NaN	9	12	NaN	NaN	NaN	12	21
103	'>gi|156071459|ref|NP_001143.2| ADP/ATP translocase 2 [Homo sapiens]'	NaN	NaN	1	NaN	5	12	NaN	1	12	19
104	'>gi|192448443|ref|NP_068758.3| peptidyl-prolyl cis-trans isomerase FKBP10 precursor [Homo sapiens]'	NaN	NaN	NaN	4	12	NaN	NaN	NaN	12	16
105	'>gi|4506675|ref|NP_002941.1| dolichyl-diphosphooligosaccharide--protein glycosyltransferase subunit 1 precursor [Homo sapiens]'	NaN	NaN	NaN	2	12	NaN	NaN	NaN	12	14
106	'>gi|29788768|ref|NP_821080.1| tubulin beta-2B chain [Homo sapiens]'	NaN	1	NaN	NaN	12	NaN	NaN	NaN	12	13
107	'>gi|148664226|ref|NP_004563.2| plakophilin-2 isoform 2b [Homo sapiens]'	NaN	NaN	NaN	12	NaN	NaN	NaN	NaN	12	12
108	'>gi|221316632|ref|NP_001137534.1| coatomer subunit beta [Homo sapiens]'	NaN	NaN	NaN	12	NaN	NaN	NaN	NaN	12	12
109	'>gi|354983495|ref|NP_001238979.1| protein-L-isoaspartate(D-aspartate) O-methyltransferase isoform 3 [Homo sapiens]'	NaN	NaN	NaN	NaN	NaN	12	NaN	NaN	12	12
110	'>gi|5730023|ref|NP_006657.1| ruvB-like 2 [Homo sapiens]'	NaN	NaN	NaN	NaN	12	NaN	NaN	NaN	12	12
111	'>gi|574957204|ref|NP_001276334.1| MMS19 nucleotide excision repair protein homolog isoform 1 [Homo sapiens]'	NaN	NaN	NaN	12	NaN	NaN	NaN	NaN	12	12
112	'>gi|612407827|ref|NP_055186.3| A-kinase anchor protein 8-like isoform 1 [Homo sapiens]'	NaN	NaN	NaN	12	NaN	NaN	NaN	NaN	12	12
113	'>gi|223278387|ref|NP_059118.2| calmodulin-like protein 5 [Homo sapiens]'	9	11	10	6	4	3	4	6	11	53
114	'>gi|89357932|ref|NP_775487.2| keratin, type II cytoskeletal 78 isoform 1 [Homo sapiens]'	9	11	2	NaN	8	3	4	10	11	47
115	'>gi|62122917|ref|NP_001014364.1| filaggrin-2 [Homo sapiens]'	10	11	5	NaN	6	1	4	3	11	40
116	'>gi|48526509|ref|NP_001001563.1| mitochondrial import inner membrane translocase subunit TIM50 [Homo sapiens]'	NaN	NaN	NaN	3	9	11	1	NaN	11	24
117	'>gi|209869993|ref|NP_001129477.1| trifunctional purine biosynthetic protein adenosine-3 isoform 1 [Homo sapiens]'	NaN	NaN	3	11	NaN	NaN	NaN	NaN	11	14
118	'>gi|300192933|ref|NP_006787.2| AFG3-like protein 2 [Homo sapiens]'	NaN	NaN	NaN	11	3	NaN	NaN	NaN	11	14
119	'>gi|4504919|ref|NP_002264.1| keratin, type II cytoskeletal 8 isoform 2 [Homo sapiens]'	NaN	2	1	NaN	11	NaN	NaN	NaN	11	14
120	'>gi|112421013|ref|NP_065859.3| signal-induced proliferation-associated 1-like protein 2 [Homo sapiens]'	NaN	11	1	NaN	NaN	NaN	NaN	NaN	11	12
121	'>gi|54112121|ref|NP_036558.3| splicing factor 3B subunit 3 [Homo sapiens]'	NaN	NaN	11	1	NaN	NaN	NaN	NaN	11	12
122	'>gi|66472382|ref|NP_009115.2| nischarin isoform 1 [Homo sapiens]'	NaN	11	1	NaN	NaN	NaN	NaN	NaN	11	12
123	'>gi|110347425|ref|NP_001036016.1| structural maintenance of chromosomes protein 2 [Homo sapiens]'	NaN	NaN	11	NaN	NaN	NaN	NaN	NaN	11	11
124	'>gi|14165439|ref|NP_002131.2| heterogeneous nuclear ribonucleoprotein K isoform a [Homo sapiens]'	NaN	NaN	NaN	NaN	11	NaN	NaN	NaN	11	11
125	'>gi|32483374|ref|NP_006383.2| nucleolar protein 56 [Homo sapiens]'	NaN	NaN	NaN	NaN	11	NaN	NaN	NaN	11	11
126	'>gi|4506787|ref|NP_003861.1| ras GTPase-activating-like protein IQGAP1 [Homo sapiens]'	NaN	11	NaN	NaN	NaN	NaN	NaN	NaN	11	11
127	'>gi|24430192|ref|NP_005548.2| keratin, type I cytoskeletal 16 [Homo sapiens]'	7	10	7	1	9	5	7	9	10	55
128	'>gi|57864582|ref|NP_001009931.1| hornerin [Homo sapiens]'	10	8	4	NaN	4	2	1	3	10	32
129	'>gi|58761484|ref|NP_001008800.1| T-complex protein 1 subunit gamma isoform c [Homo sapiens]'	7	9	10	NaN	NaN	3	NaN	NaN	10	29
130	'>gi|14141161|ref|NP_004492.2| heterogeneous nuclear ribonucleoprotein U isoform b [Homo sapiens]'	NaN	NaN	10	10	NaN	NaN	NaN	NaN	10	20
131	'>gi|4501887|ref|NP_001605.1| actin, cytoplasmic 2 [Homo sapiens]'	2	2	2	NaN	10	2	NaN	1	10	19
132	'>gi|5032093|ref|NP_005619.1| neutral amino acid transporter B(0) isoform 1 [Homo sapiens]'	NaN	1	5	3	10	NaN	NaN	NaN	10	19
133	'>gi|61744483|ref|NP_001013269.1| 4F2 cell-surface antigen heavy chain isoform f [Homo sapiens]'	NaN	NaN	NaN	10	7	NaN	NaN	NaN	10	17
134	'>gi|153792663|ref|NP_060004.3| myosin-2 [Homo sapiens]'	4	NaN	NaN	NaN	NaN	NaN	NaN	10	10	14
135	'>gi|403310693|ref|NP_001258137.1| nebulin isoform 4 [Homo sapiens]'	NaN	NaN	NaN	NaN	4	NaN	NaN	10	10	14
136	'>gi|4507873|ref|NP_003363.1| prefoldin subunit 3 [Homo sapiens]'	NaN	NaN	NaN	NaN	1	10	1	NaN	10	12
137	'>gi|645912984|ref|NP_001280145.1| tubulin beta chain isoform e [Homo sapiens]'	NaN	NaN	1	NaN	1	10	NaN	NaN	10	12
138	'>gi|32189394|ref|NP_001677.2| ATP synthase subunit beta, mitochondrial precursor [Homo sapiens]'	NaN	NaN	NaN	NaN	10	NaN	NaN	1	10	11
139	'>gi|46852147|ref|NP_060530.3| isoleucine--tRNA ligase, mitochondrial precursor [Homo sapiens]'	NaN	NaN	1	10	NaN	NaN	NaN	NaN	10	11
140	'>gi|133925803|ref|NP_001076047.1| RNA binding protein fox-1 homolog 2 isoform 5 [Homo sapiens]'	NaN	NaN	NaN	NaN	10	NaN	NaN	NaN	10	10
141	'>gi|24430139|ref|NP_056355.2| RNA polymerase II-associated protein 1 [Homo sapiens]'	NaN	NaN	10	NaN	NaN	NaN	NaN	NaN	10	10
142	'>gi|27363457|ref|NP_079152.3| aarF domain-containing protein kinase 4 isoform a [Homo sapiens]'	NaN	NaN	NaN	NaN	10	NaN	NaN	NaN	10	10
143	'>gi|38505222|ref|NP_061895.3| protein disulfide-isomerase TMX3 precursor [Homo sapiens]'	NaN	NaN	NaN	NaN	10	NaN	NaN	NaN	10	10
144	'>gi|38569394|ref|NP_003631.2| elongator complex protein 1 [Homo sapiens]'	NaN	NaN	10	NaN	NaN	NaN	NaN	NaN	10	10
145	'>gi|39995082|ref|NP_060225.4| tRNA (cytosine(34)-C(5))-methyltransferase isoform 1 [Homo sapiens]'	NaN	NaN	NaN	10	NaN	NaN	NaN	NaN	10	10
146	'>gi|4503481|ref|NP_001395.1| elongation factor 1-gamma [Homo sapiens]'	NaN	NaN	NaN	NaN	10	NaN	NaN	NaN	10	10
147	'>gi|4506209|ref|NP_002794.1| 26S protease regulatory subunit 7 isoform 1 [Homo sapiens]'	NaN	NaN	NaN	NaN	10	NaN	NaN	NaN	10	10
148	'>gi|4506753|ref|NP_003698.1| ruvB-like 1 [Homo sapiens]'	NaN	NaN	NaN	NaN	10	NaN	NaN	NaN	10	10
149	'>gi|4758340|ref|NP_004452.1| phenylalanine--tRNA ligase alpha subunit [Homo sapiens]'	NaN	NaN	NaN	NaN	10	NaN	NaN	NaN	10	10
150	'''>gi|4758786|ref|NP_004541.1| NADH dehydrogenase [ubiquinone] iron-sulfur protein 2, mitochondrial isoform 1 precursor [Homo sapi...'' <Preview truncated at 128 characters>'	NaN	NaN	NaN	NaN	10	NaN	NaN	NaN	10	10
151	'>gi|570700827|ref|NP_001275682.1| structural maintenance of chromosomes protein 4 isoform 2 [Homo sapiens]'	NaN	NaN	10	NaN	NaN	NaN	NaN	NaN	10	10
152	'>gi|578836872|ref|XP_006724172.1| PREDICTED: cdc42 effector protein 1 isoform X3 [Homo sapiens]'	NaN	NaN	NaN	NaN	10	NaN	NaN	NaN	10	10
153	'>gi|194018511|ref|NP_778253.2| keratin, type II cytoskeletal 1b [Homo sapiens]'	6	9	4	NaN	6	NaN	9	5	9	39
154	'>gi|576583524|ref|NP_001276675.1| glyceraldehyde-3-phosphate dehydrogenase isoform 1 [Homo sapiens]'	2	2	NaN	NaN	2	1	2	9	9	18
155	'>gi|4505357|ref|NP_002480.1| NADH dehydrogenase [ubiquinone] 1 alpha subcomplex subunit 4 [Homo sapiens]'	NaN	NaN	NaN	NaN	NaN	NaN	9	4	9	13
156	'>gi|510937039|ref|NP_001265400.1| protein MON2 homolog isoform 4 [Homo sapiens]'	1	9	2	NaN	NaN	NaN	NaN	NaN	9	12
157	'>gi|24234688|ref|NP_004125.3| stress-70 protein, mitochondrial precursor [Homo sapiens]'	NaN	NaN	NaN	2	9	NaN	NaN	NaN	9	11
158	'>gi|550544217|ref|NP_001272368.1| rapamycin-insensitive companion of mTOR isoform 2 [Homo sapiens]'	NaN	9	1	NaN	NaN	NaN	NaN	NaN	9	10
159	'>gi|22748937|ref|NP_065801.1| exportin-5 [Homo sapiens]'	NaN	NaN	9	NaN	NaN	NaN	NaN	NaN	9	9
160	'>gi|34147522|ref|NP_064632.2| chaperone activity of bc1 complex-like, mitochondrial [Homo sapiens]'	NaN	NaN	NaN	NaN	9	NaN	NaN	NaN	9	9
161	'>gi|37693993|ref|NP_002504.2| nucleoside diphosphate kinase 3 precursor [Homo sapiens]'	NaN	NaN	NaN	NaN	NaN	NaN	9	NaN	9	9
162	'>gi|4506439|ref|NP_002884.1| histone-binding protein RBBP7 isoform 2 [Homo sapiens]'	NaN	NaN	NaN	NaN	9	NaN	NaN	NaN	9	9
163	'>gi|4826998|ref|NP_005057.1| splicing factor, proline- and glutamine-rich [Homo sapiens]'	NaN	NaN	NaN	9	NaN	NaN	NaN	NaN	9	9
164	'>gi|57634534|ref|NP_055950.1| nuclear pore complex protein Nup205 [Homo sapiens]'	NaN	9	NaN	NaN	NaN	NaN	NaN	NaN	9	9
165	'>gi|7019415|ref|NP_037468.1| protein transport protein Sec61 subunit alpha isoform 1 [Homo sapiens]'	NaN	NaN	NaN	NaN	NaN	9	NaN	NaN	9	9
166	'>sp|K1M1_SHEEP|(Common contaminant protein)'	NaN	9	NaN	NaN	NaN	NaN	NaN	NaN	9	9
167	'>gi|346986435|ref|NP_001231367.1| arginase-1 isoform 1 [Homo sapiens]'	8	4	4	4	3	2	1	2	8	28
168	'>sp|ALBU_BOVIN|(Common contaminant protein)'	8	3	3	5	3	NaN	NaN	NaN	8	22
169	'>gi|33469968|ref|NP_005907.3| DNA replication licensing factor MCM7 isoform 1 [Homo sapiens]'	NaN	NaN	NaN	5	8	NaN	NaN	NaN	8	13
170	'>gi|68800243|ref|NP_001560.2| interleukin-1 receptor-associated kinase 1 isoform 1 [Homo sapiens]'	NaN	NaN	NaN	5	8	NaN	NaN	NaN	8	13
171	'>gi|334191701|ref|NP_001229268.1| ATP-dependent 6-phosphofructokinase, platelet type isoform 2 [Homo sapiens]'	NaN	NaN	NaN	8	4	NaN	NaN	NaN	8	12
172	'>gi|33636719|ref|NP_006342.2| mitochondrial import inner membrane translocase subunit TIM44 [Homo sapiens]'	NaN	NaN	NaN	NaN	8	3	NaN	NaN	8	11
173	'>gi|426214088|ref|NP_001258766.1| reticulocalbin-2 isoform b precursor [Homo sapiens]'	NaN	NaN	NaN	1	8	2	NaN	NaN	8	11
174	'>gi|4759224|ref|NP_004699.1| programmed cell death protein 5 [Homo sapiens]'	NaN	NaN	NaN	NaN	NaN	1	8	2	8	11
175	'>gi|50592996|ref|NP_006077.2| tubulin beta-3 chain isoform 1 [Homo sapiens]'	1	1	NaN	1	8	NaN	NaN	NaN	8	11
176	'>gi|5454064|ref|NP_006319.1| RNA-binding protein 14 isoform 1 [Homo sapiens]'	NaN	NaN	NaN	3	8	NaN	NaN	NaN	8	11
177	'>gi|34147630|ref|NP_003312.3| elongation factor Tu, mitochondrial precursor [Homo sapiens]'	NaN	NaN	NaN	1	8	NaN	NaN	1	8	10
178	'>gi|155969697|ref|NP_775109.2| keratin, type II cytoskeletal 6C [Homo sapiens]'	NaN	NaN	8	NaN	NaN	NaN	NaN	1	8	9
179	'>gi|157388904|ref|NP_060272.3| HEAT repeat-containing protein 2 [Homo sapiens]'	NaN	NaN	NaN	8	1	NaN	NaN	NaN	8	9
180	'>gi|4502027|ref|NP_000468.1| serum albumin preproprotein [Homo sapiens]'	NaN	8	NaN	NaN	NaN	NaN	NaN	1	8	9
181	'>gi|574584816|ref|NP_001276058.1| tubulin beta-4A chain isoform 3 [Homo sapiens]'	NaN	NaN	NaN	1	8	NaN	NaN	NaN	8	9
182	'>gi|612339310|ref|NP_056197.3| E3 ubiquitin-protein ligase HECTD1 [Homo sapiens]'	NaN	8	1	NaN	NaN	NaN	NaN	NaN	8	9
183	'>gi|14210536|ref|NP_115914.1| tubulin beta-6 chain [Homo sapiens]'	NaN	NaN	NaN	NaN	8	NaN	NaN	NaN	8	8
184	'>gi|157388965|ref|NP_689483.3| schlafen family member 11 [Homo sapiens]'	NaN	NaN	NaN	8	NaN	NaN	NaN	NaN	8	8
185	'>gi|171906582|ref|NP_064583.2| coiled-coil domain-containing protein 47 precursor [Homo sapiens]'	NaN	NaN	NaN	NaN	8	NaN	NaN	NaN	8	8
186	'>gi|205360838|ref|NP_005138.3| dnaJ homolog subfamily A member 3, mitochondrial isoform 1 [Homo sapiens]'	NaN	NaN	NaN	NaN	8	NaN	NaN	NaN	8	8
187	'''>gi|209413738|ref|NP_001129243.1| dolichyl-diphosphooligosaccharide--protein glycosyltransferase subunit 2 isoform 2 precursor [...'' <Preview truncated at 128 characters>'	NaN	NaN	NaN	NaN	8	NaN	NaN	NaN	8	8
188	'>gi|21536449|ref|NP_002613.2| prefoldin subunit 1 [Homo sapiens]'	NaN	NaN	NaN	NaN	NaN	NaN	8	NaN	8	8
189	'>gi|224282119|ref|NP_001017392.2| SURP and G-patch domain-containing protein 2 [Homo sapiens]'	NaN	NaN	8	NaN	NaN	NaN	NaN	NaN	8	8
190	'>gi|311771535|ref|NP_001185771.1| T-complex protein 1 subunit beta isoform 2 [Homo sapiens]'	NaN	NaN	8	NaN	NaN	NaN	NaN	NaN	8	8
191	'>gi|41350216|ref|NP_061982.3| chitobiosyldiphosphodolichol beta-mannosyltransferase [Homo sapiens]'	NaN	NaN	NaN	NaN	8	NaN	NaN	NaN	8	8
192	'>gi|4503363|ref|NP_003850.1| dolichol-phosphate mannosyltransferase subunit 1 [Homo sapiens]'	NaN	NaN	NaN	NaN	NaN	8	NaN	NaN	8	8
193	'>gi|4505939|ref|NP_000928.1| DNA-directed RNA polymerase II subunit RPB1 [Homo sapiens]'	NaN	8	NaN	NaN	NaN	NaN	NaN	NaN	8	8
194	'>gi|48255945|ref|NP_001673.2| plasma membrane calcium-transporting ATPase 1 isoform 1b [Homo sapiens]'	NaN	NaN	8	NaN	NaN	NaN	NaN	NaN	8	8
195	'''>gi|511630715|ref|NP_001265432.1| dolichyl-diphosphooligosaccharide--protein glycosyltransferase subunit STT3A isoform a [Homo s...'' <Preview truncated at 128 characters>'	NaN	NaN	NaN	NaN	8	NaN	NaN	NaN	8	8
196	'>gi|527317371|ref|NP_001268392.1| structural maintenance of chromosomes protein 1A isoform 2 [Homo sapiens]'	NaN	NaN	8	NaN	NaN	NaN	NaN	NaN	8	8
197	'>gi|530364996|ref|XP_005245356.1| PREDICTED: aspartate--tRNA ligase, mitochondrial isoform X1 [Homo sapiens]'	NaN	NaN	NaN	NaN	8	NaN	NaN	NaN	8	8
198	'>gi|530415066|ref|XP_005260069.1| PREDICTED: protein Wiz isoform X9 [Homo sapiens]'	NaN	NaN	8	NaN	NaN	NaN	NaN	NaN	8	8
199	'>gi|5454158|ref|NP_006286.1| valine--tRNA ligase [Homo sapiens]'	NaN	NaN	8	NaN	NaN	NaN	NaN	NaN	8	8
200	'>gi|545746373|ref|NP_001271151.1| elongator complex protein 3 isoform 3 [Homo sapiens]'	NaN	NaN	NaN	NaN	8	NaN	NaN	NaN	8	8
201	'>gi|91208418|ref|NP_001035095.1| transcription elongation regulator 1 isoform 2 [Homo sapiens]'	NaN	NaN	8	NaN	NaN	NaN	NaN	NaN	8	8
202	'>gi|203098098|ref|NP_065910.3| protein Shroom3 [Homo sapiens]'	1	5	7	7	6	3	5	2	7	36
203	'>gi|4557032|ref|NP_002291.1| L-lactate dehydrogenase B chain [Homo sapiens]'	5	4	4	6	6	7	2	2	7	36
204	'>gi|544711041|ref|NP_001269836.1| T-complex protein 1 subunit theta isoform 2 [Homo sapiens]'	NaN	7	NaN	NaN	1	5	1	NaN	7	14
205	'>gi|148613856|ref|NP_001091974.1| probable ATP-dependent RNA helicase DDX17 isoform 3 [Homo sapiens]'	NaN	NaN	NaN	5	7	NaN	NaN	NaN	7	12
206	'>gi|115496169|ref|NP_000248.2| myosin-7 [Homo sapiens]'	1	2	NaN	NaN	NaN	NaN	NaN	7	7	10
207	'>gi|290542345|ref|NP_001166599.1| YTH domain-containing family protein 2 isoform 1 [Homo sapiens]'	NaN	NaN	NaN	2	7	1	NaN	NaN	7	10
208	'>gi|283135201|ref|NP_001164105.1| RNA-binding protein FUS isoform 2 [Homo sapiens]'	NaN	NaN	NaN	2	7	NaN	NaN	NaN	7	9
209	'>gi|31881785|ref|NP_079023.2| Hermansky-Pudlak syndrome 6 protein [Homo sapiens]'	NaN	NaN	NaN	7	2	NaN	NaN	NaN	7	9
210	'>gi|332164781|ref|NP_001193728.1| pyruvate kinase PKM isoform f [Homo sapiens]'	NaN	NaN	NaN	NaN	7	NaN	NaN	2	7	9
211	'>gi|4505255|ref|NP_002433.1| RNA-binding protein Musashi homolog 1 [Homo sapiens]'	NaN	NaN	NaN	NaN	7	2	NaN	NaN	7	9
212	'''>gi|20070197|ref|NP_005207.2| dolichyl-diphosphooligosaccharide--protein glycosyltransferase 48 kDa subunit precursor [Homo sapi...'' <Preview truncated at 128 characters>'	NaN	NaN	NaN	NaN	7	1	NaN	NaN	7	8
213	'>gi|118197272|ref|NP_060506.5| autophagy-related protein 2 homolog B [Homo sapiens]'	NaN	7	NaN	NaN	NaN	NaN	NaN	NaN	7	7
214	'>gi|14389309|ref|NP_116093.1| tubulin alpha-1C chain [Homo sapiens]'	NaN	NaN	NaN	NaN	7	NaN	NaN	NaN	7	7
215	'>gi|166235184|ref|NP_055246.2| paladin [Homo sapiens]'	NaN	NaN	NaN	7	NaN	NaN	NaN	NaN	7	7
216	'>gi|169790853|ref|NP_002272.2| keratin, type II cuticular Hb1 [Homo sapiens]'	NaN	7	NaN	NaN	NaN	NaN	NaN	NaN	7	7
217	'>gi|224028246|ref|NP_001138881.1| non-POU domain-containing octamer-binding protein isoform 1 [Homo sapiens]'	NaN	NaN	NaN	NaN	7	NaN	NaN	NaN	7	7
218	'>gi|25777612|ref|NP_002800.2| 26S proteasome non-ATPase regulatory subunit 3 [Homo sapiens]'	NaN	NaN	NaN	NaN	7	NaN	NaN	NaN	7	7
219	'>gi|260064009|ref|NP_056121.2| ubiquitin carboxyl-terminal hydrolase 24 [Homo sapiens]'	NaN	7	NaN	NaN	NaN	NaN	NaN	NaN	7	7
220	'>gi|281604138|ref|NP_001164015.1| serine/threonine-protein phosphatase PGAM5, mitochondrial isoform 2 [Homo sapiens]'	NaN	NaN	NaN	NaN	NaN	7	NaN	NaN	7	7
221	'>gi|312176433|ref|NP_001185908.1| stromal membrane-associated protein 2 isoform 2 [Homo sapiens]'	NaN	NaN	NaN	NaN	7	NaN	NaN	NaN	7	7
222	'>gi|379030588|ref|NP_001243778.1| DNA polymerase delta catalytic subunit [Homo sapiens]'	NaN	NaN	7	NaN	NaN	NaN	NaN	NaN	7	7
223	'>gi|38202257|ref|NP_938148.1| neutral alpha-glucosidase AB isoform 2 precursor [Homo sapiens]'	NaN	NaN	NaN	7	NaN	NaN	NaN	NaN	7	7
224	'>gi|40217847|ref|NP_054733.2| U5 small nuclear ribonucleoprotein 200 kDa helicase [Homo sapiens]'	NaN	7	NaN	NaN	NaN	NaN	NaN	NaN	7	7
225	'>gi|4557305|ref|NP_000025.1| fructose-bisphosphate aldolase A isoform 1 [Homo sapiens]'	NaN	NaN	NaN	NaN	NaN	NaN	NaN	7	7	7
226	'>gi|45597177|ref|NP_055858.2| TBC1 domain family member 9B isoform b [Homo sapiens]'	NaN	NaN	7	NaN	NaN	NaN	NaN	NaN	7	7
227	'>gi|52630440|ref|NP_036313.3| peptidyl-prolyl cis-trans isomerase FKBP8 [Homo sapiens]'	NaN	NaN	NaN	NaN	7	NaN	NaN	NaN	7	7
228	'>gi|530410380|ref|XP_005256727.1| PREDICTED: gem-associated protein 4 isoform X4 [Homo sapiens]'	NaN	NaN	NaN	7	NaN	NaN	NaN	NaN	7	7
229	'>gi|531034767|ref|NP_001269072.1| NLR family member X1 precursor [Homo sapiens]'	NaN	NaN	NaN	7	NaN	NaN	NaN	NaN	7	7
230	'>gi|544583486|ref|NP_001269802.1| E3 ubiquitin-protein ligase UBR5 isoform 2 [Homo sapiens]'	NaN	7	NaN	NaN	NaN	NaN	NaN	NaN	7	7
231	'>gi|54792138|ref|NP_055692.2| probable helicase with zinc finger domain [Homo sapiens]'	NaN	7	NaN	NaN	NaN	NaN	NaN	NaN	7	7
232	'>gi|7657015|ref|NP_055121.1| tRNA-splicing ligase RtcB homolog [Homo sapiens]'	NaN	NaN	NaN	NaN	7	NaN	NaN	NaN	7	7
233	'>gi|7661960|ref|NP_055523.1| kinetochore-associated protein 1 [Homo sapiens]'	NaN	7	NaN	NaN	NaN	NaN	NaN	NaN	7	7
234	'>gi|7662276|ref|NP_055534.1| protein FAM115A isoform 1 [Homo sapiens]'	NaN	NaN	NaN	7	NaN	NaN	NaN	NaN	7	7
235	'>gi|4506773|ref|NP_002956.1| protein S100-A9 [Homo sapiens]'	5	5	6	3	2	NaN	3	6	6	30
236	'>gi|6912286|ref|NP_036246.1| caspase-14 precursor [Homo sapiens]'	4	6	3	3	4	1	1	5	6	27
237	'>gi|4557701|ref|NP_000413.1| keratin, type I cytoskeletal 17 [Homo sapiens]'	2	5	5	NaN	6	NaN	3	5	6	26
238	'>gi|13435361|ref|NP_077739.1| desmocollin-1 isoform Dsc1a preproprotein [Homo sapiens]'	5	6	2	3	2	1	2	4	6	25
239	'>gi|125628636|ref|NP_872313.2| keratin, type II cytoskeletal 80 isoform K80 [Homo sapiens]'	4	5	2	NaN	6	1	NaN	3	6	21
240	'>gi|16751921|ref|NP_444513.1| dermcidin isoform 1 preproprotein [Homo sapiens]'	4	3	NaN	NaN	6	NaN	NaN	4	6	17
241	'>gi|209954811|ref|NP_001129628.1| zinc finger protein 507 [Homo sapiens]'	NaN	NaN	6	3	NaN	NaN	NaN	NaN	6	9
242	'>gi|13027640|ref|NP_005754.2| alpha-aminoadipic semialdehyde synthase, mitochondrial [Homo sapiens]'	NaN	NaN	NaN	2	6	NaN	NaN	NaN	6	8
243	'>gi|24475816|ref|NP_612510.1| very-long-chain enoyl-CoA reductase [Homo sapiens]'	NaN	NaN	NaN	NaN	2	6	NaN	NaN	6	8
244	'>gi|12408677|ref|NP_002614.2| prefoldin subunit 4 [Homo sapiens]'	NaN	NaN	NaN	NaN	NaN	1	6	NaN	6	7
245	'>gi|20127408|ref|NP_000173.2| trifunctional enzyme subunit alpha, mitochondrial precursor [Homo sapiens]'	NaN	NaN	NaN	1	6	NaN	NaN	NaN	6	7
246	'>gi|33469919|ref|NP_005905.2| DNA replication licensing factor MCM4 [Homo sapiens]'	NaN	NaN	NaN	6	1	NaN	NaN	NaN	6	7
247	'>gi|4505067|ref|NP_002349.1| mitotic spindle assembly checkpoint protein MAD2A [Homo sapiens]'	NaN	NaN	NaN	NaN	NaN	6	1	NaN	6	7
248	'>gi|108773810|ref|NP_064502.9| leucine--tRNA ligase, cytoplasmic [Homo sapiens]'	NaN	NaN	6	NaN	NaN	NaN	NaN	NaN	6	6
249	'>gi|109134349|ref|NP_036265.3| coatomer subunit gamma-2 isoform 1 [Homo sapiens]'	NaN	NaN	NaN	6	NaN	NaN	NaN	NaN	6	6
250	'>gi|109715835|ref|NP_071353.4| HEAT repeat-containing protein 6 [Homo sapiens]'	NaN	NaN	6	NaN	NaN	NaN	NaN	NaN	6	6
251	'>gi|11141903|ref|NP_068598.1| FAST kinase domain-containing protein 5 [Homo sapiens]'	NaN	NaN	NaN	NaN	6	NaN	NaN	NaN	6	6
252	'>gi|116235474|ref|NP_443134.2| serine/threonine-protein kinase 11-interacting protein [Homo sapiens]'	NaN	NaN	6	NaN	NaN	NaN	NaN	NaN	6	6
253	'>gi|133925811|ref|NP_002261.3| transportin-1 isoform 1 [Homo sapiens]'	NaN	NaN	NaN	6	NaN	NaN	NaN	NaN	6	6
254	'>gi|145301607|ref|NP_001077422.1| thyroid adenoma-associated protein isoform a [Homo sapiens]'	NaN	6	NaN	NaN	NaN	NaN	NaN	NaN	6	6
255	'>gi|145309311|ref|NP_001034680.2| probable ubiquitin carboxyl-terminal hydrolase FAF-X isoform 4 [Homo sapiens]'	NaN	6	NaN	NaN	NaN	NaN	NaN	NaN	6	6
256	'>gi|148536855|ref|NP_001091868.1| coatomer subunit alpha isoform 1 [Homo sapiens]'	NaN	NaN	6	NaN	NaN	NaN	NaN	NaN	6	6
257	'>gi|18699732|ref|NP_057260.2| 45 kDa calcium-binding protein isoform 2 precursor [Homo sapiens]'	NaN	NaN	NaN	NaN	6	NaN	NaN	NaN	6	6
258	'>gi|197927448|ref|NP_060501.3| WD repeat-containing protein 6 [Homo sapiens]'	NaN	NaN	NaN	6	NaN	NaN	NaN	NaN	6	6
259	'>gi|19923315|ref|NP_005403.2| serine hydroxymethyltransferase, mitochondrial isoform 1 precursor [Homo sapiens]'	NaN	NaN	NaN	NaN	6	NaN	NaN	NaN	6	6
260	'>gi|21361399|ref|NP_055040.2| serine/threonine-protein phosphatase 2A 65 kDa regulatory subunit A alpha isoform [Homo sapiens]'	NaN	NaN	NaN	NaN	6	NaN	NaN	NaN	6	6
261	'>gi|22202633|ref|NP_002615.2| prefoldin subunit 5 isoform alpha [Homo sapiens]'	NaN	NaN	NaN	NaN	NaN	NaN	6	NaN	6	6
262	'>gi|223941779|ref|NP_001138828.1| COBW domain-containing protein 1 isoform 3 [Homo sapiens]'	NaN	NaN	NaN	NaN	6	NaN	NaN	NaN	6	6
263	'>gi|224493847|ref|NP_001139013.1| T-complex protein 11-like protein 1 [Homo sapiens]'	NaN	NaN	NaN	NaN	6	NaN	NaN	NaN	6	6
264	'>gi|224967106|ref|NP_001139313.1| troponin I, fast skeletal muscle isoform 2 [Homo sapiens]'	NaN	NaN	NaN	NaN	NaN	NaN	NaN	6	6	6
265	'>gi|241982712|ref|NP_001155971.1| cullin-associated NEDD8-dissociated protein 2 isoform 1 [Homo sapiens]'	NaN	NaN	6	NaN	NaN	NaN	NaN	NaN	6	6
266	'>gi|24797106|ref|NP_055428.1| FAS-associated factor 2 [Homo sapiens]'	NaN	NaN	NaN	NaN	6	NaN	NaN	NaN	6	6
267	'>gi|25777602|ref|NP_002799.3| 26S proteasome non-ATPase regulatory subunit 2 isoform 1 [Homo sapiens]'	NaN	NaN	NaN	6	NaN	NaN	NaN	NaN	6	6
268	'>gi|26051235|ref|NP_060700.2| nuclear pore complex protein Nup133 [Homo sapiens]'	NaN	NaN	6	NaN	NaN	NaN	NaN	NaN	6	6
269	'>gi|262206280|ref|NP_003306.3| dnaJ homolog subfamily C member 7 isoform 1 [Homo sapiens]'	NaN	NaN	NaN	NaN	6	NaN	NaN	NaN	6	6
270	'>gi|301897469|ref|NP_001967.3| beta-enolase isoform 1 [Homo sapiens]'	NaN	NaN	NaN	NaN	NaN	NaN	NaN	6	6	6
271	'>gi|31657129|ref|NP_036525.1| phosphoribosylformylglycinamidine synthase [Homo sapiens]'	NaN	NaN	6	NaN	NaN	NaN	NaN	NaN	6	6
272	'>gi|388454220|ref|NP_001252541.1| CCR4-NOT transcription complex subunit 1 isoform c [Homo sapiens]'	NaN	6	NaN	NaN	NaN	NaN	NaN	NaN	6	6
273	'>gi|40354195|ref|NP_954657.1| keratin, type I cytoskeletal 18 [Homo sapiens]'	NaN	NaN	NaN	NaN	6	NaN	NaN	NaN	6	6
274	'>gi|411147369|ref|NP_001258628.1| ATP-binding cassette sub-family B member 7, mitochondrial isoform 5 [Homo sapiens]'	NaN	NaN	NaN	NaN	6	NaN	NaN	NaN	6	6
275	'>gi|4502551|ref|NP_001210.1| calumenin isoform a precursor [Homo sapiens]'	NaN	NaN	NaN	NaN	6	NaN	NaN	NaN	6	6
276	'>gi|4503729|ref|NP_002005.1| peptidyl-prolyl cis-trans isomerase FKBP4 [Homo sapiens]'	NaN	NaN	NaN	NaN	6	NaN	NaN	NaN	6	6
277	'>gi|4506605|ref|NP_000969.1| 60S ribosomal protein L23 [Homo sapiens]'	NaN	NaN	NaN	NaN	NaN	NaN	6	NaN	6	6
278	'>gi|4507835|ref|NP_000364.1| uridine 5''-monophosphate synthase [Homo sapiens]'	NaN	NaN	NaN	NaN	6	NaN	NaN	NaN	6	6
279	'>gi|4757834|ref|NP_004273.1| BAG family molecular chaperone regulator 2 [Homo sapiens]'	NaN	NaN	NaN	NaN	NaN	6	NaN	NaN	6	6
280	'>gi|5453549|ref|NP_006397.1| peroxiredoxin-4 precursor [Homo sapiens]'	NaN	NaN	NaN	NaN	NaN	6	NaN	NaN	6	6
281	'>gi|555943697|ref|NP_001273206.1| gamma-tubulin complex component 3 isoform 2 [Homo sapiens]'	NaN	NaN	NaN	6	NaN	NaN	NaN	NaN	6	6
282	'>gi|578836727|ref|XP_006724127.1| PREDICTED: germinal-center associated nuclear protein isoform X5 [Homo sapiens]'	NaN	6	NaN	NaN	NaN	NaN	NaN	NaN	6	6
283	'>gi|58331173|ref|NP_006575.2| T-complex protein 1 subunit zeta-2 isoform 1 [Homo sapiens]'	NaN	NaN	NaN	NaN	6	NaN	NaN	NaN	6	6
284	'>gi|73695475|ref|NP_060542.4| HEAT repeat-containing protein 1 [Homo sapiens]'	NaN	6	NaN	NaN	NaN	NaN	NaN	NaN	6	6
285	'>gi|7657562|ref|NP_055336.1| SH3 domain-binding protein 4 [Homo sapiens]'	NaN	NaN	NaN	6	NaN	NaN	NaN	NaN	6	6
286	'>gi|7657689|ref|NP_055078.1| ATP-dependent zinc metalloprotease YME1L1 isoform 3 [Homo sapiens]'	NaN	NaN	NaN	NaN	6	NaN	NaN	NaN	6	6
287	'>gi|7705855|ref|NP_057226.1| estradiol 17-beta-dehydrogenase 12 [Homo sapiens]'	NaN	NaN	NaN	NaN	NaN	6	NaN	NaN	6	6
288	'>gi|88759348|ref|NP_078822.3| RING finger protein 219 [Homo sapiens]'	NaN	NaN	NaN	6	NaN	NaN	NaN	NaN	6	6
289	'>gi|94538362|ref|NP_004466.2| flotillin-2 [Homo sapiens]'	NaN	NaN	NaN	NaN	6	NaN	NaN	NaN	6	6
290	'>gi|98986453|ref|NP_002461.2| myosin-3 [Homo sapiens]'	NaN	NaN	NaN	NaN	NaN	NaN	NaN	6	6	6
291	'>gi|17998551|ref|NP_536722.1| serpin B12 [Homo sapiens]'	5	5	1	NaN	3	1	1	2	5	18
292	'>gi|50845388|ref|NP_001002858.1| annexin A2 isoform 1 [Homo sapiens]'	3	5	2	1	3	NaN	2	2	5	18
293	'>gi|578835525|ref|XP_006723678.1| PREDICTED: protein-glutamine gamma-glutamyltransferase E isoform X1 [Homo sapiens]'	4	5	1	NaN	3	NaN	NaN	1	5	14
294	'>gi|60097902|ref|NP_002007.1| filaggrin [Homo sapiens]'	2	5	2	NaN	2	3	NaN	NaN	5	14
295	'>gi|4506145|ref|NP_002760.1| trypsin-1 preproprotein [Homo sapiens]'	5	3	2	NaN	NaN	NaN	1	1	5	12
296	'>gi|268370295|ref|NP_001161205.1| valine--tRNA ligase, mitochondrial isoform 3 [Homo sapiens]'	NaN	NaN	5	4	NaN	NaN	NaN	NaN	5	9
297	'>gi|124494247|ref|NP_001074419.1| unconventional myosin-Ic isoform b [Homo sapiens]'	NaN	NaN	5	3	NaN	NaN	NaN	NaN	5	8
298	'>gi|134288884|ref|NP_001077083.1| probable glutamate--tRNA ligase, mitochondrial [Homo sapiens]'	NaN	NaN	NaN	NaN	5	1	NaN	NaN	5	6
299	'>gi|4506455|ref|NP_002892.1| reticulocalbin-1 precursor [Homo sapiens]'	NaN	NaN	NaN	NaN	5	1	NaN	NaN	5	6
300	'>gi|557440906|ref|NP_001273515.1| CDP-diacylglycerol--inositol 3-phosphatidyltransferase isoform 3 [Homo sapiens]'	NaN	NaN	NaN	NaN	NaN	1	5	NaN	5	6
301	'>gi|109148539|ref|NP_821158.2| gamma-glutamyltransferase 7 [Homo sapiens]'	NaN	NaN	NaN	5	NaN	NaN	NaN	NaN	5	5
302	'>gi|110825988|ref|NP_005637.3| probable methyltransferase TARBP1 [Homo sapiens]'	NaN	NaN	5	NaN	NaN	NaN	NaN	NaN	5	5
303	'>gi|126032350|ref|NP_001075109.1| DNA-dependent protein kinase catalytic subunit isoform 2 [Homo sapiens]'	NaN	NaN	5	NaN	NaN	NaN	NaN	NaN	5	5
304	'>gi|13654270|ref|NP_112483.1| ribosomal biogenesis protein LAS1L isoform 1 [Homo sapiens]'	NaN	NaN	NaN	5	NaN	NaN	NaN	NaN	5	5
305	'>gi|154350241|ref|NP_065073.3| brefeldin A-inhibited guanine nucleotide-exchange protein 3 [Homo sapiens]'	NaN	5	NaN	NaN	NaN	NaN	NaN	NaN	5	5
306	'>gi|154448892|ref|NP_055839.3| exportin-7 [Homo sapiens]'	NaN	NaN	NaN	5	NaN	NaN	NaN	NaN	5	5
307	'>gi|157694494|ref|NP_001099008.1| myb-binding protein 1A isoform 1 [Homo sapiens]'	NaN	NaN	5	NaN	NaN	NaN	NaN	NaN	5	5
308	'>gi|19923142|ref|NP_002256.2| importin subunit beta-1 isoform 1 [Homo sapiens]'	NaN	NaN	NaN	5	NaN	NaN	NaN	NaN	5	5
309	'>gi|20070125|ref|NP_000909.2| protein disulfide-isomerase precursor [Homo sapiens]'	NaN	NaN	NaN	NaN	5	NaN	NaN	NaN	5	5
310	'>gi|208973244|ref|NP_001129174.1| 14-3-3 protein zeta/delta [Homo sapiens]'	NaN	NaN	NaN	NaN	NaN	5	NaN	NaN	5	5
311	'>gi|221307568|ref|NP_001138295.1| C-myc promoter-binding protein isoform 1 [Homo sapiens]'	NaN	5	NaN	NaN	NaN	NaN	NaN	NaN	5	5
312	'>gi|222136639|ref|NP_005947.3| C-1-tetrahydrofolate synthase, cytoplasmic [Homo sapiens]'	NaN	NaN	NaN	5	NaN	NaN	NaN	NaN	5	5
313	'>gi|224831257|ref|NP_055467.3| importin-13 [Homo sapiens]'	NaN	NaN	NaN	5	NaN	NaN	NaN	NaN	5	5
314	'>gi|27477134|ref|NP_079199.2| nuclear pore membrane glycoprotein 210 precursor [Homo sapiens]'	NaN	5	NaN	NaN	NaN	NaN	NaN	NaN	5	5
315	'>gi|312836798|ref|NP_001186125.1| armadillo repeat-containing protein 6 isoform 1 [Homo sapiens]'	NaN	NaN	NaN	NaN	5	NaN	NaN	NaN	5	5
316	'>gi|32454741|ref|NP_001226.2| serpin H1 precursor [Homo sapiens]'	NaN	NaN	NaN	NaN	5	NaN	NaN	NaN	5	5
317	'>gi|33239451|ref|NP_872590.1| proliferating cell nuclear antigen [Homo sapiens]'	NaN	NaN	NaN	NaN	NaN	5	NaN	NaN	5	5
318	'>gi|355477267|ref|NP_001239051.1| PAS domain-containing serine/threonine-protein kinase isoform 3 [Homo sapiens]'	NaN	NaN	5	NaN	NaN	NaN	NaN	NaN	5	5
319	'>gi|355594753|ref|NP_001822.3| clusterin preproprotein [Homo sapiens]'	NaN	NaN	5	NaN	NaN	NaN	NaN	NaN	5	5
320	'>gi|38569417|ref|NP_065796.1| alanine--tRNA ligase, mitochondrial [Homo sapiens]'	NaN	NaN	NaN	5	NaN	NaN	NaN	NaN	5	5
321	'>gi|38679960|ref|NP_942131.1| acetyl-CoA carboxylase 1 isoform 1 [Homo sapiens]'	NaN	5	NaN	NaN	NaN	NaN	NaN	NaN	5	5
322	'>gi|390608669|ref|NP_001254629.1| prohibitin-2 isoform 3 [Homo sapiens]'	NaN	NaN	NaN	NaN	NaN	5	NaN	NaN	5	5
323	'>gi|428977337|ref|NP_001258803.1| protein AAR2 homolog [Homo sapiens]'	NaN	NaN	NaN	NaN	5	NaN	NaN	NaN	5	5
324	'>gi|440918695|ref|NP_001259004.1| ubiquitin carboxyl-terminal hydrolase 10 isoform 1 [Homo sapiens]'	NaN	NaN	NaN	5	NaN	NaN	NaN	NaN	5	5
325	'>gi|4502163|ref|NP_001638.1| apolipoprotein D precursor [Homo sapiens]'	NaN	NaN	5	NaN	NaN	NaN	NaN	NaN	5	5
326	'>gi|4757926|ref|NP_004893.1| RNA-binding protein 39 isoform b [Homo sapiens]'	NaN	NaN	NaN	NaN	5	NaN	NaN	NaN	5	5
327	'>gi|4826730|ref|NP_004949.1| serine/threonine-protein kinase mTOR [Homo sapiens]'	NaN	5	NaN	NaN	NaN	NaN	NaN	NaN	5	5
328	'>gi|4885487|ref|NP_005430.1| myeloid leukemia factor 2 [Homo sapiens]'	NaN	NaN	NaN	NaN	NaN	5	NaN	NaN	5	5
329	'>gi|52632379|ref|NP_001005332.1| melanoma-associated antigen D1 isoform b [Homo sapiens]'	NaN	NaN	NaN	5	NaN	NaN	NaN	NaN	5	5
330	'>gi|530362743|ref|XP_005270979.1| PREDICTED: protein Hook homolog 1 isoform X1 [Homo sapiens]'	NaN	NaN	NaN	5	NaN	NaN	NaN	NaN	5	5
331	'''>gi|530414178|ref|XP_005266746.1| PREDICTED: mitochondrial import inner membrane translocase subunit Tim21 isoform X1 [Homo sapi...'' <Preview truncated at 128 characters>'	NaN	NaN	NaN	NaN	NaN	NaN	5	NaN	5	5
332	'>gi|56788364|ref|NP_065194.2| gamma-tubulin complex component 6 [Homo sapiens]'	NaN	5	NaN	NaN	NaN	NaN	NaN	NaN	5	5
333	'>gi|573014815|ref|NP_001275905.1| X-ray repair cross-complementing protein 6 isoform 1 [Homo sapiens]'	NaN	NaN	NaN	NaN	5	NaN	NaN	NaN	5	5
334	'>gi|578822211|ref|XP_005271621.2| PREDICTED: serine-protein kinase ATM isoform X4 [Homo sapiens]'	NaN	5	NaN	NaN	NaN	NaN	NaN	NaN	5	5
335	'>gi|597709777|ref|NP_001243000.2| E3 ubiquitin-protein ligase RNF213 isoform 3 [Homo sapiens]'	5	NaN	NaN	NaN	NaN	NaN	NaN	NaN	5	5
336	'>gi|62241042|ref|NP_004437.2| bifunctional glutamate/proline--tRNA ligase [Homo sapiens]'	NaN	5	NaN	NaN	NaN	NaN	NaN	NaN	5	5
337	'>gi|663429567|ref|NP_001287660.1| activating molecule in BECN1-regulated autophagy protein 1 isoform 4 [Homo sapiens]'	NaN	NaN	5	NaN	NaN	NaN	NaN	NaN	5	5
338	'>gi|81295407|ref|NP_001032248.1| acyl-coenzyme A thioesterase 9, mitochondrial isoform a precursor [Homo sapiens]'	NaN	NaN	NaN	NaN	5	NaN	NaN	NaN	5	5
339	'>gi|87116681|ref|NP_705841.2| lysophospholipid acyltransferase LPCAT4 [Homo sapiens]'	NaN	NaN	NaN	NaN	5	NaN	NaN	NaN	5	5
340	'>gi|88900507|ref|NP_001034708.1| protein arginine N-methyltransferase 5 isoform b [Homo sapiens]'	NaN	NaN	NaN	NaN	5	NaN	NaN	NaN	5	5
341	'>gi|8923421|ref|NP_060297.1| serine--tRNA ligase, mitochondrial isoform b precursor [Homo sapiens]'	NaN	NaN	NaN	NaN	5	NaN	NaN	NaN	5	5
342	'>Reverse >gi|322302755|ref|NP_001189788.1| SHC-transforming protein 1 isoform 5 precursor [Homo sapiens]'	3	2	2	2	2	NaN	4	3	4	18
343	'>gi|4505821|ref|NP_002643.1| prolactin-inducible protein precursor [Homo sapiens]'	1	3	4	2	NaN	1	2	3	4	16
344	'>Reverse >gi|154240671|ref|NP_775760.3| maestro heat-like repeat-containing protein family member 2B [Homo sapiens]'	3	1	NaN	4	1	3	NaN	1	4	13
345	'>gi|12408675|ref|NP_036526.2| prefoldin subunit 2 [Homo sapiens]'	NaN	NaN	NaN	NaN	2	4	3	NaN	4	9
346	'>gi|258613943|ref|NP_001158222.1| aspartyl/asparaginyl beta-hydroxylase isoform f [Homo sapiens]'	NaN	NaN	3	4	NaN	NaN	NaN	NaN	4	7
347	'>gi|4557663|ref|NP_001542.1| immunoglobulin-binding protein 1 [Homo sapiens]'	NaN	NaN	NaN	NaN	4	3	NaN	NaN	4	7
348	'>gi|68563515|ref|NP_001020402.1| keratinocyte proline-rich protein [Homo sapiens]'	1	4	NaN	NaN	1	NaN	1	NaN	4	7
349	'>gi|4557553|ref|NP_000108.1| emerin [Homo sapiens]'	NaN	NaN	NaN	NaN	2	4	NaN	NaN	4	6
350	'>gi|52630342|ref|NP_002108.4| HLA class I histocompatibility antigen, Cw-1 alpha chain precursor [Homo sapiens]'	NaN	NaN	NaN	NaN	4	2	NaN	NaN	4	6
351	'>gi|67782356|ref|NP_001255.3| corneodesmosin precursor [Homo sapiens]'	4	1	NaN	NaN	NaN	NaN	1	NaN	4	6
352	'>gi|21361368|ref|NP_002851.2| delta-1-pyrroline-5-carboxylate synthase isoform 1 [Homo sapiens]'	NaN	NaN	NaN	4	1	NaN	NaN	NaN	4	5
353	'>gi|31377562|ref|NP_060115.3| HAUS augmin-like complex subunit 6 isoform 1 [Homo sapiens]'	NaN	NaN	1	4	NaN	NaN	NaN	NaN	4	5
354	'>gi|31712030|ref|NP_853553.1| ancient ubiquitous protein 1 [Homo sapiens]'	NaN	NaN	NaN	NaN	4	1	NaN	NaN	4	5
355	'>gi|325301078|ref|NP_001191456.1| translocon-associated protein subunit delta isoform 3 precursor [Homo sapiens]'	NaN	NaN	NaN	NaN	NaN	1	4	NaN	4	5
356	'>gi|50345988|ref|NP_001001973.1| ATP synthase subunit gamma, mitochondrial isoform L (liver) precursor [Homo sapiens]'	NaN	NaN	NaN	NaN	1	4	NaN	NaN	4	5
357	'>gi|666638015|ref|NP_001287997.1| ADP-ribosylation factor-like protein 1 isoform 2 [Homo sapiens]'	NaN	NaN	NaN	NaN	NaN	1	4	NaN	4	5
358	'>gi|103471997|ref|NP_056240.2| DNA-directed RNA polymerase I subunit RPA1 [Homo sapiens]'	NaN	4	NaN	NaN	NaN	NaN	NaN	NaN	4	4
359	'>gi|110624781|ref|NP_003793.2| myosin-13 [Homo sapiens]'	NaN	NaN	NaN	NaN	NaN	NaN	NaN	4	4	4
360	'>gi|11321607|ref|NP_004228.1| pachytene checkpoint protein 2 homolog isoform 1 [Homo sapiens]'	NaN	NaN	NaN	NaN	4	NaN	NaN	NaN	4	4
361	'>gi|120587019|ref|NP_055160.2| zinc finger protein 318 [Homo sapiens]'	NaN	4	NaN	NaN	NaN	NaN	NaN	NaN	4	4
362	'>gi|122937185|ref|NP_001073861.1| protein LCHN [Homo sapiens]'	NaN	NaN	NaN	NaN	4	NaN	NaN	NaN	4	4
363	'>gi|124001558|ref|NP_689799.3| inactive ubiquitin carboxyl-terminal hydrolase 54 [Homo sapiens]'	NaN	4	NaN	NaN	NaN	NaN	NaN	NaN	4	4
364	'>gi|13236579|ref|NP_077306.1| long-chain fatty acid transport protein 3 [Homo sapiens]'	NaN	NaN	NaN	NaN	4	NaN	NaN	NaN	4	4
365	'>gi|13491166|ref|NP_055491.1| pumilio homolog 1 isoform 2 [Homo sapiens]'	NaN	NaN	4	NaN	NaN	NaN	NaN	NaN	4	4
366	'>gi|149944680|ref|NP_056117.1| HAUS augmin-like complex subunit 5 [Homo sapiens]'	NaN	NaN	NaN	NaN	4	NaN	NaN	NaN	4	4
367	'>gi|149999606|ref|NP_006293.2| mannosyl-oligosaccharide glucosidase isoform 1 [Homo sapiens]'	NaN	NaN	NaN	4	NaN	NaN	NaN	NaN	4	4
368	'>gi|156119615|ref|NP_008832.2| unconventional myosin-IXa [Homo sapiens]'	NaN	4	NaN	NaN	NaN	NaN	NaN	NaN	4	4
369	'>gi|156523968|ref|NP_001609.2| poly [ADP-ribose] polymerase 1 [Homo sapiens]'	NaN	NaN	4	NaN	NaN	NaN	NaN	NaN	4	4
370	'>gi|157266264|ref|NP_942147.3| pleckstrin homology-like domain family B member 3 [Homo sapiens]'	NaN	NaN	NaN	4	NaN	NaN	NaN	NaN	4	4
371	'>gi|157671929|ref|NP_002636.2| phosphatidylinositol 4-phosphate 3-kinase C2 domain-containing subunit alpha [Homo sapiens]'	NaN	4	NaN	NaN	NaN	NaN	NaN	NaN	4	4
372	'>gi|157739940|ref|NP_001099040.1| nucleoside diphosphate-linked moiety X motif 19, mitochondrial precursor [Homo sapiens]'	NaN	NaN	NaN	NaN	4	NaN	NaN	NaN	4	4
373	'>gi|16306548|ref|NP_006504.2| serine--tRNA ligase, cytoplasmic [Homo sapiens]'	NaN	NaN	NaN	NaN	4	NaN	NaN	NaN	4	4
374	'>gi|165905613|ref|NP_976049.3| RNA-binding protein MEX3D isoform 1 [Homo sapiens]'	NaN	NaN	NaN	4	NaN	NaN	NaN	NaN	4	4
375	'>gi|193804923|ref|NP_060485.4| uncharacterized protein CXorf57 isoform 1 [Homo sapiens]'	NaN	NaN	NaN	4	NaN	NaN	NaN	NaN	4	4
376	'>gi|21361114|ref|NP_003553.2| mitochondrial 2-oxoglutarate/malate carrier protein isoform 1 [Homo sapiens]'	NaN	NaN	NaN	NaN	NaN	4	NaN	NaN	4	4
377	'>gi|21361794|ref|NP_060918.2| cullin-associated NEDD8-dissociated protein 1 [Homo sapiens]'	NaN	NaN	4	NaN	NaN	NaN	NaN	NaN	4	4
378	'>gi|23097308|ref|NP_149062.1| nesprin-1 isoform 2 [Homo sapiens]'	NaN	NaN	NaN	NaN	NaN	NaN	NaN	4	4	4
379	'>gi|237820620|ref|NP_113673.3| glutamate-rich WD repeat-containing protein 1 [Homo sapiens]'	NaN	NaN	NaN	NaN	4	NaN	NaN	NaN	4	4
380	'>gi|238776833|ref|NP_005773.3| THO complex subunit 4 [Homo sapiens]'	NaN	NaN	NaN	NaN	NaN	4	NaN	NaN	4	4
381	'>gi|24234683|ref|NP_004642.2| ubiquitin carboxyl-terminal hydrolase 11 [Homo sapiens]'	NaN	NaN	NaN	4	NaN	NaN	NaN	NaN	4	4
382	'>gi|24234699|ref|NP_002267.2| keratin, type I cytoskeletal 19 [Homo sapiens]'	NaN	NaN	NaN	NaN	4	NaN	NaN	NaN	4	4
383	'>gi|24308201|ref|NP_065392.1| adipocyte plasma membrane-associated protein [Homo sapiens]'	NaN	NaN	NaN	NaN	4	NaN	NaN	NaN	4	4
384	'>gi|27734709|ref|NP_775885.1| nodal modulator 2 isoform 2 precursor [Homo sapiens]'	NaN	NaN	4	NaN	NaN	NaN	NaN	NaN	4	4
385	'>gi|281182727|ref|NP_001162582.1| protein SCO2 homolog, mitochondrial precursor [Homo sapiens]'	NaN	NaN	NaN	NaN	NaN	4	NaN	NaN	4	4
386	'>gi|288806587|ref|NP_001165774.1| serine/threonine-protein kinase greatwall isoform 1 [Homo sapiens]'	NaN	NaN	NaN	4	NaN	NaN	NaN	NaN	4	4
387	'>gi|29171705|ref|NP_803182.1| melanoma-associated antigen D2 [Homo sapiens]'	NaN	NaN	NaN	NaN	4	NaN	NaN	NaN	4	4
388	'>gi|296010848|ref|NP_001171546.1| asparagine synthetase [glutamine-hydrolyzing] isoform b [Homo sapiens]'	NaN	NaN	NaN	NaN	4	NaN	NaN	NaN	4	4
389	'>gi|300796991|ref|NP_001177990.1| mitochondrial glutamate carrier 1 [Homo sapiens]'	NaN	NaN	NaN	NaN	NaN	4	NaN	NaN	4	4
390	'>gi|388240786|ref|NP_001252525.1| prefoldin subunit 6 [Homo sapiens]'	NaN	NaN	NaN	NaN	NaN	NaN	4	NaN	4	4
391	'>gi|388240801|ref|NP_116126.3| lamin-B2 [Homo sapiens]'	NaN	4	NaN	NaN	NaN	NaN	NaN	NaN	4	4
392	'>gi|392513662|ref|NP_001254738.1| interleukin enhancer-binding factor 2 isoform 2 [Homo sapiens]'	NaN	NaN	NaN	NaN	4	NaN	NaN	NaN	4	4
393	'>gi|394582093|ref|NP_002379.3| DNA replication licensing factor MCM3 isoform 1 [Homo sapiens]'	NaN	NaN	NaN	4	NaN	NaN	NaN	NaN	4	4
394	'>gi|40288288|ref|NP_954592.1| histone-arginine methyltransferase CARM1 [Homo sapiens]'	NaN	NaN	NaN	NaN	4	NaN	NaN	NaN	4	4
395	'>gi|42476022|ref|NP_060205.3| tetratricopeptide repeat protein 27 isoform 1 [Homo sapiens]'	NaN	NaN	NaN	4	NaN	NaN	NaN	NaN	4	4
396	'>gi|4503519|ref|NP_003745.1| eukaryotic translation initiation factor 3 subunit F [Homo sapiens]'	NaN	NaN	NaN	NaN	4	NaN	NaN	NaN	4	4
397	'''>gi|4506019|ref|NP_002708.1| serine/threonine-protein phosphatase 2A 55 kDa regulatory subunit B alpha isoform isoform 1 [Homo s...'' <Preview truncated at 128 characters>'	NaN	NaN	NaN	NaN	4	NaN	NaN	NaN	4	4
398	'>gi|4507157|ref|NP_003096.1| sortilin-related receptor preproprotein [Homo sapiens]'	NaN	4	NaN	NaN	NaN	NaN	NaN	NaN	4	4
399	'>gi|4885399|ref|NP_005436.1| structural maintenance of chromosomes protein 3 [Homo sapiens]'	NaN	NaN	4	NaN	NaN	NaN	NaN	NaN	4	4
400	'>gi|50592988|ref|NP_003357.2| cytochrome b-c1 complex subunit 2, mitochondrial precursor [Homo sapiens]'	NaN	NaN	NaN	NaN	4	NaN	NaN	NaN	4	4
401	'>gi|530420151|ref|XP_005261691.1| PREDICTED: phosphatidylinositol 4-kinase alpha isoform X1 [Homo sapiens]'	NaN	4	NaN	NaN	NaN	NaN	NaN	NaN	4	4
402	'''>gi|530424043|ref|XP_005256073.1| PREDICTED: pyruvate dehydrogenase phosphatase regulatory subunit, mitochondrial isoform X2 [Ho...'' <Preview truncated at 128 characters>'	NaN	NaN	NaN	4	NaN	NaN	NaN	NaN	4	4
403	'>gi|530426904|ref|XP_005266263.1| PREDICTED: cell division cycle protein 16 homolog isoform X3 [Homo sapiens]'	NaN	NaN	NaN	NaN	4	NaN	NaN	NaN	4	4
404	'>gi|5454084|ref|NP_006406.1| serine palmitoyltransferase 1 isoform a [Homo sapiens]'	NaN	NaN	NaN	NaN	4	NaN	NaN	NaN	4	4
405	'>gi|57634536|ref|NP_055970.1| la-related protein 4B [Homo sapiens]'	NaN	NaN	NaN	4	NaN	NaN	NaN	NaN	4	4
406	'>gi|578826056|ref|XP_005268040.2| PREDICTED: sal-like protein 2 isoform X1 [Homo sapiens]'	NaN	NaN	4	NaN	NaN	NaN	NaN	NaN	4	4
407	'>gi|578836350|ref|XP_006723989.1| PREDICTED: cystathionine beta-synthase-like [Homo sapiens]'	NaN	NaN	NaN	NaN	4	NaN	NaN	NaN	4	4
408	'''>gi|578840069|ref|XP_006725286.1| PREDICTED: pyridoxal-dependent decarboxylase domain-containing protein 1-like isoform X1 [Homo...'' <Preview truncated at 128 characters>'	NaN	NaN	NaN	4	NaN	NaN	NaN	NaN	4	4
409	'>gi|645912975|ref|NP_001280143.1| tubulin beta chain isoform d [Homo sapiens]'	NaN	NaN	NaN	NaN	NaN	NaN	4	NaN	4	4
410	'>gi|667743700|ref|NP_001288139.1| myelin expression factor 2 isoform b [Homo sapiens]'	NaN	NaN	NaN	NaN	4	NaN	NaN	NaN	4	4
411	'>gi|68509926|ref|NP_001349.2| putative pre-mRNA-splicing factor ATP-dependent RNA helicase DHX15 [Homo sapiens]'	NaN	NaN	NaN	4	NaN	NaN	NaN	NaN	4	4
412	'>gi|73760405|ref|NP_001027454.1| thymopoietin isoform beta [Homo sapiens]'	NaN	NaN	NaN	NaN	4	NaN	NaN	NaN	4	4
413	'>gi|7661968|ref|NP_055481.1| clathrin interactor 1 isoform 2 [Homo sapiens]'	NaN	NaN	NaN	NaN	4	NaN	NaN	NaN	4	4
414	'>gi|76880486|ref|NP_006819.2| activating signal cointegrator 1 complex subunit 3 isoform a [Homo sapiens]'	NaN	4	NaN	NaN	NaN	NaN	NaN	NaN	4	4
415	'>gi|82546830|ref|NP_068579.3| exocyst complex component 4 isoform a [Homo sapiens]'	NaN	NaN	NaN	4	NaN	NaN	NaN	NaN	4	4
416	'>gi|94721239|ref|NP_038203.2| isoleucine--tRNA ligase, cytoplasmic [Homo sapiens]'	NaN	NaN	4	NaN	NaN	NaN	NaN	NaN	4	4
417	'>gi|9966881|ref|NP_065134.1| nuclear pore complex protein Nup107 [Homo sapiens]'	NaN	NaN	NaN	4	NaN	NaN	NaN	NaN	4	4
418	'>RVB Gene 3'	2	2	1	2	1	3	3	1	3	15
419	'>gi|170296790|ref|NP_031369.2| trypsin-3 isoform 1 preproprotein [Homo sapiens]'	2	2	2	1	1	1	1	3	3	13
420	'>gi|308387374|ref|NP_001184147.1| cAMP-specific 3'',5''-cyclic phosphodiesterase 4D isoform PDE4D5 [Homo sapiens]'	1	2	1	3	2	1	3	NaN	3	13
421	'>gi|4557014|ref|NP_001743.1| catalase [Homo sapiens]'	2	3	NaN	NaN	1	1	2	3	3	12
422	'>gi|21614544|ref|NP_002955.2| protein S100-A8 [Homo sapiens]'	3	2	NaN	1	3	NaN	1	1	3	11
423	'>gi|4502337|ref|NP_001176.1| zinc-alpha-2-glycoprotein precursor [Homo sapiens]'	1	3	3	NaN	2	NaN	1	1	3	11
424	'>gi|323422988|ref|NP_001191056.1| lymphoid-restricted membrane protein [Homo sapiens]'	2	NaN	2	3	NaN	NaN	1	2	3	10
425	'>gi|15618995|ref|NP_258259.1| keratin, type II cytoskeletal 71 [Homo sapiens]'	2	3	1	2	NaN	NaN	NaN	1	3	9
426	'>sp|CAS1_BOVIN|(Common contaminant protein)'	1	2	1	NaN	1	1	NaN	3	3	9
427	'>gi|546231677|ref|NP_001271188.1| kinesin-like protein KIF20B isoform 1 [Homo sapiens]'	3	2	1	NaN	NaN	1	NaN	1	3	8
428	'>gi|25777732|ref|NP_000681.2| aldehyde dehydrogenase, mitochondrial isoform 1 precursor [Homo sapiens]'	3	NaN	NaN	NaN	3	NaN	NaN	NaN	3	6
429	'>gi|38569423|ref|NP_942127.1| ATP-citrate synthase isoform 2 [Homo sapiens]'	NaN	NaN	3	3	NaN	NaN	NaN	NaN	3	6
430	'>gi|48762920|ref|NP_002617.3| ATP-dependent 6-phosphofructokinase, liver type isoform b [Homo sapiens]'	NaN	NaN	NaN	3	3	NaN	NaN	NaN	3	6
431	'>gi|83641876|ref|NP_061902.2| probable serine carboxypeptidase CPVL precursor [Homo sapiens]'	NaN	NaN	NaN	NaN	3	3	NaN	NaN	3	6
432	'>gi|117168248|ref|NP_057479.2| very-long-chain (3R)-3-hydroxyacyl-CoA dehydratase 3 [Homo sapiens]'	NaN	NaN	NaN	NaN	3	2	NaN	NaN	3	5
433	'>gi|155722983|ref|NP_057376.2| heat shock protein 75 kDa, mitochondrial isoform 1 precursor [Homo sapiens]'	NaN	NaN	2	NaN	3	NaN	NaN	NaN	3	5
434	'>gi|167234419|ref|NP_005110.2| thyroid hormone receptor-associated protein 3 [Homo sapiens]'	NaN	NaN	3	2	NaN	NaN	NaN	NaN	3	5
435	'>gi|222352151|ref|NP_006187.2| poly(rC)-binding protein 1 [Homo sapiens]'	NaN	NaN	NaN	NaN	3	1	NaN	1	3	5
436	'>gi|24638433|ref|NP_056146.1| nicastrin isoform 1 precursor [Homo sapiens]'	NaN	NaN	3	2	NaN	NaN	NaN	NaN	3	5
437	'>gi|304555614|ref|NP_689956.2| BRCA1-associated ATM activator 1 [Homo sapiens]'	NaN	NaN	NaN	2	3	NaN	NaN	NaN	3	5
438	'>gi|38201623|ref|NP_937884.1| eukaryotic translation initiation factor 4 gamma 1 isoform 5 [Homo sapiens]'	NaN	3	2	NaN	NaN	NaN	NaN	NaN	3	5
439	'>gi|530407849|ref|XP_005255279.1| PREDICTED: zinc finger protein 629 isoform X1 [Homo sapiens]'	NaN	NaN	2	3	NaN	NaN	NaN	NaN	3	5
440	'>Reverse >gi|36949366|ref|NP_002431.2| mutS protein homolog 4 [Homo sapiens]'	NaN	NaN	NaN	1	3	NaN	NaN	NaN	3	4
441	'>gi|118200335|ref|NP_001071639.1| protein FAM127A [Homo sapiens]'	NaN	NaN	NaN	NaN	NaN	NaN	3	1	3	4
442	'>gi|12667788|ref|NP_002464.1| myosin-9 [Homo sapiens]'	NaN	3	NaN	NaN	NaN	1	NaN	NaN	3	4
443	'>gi|14043072|ref|NP_112533.1| heterogeneous nuclear ribonucleoproteins A2/B1 isoform B1 [Homo sapiens]'	NaN	NaN	NaN	NaN	3	1	NaN	NaN	3	4
444	'>gi|14861834|ref|NP_149061.1| cat eye syndrome critical region protein 5 isoform 2 precursor [Homo sapiens]'	NaN	NaN	NaN	NaN	1	3	NaN	NaN	3	4
445	'>gi|17986273|ref|NP_524144.1| myosin light chain 1/3, skeletal muscle isoform isoform 1f [Homo sapiens]'	NaN	NaN	NaN	NaN	NaN	1	NaN	3	3	4
446	'>gi|213688375|ref|NP_001135417.1| actin, aortic smooth muscle [Homo sapiens]'	NaN	NaN	NaN	3	NaN	NaN	1	NaN	3	4
447	'>gi|24234686|ref|NP_694881.1| heat shock cognate 71 kDa protein isoform 2 [Homo sapiens]'	NaN	1	3	NaN	NaN	NaN	NaN	NaN	3	4
448	'>gi|27894339|ref|NP_056330.3| keratin, type I cytoskeletal 23 isoform 1 [Homo sapiens]'	NaN	1	NaN	NaN	NaN	NaN	3	NaN	3	4
449	'>gi|51479129|ref|NP_001003713.1| ATP synthase subunit f, mitochondrial isoform 2b [Homo sapiens]'	NaN	NaN	NaN	NaN	NaN	NaN	3	1	3	4
450	'>gi|70167113|ref|NP_001020278.1| double-stranded RNA-specific adenosine deaminase isoform d [Homo sapiens]'	NaN	NaN	1	3	NaN	NaN	NaN	NaN	3	4
451	'>RRV2'	NaN	NaN	NaN	3	NaN	NaN	NaN	NaN	3	3
452	'>Reverse >gi|10190674|ref|NP_065689.1| fibroblast growth factor 23 precursor [Homo sapiens]'	NaN	NaN	NaN	3	NaN	NaN	NaN	NaN	3	3
453	'>Reverse >gi|24430181|ref|NP_002531.3| outer dense fiber protein 2 isoform 9 [Homo sapiens]'	NaN	NaN	NaN	NaN	3	NaN	NaN	NaN	3	3
454	'>Reverse >gi|257467565|ref|NP_940928.2| zinc finger protein 710 [Homo sapiens]'	NaN	NaN	NaN	NaN	NaN	3	NaN	NaN	3	3
455	'>gi|102467481|ref|NP_060421.2| sphingomyelin phosphodiesterase 4 isoform 2 [Homo sapiens]'	NaN	NaN	NaN	3	NaN	NaN	NaN	NaN	3	3
456	'>gi|110347429|ref|NP_005111.2| mediator of RNA polymerase II transcription subunit 12 [Homo sapiens]'	NaN	3	NaN	NaN	NaN	NaN	NaN	NaN	3	3
457	'>gi|110349772|ref|NP_000079.2| collagen alpha-1(I) chain preproprotein [Homo sapiens]'	NaN	NaN	NaN	NaN	NaN	NaN	NaN	3	3	3
458	'>gi|116268105|ref|NP_689565.2| protein FAM210A [Homo sapiens]'	NaN	NaN	NaN	NaN	NaN	NaN	3	NaN	3	3
459	'>gi|117938254|ref|NP_001070909.1| bcl-2-associated transcription factor 1 isoform 3 [Homo sapiens]'	NaN	NaN	NaN	3	NaN	NaN	NaN	NaN	3	3
460	'>gi|118601081|ref|NP_001073027.1| heterogeneous nuclear ribonucleoprotein U-like protein 2 [Homo sapiens]'	NaN	NaN	NaN	3	NaN	NaN	NaN	NaN	3	3
461	'>gi|119943112|ref|NP_001351.2| 7-dehydrocholesterol reductase [Homo sapiens]'	NaN	NaN	NaN	NaN	NaN	3	NaN	NaN	3	3
462	'>gi|12962937|ref|NP_056480.1| aladin isoform 1 [Homo sapiens]'	NaN	NaN	NaN	NaN	3	NaN	NaN	NaN	3	3
463	'>gi|13124773|ref|NP_057542.2| protein FAM203A [Homo sapiens]'	NaN	NaN	NaN	NaN	3	NaN	NaN	NaN	3	3
464	'>gi|13129018|ref|NP_076956.1| gamma-glutamylcyclotransferase isoform 1 [Homo sapiens]'	3	NaN	NaN	NaN	NaN	NaN	NaN	NaN	3	3
465	'>gi|145312246|ref|NP_001077433.1| tudor and KH domain-containing protein isoform b [Homo sapiens]'	NaN	NaN	NaN	NaN	3	NaN	NaN	NaN	3	3
466	'>gi|147904340|ref|NP_079498.2| WD repeat-containing protein 82 [Homo sapiens]'	NaN	NaN	NaN	NaN	NaN	3	NaN	NaN	3	3
467	'>gi|148224884|ref|NP_783859.1| phosphatidylglycerophosphatase and protein-tyrosine phosphatase 1 isoform 1 [Homo sapiens]'	NaN	NaN	NaN	NaN	NaN	NaN	3	NaN	3	3
468	'>gi|155723000|ref|NP_115811.2| mitogen-activated protein kinase kinase kinase MLK4 [Homo sapiens]'	NaN	NaN	3	NaN	NaN	NaN	NaN	NaN	3	3
469	'>gi|156071462|ref|NP_001627.2| ADP/ATP translocase 3 [Homo sapiens]'	NaN	NaN	NaN	NaN	NaN	3	NaN	NaN	3	3
470	'>gi|16306492|ref|NP_203698.1| cyclin-dependent kinase 1 isoform 2 [Homo sapiens]'	NaN	NaN	NaN	NaN	NaN	3	NaN	NaN	3	3
471	'>gi|169881273|ref|NP_002628.2| phosphorylase b kinase regulatory subunit alpha, skeletal muscle isoform isoform 1 [Homo sapiens]'	NaN	NaN	3	NaN	NaN	NaN	NaN	NaN	3	3
472	'>gi|170295797|ref|NP_001116106.1| carbamoyl-phosphate synthase [ammonia], mitochondrial isoform c [Homo sapiens]'	NaN	NaN	3	NaN	NaN	NaN	NaN	NaN	3	3
473	'>gi|17158023|ref|NP_478070.1| protein FAM207A [Homo sapiens]'	NaN	NaN	NaN	NaN	NaN	3	NaN	NaN	3	3
474	'>gi|17388799|ref|NP_490647.1| dnaJ homolog subfamily B member 6 isoform a [Homo sapiens]'	NaN	NaN	NaN	NaN	NaN	3	NaN	NaN	3	3
475	'>gi|18375650|ref|NP_542416.1| tyrosine-protein phosphatase non-receptor type 13 isoform 4 [Homo sapiens]'	NaN	3	NaN	NaN	NaN	NaN	NaN	NaN	3	3
476	'>gi|190014578|ref|NP_054735.3| phosphatidylinositide phosphatase SAC1 [Homo sapiens]'	NaN	NaN	NaN	NaN	3	NaN	NaN	NaN	3	3
477	'>gi|190194365|ref|NP_060579.3| poly(A) RNA polymerase, mitochondrial precursor [Homo sapiens]'	NaN	NaN	NaN	NaN	3	NaN	NaN	NaN	3	3
478	'>gi|194578888|ref|NP_001124147.1| calmegin precursor [Homo sapiens]'	NaN	NaN	NaN	3	NaN	NaN	NaN	NaN	3	3
479	'>gi|197100773|ref|NP_064716.2| probable arginine--tRNA ligase, mitochondrial precursor [Homo sapiens]'	NaN	NaN	NaN	NaN	3	NaN	NaN	NaN	3	3
480	'>gi|197304777|ref|NP_001127853.1| TBC1 domain family member 5 isoform a [Homo sapiens]'	NaN	NaN	NaN	3	NaN	NaN	NaN	NaN	3	3
481	'>gi|19923971|ref|NP_612452.1| HAUS augmin-like complex subunit 1 [Homo sapiens]'	NaN	NaN	NaN	NaN	NaN	3	NaN	NaN	3	3
482	'>gi|214010149|ref|NP_001135741.1| vitamin K-dependent gamma-carboxylase isoform 2 [Homo sapiens]'	NaN	NaN	NaN	3	NaN	NaN	NaN	NaN	3	3
483	'>gi|215820619|ref|NP_055514.3| zinc finger protein 646 [Homo sapiens]'	NaN	NaN	NaN	3	NaN	NaN	NaN	NaN	3	3
484	'>gi|21687020|ref|NP_660288.1| EVI5-like protein isoform 2 [Homo sapiens]'	NaN	NaN	NaN	3	NaN	NaN	NaN	NaN	3	3
485	'>gi|218749883|ref|NP_057303.2| endoplasmic reticulum mannosyl-oligosaccharide 1,2-alpha-mannosidase [Homo sapiens]'	NaN	NaN	NaN	3	NaN	NaN	NaN	NaN	3	3
486	'>gi|219842319|ref|NP_114091.3| Bardet-Biedl syndrome 2 protein [Homo sapiens]'	NaN	NaN	NaN	3	NaN	NaN	NaN	NaN	3	3
487	'>gi|225543215|ref|NP_001139438.1| antigen KI-67 isoform 2 [Homo sapiens]'	NaN	3	NaN	NaN	NaN	NaN	NaN	NaN	3	3
488	'>gi|229577436|ref|NP_076968.2| spermatogenesis-associated protein 5-like protein 1 [Homo sapiens]'	NaN	NaN	NaN	3	NaN	NaN	NaN	NaN	3	3
489	'>gi|23510338|ref|NP_003325.2| ubiquitin-like modifier-activating enzyme 1 [Homo sapiens]'	NaN	NaN	NaN	3	NaN	NaN	NaN	NaN	3	3
490	'>gi|24308324|ref|NP_115604.1| fatty acyl-CoA reductase 1 [Homo sapiens]'	NaN	NaN	NaN	NaN	3	NaN	NaN	NaN	3	3
491	'>gi|24430155|ref|NP_694546.1| 26S protease regulatory subunit 6B isoform 2 [Homo sapiens]'	NaN	NaN	NaN	NaN	3	NaN	NaN	NaN	3	3
492	'>gi|25121993|ref|NP_733839.1| RNA-binding protein Musashi homolog 2 isoform b [Homo sapiens]'	NaN	NaN	NaN	NaN	NaN	3	NaN	NaN	3	3
493	'>gi|255003833|ref|NP_115518.3| centrosomal protein of 192 kDa [Homo sapiens]'	NaN	3	NaN	NaN	NaN	NaN	NaN	NaN	3	3
494	'>gi|255918200|ref|NP_001157636.1| serine/threonine-protein phosphatase 6 regulatory subunit 3 isoform 3 [Homo sapiens]'	NaN	NaN	3	NaN	NaN	NaN	NaN	NaN	3	3
495	'>gi|257467639|ref|NP_542194.2| protein SOGA1 isoform 1 [Homo sapiens]'	NaN	3	NaN	NaN	NaN	NaN	NaN	NaN	3	3
496	'>gi|25777721|ref|NP_733936.1| succinate-semialdehyde dehydrogenase, mitochondrial isoform 1 precursor [Homo sapiens]'	NaN	NaN	NaN	NaN	3	NaN	NaN	NaN	3	3
497	'>gi|266453278|ref|NP_001161093.1| ataxin-10 isoform 2 [Homo sapiens]'	NaN	NaN	NaN	NaN	3	NaN	NaN	NaN	3	3
498	'>gi|266453768|ref|NP_001160160.1| ATP-dependent 6-phosphofructokinase, muscle type isoform 2 [Homo sapiens]'	NaN	NaN	NaN	3	NaN	NaN	NaN	NaN	3	3
499	'>gi|283837920|ref|NP_001164641.1| mitochondrial 2-oxodicarboxylate carrier isoform 2 [Homo sapiens]'	NaN	NaN	NaN	NaN	NaN	3	NaN	NaN	3	3
500	'>gi|295842330|ref|NP_001171501.1| splicing factor 1 isoform 6 [Homo sapiens]'	NaN	NaN	NaN	NaN	3	NaN	NaN	NaN	3	3
501	'>gi|296317244|ref|NP_001171725.1| extended synaptotagmin-1 isoform 1 [Homo sapiens]'	NaN	NaN	3	NaN	NaN	NaN	NaN	NaN	3	3
502	'>gi|30089954|ref|NP_056541.2| DDB1- and CUL4-associated factor 8 [Homo sapiens]'	NaN	NaN	NaN	NaN	3	NaN	NaN	NaN	3	3
503	'>gi|30578418|ref|NP_849189.1| sideroflexin-2 [Homo sapiens]'	NaN	NaN	NaN	NaN	NaN	3	NaN	NaN	3	3
504	'>gi|311771641|ref|NP_001185708.1| cullin-2 isoform b [Homo sapiens]'	NaN	NaN	NaN	3	NaN	NaN	NaN	NaN	3	3
505	'>gi|314122233|ref|NP_001186627.1| large proline-rich protein BAG6 isoform d [Homo sapiens]'	NaN	NaN	3	NaN	NaN	NaN	NaN	NaN	3	3
506	'>gi|31543831|ref|NP_001061.2| tubulin gamma-1 chain [Homo sapiens]'	NaN	NaN	NaN	NaN	3	NaN	NaN	NaN	3	3
507	'>gi|32189392|ref|NP_005800.3| peroxiredoxin-2 [Homo sapiens]'	NaN	3	NaN	NaN	NaN	NaN	NaN	NaN	3	3
508	'>gi|327315343|ref|NP_001192157.1| sortilin isoform 2 [Homo sapiens]'	NaN	NaN	NaN	3	NaN	NaN	NaN	NaN	3	3
509	'>gi|33946291|ref|NP_079106.3| lysophosphatidylcholine acyltransferase 1 [Homo sapiens]'	NaN	NaN	NaN	NaN	3	NaN	NaN	NaN	3	3
510	'>gi|342187274|ref|NP_001230111.1| copper-transporting ATPase 2 isoform c [Homo sapiens]'	NaN	NaN	3	NaN	NaN	NaN	NaN	NaN	3	3
511	'>gi|372266129|ref|NP_001243194.1| protein flightless-1 homolog isoform 3 [Homo sapiens]'	NaN	NaN	3	NaN	NaN	NaN	NaN	NaN	3	3
512	'>gi|374671789|ref|NP_001243442.1| single-stranded DNA-binding protein, mitochondrial precursor [Homo sapiens]'	NaN	NaN	NaN	NaN	NaN	NaN	3	NaN	3	3
513	'>gi|38016914|ref|NP_056289.2| deoxynucleoside triphosphate triphosphohydrolase SAMHD1 [Homo sapiens]'	NaN	NaN	NaN	NaN	3	NaN	NaN	NaN	3	3
514	'>gi|38504673|ref|NP_002631.3| serpin B8 isoform a [Homo sapiens]'	NaN	NaN	NaN	NaN	NaN	3	NaN	NaN	3	3
515	'>gi|385648280|ref|NP_001245313.1| isocitrate dehydrogenase [NAD] subunit beta, mitochondrial isoform d [Homo sapiens]'	NaN	NaN	NaN	NaN	NaN	3	NaN	NaN	3	3
516	'>gi|39753961|ref|NP_839943.2| ras GTPase-activating-like protein IQGAP3 [Homo sapiens]'	NaN	3	NaN	NaN	NaN	NaN	NaN	NaN	3	3
517	'''>gi|41327781|ref|NP_951032.1| NADH dehydrogenase [ubiquinone] 1 alpha subcomplex assembly factor 3 isoform a precursor [Homo sap...'' <Preview truncated at 128 characters>'	NaN	NaN	NaN	NaN	NaN	NaN	3	NaN	3	3
518	'>gi|4502167|ref|NP_000475.1| amyloid beta A4 protein isoform a precursor [Homo sapiens]'	NaN	NaN	NaN	3	NaN	NaN	NaN	NaN	3	3
519	'>gi|4503529|ref|NP_001407.1| eukaryotic initiation factor 4A-I isoform 1 [Homo sapiens]'	NaN	NaN	NaN	NaN	3	NaN	NaN	NaN	3	3
520	'>gi|4503607|ref|NP_000117.1| electron transfer flavoprotein subunit alpha, mitochondrial isoform a [Homo sapiens]'	NaN	NaN	NaN	NaN	NaN	3	NaN	NaN	3	3
521	'>gi|4505763|ref|NP_000282.1| phosphoglycerate kinase 1 [Homo sapiens]'	NaN	NaN	NaN	NaN	NaN	NaN	NaN	3	3	3
522	'>gi|4506195|ref|NP_002785.1| proteasome subunit beta type-2 isoform 1 [Homo sapiens]'	NaN	NaN	NaN	NaN	NaN	3	NaN	NaN	3	3
523	'>gi|45387955|ref|NP_991330.1| protein QIL1 precursor [Homo sapiens]'	NaN	NaN	NaN	NaN	NaN	NaN	3	NaN	3	3
524	'>gi|4758032|ref|NP_004757.1| coatomer subunit beta'' [Homo sapiens]'	NaN	NaN	NaN	3	NaN	NaN	NaN	NaN	3	3
525	'>gi|4759068|ref|NP_004580.1| protein SCO1 homolog, mitochondrial [Homo sapiens]'	NaN	NaN	NaN	NaN	NaN	3	NaN	NaN	3	3
526	'>gi|4759158|ref|NP_004588.1| small nuclear ribonucleoprotein Sm D2 isoform 1 [Homo sapiens]'	NaN	NaN	NaN	NaN	NaN	NaN	3	NaN	3	3
527	'>gi|4826686|ref|NP_004930.1| ATP-dependent RNA helicase DDX1 [Homo sapiens]'	NaN	NaN	NaN	3	NaN	NaN	NaN	NaN	3	3
528	'>gi|4826908|ref|NP_005018.1| phosphatidylinositol 3-kinase regulatory subunit beta [Homo sapiens]'	NaN	NaN	NaN	3	NaN	NaN	NaN	NaN	3	3
529	'>gi|4827067|ref|NP_005087.1| zinc finger MYM-type protein 3 isoform 1 [Homo sapiens]'	NaN	3	NaN	NaN	NaN	NaN	NaN	NaN	3	3
530	'>gi|5031579|ref|NP_005849.1| A-kinase anchor protein 8 [Homo sapiens]'	NaN	NaN	NaN	3	NaN	NaN	NaN	NaN	3	3
531	'>gi|5031877|ref|NP_005564.1| lamin-B1 isoform 1 [Homo sapiens]'	NaN	NaN	NaN	NaN	3	NaN	NaN	NaN	3	3
532	'>gi|521258690|ref|NP_001265585.1| small nuclear ribonucleoprotein Sm D3 [Homo sapiens]'	NaN	NaN	NaN	NaN	NaN	NaN	3	NaN	3	3
533	'>gi|525507390|ref|NP_112598.3| epiplakin [Homo sapiens]'	3	NaN	NaN	NaN	NaN	NaN	NaN	NaN	3	3
534	'>gi|530366031|ref|XP_005273106.1| PREDICTED: lysophospholipase-like protein 1 isoform X4 [Homo sapiens]'	NaN	NaN	NaN	NaN	NaN	3	NaN	NaN	3	3
535	'>gi|530376334|ref|XP_005248232.1| PREDICTED: phosphatidylinositol 4-kinase type 2-beta isoform X2 [Homo sapiens]'	NaN	NaN	NaN	NaN	3	NaN	NaN	NaN	3	3
536	'>gi|544711067|ref|NP_001269838.1| T-complex protein 1 subunit theta isoform 4 [Homo sapiens]'	NaN	NaN	NaN	NaN	3	NaN	NaN	NaN	3	3
537	'>gi|544711292|ref|NP_001269867.1| SCL-interrupting locus protein isoform 4 [Homo sapiens]'	NaN	NaN	3	NaN	NaN	NaN	NaN	NaN	3	3
538	'>gi|557129022|ref|NP_001273387.1| ubiquitin carboxyl-terminal hydrolase 7 isoform 3 [Homo sapiens]'	NaN	NaN	3	NaN	NaN	NaN	NaN	NaN	3	3
539	'>gi|56181387|ref|NP_005852.2| E3 ubiquitin-protein ligase CHIP isoform a [Homo sapiens]'	NaN	NaN	NaN	NaN	NaN	3	NaN	NaN	3	3
540	'>gi|56243583|ref|NP_077005.2| WD repeat-containing protein 18 [Homo sapiens]'	NaN	NaN	NaN	NaN	3	NaN	NaN	NaN	3	3
541	'>gi|567757562|ref|NP_001274670.1| 3-hydroxymethyl-3-methylglutaryl-CoA lyase, cytoplasmic isoform c [Homo sapiens]'	NaN	NaN	NaN	3	NaN	NaN	NaN	NaN	3	3
542	'>gi|578834693|ref|XP_006723361.1| PREDICTED: GRAM domain-containing protein 1A isoform X6 [Homo sapiens]'	NaN	NaN	NaN	3	NaN	NaN	NaN	NaN	3	3
543	'>gi|578836330|ref|XP_006723981.1| PREDICTED: histone H2B type F-S-like [Homo sapiens]'	NaN	NaN	NaN	NaN	NaN	NaN	NaN	3	3	3
544	'>gi|58331272|ref|NP_078893.2| terminal uridylyltransferase 7 isoform 1 [Homo sapiens]'	NaN	NaN	NaN	NaN	NaN	NaN	NaN	3	3	3
545	'>gi|58761544|ref|NP_001009999.1| lysine-specific histone demethylase 1A isoform a [Homo sapiens]'	NaN	NaN	NaN	3	NaN	NaN	NaN	NaN	3	3
546	'>gi|6005731|ref|NP_009167.1| calcineurin B homologous protein 1 [Homo sapiens]'	NaN	NaN	NaN	NaN	NaN	3	NaN	NaN	3	3
547	'>gi|614458221|ref|NP_004554.3| phosphoenolpyruvate carboxykinase [GTP], mitochondrial isoform 1 precursor [Homo sapiens]'	NaN	NaN	NaN	NaN	3	NaN	NaN	NaN	3	3
548	'>gi|62912476|ref|NP_004131.3| lethal(2) giant larvae protein homolog 1 [Homo sapiens]'	NaN	NaN	3	NaN	NaN	NaN	NaN	NaN	3	3
549	'>gi|635172828|ref|NP_001278922.1| protein RUFY3 isoform 4 [Homo sapiens]'	NaN	NaN	NaN	NaN	3	NaN	NaN	NaN	3	3
550	'>gi|662033833|ref|NP_001284487.1| replication protein A 32 kDa subunit isoform 3 [Homo sapiens]'	NaN	NaN	NaN	NaN	NaN	3	NaN	NaN	3	3
551	'>gi|66267730|ref|NP_443076.2| WD repeat-containing protein 34 [Homo sapiens]'	NaN	NaN	NaN	NaN	3	NaN	NaN	NaN	3	3
552	'>gi|663071012|ref|NP_001284575.1| troponin T, fast skeletal muscle isoform 4 [Homo sapiens]'	NaN	NaN	NaN	NaN	NaN	NaN	NaN	3	3	3
553	'>gi|66363694|ref|NP_001018238.1| HCLS1-associated protein X-1 isoform b [Homo sapiens]'	NaN	NaN	NaN	NaN	NaN	3	NaN	NaN	3	3
554	'>gi|663854252|ref|NP_001287687.1| protein angel homolog 2 isoform c [Homo sapiens]'	NaN	NaN	NaN	NaN	3	NaN	NaN	NaN	3	3
555	'>gi|666335617|ref|NP_001287964.1| ETS domain-containing transcription factor ERF isoform 2 [Homo sapiens]'	NaN	NaN	NaN	NaN	3	NaN	NaN	NaN	3	3
556	'>gi|66880553|ref|NP_000126.2| Fanconi anemia group A protein isoform a [Homo sapiens]'	NaN	NaN	3	NaN	NaN	NaN	NaN	NaN	3	3
557	'>gi|73466520|ref|NP_001026976.1| fatty aldehyde dehydrogenase isoform 1 [Homo sapiens]'	NaN	NaN	NaN	NaN	3	NaN	NaN	NaN	3	3
558	'>gi|89886480|ref|NP_001034966.1| striatin-4 isoform 2 [Homo sapiens]'	NaN	NaN	NaN	3	NaN	NaN	NaN	NaN	3	3
559	'>gi|9910278|ref|NP_064584.1| keratinocyte-associated transmembrane protein 2 precursor [Homo sapiens]'	NaN	NaN	NaN	NaN	3	NaN	NaN	NaN	3	3
560	'>sp|CAS2_BOVIN|(Common contaminant protein)'	NaN	NaN	NaN	NaN	NaN	NaN	NaN	3	3	3
561	'>gi|115298657|ref|NP_002954.2| protein S100-A7 [Homo sapiens]'	1	NaN	1	2	1	NaN	1	1	2	7
562	'>gi|4885165|ref|NP_005204.1| cystatin-A [Homo sapiens]'	2	2	1	NaN	NaN	NaN	NaN	2	2	7
563	'>gi|297374821|ref|NP_001172026.1| insulin preproprotein [Homo sapiens]'	1	NaN	NaN	1	1	NaN	1	2	2	6
564	'>gi|665505971|ref|NP_001287783.1| dermcidin isoform 2 preproprotein [Homo sapiens]'	NaN	NaN	1	2	NaN	1	2	NaN	2	6
565	'>gi|10835063|ref|NP_002511.1| nucleophosmin isoform 1 [Homo sapiens]'	NaN	2	1	NaN	NaN	2	NaN	NaN	2	5
566	'>gi|1373325|gb|AAB08064.1| Enhanced Green Fluorescent Protein [Cloning vector pEGFP-N3](Common contaminant protein)'	NaN	NaN	2	1	NaN	2	NaN	NaN	2	5
567	'>gi|17158005|ref|NP_477521.1| mucin-like protein 1 precursor [Homo sapiens]'	NaN	2	NaN	NaN	NaN	2	NaN	1	2	5
568	'>gi|320461711|ref|NP_001189360.1| peroxiredoxin-1 [Homo sapiens]'	1	NaN	2	NaN	NaN	1	1	NaN	2	5
569	'>gi|4557367|ref|NP_000377.1| bleomycin hydrolase [Homo sapiens]'	1	1	2	NaN	NaN	NaN	NaN	1	2	5
570	'>gi|4557894|ref|NP_000230.1| lysozyme C precursor [Homo sapiens]'	2	NaN	1	NaN	1	NaN	NaN	1	2	5
571	'>gi|533112494|ref|NP_775871.2| mucin-19 precursor [Homo sapiens]'	NaN	2	2	NaN	NaN	NaN	1	NaN	2	5
572	'>gi|106775678|ref|NP_001035807.1| histone H2A type 2-A [Homo sapiens]'	NaN	NaN	NaN	NaN	NaN	NaN	2	2	2	4
573	'>gi|169404009|ref|NP_003135.2| translocon-associated protein subunit alpha isoform 1 precursor [Homo sapiens]'	NaN	NaN	NaN	NaN	2	2	NaN	NaN	2	4
574	'>gi|189458819|ref|NP_001121620.1| transferrin receptor protein 1 [Homo sapiens]'	NaN	NaN	NaN	2	2	NaN	NaN	NaN	2	4
575	'>gi|214830079|ref|NP_001135766.1| spartin [Homo sapiens]'	NaN	NaN	NaN	2	2	NaN	NaN	NaN	2	4
576	'>gi|28372503|ref|NP_542785.1| keratin, type II cytoskeletal 72 isoform 1 [Homo sapiens]'	NaN	NaN	2	NaN	NaN	NaN	2	NaN	2	4
577	'>gi|357933617|ref|NP_001239546.1| lipocalin-1 isoform 1 precursor [Homo sapiens]'	NaN	1	NaN	NaN	2	NaN	1	NaN	2	4
578	'>gi|38683807|ref|NP_115593.3| ankyrin repeat domain-containing protein 17 isoform a [Homo sapiens]'	NaN	1	2	1	NaN	NaN	NaN	NaN	2	4
579	'>gi|4503143|ref|NP_001900.1| cathepsin D preproprotein [Homo sapiens]'	1	2	NaN	NaN	NaN	NaN	NaN	1	2	4
580	'>gi|61743954|ref|NP_001611.1| neuroblast differentiation-associated protein AHNAK isoform 1 [Homo sapiens]'	2	NaN	NaN	NaN	NaN	NaN	NaN	2	2	4
581	'>gi|9845502|ref|NP_002286.2| 40S ribosomal protein SA [Homo sapiens]'	NaN	NaN	NaN	NaN	2	2	NaN	NaN	2	4
582	'>Reverse >gi|12083581|ref|NP_056007.1| 1-phosphatidylinositol 4,5-bisphosphate phosphodiesterase beta-1 isoform a [Homo sapiens]'	NaN	NaN	NaN	NaN	2	NaN	1	NaN	2	3
583	'>Reverse >gi|134133240|ref|NP_115527.3| pterin-4-alpha-carbinolamine dehydratase 2 [Homo sapiens]'	NaN	NaN	NaN	NaN	1	NaN	NaN	2	2	3
584	'>Reverse >gi|271398277|ref|NP_001161971.1| cytosolic non-specific dipeptidase isoform 2 [Homo sapiens]'	NaN	NaN	NaN	2	NaN	NaN	1	NaN	2	3
585	'>Reverse >gi|4507987|ref|NP_003428.1| zinc finger protein 136 [Homo sapiens]'	NaN	1	2	NaN	NaN	NaN	NaN	NaN	2	3
586	'>Reverse >gi|55956899|ref|NP_000217.2| keratin, type I cytoskeletal 9 [Homo sapiens]'	1	2	NaN	NaN	NaN	NaN	NaN	NaN	2	3
587	'>gi|115583685|ref|NP_003042.3| monocarboxylate transporter 1 [Homo sapiens]'	NaN	NaN	NaN	NaN	2	1	NaN	NaN	2	3
588	'>gi|14043070|ref|NP_112420.1| heterogeneous nuclear ribonucleoprotein A1 isoform b [Homo sapiens]'	NaN	NaN	NaN	NaN	1	2	NaN	NaN	2	3
589	'>gi|151101459|ref|NP_055746.3| serine/threonine-protein phosphatase 6 regulatory subunit 1 [Homo sapiens]'	NaN	NaN	1	2	NaN	NaN	NaN	NaN	2	3
590	'>gi|17921989|ref|NP_005991.1| tubulin alpha-4A chain isoform 1 [Homo sapiens]'	NaN	NaN	NaN	1	2	NaN	NaN	NaN	2	3
591	'>gi|192807292|ref|NP_061889.2| keratin, type I cytoskeletal 24 [Homo sapiens]'	1	2	NaN	NaN	NaN	NaN	NaN	NaN	2	3
592	'>gi|217272892|ref|NP_004238.3| 116 kDa U5 small nuclear ribonucleoprotein component isoform a [Homo sapiens]'	NaN	NaN	2	1	NaN	NaN	NaN	NaN	2	3
593	'>gi|224589127|ref|NP_060596.2| transmembrane protein 33 [Homo sapiens]'	NaN	NaN	NaN	NaN	NaN	2	1	NaN	2	3
594	'>gi|260436922|ref|NP_001159506.1| suprabasin isoform 1 precursor [Homo sapiens]'	1	NaN	NaN	NaN	NaN	NaN	NaN	2	2	3
595	'>gi|27777657|ref|NP_776249.1| serpin A12 precursor [Homo sapiens]'	NaN	1	NaN	NaN	NaN	NaN	NaN	2	2	3
596	'>gi|28173564|ref|NP_778238.1| keratin, type II cytoskeletal 73 [Homo sapiens]'	NaN	NaN	2	NaN	NaN	NaN	NaN	1	2	3
597	'>gi|323276700|ref|NP_001191020.1| 40S ribosomal protein S10 [Homo sapiens]'	NaN	NaN	NaN	NaN	NaN	2	1	NaN	2	3
598	'>gi|325910904|ref|NP_001191818.1| aldehyde dehydrogenase, mitochondrial isoform 2 precursor [Homo sapiens]'	NaN	1	2	NaN	NaN	NaN	NaN	NaN	2	3
599	'>gi|380837121|ref|NP_004883.3| vesicle-trafficking protein SEC22b precursor [Homo sapiens]'	NaN	NaN	NaN	NaN	NaN	1	2	NaN	2	3
600	'>gi|4503571|ref|NP_001419.1| alpha-enolase isoform 1 [Homo sapiens]'	NaN	NaN	NaN	NaN	2	NaN	1	NaN	2	3
601	'>gi|5031857|ref|NP_005557.1| L-lactate dehydrogenase A chain isoform 1 [Homo sapiens]'	NaN	NaN	NaN	NaN	NaN	1	NaN	2	2	3
602	'>gi|5031863|ref|NP_005558.1| galectin-3-binding protein precursor [Homo sapiens]'	NaN	NaN	NaN	2	1	NaN	NaN	NaN	2	3
603	'>gi|51243032|ref|NP_001003712.1| oxysterol-binding protein-related protein 8 isoform b [Homo sapiens]'	NaN	NaN	1	2	NaN	NaN	NaN	NaN	2	3
604	'>gi|51477721|ref|NP_001003811.1| testis-expressed sequence 11 protein isoform 1 [Homo sapiens]'	NaN	NaN	1	NaN	NaN	NaN	2	NaN	2	3
605	'>gi|526253066|ref|NP_001268223.1| zinc finger protein 281 isoform 2 [Homo sapiens]'	NaN	NaN	1	2	NaN	NaN	NaN	NaN	2	3
606	'>gi|557948045|ref|NP_079084.3| protein aurora borealis isoform 1 [Homo sapiens]'	NaN	NaN	NaN	2	1	NaN	NaN	NaN	2	3
607	'>gi|5803165|ref|NP_006799.1| protein transport protein Sec61 subunit beta [Homo sapiens]'	NaN	NaN	NaN	NaN	NaN	NaN	2	1	2	3
608	'>gi|66933005|ref|NP_001019820.1| calnexin precursor [Homo sapiens]'	NaN	NaN	NaN	1	2	NaN	NaN	NaN	2	3
609	'>sp|CASB_BOVIN|(Common contaminant protein)'	2	1	NaN	NaN	NaN	NaN	NaN	NaN	2	3
610	'>sp|CASK_BOVIN|(Common contaminant protein)'	1	NaN	NaN	NaN	NaN	NaN	NaN	2	2	3
611	'>Reverse >gi|10863929|ref|NP_066956.1| 2-5A-dependent ribonuclease [Homo sapiens]'	2	NaN	NaN	NaN	NaN	NaN	NaN	NaN	2	2
612	'>Reverse >gi|116517325|ref|NP_001004059.2| olfactory receptor 4S2 [Homo sapiens]'	NaN	NaN	NaN	2	NaN	NaN	NaN	NaN	2	2
613	'>Reverse >gi|155722987|ref|NP_036213.2| RNA polymerase II elongation factor ELL2 [Homo sapiens]'	NaN	NaN	NaN	NaN	NaN	NaN	NaN	2	2	2
614	'>Reverse >gi|190194355|ref|NP_065941.2| protein CIP2A [Homo sapiens]'	NaN	NaN	NaN	NaN	2	NaN	NaN	NaN	2	2
615	'''>Reverse >gi|208973262|ref|NP_001129175.1| low-density lipoprotein receptor-related protein 12 isoform b precursor [Homo sapiens...'' <Preview truncated at 128 characters>'	NaN	2	NaN	NaN	NaN	NaN	NaN	NaN	2	2
616	'>Reverse >gi|23397572|ref|NP_695002.1| kelch-like protein 34 [Homo sapiens]'	NaN	NaN	NaN	NaN	NaN	2	NaN	NaN	2	2
617	'>Reverse >gi|240849329|ref|NP_001155843.1| uncharacterized protein LOC728392 [Homo sapiens]'	NaN	NaN	NaN	NaN	2	NaN	NaN	NaN	2	2
618	'>Reverse >gi|283046682|ref|NP_001164041.1| UPF0428 protein CXorf56 isoform 3 [Homo sapiens]'	NaN	NaN	NaN	2	NaN	NaN	NaN	NaN	2	2
619	'>Reverse >gi|300863074|ref|NP_001180230.1| semaphorin-4A isoform 1 precursor [Homo sapiens]'	NaN	2	NaN	NaN	NaN	NaN	NaN	NaN	2	2
620	'>Reverse >gi|31377468|ref|NP_004937.1| dedicator of cytokinesis protein 2 [Homo sapiens]'	NaN	NaN	NaN	2	NaN	NaN	NaN	NaN	2	2
621	'>Reverse >gi|33519440|ref|NP_878272.1| E3 ubiquitin-protein ligase CCNB1IP1 [Homo sapiens]'	NaN	NaN	NaN	NaN	2	NaN	NaN	NaN	2	2
622	'>Reverse >gi|378925625|ref|NP_001243779.1| titin isoform N2BA [Homo sapiens]'	NaN	NaN	2	NaN	NaN	NaN	NaN	NaN	2	2
623	'>Reverse >gi|520261945|ref|NP_115571.2| protein SON isoform B [Homo sapiens]'	NaN	NaN	NaN	NaN	2	NaN	NaN	NaN	2	2
624	'>Reverse >gi|530371841|ref|XP_005264903.1| PREDICTED: cytokine-inducible SH2-containing protein isoform X1 [Homo sapiens]'	NaN	NaN	NaN	NaN	NaN	2	NaN	NaN	2	2
625	'>Reverse >gi|544063468|ref|NP_001269555.1| lamin isoform A-delta50 [Homo sapiens]'	NaN	NaN	NaN	2	NaN	NaN	NaN	NaN	2	2
626	'>Reverse >gi|55749742|ref|NP_061897.1| HEAT repeat-containing protein 5B [Homo sapiens]'	NaN	NaN	NaN	NaN	NaN	NaN	NaN	2	2	2
627	'>Reverse >gi|578829954|ref|XP_006721609.1| PREDICTED: phosphoribosylformylglycinamidine synthase isoform X1 [Homo sapiens]'	NaN	NaN	2	NaN	NaN	NaN	NaN	NaN	2	2
628	'>gi|100913202|ref|NP_085911.2| probable ATP-dependent RNA helicase DDX11 isoform 1 [Homo sapiens]'	NaN	NaN	NaN	2	NaN	NaN	NaN	NaN	2	2
629	'>gi|10863927|ref|NP_066953.1| peptidyl-prolyl cis-trans isomerase A isoform 1 [Homo sapiens]'	NaN	NaN	NaN	NaN	NaN	NaN	2	NaN	2	2
630	'>gi|10864053|ref|NP_067068.1| myozenin-1 [Homo sapiens]'	NaN	NaN	NaN	NaN	NaN	NaN	NaN	2	2	2
631	'>gi|108773787|ref|NP_000312.2| retinoblastoma-associated protein [Homo sapiens]'	NaN	NaN	NaN	2	NaN	NaN	NaN	NaN	2	2
632	'>gi|109150431|ref|NP_060469.4| E3 ubiquitin-protein ligase RNF31 [Homo sapiens]'	NaN	NaN	2	NaN	NaN	NaN	NaN	NaN	2	2
633	'>gi|110578649|ref|NP_065976.2| VWFA and cache domain-containing protein 1 isoform 1 [Homo sapiens]'	NaN	NaN	2	NaN	NaN	NaN	NaN	NaN	2	2
634	'>gi|110618253|ref|NP_005026.3| DNA-directed RNA polymerase, mitochondrial precursor [Homo sapiens]'	NaN	NaN	2	NaN	NaN	NaN	NaN	NaN	2	2
635	'>gi|115647981|ref|NP_001070254.1| glutamine and serine-rich protein 1 [Homo sapiens]'	NaN	2	NaN	NaN	NaN	NaN	NaN	NaN	2	2
636	'>gi|116256487|ref|NP_006693.3| neuropathy target esterase isoform b [Homo sapiens]'	NaN	NaN	2	NaN	NaN	NaN	NaN	NaN	2	2
637	'>gi|116642885|ref|NP_001070867.1| probable hydrolase PNKD isoform 3 precursor [Homo sapiens]'	NaN	NaN	NaN	NaN	NaN	NaN	2	NaN	2	2
638	'>gi|116805340|ref|NP_002038.2| glycine--tRNA ligase precursor [Homo sapiens]'	NaN	NaN	NaN	NaN	2	NaN	NaN	NaN	2	2
639	'>gi|116812586|ref|NP_060230.5| condensin-2 complex subunit G2 isoform a [Homo sapiens]'	NaN	NaN	2	NaN	NaN	NaN	NaN	NaN	2	2
640	'>gi|117938762|ref|NP_001070956.1| protein GNAS isoform f [Homo sapiens]'	NaN	NaN	NaN	NaN	2	NaN	NaN	NaN	2	2
641	'>gi|118918407|ref|NP_878918.2| nesprin-2 isoform 5 [Homo sapiens]'	NaN	NaN	NaN	NaN	2	NaN	NaN	NaN	2	2
642	'>gi|12056465|ref|NP_001427.2| rRNA 2''-O-methyltransferase fibrillarin [Homo sapiens]'	NaN	NaN	NaN	NaN	NaN	2	NaN	NaN	2	2
643	'>gi|122056617|ref|NP_001073584.1| LIM domain-binding protein 3 isoform 3 [Homo sapiens]'	NaN	NaN	NaN	NaN	NaN	NaN	NaN	2	2	2
644	'>gi|13128860|ref|NP_004955.2| histone deacetylase 1 [Homo sapiens]'	NaN	NaN	NaN	NaN	2	NaN	NaN	NaN	2	2
645	'>gi|13129044|ref|NP_076970.1| phosducin-like protein 3 [Homo sapiens]'	NaN	NaN	NaN	NaN	NaN	2	NaN	NaN	2	2
646	'>gi|131412228|ref|NP_002265.2| keratin, type I cytoskeletal 13 isoform b [Homo sapiens]'	NaN	NaN	NaN	NaN	2	NaN	NaN	NaN	2	2
647	'>gi|13376181|ref|NP_079079.1| tubulin alpha chain-like 3 isoform 1 [Homo sapiens]'	NaN	NaN	NaN	NaN	2	NaN	NaN	NaN	2	2
648	'>gi|13376259|ref|NP_079120.1| nuclear pore complex protein Nup85 [Homo sapiens]'	NaN	NaN	NaN	NaN	2	NaN	NaN	NaN	2	2
649	'>gi|13376331|ref|NP_079160.1| L-2-hydroxyglutarate dehydrogenase, mitochondrial precursor [Homo sapiens]'	NaN	NaN	NaN	NaN	2	NaN	NaN	NaN	2	2
650	'>gi|134142337|ref|NP_004987.2| multidrug resistance-associated protein 1 [Homo sapiens]'	NaN	NaN	2	NaN	NaN	NaN	NaN	NaN	2	2
651	'>gi|14196477|ref|NP_114476.1| protocadherin gamma-A7 isoform 2 precursor [Homo sapiens]'	NaN	NaN	NaN	NaN	2	NaN	NaN	NaN	2	2
652	'>gi|14211540|ref|NP_066014.1| putative helicase MOV-10 isoform 1 [Homo sapiens]'	NaN	NaN	2	NaN	NaN	NaN	NaN	NaN	2	2
653	'>gi|148539848|ref|NP_077741.2| desmocollin-3 isoform Dsc3b preproprotein [Homo sapiens]'	NaN	NaN	NaN	NaN	NaN	NaN	NaN	2	2	2
654	'>gi|148612803|ref|NP_778223.2| keratin, type II cytoskeletal 74 [Homo sapiens]'	NaN	NaN	NaN	NaN	2	NaN	NaN	NaN	2	2
655	'>gi|148612818|ref|NP_001091982.1| cGMP-dependent protein kinase 1 isoform 1 [Homo sapiens]'	NaN	2	NaN	NaN	NaN	NaN	NaN	NaN	2	2
656	'>gi|150417986|ref|NP_006411.2| brefeldin A-inhibited guanine nucleotide-exchange protein 2 [Homo sapiens]'	NaN	2	NaN	NaN	NaN	NaN	NaN	NaN	2	2
657	'>gi|150456463|ref|NP_835465.2| gasdermin-A [Homo sapiens]'	NaN	NaN	NaN	NaN	2	NaN	NaN	NaN	2	2
658	'>gi|151301211|ref|NP_758438.2| transcription factor AP-2-delta [Homo sapiens]'	NaN	2	NaN	NaN	NaN	NaN	NaN	NaN	2	2
659	'>gi|154355000|ref|NP_003676.2| far upstream element-binding protein 2 [Homo sapiens]'	NaN	NaN	NaN	2	NaN	NaN	NaN	NaN	2	2
660	'>gi|156151409|ref|NP_079391.2| TELO2-interacting protein 2 [Homo sapiens]'	NaN	NaN	NaN	NaN	2	NaN	NaN	NaN	2	2
661	'>gi|157266298|ref|NP_000470.2| muellerian-inhibiting factor precursor [Homo sapiens]'	NaN	NaN	NaN	NaN	2	NaN	NaN	NaN	2	2
662	'>gi|157311635|ref|NP_940890.3| protein FAM83H [Homo sapiens]'	NaN	NaN	2	NaN	NaN	NaN	NaN	NaN	2	2
663	'>gi|157739864|ref|NP_001099032.1| ubiquitin conjugation factor E4 B isoform 1 [Homo sapiens]'	NaN	NaN	NaN	2	NaN	NaN	NaN	NaN	2	2
664	'>gi|157779137|ref|NP_060123.3| dymeclin [Homo sapiens]'	NaN	NaN	NaN	NaN	2	NaN	NaN	NaN	2	2
665	'>gi|166295204|ref|NP_079333.2| basal body-orientation factor 1 [Homo sapiens]'	NaN	NaN	NaN	2	NaN	NaN	NaN	NaN	2	2
666	'>gi|170650615|ref|NP_001116236.1| protoporphyrinogen oxidase [Homo sapiens]'	NaN	NaN	NaN	NaN	2	NaN	NaN	NaN	2	2
667	'>gi|182508169|ref|NP_003864.4| neuropilin-1 isoform a precursor [Homo sapiens]'	NaN	NaN	2	NaN	NaN	NaN	NaN	NaN	2	2
668	'>gi|18378731|ref|NP_064620.2| HMG box transcription factor BBX isoform 2 [Homo sapiens]'	NaN	NaN	NaN	2	NaN	NaN	NaN	NaN	2	2
669	'>gi|186928856|ref|NP_068380.3| mitochondrial thiamine pyrophosphate carrier [Homo sapiens]'	NaN	NaN	NaN	NaN	NaN	2	NaN	NaN	2	2
670	'>gi|187171277|ref|NP_001119603.1| DNA polymerase subunit gamma-1 [Homo sapiens]'	NaN	NaN	2	NaN	NaN	NaN	NaN	NaN	2	2
671	'>gi|187960100|ref|NP_055486.2| ubiquitin-protein ligase E3C [Homo sapiens]'	NaN	NaN	NaN	2	NaN	NaN	NaN	NaN	2	2
672	'>gi|18860916|ref|NP_036387.2| 5''-3'' exoribonuclease 2 [Homo sapiens]'	NaN	NaN	NaN	2	NaN	NaN	NaN	NaN	2	2
673	'>gi|190341065|ref|NP_055526.3| centriolar coiled-coil protein of 110 kDa isoform 2 [Homo sapiens]'	NaN	NaN	2	NaN	NaN	NaN	NaN	NaN	2	2
674	'>gi|19115954|ref|NP_001360.1| dynein heavy chain 5, axonemal [Homo sapiens]'	NaN	NaN	2	NaN	NaN	NaN	NaN	NaN	2	2
675	'>gi|193083114|ref|NP_001122386.1| poly(rC)-binding protein 2 isoform g [Homo sapiens]'	NaN	NaN	NaN	NaN	NaN	2	NaN	NaN	2	2
676	'>gi|193211480|ref|NP_056175.3| superkiller viralicidic activity 2-like 2 [Homo sapiens]'	NaN	NaN	2	NaN	NaN	NaN	NaN	NaN	2	2
677	'>gi|194272142|ref|NP_001123537.1| unconventional myosin-IXb isoform 2 [Homo sapiens]'	NaN	2	NaN	NaN	NaN	NaN	NaN	NaN	2	2
678	'>gi|194306567|ref|NP_853556.2| replication factor C subunit 5 isoform 2 [Homo sapiens]'	NaN	NaN	NaN	NaN	NaN	2	NaN	NaN	2	2
679	'>gi|194394141|ref|NP_055640.2| nucleolar pre-ribosomal-associated protein 1 [Homo sapiens]'	NaN	NaN	NaN	NaN	2	NaN	NaN	NaN	2	2
680	'>gi|194440668|ref|NP_001123947.1| THAP domain-containing protein 5 isoform 1 [Homo sapiens]'	2	NaN	NaN	NaN	NaN	NaN	NaN	NaN	2	2
681	'>gi|197116386|ref|NP_001127703.1| 5''-nucleotidase domain-containing protein 2 isoform 1 [Homo sapiens]'	NaN	NaN	NaN	NaN	2	NaN	NaN	NaN	2	2
682	'>gi|19913424|ref|NP_001681.2| V-type proton ATPase catalytic subunit A [Homo sapiens]'	NaN	NaN	NaN	NaN	2	NaN	NaN	NaN	2	2
683	'>gi|208610002|ref|NP_001129145.1| atlastin-2 isoform 2 [Homo sapiens]'	NaN	NaN	NaN	NaN	2	NaN	NaN	NaN	2	2
684	'>gi|21071032|ref|NP_057306.2| probable ATP-dependent RNA helicase DDX41 [Homo sapiens]'	NaN	NaN	NaN	NaN	2	NaN	NaN	NaN	2	2
685	'>gi|21389315|ref|NP_005975.1| tricarboxylate transport protein, mitochondrial isoform a precursor [Homo sapiens]'	NaN	NaN	NaN	NaN	NaN	2	NaN	NaN	2	2
686	'>gi|21536428|ref|NP_004618.2| tail-anchored protein insertion receptor WRB isoform 1 [Homo sapiens]'	NaN	NaN	NaN	NaN	NaN	NaN	2	NaN	2	2
687	'>gi|216548223|ref|NP_055664.3| synaptic vesicle glycoprotein 2A isoform 1 [Homo sapiens]'	NaN	NaN	NaN	2	NaN	NaN	NaN	NaN	2	2
688	'>gi|216548382|ref|NP_001136023.1| WD repeat-containing protein 47 isoform 3 [Homo sapiens]'	NaN	NaN	NaN	2	NaN	NaN	NaN	NaN	2	2
689	'>gi|217330618|ref|NP_001136100.1| protein transport protein Sec61 subunit alpha isoform 2 isoform b [Homo sapiens]'	NaN	NaN	NaN	NaN	NaN	NaN	NaN	2	2	2
690	'>gi|217416369|ref|NP_001136120.1| GTP-binding protein SAR1a [Homo sapiens]'	NaN	NaN	NaN	NaN	NaN	NaN	2	NaN	2	2
691	'>gi|219879806|ref|NP_001137378.1| TRAF-type zinc finger domain-containing protein 1 [Homo sapiens]'	NaN	NaN	NaN	NaN	2	NaN	NaN	NaN	2	2
692	'>gi|22035624|ref|NP_001254.2| phosphatidate cytidylyltransferase 1 [Homo sapiens]'	NaN	NaN	NaN	NaN	2	NaN	NaN	NaN	2	2
693	'>gi|224586777|ref|NP_060288.3| WD repeat-containing protein WRAP73 [Homo sapiens]'	NaN	NaN	NaN	NaN	NaN	2	NaN	NaN	2	2
694	'>gi|226342869|ref|NP_001139686.1| TBC1 domain family member 15 isoform 2 [Homo sapiens]'	NaN	NaN	NaN	NaN	2	NaN	NaN	NaN	2	2
695	'>gi|23110942|ref|NP_002781.2| proteasome subunit alpha type-5 isoform 1 [Homo sapiens]'	NaN	NaN	NaN	NaN	NaN	2	NaN	NaN	2	2
696	'>gi|23943912|ref|NP_055417.1| phosphoinositide 3-kinase regulatory subunit 4 [Homo sapiens]'	NaN	NaN	2	NaN	NaN	NaN	NaN	NaN	2	2
697	'>gi|24041018|ref|NP_705582.1| protein UXT isoform 1 [Homo sapiens]'	NaN	NaN	NaN	NaN	NaN	NaN	2	NaN	2	2
698	'>gi|24797067|ref|NP_002107.3| HLA class I histocompatibility antigen, A-1 alpha chain precursor [Homo sapiens]'	NaN	NaN	NaN	NaN	2	NaN	NaN	NaN	2	2
699	'>gi|253735778|ref|NP_001155856.1| rho guanine nucleotide exchange factor 2 isoform 2 [Homo sapiens]'	NaN	NaN	NaN	2	NaN	NaN	NaN	NaN	2	2
700	'>gi|257900512|ref|NP_073581.2| UPF0420 protein C16orf58 [Homo sapiens]'	NaN	NaN	NaN	NaN	2	NaN	NaN	NaN	2	2
701	'>gi|258613875|ref|NP_056308.3| KN motif and ankyrin repeat domain-containing protein 2 isoform 1 [Homo sapiens]'	NaN	NaN	NaN	2	NaN	NaN	NaN	NaN	2	2
702	'>gi|260763955|ref|NP_057049.5| NADH dehydrogenase [ubiquinone] 1 alpha subcomplex subunit 13 [Homo sapiens]'	NaN	NaN	NaN	NaN	NaN	NaN	2	NaN	2	2
703	'>gi|261878552|ref|NP_001159889.1| afadin- and alpha-actinin-binding protein isoform 1 [Homo sapiens]'	NaN	NaN	NaN	NaN	2	NaN	NaN	NaN	2	2
704	'>gi|270265835|ref|NP_001161842.1| cullin-7 isoform 1 [Homo sapiens]'	NaN	2	NaN	NaN	NaN	NaN	NaN	NaN	2	2
705	'>gi|27545323|ref|NP_078812.2| chondroitin sulfate synthase 2 isoform 1 [Homo sapiens]'	NaN	NaN	NaN	2	NaN	NaN	NaN	NaN	2	2
706	'>gi|29725607|ref|NP_061141.2| protein unc-45 homolog A isoform 2 [Homo sapiens]'	NaN	NaN	NaN	2	NaN	NaN	NaN	NaN	2	2
707	'>gi|299758394|ref|NP_001177645.1| dynamin-2 isoform 5 [Homo sapiens]'	NaN	NaN	NaN	2	NaN	NaN	NaN	NaN	2	2
708	'>gi|312596881|ref|NP_001186092.1| 26S protease regulatory subunit 8 isoform 2 [Homo sapiens]'	NaN	NaN	NaN	NaN	2	NaN	NaN	NaN	2	2
709	'>gi|31377775|ref|NP_036216.2| glutamate dehydrogenase 2, mitochondrial precursor [Homo sapiens]'	NaN	NaN	NaN	2	NaN	NaN	NaN	NaN	2	2
710	'>gi|31652236|ref|NP_001904.2| protein CASP isoform b [Homo sapiens]'	NaN	NaN	NaN	NaN	2	NaN	NaN	NaN	2	2
711	'>gi|331999954|ref|NP_002263.3| keratin, type II cytoskeletal 4 [Homo sapiens]'	NaN	NaN	2	NaN	NaN	NaN	NaN	NaN	2	2
712	'>gi|33359701|ref|NP_872630.1| ubiquitin-conjugating enzyme E2 G2 isoform 2 [Homo sapiens]'	NaN	NaN	NaN	NaN	NaN	NaN	2	NaN	2	2
713	'>gi|343098485|ref|NP_001230182.1| tigger transposable element-derived protein 6 [Homo sapiens]'	NaN	2	NaN	NaN	NaN	NaN	NaN	NaN	2	2
714	'>gi|349732256|ref|NP_001231867.1| thioredoxin isoform 2 [Homo sapiens]'	NaN	NaN	NaN	NaN	NaN	NaN	2	NaN	2	2
715	'>gi|371875793|ref|NP_001243125.1| serine/threonine-protein kinase A-Raf isoform 2 [Homo sapiens]'	NaN	NaN	NaN	NaN	2	NaN	NaN	NaN	2	2
716	'>gi|38045913|ref|NP_937818.1| nucleoside diphosphate kinase A isoform a [Homo sapiens]'	NaN	NaN	NaN	NaN	NaN	2	NaN	NaN	2	2
717	'>gi|38454194|ref|NP_055259.2| gamma-tubulin complex component 4 isoform b [Homo sapiens]'	NaN	NaN	NaN	NaN	2	NaN	NaN	NaN	2	2
718	'>gi|386642862|ref|NP_001245367.1| threonine--tRNA ligase, cytoplasmic isoform 2 [Homo sapiens]'	NaN	NaN	NaN	2	NaN	NaN	NaN	NaN	2	2
719	'>gi|38683855|ref|NP_060422.4| pentatricopeptide repeat domain-containing protein 3, mitochondrial precursor [Homo sapiens]'	NaN	NaN	NaN	2	NaN	NaN	NaN	NaN	2	2
720	'>gi|386869503|ref|NP_001247435.1| 40S ribosomal protein S3 isoform 2 [Homo sapiens]'	NaN	NaN	NaN	NaN	NaN	2	NaN	NaN	2	2
721	'>gi|390131988|ref|NP_001254523.1| sentrin-specific protease 1 [Homo sapiens]'	NaN	NaN	NaN	NaN	2	NaN	NaN	NaN	2	2
722	'>gi|390979647|ref|NP_705833.3| beta/gamma crystallin domain-containing protein 3 [Homo sapiens]'	NaN	2	NaN	NaN	NaN	NaN	NaN	NaN	2	2
723	'''>gi|392583868|ref|NP_001254793.1| SRA stem-loop-interacting RNA-binding protein, mitochondrial isoform 3 precursor [Homo sapiens...'' <Preview truncated at 128 characters>'	NaN	NaN	NaN	NaN	NaN	NaN	2	NaN	2	2
724	'>gi|40018640|ref|NP_078805.3| parafibromin [Homo sapiens]'	NaN	NaN	NaN	NaN	2	NaN	NaN	NaN	2	2
725	'>gi|40068047|ref|NP_951060.1| metal transporter CNNM3 isoform 2 precursor [Homo sapiens]'	NaN	NaN	NaN	NaN	2	NaN	NaN	NaN	2	2
726	'>gi|40217812|ref|NP_004740.2| protein TBRG4 isoform 1 [Homo sapiens]'	NaN	NaN	NaN	NaN	2	NaN	NaN	NaN	2	2
727	'>gi|403420580|ref|NP_001258142.1| sulfide:quinone oxidoreductase, mitochondrial [Homo sapiens]'	NaN	NaN	NaN	NaN	2	NaN	NaN	NaN	2	2
728	'>gi|40354197|ref|NP_065190.2| THAP domain-containing protein 11 [Homo sapiens]'	NaN	NaN	NaN	NaN	2	NaN	NaN	NaN	2	2
729	'>gi|409971397|ref|NP_001258510.1| dnaJ homolog subfamily C member 10 isoform 2 precursor [Homo sapiens]'	NaN	NaN	NaN	2	NaN	NaN	NaN	NaN	2	2
730	'>gi|410515404|ref|NP_001258564.1| cell differentiation protein RCD1 homolog isoform 3 [Homo sapiens]'	NaN	NaN	NaN	NaN	NaN	2	NaN	NaN	2	2
731	'>gi|410991931|ref|NP_001258610.1| pyrroline-5-carboxylate reductase 2 isoform 2 [Homo sapiens]'	NaN	NaN	NaN	NaN	NaN	2	NaN	NaN	2	2
732	'>gi|42734503|ref|NP_976240.1| caprin-1 isoform 2 [Homo sapiens]'	NaN	NaN	NaN	2	NaN	NaN	NaN	NaN	2	2
733	'>gi|431822381|ref|NP_001258931.1| dedicator of cytokinesis protein 7 isoform 5 [Homo sapiens]'	NaN	2	NaN	NaN	NaN	NaN	NaN	NaN	2	2
734	'>gi|4502003|ref|NP_001612.1| aryl hydrocarbon receptor precursor [Homo sapiens]'	NaN	NaN	NaN	2	NaN	NaN	NaN	NaN	2	2
735	'>gi|4502277|ref|NP_001668.1| sodium/potassium-transporting ATPase subunit beta-1 [Homo sapiens]'	NaN	NaN	NaN	NaN	2	NaN	NaN	NaN	2	2
736	'>gi|4502981|ref|NP_001852.1| cytochrome c oxidase subunit 4 isoform 1, mitochondrial precursor [Homo sapiens]'	NaN	NaN	NaN	NaN	NaN	NaN	2	NaN	2	2
737	'>gi|4503313|ref|NP_003638.1| diacylglycerol kinase epsilon [Homo sapiens]'	NaN	NaN	NaN	NaN	2	NaN	NaN	NaN	2	2
738	'>gi|4503507|ref|NP_001406.1| eukaryotic translation initiation factor 2 subunit 3 [Homo sapiens]'	NaN	NaN	NaN	NaN	2	NaN	NaN	NaN	2	2
739	'>gi|4506447|ref|NP_002888.1| RNA-binding motif, single-stranded-interacting protein 1 isoform c [Homo sapiens]'	NaN	NaN	NaN	NaN	2	NaN	NaN	NaN	2	2
740	'>gi|4506667|ref|NP_000993.1| 60S acidic ribosomal protein P0 [Homo sapiens]'	NaN	NaN	NaN	NaN	NaN	2	NaN	NaN	2	2
741	'>gi|4506691|ref|NP_001011.1| 40S ribosomal protein S16 [Homo sapiens]'	NaN	NaN	NaN	NaN	NaN	NaN	2	NaN	2	2
742	'>gi|4506711|ref|NP_001021.1| 40S ribosomal protein S27 [Homo sapiens]'	NaN	NaN	NaN	NaN	NaN	NaN	NaN	2	2	2
743	'>gi|4507319|ref|NP_003163.1| surfeit locus protein 1 isoform 1 [Homo sapiens]'	NaN	NaN	NaN	NaN	NaN	2	NaN	NaN	2	2
744	'>gi|4507617|ref|NP_003270.1| troponin C, skeletal muscle [Homo sapiens]'	NaN	NaN	NaN	NaN	NaN	NaN	NaN	2	2	2
745	'>gi|4507951|ref|NP_003396.1| 14-3-3 protein eta [Homo sapiens]'	NaN	NaN	NaN	NaN	NaN	2	NaN	NaN	2	2
746	'>gi|45269141|ref|NP_031377.2| multimerin-1 precursor [Homo sapiens]'	2	NaN	NaN	NaN	NaN	NaN	NaN	NaN	2	2
747	'>gi|47458811|ref|NP_998814.1| sideroflexin-4 [Homo sapiens]'	NaN	NaN	NaN	NaN	NaN	2	NaN	NaN	2	2
748	'>gi|4758302|ref|NP_004441.1| enhancer of rudimentary homolog [Homo sapiens]'	NaN	NaN	NaN	NaN	NaN	NaN	2	NaN	2	2
749	'>gi|4758788|ref|NP_004542.1| NADH dehydrogenase [ubiquinone] iron-sulfur protein 3, mitochondrial precursor [Homo sapiens]'	NaN	NaN	NaN	NaN	NaN	2	NaN	NaN	2	2
750	'>gi|4759336|ref|NP_004620.1| Fanconi anemia group G protein [Homo sapiens]'	NaN	NaN	NaN	NaN	2	NaN	NaN	NaN	2	2
751	'>gi|47717104|ref|NP_057025.2| V-type proton ATPase subunit H isoform 1 [Homo sapiens]'	NaN	NaN	NaN	NaN	2	NaN	NaN	NaN	2	2
752	'>gi|48762934|ref|NP_000080.2| collagen alpha-2(I) chain precursor [Homo sapiens]'	NaN	NaN	NaN	NaN	NaN	NaN	NaN	2	2	2
753	'>gi|49472822|ref|NP_003746.2| eukaryotic translation initiation factor 3 subunit G [Homo sapiens]'	NaN	NaN	NaN	NaN	2	NaN	NaN	NaN	2	2
754	'>gi|5031569|ref|NP_005727.1| alpha-centractin [Homo sapiens]'	NaN	NaN	NaN	NaN	2	NaN	NaN	NaN	2	2
755	'>gi|5032009|ref|NP_005600.1| glycogen phosphorylase, muscle form isoform 1 [Homo sapiens]'	NaN	NaN	NaN	2	NaN	NaN	NaN	NaN	2	2
756	'>gi|50593010|ref|NP_000281.2| phosphoglycerate mutase 2 [Homo sapiens]'	NaN	NaN	NaN	NaN	NaN	NaN	NaN	2	2	2
757	'>gi|506949341|ref|NP_001265202.1| SRSF protein kinase 2 isoform b precursor [Homo sapiens]'	NaN	NaN	NaN	NaN	NaN	NaN	2	NaN	2	2
758	'>gi|50843837|ref|NP_060541.3| rho guanine nucleotide exchange factor 40 isoform 1 [Homo sapiens]'	NaN	2	NaN	NaN	NaN	NaN	NaN	NaN	2	2
759	'>gi|50845384|ref|NP_008919.3| A disintegrin and metalloproteinase with thrombospondin motifs 1 preproprotein [Homo sapiens]'	NaN	NaN	NaN	2	NaN	NaN	NaN	NaN	2	2
760	'>gi|51479156|ref|NP_006467.4| ATP synthase subunit g, mitochondrial [Homo sapiens]'	NaN	NaN	NaN	NaN	NaN	NaN	2	NaN	2	2
761	'>gi|530379378|ref|XP_005248599.1| PREDICTED: phosphatidylinositol 3-kinase regulatory subunit alpha isoform X1 [Homo sapiens]'	NaN	NaN	NaN	2	NaN	NaN	NaN	NaN	2	2
762	'>gi|530380502|ref|XP_005268480.1| PREDICTED: glucocorticoid receptor isoform X5 [Homo sapiens]'	NaN	NaN	NaN	2	NaN	NaN	NaN	NaN	2	2
763	'>gi|530381044|ref|XP_005265966.1| PREDICTED: SUMO-interacting motif-containing protein 1 isoform X1 [Homo sapiens]'	NaN	NaN	NaN	2	NaN	NaN	NaN	NaN	2	2
764	'>gi|530383447|ref|XP_005266915.1| PREDICTED: fatty acid-binding protein, brain isoform X1 [Homo sapiens]'	NaN	NaN	NaN	NaN	NaN	NaN	NaN	2	2	2
765	'>gi|530386620|ref|XP_005250747.1| PREDICTED: AP-4 complex subunit mu-1 isoform X2 [Homo sapiens]'	NaN	2	NaN	NaN	NaN	NaN	NaN	NaN	2	2
766	'>gi|530398080|ref|XP_005271599.1| PREDICTED: coatomer subunit delta isoform X1 [Homo sapiens]'	NaN	NaN	NaN	NaN	2	NaN	NaN	NaN	2	2
767	'>gi|530405858|ref|XP_005254442.1| PREDICTED: microtubule-associated protein 1A isoform X1 [Homo sapiens]'	NaN	NaN	NaN	NaN	NaN	NaN	2	NaN	2	2
768	'>gi|530408145|ref|XP_005255384.1| PREDICTED: multidrug resistance-associated protein 1 isoform X2 [Homo sapiens]'	NaN	2	NaN	NaN	NaN	NaN	NaN	NaN	2	2
769	'>gi|530419311|ref|XP_005261213.1| PREDICTED: putative ribonuclease isoform X4 [Homo sapiens]'	NaN	NaN	NaN	NaN	NaN	NaN	2	NaN	2	2
770	'>gi|530420153|ref|XP_005261692.1| PREDICTED: phosphatidylinositol 4-kinase alpha isoform X2 [Homo sapiens]'	NaN	NaN	NaN	NaN	NaN	NaN	2	NaN	2	2
771	'>gi|530420483|ref|XP_005261850.1| PREDICTED: uncharacterized protein KIAA1671 isoform X1 [Homo sapiens]'	NaN	2	NaN	NaN	NaN	NaN	NaN	NaN	2	2
772	'>gi|530425322|ref|XP_005259653.1| PREDICTED: nicalin isoform X1 [Homo sapiens]'	NaN	NaN	NaN	NaN	2	NaN	NaN	NaN	2	2
773	'>gi|538921154|ref|NP_001269348.1| NADH dehydrogenase [ubiquinone] 1 alpha subcomplex subunit 5 isoform 2 [Homo sapiens]'	NaN	NaN	NaN	NaN	NaN	NaN	2	NaN	2	2
774	'>gi|544186102|ref|NP_001269606.1| peroxisome biogenesis factor 1 isoform 2 [Homo sapiens]'	NaN	NaN	2	NaN	NaN	NaN	NaN	NaN	2	2
775	'>gi|544346309|ref|NP_001269656.1| peroxisomal membrane protein PMP34 isoform 3 [Homo sapiens]'	NaN	NaN	NaN	NaN	NaN	2	NaN	NaN	2	2
776	'>gi|5453634|ref|NP_006132.1| cytoplasmic dynein 1 light intermediate chain 2 isoform 1 [Homo sapiens]'	NaN	NaN	NaN	NaN	2	NaN	NaN	NaN	2	2
777	'>gi|546231996|ref|NP_001271224.1| chondroitin sulfate glucuronyltransferase isoform 2 [Homo sapiens]'	NaN	NaN	NaN	2	NaN	NaN	NaN	NaN	2	2
778	'>gi|548923952|ref|NP_001271359.1| U3 small nucleolar RNA-associated protein 15 homolog isoform 2 [Homo sapiens]'	NaN	NaN	NaN	NaN	2	NaN	NaN	NaN	2	2
779	'>gi|548960892|ref|NP_001271455.1| aurora kinase B isoform 3 [Homo sapiens]'	NaN	NaN	NaN	NaN	NaN	2	NaN	NaN	2	2
780	'>gi|55741641|ref|NP_065789.1| kinase D-interacting substrate of 220 kDa [Homo sapiens]'	NaN	NaN	NaN	NaN	NaN	NaN	2	NaN	2	2
781	'>gi|55742734|ref|NP_056247.1| puratrophin-1 isoform 1 [Homo sapiens]'	NaN	NaN	2	NaN	NaN	NaN	NaN	NaN	2	2
782	'>gi|559098471|ref|NP_001273965.1| uncharacterized protein KIAA1958 isoform a [Homo sapiens]'	2	NaN	NaN	NaN	NaN	NaN	NaN	NaN	2	2
783	'>gi|55956788|ref|NP_005372.2| nucleolin [Homo sapiens]'	NaN	NaN	NaN	2	NaN	NaN	NaN	NaN	2	2
784	'>gi|56237027|ref|NP_006537.3| insulin-like growth factor 2 mRNA-binding protein 1 isoform 1 [Homo sapiens]'	NaN	NaN	NaN	NaN	2	NaN	NaN	NaN	2	2
785	'>gi|56699409|ref|NP_002130.2| RNA-binding motif protein, X chromosome isoform 1 [Homo sapiens]'	NaN	NaN	NaN	NaN	2	NaN	NaN	NaN	2	2
786	'>gi|567757576|ref|NP_001274672.1| squalene synthase isoform 1 [Homo sapiens]'	NaN	NaN	NaN	NaN	2	NaN	NaN	NaN	2	2
787	'>gi|568214361|ref|NP_001274739.1| cytoplasmic FMR1-interacting protein 1 isoform a [Homo sapiens]'	NaN	NaN	2	NaN	NaN	NaN	NaN	NaN	2	2
788	'>gi|570359584|ref|NP_001275662.1| testis-expressed sequence 2 protein isoform 2 [Homo sapiens]'	NaN	NaN	NaN	2	NaN	NaN	NaN	NaN	2	2
789	'>gi|571026646|ref|NP_001275683.1| mitochondrial Rho GTPase 1 isoform 5 [Homo sapiens]'	NaN	NaN	NaN	NaN	2	NaN	NaN	NaN	2	2
790	'>gi|571026676|ref|NP_001275706.1| zinc transporter SLC39A7 isoform 2 [Homo sapiens]'	NaN	NaN	NaN	NaN	2	NaN	NaN	NaN	2	2
791	'>gi|5729953|ref|NP_006591.1| nuclear migration protein nudC [Homo sapiens]'	NaN	NaN	NaN	NaN	2	NaN	NaN	NaN	2	2
792	'>gi|578800393|ref|XP_006711167.1| PREDICTED: neuroblastoma breakpoint family member 20 isoform X2 [Homo sapiens]'	2	NaN	NaN	NaN	NaN	NaN	NaN	NaN	2	2
793	'>gi|578803406|ref|XP_006712224.1| PREDICTED: anaphase-promoting complex subunit 1-like [Homo sapiens]'	NaN	2	NaN	NaN	NaN	NaN	NaN	NaN	2	2
794	'>gi|578808942|ref|XP_006714215.1| PREDICTED: WD repeat and FYVE domain-containing protein 3 isoform X3 [Homo sapiens]'	NaN	2	NaN	NaN	NaN	NaN	NaN	NaN	2	2
795	'>gi|578809469|ref|XP_006714406.1| PREDICTED: uncharacterized protein KIAA1109 isoform X13 [Homo sapiens]'	NaN	NaN	NaN	2	NaN	NaN	NaN	NaN	2	2
796	'>gi|578811764|ref|XP_006715191.1| PREDICTED: threonylcarbamoyladenosine tRNA methylthiotransferase isoform X2 [Homo sapiens]'	NaN	NaN	NaN	NaN	2	NaN	NaN	NaN	2	2
797	'>gi|578815161|ref|XP_006716339.1| PREDICTED: AP-3 complex subunit mu-2 isoform X1 [Homo sapiens]'	NaN	NaN	NaN	NaN	2	NaN	NaN	NaN	2	2
798	'>gi|578817959|ref|XP_006717373.1| PREDICTED: collagen alpha-1(XXVII) chain isoform X3 [Homo sapiens]'	NaN	NaN	NaN	NaN	NaN	NaN	NaN	2	2	2
799	'>gi|578830269|ref|XP_006721705.1| PREDICTED: T-complex protein 1 subunit zeta-2 isoform X2 [Homo sapiens]'	NaN	NaN	NaN	NaN	2	NaN	NaN	NaN	2	2
800	'>gi|578833308|ref|XP_006722829.1| PREDICTED: inositol-3-phosphate synthase 1 isoform X1 [Homo sapiens]'	NaN	NaN	NaN	NaN	2	NaN	NaN	NaN	2	2
801	'>gi|5803036|ref|NP_006796.1| heterogeneous nuclear ribonucleoprotein A0 [Homo sapiens]'	NaN	NaN	NaN	NaN	NaN	2	NaN	NaN	2	2
802	'>gi|586798161|ref|NP_003706.2| general vesicular transport factor p115 isoform 2 [Homo sapiens]'	NaN	NaN	NaN	2	NaN	NaN	NaN	NaN	2	2
803	'>gi|5901922|ref|NP_008996.1| hsp90 co-chaperone Cdc37 [Homo sapiens]'	NaN	NaN	NaN	NaN	2	NaN	NaN	NaN	2	2
804	'>gi|594140579|ref|NP_001277223.1| sorbin and SH3 domain-containing protein 1 isoform 8 [Homo sapiens]'	NaN	NaN	NaN	NaN	2	NaN	NaN	NaN	2	2
805	'>gi|61097912|ref|NP_612409.1| nucleolar MIF4G domain-containing protein 1 [Homo sapiens]'	NaN	NaN	NaN	2	NaN	NaN	NaN	NaN	2	2
806	'>gi|62460637|ref|NP_078934.3| importin-4 [Homo sapiens]'	NaN	NaN	2	NaN	NaN	NaN	NaN	NaN	2	2
807	'>gi|62988322|ref|NP_003300.1| testis-specific Y-encoded-like protein 1 [Homo sapiens]'	NaN	NaN	NaN	NaN	2	NaN	NaN	NaN	2	2
808	'>gi|64085377|ref|NP_006539.3| insulin-like growth factor 2 mRNA-binding protein 2 isoform a [Homo sapiens]'	NaN	NaN	NaN	NaN	2	NaN	NaN	NaN	2	2
809	'>gi|662236737|ref|NP_001284529.1| hsp70-binding protein 1 isoform 1 [Homo sapiens]'	NaN	NaN	NaN	NaN	NaN	2	NaN	NaN	2	2
810	'>gi|663070965|ref|NP_001284593.1| tetratricopeptide repeat protein 39A isoform 5 [Homo sapiens]'	NaN	NaN	NaN	NaN	2	NaN	NaN	NaN	2	2
811	'>gi|665821213|ref|NP_001287817.1| protein PBDC1 isoform 2 [Homo sapiens]'	NaN	NaN	NaN	NaN	2	NaN	NaN	NaN	2	2
812	'>gi|665821248|ref|NP_001287900.1| tubulin-folding cofactor B isoform 2 [Homo sapiens]'	NaN	NaN	NaN	NaN	NaN	2	NaN	NaN	2	2
813	'>gi|6678271|ref|NP_031401.1| TAR DNA-binding protein 43 [Homo sapiens]'	NaN	NaN	NaN	NaN	2	NaN	NaN	NaN	2	2
814	'>gi|6912398|ref|NP_036218.1| general transcription factor 3C polypeptide 3 isoform 1 [Homo sapiens]'	NaN	NaN	NaN	2	NaN	NaN	NaN	NaN	2	2
815	'>gi|6912430|ref|NP_036537.1| protein-S-isoprenylcysteine O-methyltransferase [Homo sapiens]'	NaN	NaN	NaN	NaN	NaN	NaN	2	NaN	2	2
816	'>gi|6912734|ref|NP_036602.1| transportin-3 isoform 1 [Homo sapiens]'	NaN	NaN	NaN	2	NaN	NaN	NaN	NaN	2	2
817	'>gi|7019569|ref|NP_037377.1| vacuolar protein sorting-associated protein 4A [Homo sapiens]'	NaN	NaN	NaN	NaN	2	NaN	NaN	NaN	2	2
818	'>gi|71037379|ref|NP_002854.3| glycogen phosphorylase, liver form isoform 1 [Homo sapiens]'	2	NaN	NaN	NaN	NaN	NaN	NaN	NaN	2	2
819	'>gi|7549793|ref|NP_036585.1| transducin beta-like protein 2 precursor [Homo sapiens]'	NaN	NaN	NaN	NaN	2	NaN	NaN	NaN	2	2
820	'>gi|7657655|ref|NP_055109.1| translocating chain-associated membrane protein 1 [Homo sapiens]'	NaN	NaN	NaN	NaN	NaN	2	NaN	NaN	2	2
821	'>gi|7706322|ref|NP_057123.1| UPF0568 protein C14orf166 [Homo sapiens]'	NaN	NaN	NaN	NaN	NaN	2	NaN	NaN	2	2
822	'>gi|7706495|ref|NP_057390.1| dnaJ homolog subfamily B member 11 precursor [Homo sapiens]'	NaN	NaN	NaN	NaN	2	NaN	NaN	NaN	2	2
823	'>gi|8922701|ref|NP_060708.1| acylglycerol kinase, mitochondrial precursor [Homo sapiens]'	NaN	NaN	NaN	NaN	2	NaN	NaN	NaN	2	2
824	'>gi|9507215|ref|NP_061816.1| tubulin alpha-8 chain isoform 1 [Homo sapiens]'	NaN	NaN	NaN	NaN	2	NaN	NaN	NaN	2	2
825	'>Reverse >gi|122939159|ref|NP_031391.2| protein-arginine deiminase type-2 [Homo sapiens]'	1	1	1	NaN	NaN	1	1	1	1	6
826	'>gi|567316172|ref|NP_001274528.1| THAP domain-containing protein 5 isoform 3 [Homo sapiens]'	NaN	1	1	1	1	1	1	NaN	1	6
827	'>Reverse >gi|11761619|ref|NP_037466.2| mannose-1-phosphate guanyltransferase beta isoform 1 [Homo sapiens]'	1	1	NaN	1	NaN	1	1	NaN	1	5
828	'>gi|193794853|ref|NP_079197.3| protein POF1B [Homo sapiens]'	1	1	1	NaN	NaN	NaN	1	1	1	5
829	'>gi|109148552|ref|NP_476429.2| keratin, type II cytoskeletal 3 [Homo sapiens]'	1	1	NaN	1	NaN	1	NaN	NaN	1	4
830	'>gi|270309176|ref|NP_705835.2| CREB3 regulatory factor isoform 1 [Homo sapiens]'	1	NaN	1	NaN	NaN	1	NaN	1	1	4
831	'>Reverse >gi|311771714|ref|NP_001185730.1| eukaryotic translation initiation factor 4 gamma 3 isoform 1 [Homo sapiens]'	1	1	NaN	NaN	1	NaN	NaN	NaN	1	3
832	'>Reverse >gi|66932999|ref|NP_006276.2| dual specificity testis-specific protein kinase 1 [Homo sapiens]'	1	NaN	1	NaN	NaN	NaN	1	NaN	1	3
833	'>gi|110349786|ref|NP_055935.4| Alstrom syndrome protein 1 [Homo sapiens]'	NaN	1	NaN	NaN	NaN	1	1	NaN	1	3
834	'>gi|19923084|ref|NP_612152.1| polycystic kidney disease protein 1-like 1 [Homo sapiens]'	NaN	NaN	1	1	NaN	NaN	NaN	1	1	3
835	'>gi|4504333|ref|NP_002099.1| histidine ammonia-lyase isoform 1 [Homo sapiens]'	1	NaN	1	NaN	NaN	NaN	1	NaN	1	3
836	'>gi|4507475|ref|NP_000350.1| protein-glutamine gamma-glutamyltransferase K [Homo sapiens]'	NaN	NaN	1	NaN	1	NaN	NaN	1	1	3
837	'>Reverse >gi|148664230|ref|NP_055929.1| ankyrin repeat and LEM domain-containing protein 2 [Homo sapiens]'	NaN	NaN	NaN	NaN	NaN	1	1	NaN	1	2
838	'>Reverse >gi|187169264|ref|NP_001119601.1| DNA replication complex GINS protein PSF3 isoform a [Homo sapiens]'	NaN	NaN	NaN	NaN	1	1	NaN	NaN	1	2
839	'>Reverse >gi|24041029|ref|NP_000616.3| nitric oxide synthase, inducible [Homo sapiens]'	NaN	NaN	1	1	NaN	NaN	NaN	NaN	1	2
840	'>Reverse >gi|47519798|ref|NP_000622.2| neutrophil cytosol factor 4 isoform 1 [Homo sapiens]'	NaN	NaN	NaN	1	1	NaN	NaN	NaN	1	2
841	'>gi|108936958|ref|NP_005819.3| DDB1- and CUL4-associated factor 7 [Homo sapiens]'	NaN	NaN	NaN	NaN	1	1	NaN	NaN	1	2
842	'>gi|11024700|ref|NP_036590.1| mitochondrial import inner membrane translocase subunit Tim13 [Homo sapiens]'	NaN	NaN	NaN	NaN	NaN	NaN	1	1	1	2
843	'>gi|116268127|ref|NP_689856.6| protein very KIND [Homo sapiens]'	NaN	1	NaN	NaN	NaN	1	NaN	NaN	1	2
844	'>gi|157739936|ref|NP_078964.2| uncharacterized protein C10orf68 isoform b [Homo sapiens]'	NaN	1	NaN	NaN	NaN	1	NaN	NaN	1	2
845	'>gi|169646441|ref|NP_001108628.1| rab GDP dissociation inhibitor beta isoform 2 [Homo sapiens]'	NaN	NaN	1	NaN	NaN	NaN	NaN	1	1	2
846	'>gi|222136641|ref|NP_149107.4| serine/threonine-protein kinase Nek9 [Homo sapiens]'	NaN	NaN	1	1	NaN	NaN	NaN	NaN	1	2
847	'>gi|284172477|ref|NP_001165102.1| nostrin isoform 4 [Homo sapiens]'	1	1	NaN	NaN	NaN	NaN	NaN	NaN	1	2
848	'>gi|34419635|ref|NP_002146.2| heat shock 70 kDa protein 6 [Homo sapiens]'	NaN	NaN	NaN	1	1	NaN	NaN	NaN	1	2
849	'>gi|371940940|ref|NP_001243143.1| sodium/potassium-transporting ATPase subunit alpha-3 isoform 3 [Homo sapiens]'	NaN	NaN	1	1	NaN	NaN	NaN	NaN	1	2
850	'>gi|4502303|ref|NP_001688.1| ATP synthase subunit O, mitochondrial precursor [Homo sapiens]'	NaN	NaN	NaN	NaN	NaN	1	1	NaN	1	2
851	'>gi|4507129|ref|NP_003085.1| small nuclear ribonucleoprotein E [Homo sapiens]'	NaN	NaN	NaN	NaN	NaN	NaN	1	1	1	2
852	'>gi|532691778|ref|NP_001269165.1| cyclin-dependent kinase-like 1 isoform 2 [Homo sapiens]'	NaN	NaN	1	NaN	NaN	NaN	NaN	1	1	2
853	'>gi|53759103|ref|NP_006381.2| importin-8 isoform 1 [Homo sapiens]'	NaN	NaN	1	1	NaN	NaN	NaN	NaN	1	2
854	'>gi|5454122|ref|NP_006318.1| mitochondrial import inner membrane translocase subunit Tim23 [Homo sapiens]'	NaN	NaN	NaN	NaN	NaN	1	1	NaN	1	2
855	'>gi|6005717|ref|NP_009031.1| ATP synthase subunit e, mitochondrial [Homo sapiens]'	NaN	NaN	NaN	NaN	NaN	NaN	1	1	1	2
856	'>Reverse >gi|113204617|ref|NP_001036188.1| ryanodine receptor 1 isoform 2 [Homo sapiens]'	NaN	1	NaN	NaN	NaN	NaN	NaN	NaN	1	1
857	'>Reverse >gi|116292162|ref|NP_001070818.1| nitrogen permease regulator 3-like protein isoform 1 [Homo sapiens]'	NaN	NaN	NaN	NaN	NaN	NaN	1	NaN	1	1
858	'>Reverse >gi|116517299|ref|NP_001067.2| UDP-glucuronosyltransferase 2B15 precursor [Homo sapiens]'	NaN	1	NaN	NaN	NaN	NaN	NaN	NaN	1	1
859	'>Reverse >gi|118421089|ref|NP_001262.3| chromodomain-helicase-DNA-binding protein 2 isoform 1 [Homo sapiens]'	NaN	NaN	1	NaN	NaN	NaN	NaN	NaN	1	1
860	'>Reverse >gi|122891870|ref|NP_940953.2| melanoma inhibitory activity protein 3 isoform 1 precursor [Homo sapiens]'	NaN	NaN	NaN	NaN	NaN	1	NaN	NaN	1	1
861	'>Reverse >gi|126091130|ref|NP_001075042.1| GRB2-associated-binding protein 3 isoform 1 [Homo sapiens]'	NaN	NaN	NaN	NaN	NaN	NaN	1	NaN	1	1
862	'>Reverse >gi|14602439|ref|NP_116572.1| carbohydrate-responsive element-binding protein isoform delta [Homo sapiens]'	1	NaN	NaN	NaN	NaN	NaN	NaN	NaN	1	1
863	'>Reverse >gi|146134388|ref|NP_062535.2| YLP motif-containing protein 1 [Homo sapiens]'	1	NaN	NaN	NaN	NaN	NaN	NaN	NaN	1	1
864	'>Reverse >gi|148746218|ref|NP_057365.3| serine/threonine-protein kinase TAO3 [Homo sapiens]'	NaN	NaN	1	NaN	NaN	NaN	NaN	NaN	1	1
865	'>Reverse >gi|148806902|ref|NP_056003.1| TBC1 domain family member 12 [Homo sapiens]'	NaN	NaN	1	NaN	NaN	NaN	NaN	NaN	1	1
866	'>Reverse >gi|154354968|ref|NP_001093634.1| phosphatase and actin regulator 2 isoform 1 [Homo sapiens]'	NaN	NaN	NaN	1	NaN	NaN	NaN	NaN	1	1
867	'>Reverse >gi|156104876|ref|NP_002010.2| vascular endothelial growth factor receptor 1 isoform 1 precursor [Homo sapiens]'	NaN	NaN	NaN	NaN	NaN	NaN	NaN	1	1	1
868	'>Reverse >gi|16306568|ref|NP_075045.2| poly(A) polymerase gamma [Homo sapiens]'	NaN	NaN	NaN	NaN	NaN	NaN	NaN	1	1	1
869	'>Reverse >gi|16936542|ref|NP_476435.1| beta-crystallin A2 [Homo sapiens]'	1	NaN	NaN	NaN	NaN	NaN	NaN	NaN	1	1
870	'>Reverse >gi|17025230|ref|NP_113648.2| potassium channel subfamily K member 17 isoform 1 [Homo sapiens]'	NaN	NaN	NaN	NaN	NaN	1	NaN	NaN	1	1
871	'>Reverse >gi|186928847|ref|NP_116219.2| cirhin [Homo sapiens]'	NaN	NaN	NaN	NaN	NaN	1	NaN	NaN	1	1
872	'>Reverse >gi|187829452|ref|NP_001120703.1| autism susceptibility gene 2 protein isoform 2 [Homo sapiens]'	1	NaN	NaN	NaN	NaN	NaN	NaN	NaN	1	1
873	'>Reverse >gi|188497705|ref|NP_006759.3| BRCA1-associated protein [Homo sapiens]'	NaN	NaN	NaN	NaN	NaN	NaN	NaN	1	1	1
874	'>Reverse >gi|19923615|ref|NP_079385.2| unconventional myosin-XIX isoform 1 [Homo sapiens]'	NaN	NaN	1	NaN	NaN	NaN	NaN	NaN	1	1
875	'>Reverse >gi|19923985|ref|NP_612462.1| ras-related protein Rab-3C [Homo sapiens]'	NaN	NaN	NaN	NaN	NaN	NaN	1	NaN	1	1
876	'>Reverse >gi|208431771|ref|NP_001129107.1| UPF0696 protein C11orf68 isoform 1 [Homo sapiens]'	NaN	NaN	NaN	NaN	NaN	1	NaN	NaN	1	1
877	'>Reverse >gi|21040371|ref|NP_005795.2| ATP-dependent RNA helicase DDX39A [Homo sapiens]'	NaN	1	NaN	NaN	NaN	NaN	NaN	NaN	1	1
878	'>Reverse >gi|21361503|ref|NP_057032.2| adenosine 3''-phospho 5''-phosphosulfate transporter 2 [Homo sapiens]'	NaN	1	NaN	NaN	NaN	NaN	NaN	NaN	1	1
879	'>Reverse >gi|21389569|ref|NP_653275.1| tektin-5 [Homo sapiens]'	NaN	NaN	NaN	1	NaN	NaN	NaN	NaN	1	1
880	'>Reverse >gi|21493033|ref|NP_009133.2| A-kinase anchor protein 10, mitochondrial precursor [Homo sapiens]'	NaN	NaN	1	NaN	NaN	NaN	NaN	NaN	1	1
881	'>Reverse >gi|215820632|ref|NP_001135973.1| vacuolar fusion protein MON1 homolog A isoform b [Homo sapiens]'	NaN	NaN	NaN	NaN	NaN	1	NaN	NaN	1	1
882	'>Reverse >gi|21624607|ref|NP_066972.1| coactosin-like protein [Homo sapiens]'	NaN	NaN	NaN	NaN	NaN	NaN	NaN	1	1	1
883	'>Reverse >gi|21687212|ref|NP_003360.2| UV radiation resistance-associated gene protein [Homo sapiens]'	NaN	NaN	NaN	NaN	1	NaN	NaN	NaN	1	1
884	'>Reverse >gi|219802034|ref|NP_001137307.1| nuclear factor related to kappa-B-binding protein isoform 1 [Homo sapiens]'	NaN	NaN	NaN	NaN	NaN	NaN	1	NaN	1	1
885	'>Reverse >gi|222418604|ref|NP_001138466.1| uncharacterized protein C2orf72 [Homo sapiens]'	NaN	NaN	1	NaN	NaN	NaN	NaN	NaN	1	1
886	'>Reverse >gi|22748811|ref|NP_689590.1| uncharacterized protein C1orf87 [Homo sapiens]'	NaN	1	NaN	NaN	NaN	NaN	NaN	NaN	1	1
887	'>Reverse >gi|22748999|ref|NP_689687.1| uncharacterized protein C19orf18 precursor [Homo sapiens]'	NaN	NaN	NaN	NaN	NaN	NaN	NaN	1	1	1
888	'>Reverse >gi|228008407|ref|NP_116250.3| protein SERAC1 [Homo sapiens]'	NaN	NaN	NaN	1	NaN	NaN	NaN	NaN	1	1
889	'>Reverse >gi|238550212|ref|NP_001153891.1| Z-DNA-binding protein 1 isoform d [Homo sapiens]'	NaN	NaN	NaN	NaN	NaN	1	NaN	NaN	1	1
890	'>Reverse >gi|24308227|ref|NP_065883.1| zinc finger protein 687 [Homo sapiens]'	NaN	NaN	NaN	NaN	NaN	NaN	NaN	1	1	1
891	'>Reverse >gi|24308273|ref|NP_067066.1| costars family protein ABRACL [Homo sapiens]'	NaN	NaN	1	NaN	NaN	NaN	NaN	NaN	1	1
892	'>Reverse >gi|24497547|ref|NP_008828.1| homeobox protein Hox-C9 [Homo sapiens]'	NaN	NaN	NaN	1	NaN	NaN	NaN	NaN	1	1
893	'>Reverse >gi|253795492|ref|NP_001156732.1| protein FAM63A isoform 2 [Homo sapiens]'	NaN	NaN	NaN	NaN	NaN	NaN	NaN	1	1	1
894	'>Reverse >gi|260099676|ref|NP_001159418.1| insulin-degrading enzyme isoform 2 [Homo sapiens]'	NaN	NaN	NaN	NaN	1	NaN	NaN	NaN	1	1
895	'>Reverse >gi|27734883|ref|NP_775824.1| probable E3 ubiquitin-protein ligase TRIML2 [Homo sapiens]'	NaN	NaN	NaN	1	NaN	NaN	NaN	NaN	1	1
896	'>Reverse >gi|28558977|ref|NP_004822.2| mediator of RNA polymerase II transcription subunit 26 [Homo sapiens]'	NaN	NaN	NaN	NaN	1	NaN	NaN	NaN	1	1
897	'>Reverse >gi|296080717|ref|NP_001171660.1| somatoliberin isoform 2 preproprotein [Homo sapiens]'	NaN	NaN	NaN	NaN	1	NaN	NaN	NaN	1	1
898	'>Reverse >gi|301172750|ref|NP_002449.2| mucin-5B precursor [Homo sapiens]'	NaN	1	NaN	NaN	NaN	NaN	NaN	NaN	1	1
899	'>Reverse >gi|30181236|ref|NP_689940.3| copine-2 [Homo sapiens]'	NaN	NaN	NaN	NaN	1	NaN	NaN	NaN	1	1
900	'>Reverse >gi|307219240|ref|NP_001182533.1| selenide, water dikinase 1 isoform 3 [Homo sapiens]'	NaN	NaN	NaN	NaN	NaN	NaN	1	NaN	1	1
901	'>Reverse >gi|30794376|ref|NP_065171.2| dolichyldiphosphatase 1 isoform a [Homo sapiens]'	NaN	NaN	NaN	NaN	NaN	NaN	1	NaN	1	1
902	'''>Reverse >gi|310118015|ref|XP_003120317.1| PREDICTED: HLA class II histocompatibility antigen, DQ alpha 1 chain-like isoformX1 [...'' <Preview truncated at 128 characters>'	NaN	1	NaN	NaN	NaN	NaN	NaN	NaN	1	1
903	'>Reverse >gi|313151210|ref|NP_001186221.1| peroxisomal multifunctional enzyme type 2 isoform 3 [Homo sapiens]'	NaN	NaN	NaN	NaN	NaN	NaN	1	NaN	1	1
904	'>Reverse >gi|31543630|ref|NP_005406.3| sodium-dependent phosphate transporter 1 [Homo sapiens]'	NaN	NaN	NaN	NaN	NaN	NaN	NaN	1	1	1
905	'>Reverse >gi|332801017|ref|NP_001193907.1| bile acid receptor isoform 5 [Homo sapiens]'	NaN	NaN	NaN	NaN	1	NaN	NaN	NaN	1	1
906	'>Reverse >gi|33356544|ref|NP_877398.1| 1-phosphatidylinositol 4,5-bisphosphate phosphodiesterase beta-1 isoform b [Homo sapiens]'	1	NaN	NaN	NaN	NaN	NaN	NaN	NaN	1	1
907	'>Reverse >gi|33598944|ref|NP_057196.2| polycystic kidney disease 2-like 1 protein isoform 1 [Homo sapiens]'	NaN	NaN	1	NaN	NaN	NaN	NaN	NaN	1	1
908	'>Reverse >gi|336594719|ref|NP_001229627.1| uncharacterized protein LOC100130357 [Homo sapiens]'	NaN	NaN	NaN	1	NaN	NaN	NaN	NaN	1	1
909	'>Reverse >gi|339275831|ref|NP_001229852.1| eukaryotic translation initiation factor 3 subunit L isoform 2 [Homo sapiens]'	NaN	1	NaN	NaN	NaN	NaN	NaN	NaN	1	1
910	'>Reverse >gi|342837704|ref|NP_001230175.1| prolyl 3-hydroxylase 1 isoform 3 precursor [Homo sapiens]'	NaN	NaN	NaN	NaN	NaN	NaN	NaN	1	1	1
911	'>Reverse >gi|34452686|ref|NP_899196.1| E3 ubiquitin-protein ligase RLIM [Homo sapiens]'	NaN	NaN	NaN	NaN	NaN	1	NaN	NaN	1	1
912	'>Reverse >gi|375065852|ref|NP_001243479.1| MAGUK p55 subfamily member 5 isoform 2 [Homo sapiens]'	NaN	NaN	NaN	NaN	NaN	NaN	NaN	1	1	1
913	'>Reverse >gi|403501448|ref|NP_443075.3| obscurin isoform a [Homo sapiens]'	NaN	NaN	NaN	NaN	NaN	1	NaN	NaN	1	1
914	'>Reverse >gi|46409278|ref|NP_997200.1| zinc finger protein 474 [Homo sapiens]'	NaN	NaN	NaN	1	NaN	NaN	NaN	NaN	1	1
915	'>Reverse >gi|4759000|ref|NP_004274.1| ras-related protein Rab-3D [Homo sapiens]'	NaN	NaN	NaN	NaN	NaN	NaN	1	NaN	1	1
916	'>Reverse >gi|4826690|ref|NP_004932.1| ATP-dependent RNA helicase DHX8 [Homo sapiens]'	NaN	NaN	1	NaN	NaN	NaN	NaN	NaN	1	1
917	'>Reverse >gi|4826764|ref|NP_005105.1| heparan sulfate glucosamine 3-O-sulfotransferase 1 precursor [Homo sapiens]'	1	NaN	NaN	NaN	NaN	NaN	NaN	NaN	1	1
918	'>Reverse >gi|507417947|ref|NP_001265253.1| tastin isoform 3 [Homo sapiens]'	NaN	NaN	NaN	NaN	NaN	NaN	1	NaN	1	1
919	'>Reverse >gi|51479184|ref|NP_001003760.2| kelch-like protein 31 [Homo sapiens]'	1	NaN	NaN	NaN	NaN	NaN	NaN	NaN	1	1
920	'>Reverse >gi|5174647|ref|NP_005966.1| protein-tyrosine kinase 6 isoform 1 [Homo sapiens]'	NaN	NaN	1	NaN	NaN	NaN	NaN	NaN	1	1
921	'>Reverse >gi|52426735|ref|NP_001139.3| ankyrin-2 isoform 1 [Homo sapiens]'	NaN	NaN	1	NaN	NaN	NaN	NaN	NaN	1	1
922	'>Reverse >gi|52426774|ref|NP_061984.2| HLA class II histocompatibility antigen, DR alpha chain precursor [Homo sapiens]'	NaN	NaN	NaN	NaN	NaN	NaN	1	NaN	1	1
923	'>Reverse >gi|52694752|ref|NP_001005340.1| transmembrane glycoprotein NMB isoform a precursor [Homo sapiens]'	NaN	NaN	NaN	NaN	NaN	1	NaN	NaN	1	1
924	'>Reverse >gi|530356582|ref|XP_005275882.1| PREDICTED: ankyrin repeat domain-containing protein 34A-like [Homo sapiens]'	NaN	NaN	NaN	NaN	NaN	NaN	1	NaN	1	1
925	'>Reverse >gi|530373731|ref|XP_005264824.1| PREDICTED: leiomodin-3 isoform X1 [Homo sapiens]'	NaN	NaN	NaN	NaN	NaN	NaN	NaN	1	1	1
926	'>Reverse >gi|530379035|ref|XP_005248452.1| PREDICTED: uncharacterized protein LOC101929379 [Homo sapiens]'	NaN	NaN	NaN	NaN	NaN	1	NaN	NaN	1	1
927	'>Reverse >gi|530387931|ref|XP_005273638.1| PREDICTED: microtubule-associated tumor suppressor 1 isoform X5 [Homo sapiens]'	NaN	NaN	NaN	NaN	NaN	NaN	NaN	1	1	1
928	'>Reverse >gi|530396872|ref|XP_005274097.1| PREDICTED: cGMP-dependent 3'',5''-cyclic phosphodiesterase isoform X1 [Homo sapiens]'	NaN	NaN	NaN	NaN	NaN	1	NaN	NaN	1	1
929	'''>Reverse >gi|530398699|ref|XP_005253766.1| PREDICTED: integrin-alpha FG-GAP repeat-containing protein 2 isoform X3 [Homo sapiens...'' <Preview truncated at 128 characters>'	1	NaN	NaN	NaN	NaN	NaN	NaN	NaN	1	1
930	'>Reverse >gi|530411248|ref|XP_005256959.1| PREDICTED: uncharacterized protein LOC100130370 isoform X1 [Homo sapiens]'	NaN	1	NaN	NaN	NaN	NaN	NaN	NaN	1	1
931	'>Reverse >gi|530429724|ref|XP_005275672.1| PREDICTED: alpha-tubulin N-acetyltransferase isoform X5 [Homo sapiens]'	NaN	NaN	NaN	NaN	NaN	NaN	NaN	1	1	1
932	'>Reverse >gi|544710232|ref|NP_001269845.1| DNA repair-scaffolding protein isoform 2 [Homo sapiens]'	NaN	NaN	NaN	NaN	NaN	1	NaN	NaN	1	1
933	'>Reverse >gi|572880605|ref|NP_001275912.1| protein SDA1 homolog isoform 2 [Homo sapiens]'	NaN	NaN	NaN	NaN	NaN	NaN	1	NaN	1	1
934	'>Reverse >gi|578811424|ref|XP_006715059.1| PREDICTED: testis anion transporter 1 isoform X1 [Homo sapiens]'	1	NaN	NaN	NaN	NaN	NaN	NaN	NaN	1	1
935	'>Reverse >gi|578826318|ref|XP_006720390.1| PREDICTED: regulator of G-protein signaling 6 isoform X7 [Homo sapiens]'	NaN	NaN	NaN	NaN	1	NaN	NaN	NaN	1	1
936	'''>Reverse >gi|578840616|ref|XP_006726339.1| PREDICTED: leukocyte immunoglobulin-like receptor subfamily B member 3-like isoform X...'' <Preview truncated at 128 characters>'	NaN	NaN	1	NaN	NaN	NaN	NaN	NaN	1	1
937	'>Reverse >gi|6005717|ref|NP_009031.1| ATP synthase subunit e, mitochondrial [Homo sapiens]'	1	NaN	NaN	NaN	NaN	NaN	NaN	NaN	1	1
938	'>Reverse >gi|618468591|ref|NP_001278557.1| endoribonuclease Dicer isoform 1 [Homo sapiens]'	NaN	1	NaN	NaN	NaN	NaN	NaN	NaN	1	1
939	'>Reverse >gi|661902998|ref|NP_001284347.1| heterogeneous nuclear ribonucleoprotein M isoform c [Homo sapiens]'	NaN	NaN	1	NaN	NaN	NaN	NaN	NaN	1	1
940	'>Reverse >gi|665505983|ref|NP_001287828.1| unconventional myosin-VI isoform 2 [Homo sapiens]'	NaN	NaN	NaN	NaN	NaN	NaN	NaN	1	1	1
941	'>Reverse >gi|7019383|ref|NP_037413.1| leucine-rich repeat transmembrane protein FLRT3 precursor [Homo sapiens]'	1	NaN	NaN	NaN	NaN	NaN	NaN	NaN	1	1
942	'>Reverse >gi|7705276|ref|NP_057069.1| angiopoietin-4 precursor [Homo sapiens]'	NaN	NaN	NaN	NaN	NaN	NaN	1	NaN	1	1
943	'>Reverse >gi|7706025|ref|NP_057568.1| PDZ domain-containing protein 11 [Homo sapiens]'	NaN	1	NaN	NaN	NaN	NaN	NaN	NaN	1	1
944	'>Reverse >gi|7706091|ref|NP_057645.1| bifunctional apoptosis regulator [Homo sapiens]'	1	NaN	NaN	NaN	NaN	NaN	NaN	NaN	1	1
945	'>Reverse >gi|82546845|ref|NP_067585.2| breakpoint cluster region protein isoform 2 [Homo sapiens]'	NaN	NaN	NaN	1	NaN	NaN	NaN	NaN	1	1
946	'>gi|10863925|ref|NP_066951.1| DNA-directed RNA polymerases I, II, and III subunit RPABC5 [Homo sapiens]'	NaN	NaN	NaN	NaN	NaN	NaN	NaN	1	1	1
947	'>gi|10863945|ref|NP_066964.1| X-ray repair cross-complementing protein 5 [Homo sapiens]'	NaN	NaN	NaN	1	NaN	NaN	NaN	NaN	1	1
948	'>gi|110624774|ref|NP_006030.2| C-type mannose receptor 2 precursor [Homo sapiens]'	NaN	1	NaN	NaN	NaN	NaN	NaN	NaN	1	1
949	'>gi|111118976|ref|NP_001835.3| collagen alpha-1(II) chain isoform 1 precursor [Homo sapiens]'	NaN	NaN	NaN	NaN	NaN	NaN	NaN	1	1	1
950	'>gi|113722133|ref|NP_055861.3| probable helicase senataxin [Homo sapiens]'	NaN	NaN	NaN	NaN	NaN	1	NaN	NaN	1	1
951	'>gi|114155133|ref|NP_001363.2| dynein heavy chain 9, axonemal isoform 2 [Homo sapiens]'	1	NaN	NaN	NaN	NaN	NaN	NaN	NaN	1	1
952	'>gi|115334675|ref|NP_612357.4| ubiquitin thioesterase otulin [Homo sapiens]'	NaN	NaN	NaN	NaN	NaN	1	NaN	NaN	1	1
953	'>gi|115334682|ref|NP_079524.2| SRC kinase signaling inhibitor 1 [Homo sapiens]'	NaN	NaN	NaN	NaN	NaN	NaN	NaN	1	1	1
954	'>gi|115430231|ref|NP_001041670.1| meiotic recombination protein REC8 homolog [Homo sapiens]'	NaN	NaN	NaN	1	NaN	NaN	NaN	NaN	1	1
955	'>gi|115527097|ref|NP_006026.3| serine/threonine-protein kinase MRCK beta [Homo sapiens]'	NaN	1	NaN	NaN	NaN	NaN	NaN	NaN	1	1
956	'>gi|116008152|ref|NP_001846.3| collagen alpha-1(XV) chain precursor [Homo sapiens]'	1	NaN	NaN	NaN	NaN	NaN	NaN	NaN	1	1
957	'>gi|116235444|ref|NP_612430.2| protein SAAL1 [Homo sapiens]'	NaN	NaN	NaN	1	NaN	NaN	NaN	NaN	1	1
958	'>gi|116235448|ref|NP_112181.2| protein FAM83D [Homo sapiens]'	NaN	NaN	NaN	NaN	1	NaN	NaN	NaN	1	1
959	'>gi|116256344|ref|NP_631899.2| DEP domain-containing protein 7 isoform 2 [Homo sapiens]'	NaN	1	NaN	NaN	NaN	NaN	NaN	NaN	1	1
960	'>gi|11641237|ref|NP_071732.1| ras-related protein Rab-38 [Homo sapiens]'	NaN	NaN	NaN	NaN	NaN	1	NaN	NaN	1	1
961	'>gi|117414162|ref|NP_208325.3| leucine-rich repeat and coiled-coil domain-containing protein 1 [Homo sapiens]'	NaN	1	NaN	NaN	NaN	NaN	NaN	NaN	1	1
962	'>gi|117553586|ref|NP_079216.4| dedicator of cytokinesis protein 5 [Homo sapiens]'	NaN	1	NaN	NaN	NaN	NaN	NaN	NaN	1	1
963	'>gi|119943098|ref|NP_000101.2| dihydropyrimidine dehydrogenase [NADP(+)] isoform 1 [Homo sapiens]'	NaN	NaN	NaN	NaN	NaN	NaN	NaN	1	1	1
964	'>gi|122937442|ref|NP_001073970.1| transmembrane protein 223 [Homo sapiens]'	NaN	NaN	NaN	NaN	NaN	1	NaN	NaN	1	1
965	'>gi|126723547|ref|NP_079357.2| protein NYNRIN [Homo sapiens]'	NaN	1	NaN	NaN	NaN	NaN	NaN	NaN	1	1
966	'>gi|13129138|ref|NP_077022.1| target of rapamycin complex 2 subunit MAPKAP1 isoform 2 [Homo sapiens]'	NaN	NaN	NaN	NaN	1	NaN	NaN	NaN	1	1
967	'>gi|13259508|ref|NP_075408.1| dynactin subunit 1 isoform 2 [Homo sapiens]'	NaN	NaN	1	NaN	NaN	NaN	NaN	NaN	1	1
968	'>gi|13324688|ref|NP_060587.8| WD repeat-containing protein 11 [Homo sapiens]'	NaN	NaN	1	NaN	NaN	NaN	NaN	NaN	1	1
969	'>gi|13375618|ref|NP_055577.1| delta(24)-sterol reductase precursor [Homo sapiens]'	NaN	NaN	NaN	NaN	1	NaN	NaN	NaN	1	1
970	'>gi|13449277|ref|NP_085125.1| cytochrome P450 2S1 precursor [Homo sapiens]'	NaN	NaN	NaN	NaN	1	NaN	NaN	NaN	1	1
971	'>gi|13514831|ref|NP_004389.2| probable ATP-dependent RNA helicase DDX10 [Homo sapiens]'	NaN	NaN	NaN	NaN	NaN	1	NaN	NaN	1	1
972	'>gi|14042927|ref|NP_114405.1| MLN64 N-terminal domain homolog [Homo sapiens]'	NaN	NaN	NaN	NaN	NaN	1	NaN	NaN	1	1
973	'>gi|14110420|ref|NP_112738.1| heterogeneous nuclear ribonucleoprotein D0 isoform a [Homo sapiens]'	NaN	NaN	NaN	NaN	1	NaN	NaN	NaN	1	1
974	'>gi|14141195|ref|NP_008854.2| stromal cell-derived factor 2 precursor [Homo sapiens]'	NaN	NaN	NaN	NaN	NaN	1	NaN	NaN	1	1
975	'>gi|14149738|ref|NP_065777.1| neurolysin, mitochondrial [Homo sapiens]'	NaN	NaN	NaN	NaN	NaN	1	NaN	NaN	1	1
976	'>gi|14150171|ref|NP_115737.1| THO complex subunit 3 [Homo sapiens]'	NaN	NaN	NaN	NaN	NaN	1	NaN	NaN	1	1
977	'>gi|14211923|ref|NP_115982.1| histidine triad nucleotide-binding protein 2, mitochondrial precursor [Homo sapiens]'	1	NaN	NaN	NaN	NaN	NaN	NaN	NaN	1	1
978	'>gi|145580631|ref|NP_859052.3| sulfhydryl oxidase 2 precursor [Homo sapiens]'	NaN	NaN	NaN	1	NaN	NaN	NaN	NaN	1	1
979	'>gi|145699123|ref|NP_653259.3| dedicator of cytokinesis protein 11 [Homo sapiens]'	NaN	1	NaN	NaN	NaN	NaN	NaN	NaN	1	1
980	'>gi|14589951|ref|NP_002686.2| DNA-directed RNA polymerases I, II, and III subunit RPABC1 [Homo sapiens]'	NaN	NaN	NaN	NaN	NaN	1	NaN	NaN	1	1
981	'>gi|146198640|ref|NP_077283.2| glycerophosphodiester phosphodiesterase domain-containing protein 3 [Homo sapiens]'	NaN	NaN	NaN	NaN	NaN	NaN	NaN	1	1	1
982	'>gi|14702171|ref|NP_116558.1| DNA-directed RNA polymerase II subunit RPB3 [Homo sapiens]'	NaN	NaN	NaN	NaN	NaN	1	NaN	NaN	1	1
983	'>gi|148368978|ref|NP_689512.2| condensin-2 complex subunit H2 isoform 2 [Homo sapiens]'	NaN	NaN	NaN	1	NaN	NaN	NaN	NaN	1	1
984	'>gi|148727331|ref|NP_001092006.1| ubiquitin carboxyl-terminal hydrolase 5 isoform 1 [Homo sapiens]'	NaN	NaN	NaN	1	NaN	NaN	NaN	NaN	1	1
985	'>gi|149999380|ref|NP_071934.3| inverted formin-2 isoform 1 [Homo sapiens]'	NaN	NaN	1	NaN	NaN	NaN	NaN	NaN	1	1
986	'>gi|150010661|ref|NP_055507.1| SEC14-like protein 5 [Homo sapiens]'	NaN	NaN	NaN	1	NaN	NaN	NaN	NaN	1	1
987	'>gi|150378498|ref|NP_056127.2| uncharacterized protein KIAA1109 [Homo sapiens]'	NaN	NaN	NaN	NaN	NaN	NaN	NaN	1	1	1
988	'>gi|150418007|ref|NP_006258.3| E3 SUMO-protein ligase RanBP2 [Homo sapiens]'	NaN	NaN	1	NaN	NaN	NaN	NaN	NaN	1	1
989	'>gi|151108473|ref|NP_057152.2| mitochondrial fission 1 protein [Homo sapiens]'	NaN	NaN	NaN	NaN	NaN	NaN	1	NaN	1	1
990	'>gi|15149476|ref|NP_002878.2| arginine--tRNA ligase, cytoplasmic [Homo sapiens]'	NaN	NaN	NaN	NaN	1	NaN	NaN	NaN	1	1
991	'>gi|153085395|ref|NP_006028.2| histone deacetylase 4 [Homo sapiens]'	NaN	NaN	1	NaN	NaN	NaN	NaN	NaN	1	1
992	'>gi|153218487|ref|NP_714916.3| KDEL motif-containing protein 2 precursor [Homo sapiens]'	NaN	NaN	NaN	NaN	1	NaN	NaN	NaN	1	1
993	'>gi|153252198|ref|NP_997249.2| septin-14 [Homo sapiens]'	NaN	NaN	NaN	NaN	1	NaN	NaN	NaN	1	1
994	'>gi|153266878|ref|NP_004473.2| polypeptide N-acetylgalactosaminyltransferase 3 [Homo sapiens]'	NaN	NaN	NaN	NaN	1	NaN	NaN	NaN	1	1
995	'>gi|153791431|ref|NP_005828.2| ribonuclease P protein subunit p20 [Homo sapiens]'	NaN	NaN	NaN	NaN	NaN	NaN	1	NaN	1	1
996	'>gi|153946393|ref|NP_002438.2| macrophage-stimulating protein receptor isoform 1 preproprotein [Homo sapiens]'	NaN	NaN	NaN	NaN	NaN	1	NaN	NaN	1	1
997	'>gi|153946430|ref|NP_001093589.1| DNA repair protein XRCC3 [Homo sapiens]'	NaN	NaN	NaN	NaN	NaN	1	NaN	NaN	1	1
998	'>gi|154090976|ref|NP_055892.2| sterile alpha and TIR motif-containing protein 1 precursor [Homo sapiens]'	NaN	NaN	NaN	NaN	1	NaN	NaN	NaN	1	1
999	'>gi|154090979|ref|NP_065772.1| uncharacterized protein KIAA1210 [Homo sapiens]'	NaN	1	NaN	NaN	NaN	NaN	NaN	NaN	1	1
1000	'>gi|15431288|ref|NP_009035.3| 60S ribosomal protein L10a [Homo sapiens]'	NaN	NaN	NaN	NaN	NaN	1	NaN	NaN	1	1
1001	'>gi|15431290|ref|NP_000966.2| 60S ribosomal protein L11 isoform 1 [Homo sapiens]'	NaN	NaN	NaN	NaN	NaN	NaN	1	NaN	1	1
1002	'>gi|154354966|ref|NP_001093640.1| mitochondrial inner membrane protein isoform 3 [Homo sapiens]'	NaN	NaN	NaN	1	NaN	NaN	NaN	NaN	1	1
1003	'>gi|154689847|ref|NP_055619.2| uncharacterized protein KIAA0753 [Homo sapiens]'	NaN	1	NaN	NaN	NaN	NaN	NaN	NaN	1	1
1004	'>gi|155030216|ref|NP_001093869.1| sister chromatid cohesion protein PDS5 homolog A isoform 1 [Homo sapiens]'	NaN	NaN	1	NaN	NaN	NaN	NaN	NaN	1	1
1005	'>gi|156105695|ref|NP_208384.3| helicase with zinc finger domain 2 isoform 2 [Homo sapiens]'	NaN	NaN	NaN	NaN	NaN	NaN	NaN	1	1	1
1006	'>gi|156523268|ref|NP_689506.2| transcriptional adapter 2-beta [Homo sapiens]'	NaN	NaN	NaN	NaN	NaN	1	NaN	NaN	1	1
1007	'>gi|156546890|ref|NP_079225.5| protein WWC2 [Homo sapiens]'	NaN	NaN	1	NaN	NaN	NaN	NaN	NaN	1	1
1008	'>gi|156616299|ref|NP_001096080.1| gamma-tubulin complex component 5 isoform b [Homo sapiens]'	NaN	NaN	1	NaN	NaN	NaN	NaN	NaN	1	1
1009	'>gi|156631005|ref|NP_002803.2| 26S proteasome non-ATPase regulatory subunit 8 [Homo sapiens]'	NaN	NaN	NaN	NaN	NaN	1	NaN	NaN	1	1
1010	'>gi|156938331|ref|NP_060392.3| pre-mRNA-processing factor 39 [Homo sapiens]'	NaN	NaN	NaN	1	NaN	NaN	NaN	NaN	1	1
1011	'>gi|157168329|ref|NP_001096654.1| formin-1 isoform b [Homo sapiens]'	NaN	NaN	NaN	NaN	1	NaN	NaN	NaN	1	1
1012	'>gi|157388937|ref|NP_060389.2| syntaxin-17 [Homo sapiens]'	NaN	NaN	NaN	NaN	NaN	1	NaN	NaN	1	1
1013	'>gi|157419118|ref|NP_085054.2| transmembrane protein 177 [Homo sapiens]'	NaN	NaN	NaN	NaN	NaN	1	NaN	NaN	1	1
1014	'>gi|157649073|ref|NP_001099000.1| adenylyl cyclase-associated protein 1 [Homo sapiens]'	NaN	NaN	NaN	NaN	1	NaN	NaN	NaN	1	1
1015	'>gi|157694511|ref|NP_056473.2| nucleolar complex protein 2 homolog [Homo sapiens]'	NaN	NaN	NaN	1	NaN	NaN	NaN	NaN	1	1
1016	'>gi|158937236|ref|NP_006301.3| puromycin-sensitive aminopeptidase [Homo sapiens]'	NaN	NaN	NaN	1	NaN	NaN	NaN	NaN	1	1
1017	'>gi|160707881|ref|NP_064450.3| formin-2 [Homo sapiens]'	NaN	NaN	NaN	NaN	NaN	NaN	1	NaN	1	1
1018	'>gi|16418361|ref|NP_443091.1| protein RFT1 homolog [Homo sapiens]'	NaN	NaN	NaN	NaN	NaN	1	NaN	NaN	1	1
1019	'>gi|166795297|ref|NP_057225.2| cytoplasmic dynein 1 light intermediate chain 1 [Homo sapiens]'	NaN	NaN	NaN	NaN	1	NaN	NaN	NaN	1	1
1020	'>gi|170763508|ref|NP_001116295.1| general transcription factor 3C polypeptide 5 isoform 1 [Homo sapiens]'	NaN	NaN	NaN	NaN	1	NaN	NaN	NaN	1	1
1021	'>gi|171184451|ref|NP_055625.4| centrosome-associated protein 350 [Homo sapiens]'	NaN	NaN	NaN	NaN	1	NaN	NaN	NaN	1	1
1022	'>gi|17196626|ref|NP_079501.2| patatin-like phospholipase domain-containing protein 3 [Homo sapiens]'	NaN	NaN	1	NaN	NaN	NaN	NaN	NaN	1	1
1023	'>gi|17921987|ref|NP_004367.2| cytochrome c oxidase assembly protein COX15 homolog isoform 2 [Homo sapiens]'	NaN	NaN	NaN	NaN	NaN	1	NaN	NaN	1	1
1024	'>gi|17986247|ref|NP_536341.1| septin-4 isoform 3 [Homo sapiens]'	NaN	NaN	NaN	NaN	NaN	NaN	1	NaN	1	1
1025	'>gi|17986258|ref|NP_066299.2| myosin light polypeptide 6 isoform 1 [Homo sapiens]'	NaN	NaN	NaN	NaN	NaN	NaN	1	NaN	1	1
1026	'>gi|18497304|ref|NP_569735.1| carbohydrate sulfotransferase 14 [Homo sapiens]'	NaN	NaN	NaN	NaN	1	NaN	NaN	NaN	1	1
1027	'>gi|18643383|ref|NP_079470.1| inositol-trisphosphate 3-kinase C [Homo sapiens]'	NaN	NaN	NaN	1	NaN	NaN	NaN	NaN	1	1
1028	'>gi|18699734|ref|NP_036606.2| uridine-cytidine kinase 2 [Homo sapiens]'	1	NaN	NaN	NaN	NaN	NaN	NaN	NaN	1	1
1029	'>gi|187281616|ref|NP_077718.3| NADH dehydrogenase [ubiquinone] iron-sulfur protein 7, mitochondrial [Homo sapiens]'	NaN	NaN	NaN	NaN	NaN	NaN	1	NaN	1	1
1030	'>gi|187960090|ref|NP_056142.2| protein SMG5 [Homo sapiens]'	NaN	NaN	1	NaN	NaN	NaN	NaN	NaN	1	1
1031	'>gi|188536114|ref|NP_001120932.1| PAB-dependent poly(A)-specific ribonuclease subunit PAN2 isoform 1 [Homo sapiens]'	NaN	NaN	1	NaN	NaN	NaN	NaN	NaN	1	1
1032	'>gi|194097392|ref|NP_004477.3| Golgin subfamily A member 2 [Homo sapiens]'	NaN	NaN	1	NaN	NaN	NaN	NaN	NaN	1	1
1033	'>gi|194306642|ref|NP_060096.3| dnaJ homolog subfamily B member 12 [Homo sapiens]'	NaN	NaN	NaN	NaN	1	NaN	NaN	NaN	1	1
1034	'>gi|194578909|ref|NP_001124151.1| eukaryotic translation initiation factor 4E isoform 2 [Homo sapiens]'	NaN	NaN	NaN	NaN	NaN	1	NaN	NaN	1	1
1035	'>gi|197304786|ref|NP_001127854.1| IQ motif and SEC7 domain-containing protein 1 isoform a [Homo sapiens]'	NaN	NaN	1	NaN	NaN	NaN	NaN	NaN	1	1
1036	'>gi|19913406|ref|NP_001058.2| DNA topoisomerase 2-alpha [Homo sapiens]'	NaN	NaN	NaN	1	NaN	NaN	NaN	NaN	1	1
1037	'>gi|19923198|ref|NP_001745.2| runt-related transcription factor 1 isoform AML1c [Homo sapiens]'	NaN	NaN	NaN	NaN	1	NaN	NaN	NaN	1	1
1038	'>gi|19923669|ref|NP_005056.3| protein sel-1 homolog 1 isoform 1 precursor [Homo sapiens]'	NaN	NaN	NaN	1	NaN	NaN	NaN	NaN	1	1
1039	'>gi|19923967|ref|NP_612446.1| G-protein coupled receptor-associated sorting protein 2 [Homo sapiens]'	NaN	NaN	NaN	1	NaN	NaN	NaN	NaN	1	1
1040	'>gi|20143480|ref|NP_003809.1| phosphatidate cytidylyltransferase 2 [Homo sapiens]'	NaN	NaN	NaN	NaN	1	NaN	NaN	NaN	1	1
1041	'>gi|20149619|ref|NP_056325.2| dehydrogenase/reductase SDR family member 7B [Homo sapiens]'	NaN	NaN	NaN	NaN	NaN	1	NaN	NaN	1	1
1042	'>gi|20302166|ref|NP_057694.2| toll-like receptor 8 isoform 1 [Homo sapiens]'	NaN	1	NaN	NaN	NaN	NaN	NaN	NaN	1	1
1043	'>gi|20631958|ref|NP_620116.1| apoptosis regulator BAX isoform alpha [Homo sapiens]'	NaN	NaN	NaN	NaN	NaN	NaN	1	NaN	1	1
1044	'>gi|209180418|ref|NP_001129193.1| piwi-like protein 2 [Homo sapiens]'	NaN	NaN	NaN	1	NaN	NaN	NaN	NaN	1	1
1045	'''>gi|209862903|ref|NP_001129523.1| leucine-rich repeats and immunoglobulin-like domains protein 3 isoform 1 precursor [Homo sapie...'' <Preview truncated at 128 characters>'	NaN	NaN	1	NaN	NaN	NaN	NaN	NaN	1	1
1046	'>gi|20986531|ref|NP_620407.1| mitogen-activated protein kinase 1 [Homo sapiens]'	NaN	NaN	NaN	1	NaN	NaN	NaN	NaN	1	1
1047	'>gi|209977080|ref|NP_001129695.1| REST corepressor 3 isoform a [Homo sapiens]'	NaN	NaN	NaN	NaN	1	NaN	NaN	NaN	1	1
1048	'>gi|21071001|ref|NP_001135.3| E3 ubiquitin-protein ligase AMFR [Homo sapiens]'	NaN	NaN	NaN	NaN	1	NaN	NaN	NaN	1	1
1049	'>gi|21237783|ref|NP_061184.1| conserved oligomeric Golgi complex subunit 1 [Homo sapiens]'	NaN	NaN	NaN	1	NaN	NaN	NaN	NaN	1	1
1050	'>gi|21314632|ref|NP_003029.2| neutral amino acid transporter A isoform 1 [Homo sapiens]'	NaN	NaN	NaN	NaN	1	NaN	NaN	NaN	1	1
1051	'>gi|21327708|ref|NP_631946.1| nucleosome assembly protein 1-like 1 [Homo sapiens]'	NaN	NaN	NaN	NaN	1	NaN	NaN	NaN	1	1
1052	'>gi|21328448|ref|NP_647539.1| 14-3-3 protein beta/alpha [Homo sapiens]'	NaN	NaN	NaN	NaN	NaN	1	NaN	NaN	1	1
1053	'>gi|21359867|ref|NP_001907.2| cytochrome c1, heme protein, mitochondrial precursor [Homo sapiens]'	NaN	NaN	NaN	NaN	NaN	1	NaN	NaN	1	1
1054	'>gi|21359965|ref|NP_110409.2| cleft lip and palate transmembrane protein 1-like protein [Homo sapiens]'	NaN	NaN	NaN	NaN	1	NaN	NaN	NaN	1	1
1055	'>gi|21361278|ref|NP_005644.2| alpha-globin transcription factor CP2 isoform 1 [Homo sapiens]'	NaN	NaN	NaN	NaN	1	NaN	NaN	NaN	1	1
1056	'>gi|21361661|ref|NP_060298.2| COMM domain-containing protein 4 isoform 1 [Homo sapiens]'	NaN	NaN	NaN	NaN	NaN	NaN	1	NaN	1	1
1057	'>gi|21389501|ref|NP_653319.1| spindle and centriole-associated protein 1 [Homo sapiens]'	NaN	NaN	NaN	1	NaN	NaN	NaN	NaN	1	1
1058	'>gi|21493033|ref|NP_009133.2| A-kinase anchor protein 10, mitochondrial precursor [Homo sapiens]'	NaN	NaN	NaN	NaN	1	NaN	NaN	NaN	1	1
1059	'>gi|21536288|ref|NP_001815.2| creatine kinase M-type [Homo sapiens]'	NaN	NaN	NaN	NaN	NaN	NaN	NaN	1	1	1
1060	'>gi|21735621|ref|NP_005909.2| malate dehydrogenase, mitochondrial isoform 1 precursor [Homo sapiens]'	NaN	NaN	NaN	NaN	NaN	1	NaN	NaN	1	1
1061	'>gi|218505680|ref|NP_001136197.1| ERI1 exoribonuclease 2 isoform 1 [Homo sapiens]'	NaN	NaN	NaN	1	NaN	NaN	NaN	NaN	1	1
1062	'>gi|219283152|ref|NP_001136402.1| apoptosis inhibitor 5 isoform a [Homo sapiens]'	1	NaN	NaN	NaN	NaN	NaN	NaN	NaN	1	1
1063	'>gi|219804014|ref|NP_001004340.2| high affinity immunoglobulin gamma Fc receptor IB isoform 2 precursor [Homo sapiens]'	NaN	NaN	NaN	NaN	NaN	NaN	NaN	1	1	1
1064	'>gi|22035554|ref|NP_663722.1| amyloid beta A4 precursor protein-binding family B member 1 isoform b [Homo sapiens]'	NaN	NaN	NaN	1	NaN	NaN	NaN	NaN	1	1
1065	'>gi|22035653|ref|NP_663612.1| apolipoprotein L2 [Homo sapiens]'	NaN	NaN	NaN	NaN	NaN	1	NaN	NaN	1	1
1066	'>gi|22035696|ref|NP_004702.2| synaptogyrin-1 isoform 1a [Homo sapiens]'	NaN	NaN	NaN	NaN	NaN	NaN	1	NaN	1	1
1067	'>gi|22095349|ref|NP_055838.2| WD and tetratricopeptide repeats protein 1 isoform b [Homo sapiens]'	NaN	NaN	NaN	NaN	1	NaN	NaN	NaN	1	1
1068	'>gi|223029519|ref|NP_001138508.1| conserved oligomeric Golgi complex subunit 2 isoform 2 [Homo sapiens]'	NaN	NaN	NaN	1	NaN	NaN	NaN	NaN	1	1
1069	'>gi|223278356|ref|NP_597702.2| glutamate receptor ionotropic, NMDA 3A precursor [Homo sapiens]'	NaN	NaN	NaN	NaN	NaN	1	NaN	NaN	1	1
1070	'>gi|223555953|ref|NP_001138629.1| COUP transcription factor 2 isoform c [Homo sapiens]'	NaN	NaN	NaN	NaN	1	NaN	NaN	NaN	1	1
1071	'>gi|223633935|ref|NP_694988.3| proline and serine-rich protein 2 [Homo sapiens]'	NaN	NaN	NaN	NaN	NaN	NaN	1	NaN	1	1
1072	'>gi|223718134|ref|NP_001138778.1| cyclin-dependent kinase 6 [Homo sapiens]'	NaN	NaN	NaN	NaN	NaN	1	NaN	NaN	1	1
1073	'>gi|223718207|ref|NP_001138784.1| ETS translocation variant 3 isoform 1 [Homo sapiens]'	NaN	NaN	NaN	NaN	1	NaN	NaN	NaN	1	1
1074	'>gi|224548938|ref|NP_001139114.1| run domain Beclin-1 interacting and cysteine-rich containing protein isoform 1 [Homo sapiens]'	NaN	NaN	NaN	NaN	NaN	1	NaN	NaN	1	1
1075	'>gi|22538444|ref|NP_004872.2| quinone oxidoreductase PIG3 isoform 1 [Homo sapiens]'	NaN	NaN	1	NaN	NaN	NaN	NaN	NaN	1	1
1076	'>gi|22538465|ref|NP_002786.2| proteasome subunit beta type-3 [Homo sapiens]'	NaN	NaN	NaN	NaN	NaN	NaN	1	NaN	1	1
1077	'>gi|226246554|ref|NP_001139669.1| coiled-coil domain-containing protein 168 [Homo sapiens]'	NaN	NaN	NaN	NaN	NaN	NaN	1	NaN	1	1
1078	'>gi|226371754|ref|NP_112593.2| katanin p60 ATPase-containing subunit A-like 2 [Homo sapiens]'	NaN	NaN	NaN	NaN	1	NaN	NaN	NaN	1	1
1079	'>gi|22748615|ref|NP_689474.1| transmembrane protein 263 [Homo sapiens]'	NaN	NaN	NaN	NaN	NaN	NaN	1	NaN	1	1
1080	'>gi|22749047|ref|NP_689712.1| coiled-coil domain-containing protein 24 [Homo sapiens]'	NaN	1	NaN	NaN	NaN	NaN	NaN	NaN	1	1
1081	'>gi|227499621|ref|NP_001153101.1| very long-chain acyl-CoA synthetase isoform 2 [Homo sapiens]'	NaN	NaN	NaN	NaN	1	NaN	NaN	NaN	1	1
1082	'>gi|23510448|ref|NP_006730.2| DNA replication licensing factor MCM5 [Homo sapiens]'	NaN	NaN	NaN	1	NaN	NaN	NaN	NaN	1	1
1083	'>gi|239582772|ref|NP_078796.2| uncharacterized protein C2orf47, mitochondrial precursor [Homo sapiens]'	NaN	NaN	NaN	NaN	NaN	1	NaN	NaN	1	1
1084	'>gi|239735519|ref|NP_002963.2| myotubularin-related protein 5 [Homo sapiens]'	NaN	1	NaN	NaN	NaN	NaN	NaN	NaN	1	1
1085	'>gi|24415404|ref|NP_055426.1| midasin [Homo sapiens]'	1	NaN	NaN	NaN	NaN	NaN	NaN	NaN	1	1
1086	'>gi|24432106|ref|NP_066997.3| cell cycle and apoptosis regulator protein 2 [Homo sapiens]'	NaN	NaN	1	NaN	NaN	NaN	NaN	NaN	1	1
1087	'>gi|251831110|ref|YP_003024029.1| cytochrome c oxidase subunit II (mitochondrion) [Homo sapiens]'	NaN	NaN	NaN	NaN	NaN	NaN	1	NaN	1	1
1088	'>gi|251831112|ref|YP_003024031.1| ATP synthase F0 subunit 6 (mitochondrion) [Homo sapiens]'	NaN	NaN	NaN	NaN	NaN	NaN	1	NaN	1	1
1089	'>gi|254911043|ref|NP_062542.5| uncharacterized protein C21orf62 precursor [Homo sapiens]'	NaN	NaN	NaN	NaN	NaN	1	NaN	NaN	1	1
1090	'>gi|25777713|ref|NP_733779.1| S-phase kinase-associated protein 1 isoform b [Homo sapiens]'	NaN	NaN	NaN	NaN	NaN	NaN	1	NaN	1	1
1091	'>gi|25777730|ref|NP_000683.3| aldehyde dehydrogenase X, mitochondrial precursor [Homo sapiens]'	NaN	NaN	NaN	NaN	1	NaN	NaN	NaN	1	1
1092	'''>gi|26006851|ref|NP_003710.1| high affinity cAMP-specific and IBMX-insensitive 3'',5''-cyclic phosphodiesterase 8B isoform 1 [Homo...'' <Preview truncated at 128 characters>'	NaN	NaN	NaN	NaN	NaN	1	NaN	NaN	1	1
1093	'>gi|261878481|ref|NP_001159773.1| probable ATP-dependent RNA helicase DHX40 isoform 2 [Homo sapiens]'	NaN	NaN	NaN	1	NaN	NaN	NaN	NaN	1	1
1094	'>gi|270288780|ref|NP_001161803.1| NADH dehydrogenase [ubiquinone] 1 beta subcomplex subunit 4 isoform 2 [Homo sapiens]'	NaN	NaN	NaN	NaN	NaN	NaN	1	NaN	1	1
1095	'>gi|27477070|ref|NP_003963.1| TATA-binding protein-associated factor 172 [Homo sapiens]'	NaN	1	NaN	NaN	NaN	NaN	NaN	NaN	1	1
1096	'>gi|27477111|ref|NP_006416.3| pre-mRNA-splicing factor SLU7 [Homo sapiens]'	NaN	NaN	NaN	NaN	1	NaN	NaN	NaN	1	1
1097	'>gi|27477127|ref|NP_149022.3| keratin, type II cuticular Hb2 [Homo sapiens]'	NaN	NaN	NaN	NaN	NaN	NaN	NaN	1	1	1
1098	'>gi|27735067|ref|NP_775752.1| mitotic interactor and substrate of PLK1 [Homo sapiens]'	1	NaN	NaN	NaN	NaN	NaN	NaN	NaN	1	1
1099	'>gi|282165704|ref|NP_001164100.1| chromodomain-helicase-DNA-binding protein 8 isoform 1 [Homo sapiens]'	NaN	NaN	1	NaN	NaN	NaN	NaN	NaN	1	1
1100	'>gi|28372497|ref|NP_777576.1| E3 ubiquitin-protein ligase UBR1 [Homo sapiens]'	NaN	NaN	NaN	1	NaN	NaN	NaN	NaN	1	1
1101	'>gi|28372499|ref|NP_037424.2| myosin regulatory light chain 2, skeletal muscle isoform [Homo sapiens]'	NaN	NaN	NaN	NaN	NaN	NaN	NaN	1	1	1
1102	'>gi|283806705|ref|NP_001164608.1| spermatid perinuclear RNA-binding protein isoform 2 [Homo sapiens]'	NaN	NaN	NaN	NaN	NaN	NaN	NaN	1	1	1
1103	'>gi|283837866|ref|NP_001164626.1| protein PET100 homolog, mitochondrial [Homo sapiens]'	NaN	NaN	NaN	NaN	NaN	NaN	1	NaN	1	1
1104	'>gi|284795266|ref|NP_067026.3| signal recognition particle receptor subunit beta [Homo sapiens]'	NaN	NaN	NaN	NaN	NaN	1	NaN	NaN	1	1
1105	'>gi|28558969|ref|NP_057063.2| mediator of RNA polymerase II transcription subunit 23 isoform b [Homo sapiens]'	NaN	NaN	1	NaN	NaN	NaN	NaN	NaN	1	1
1106	'>gi|289547536|ref|NP_079437.5| Fanconi anemia-associated protein of 100 kDa isoform b [Homo sapiens]'	NaN	NaN	1	NaN	NaN	NaN	NaN	NaN	1	1
1107	'>gi|289547625|ref|NP_001165988.1| DNA-binding protein SATB2 [Homo sapiens]'	NaN	NaN	NaN	1	NaN	NaN	NaN	NaN	1	1
1108	'>gi|291084635|ref|NP_001166996.1| 60 kDa SS-A/Ro ribonucleoprotein isoform 4 [Homo sapiens]'	NaN	NaN	NaN	NaN	1	NaN	NaN	NaN	1	1
1109	'>gi|291327495|ref|NP_001167537.1| fibroblast growth factor receptor 1 isoform 3 precursor [Homo sapiens]'	NaN	NaN	1	NaN	NaN	NaN	NaN	NaN	1	1
1110	'>gi|295054220|ref|NP_001171136.1| telomere-associated protein RIF1 isoform 2 [Homo sapiens]'	NaN	1	NaN	NaN	NaN	NaN	NaN	NaN	1	1
1111	'>gi|296434287|ref|NP_001171809.1| protocadherin-19 isoform c precursor [Homo sapiens]'	NaN	NaN	1	NaN	NaN	NaN	NaN	NaN	1	1
1112	'>gi|299829294|ref|NP_001177723.1| neutrophil cytosol factor 2 isoform 2 [Homo sapiens]'	NaN	NaN	NaN	NaN	1	NaN	NaN	NaN	1	1
1113	'>gi|300116271|ref|NP_001177835.1| 3-oxo-5-beta-steroid 4-dehydrogenase isoform 2 [Homo sapiens]'	NaN	NaN	NaN	NaN	NaN	1	NaN	NaN	1	1
1114	'>gi|300388183|ref|NP_001177966.1| 26S proteasome non-ATPase regulatory subunit 1 isoform 2 [Homo sapiens]'	NaN	NaN	NaN	1	NaN	NaN	NaN	NaN	1	1
1115	'>gi|300796343|ref|NP_001180202.1| retinoblastoma-binding protein 5 isoform 3 [Homo sapiens]'	NaN	NaN	NaN	NaN	1	NaN	NaN	NaN	1	1
1116	'>gi|301069416|ref|NP_001180286.1| nuclear pore glycoprotein p62 [Homo sapiens]'	NaN	NaN	NaN	NaN	1	NaN	NaN	NaN	1	1
1117	'>gi|301336155|ref|NP_001180384.1| tRNA (cytosine(34)-C(5))-methyltransferase isoform 2 [Homo sapiens]'	NaN	NaN	NaN	NaN	1	NaN	NaN	NaN	1	1
1118	'>gi|301897118|ref|NP_114432.2| Fanconi anemia group J protein [Homo sapiens]'	NaN	NaN	1	NaN	NaN	NaN	NaN	NaN	1	1
1119	'>gi|302058297|ref|NP_950171.2| APITD1-CORT protein isoform 2 [Homo sapiens]'	NaN	NaN	NaN	1	NaN	NaN	NaN	NaN	1	1
1120	'>gi|30520329|ref|NP_848934.1| glycerol-3-phosphate acyltransferase 6 [Homo sapiens]'	NaN	NaN	NaN	NaN	NaN	1	NaN	NaN	1	1
1121	'>gi|30581109|ref|NP_848695.1| minor histocompatibility antigen H13 isoform 2 [Homo sapiens]'	NaN	NaN	NaN	NaN	1	NaN	NaN	NaN	1	1
1122	'>gi|307938276|ref|NP_001182762.1| ras and Rab interactor-like protein isoform 1 [Homo sapiens]'	NaN	NaN	NaN	NaN	1	NaN	NaN	NaN	1	1
1123	'>gi|30795212|ref|NP_006538.2| insulin-like growth factor 2 mRNA-binding protein 3 [Homo sapiens]'	NaN	NaN	NaN	NaN	1	NaN	NaN	NaN	1	1
1124	'>gi|312433998|ref|NP_001186078.1| lactotransferrin isoform 2 [Homo sapiens]'	NaN	NaN	NaN	NaN	NaN	NaN	NaN	1	1	1
1125	'>gi|313482792|ref|NP_001186208.1| neuronal acetylcholine receptor subunit alpha-6 isoform 2 precursor [Homo sapiens]'	1	NaN	NaN	NaN	NaN	NaN	NaN	NaN	1	1
1126	'>gi|31377705|ref|NP_078824.2| centrosomal protein of 97 kDa [Homo sapiens]'	NaN	NaN	NaN	1	NaN	NaN	NaN	NaN	1	1
1127	'>gi|31543667|ref|NP_003162.2| ATP-dependent RNA helicase SUPV3L1, mitochondrial isoform 1 [Homo sapiens]'	NaN	NaN	NaN	NaN	NaN	1	NaN	NaN	1	1
1128	'>gi|31559829|ref|NP_853512.1| keratin, type I cytoskeletal 25 [Homo sapiens]'	NaN	NaN	NaN	1	NaN	NaN	NaN	NaN	1	1
1129	'>gi|31881687|ref|NP_853551.1| replication factor C subunit 4 [Homo sapiens]'	NaN	NaN	NaN	NaN	NaN	1	NaN	NaN	1	1
1130	'>gi|320118881|ref|NP_001188502.1| iron-sulfur protein NUBPL isoform 2 [Homo sapiens]'	NaN	NaN	NaN	NaN	NaN	1	NaN	NaN	1	1
1131	'>gi|321117514|ref|NP_001189358.1| ankyrin repeat and SOCS box protein 2 isoform 1 [Homo sapiens]'	NaN	NaN	NaN	NaN	NaN	NaN	NaN	1	1	1
1132	'>gi|321400120|ref|NP_001189477.1| SYNJ2BP-COX16 protein isoform 2 [Homo sapiens]'	NaN	NaN	NaN	NaN	NaN	NaN	1	NaN	1	1
1133	'>gi|330864823|ref|NP_001193453.1| caspase-10 isoform 6 preproprotein [Homo sapiens]'	NaN	NaN	NaN	NaN	NaN	NaN	NaN	1	1	1
1134	'>gi|33186901|ref|NP_874364.1| protein FAM101B [Homo sapiens]'	NaN	NaN	NaN	NaN	NaN	1	NaN	NaN	1	1
1135	'>gi|33239445|ref|NP_003742.2| eukaryotic translation initiation factor 3 subunit B [Homo sapiens]'	NaN	NaN	NaN	1	NaN	NaN	NaN	NaN	1	1
1136	'>gi|33589827|ref|NP_000736.2| neuronal acetylcholine receptor subunit alpha-5 precursor [Homo sapiens]'	NaN	NaN	NaN	NaN	NaN	1	NaN	NaN	1	1
1137	'>gi|34303926|ref|NP_689481.2| probable proline--tRNA ligase, mitochondrial precursor [Homo sapiens]'	NaN	NaN	NaN	NaN	1	NaN	NaN	NaN	1	1
1138	'>gi|34335134|ref|NP_899195.1| protein SEC13 homolog isoform 1 [Homo sapiens]'	NaN	NaN	NaN	NaN	NaN	1	NaN	NaN	1	1
1139	'>gi|344925830|ref|NP_001230708.1| redox-regulatory protein FAM213A isoform 1 precursor [Homo sapiens]'	NaN	NaN	NaN	NaN	NaN	1	NaN	NaN	1	1
1140	'>gi|34878735|ref|NP_149438.2| F-box only protein 44 isoform 1 [Homo sapiens]'	1	NaN	NaN	NaN	NaN	NaN	NaN	NaN	1	1
1141	'>gi|351542193|ref|NP_001234923.1| POU domain, class 2, transcription factor 2 isoform 4 [Homo sapiens]'	NaN	NaN	NaN	1	NaN	NaN	NaN	NaN	1	1
1142	'>gi|354983497|ref|NP_001238980.1| protein-L-isoaspartate(D-aspartate) O-methyltransferase isoform 4 [Homo sapiens]'	NaN	NaN	NaN	NaN	1	NaN	NaN	NaN	1	1
1143	'>gi|355390291|ref|NP_001239019.1| ras-related protein M-Ras isoform 1 precursor [Homo sapiens]'	NaN	NaN	NaN	1	NaN	NaN	NaN	NaN	1	1
1144	'>gi|355477269|ref|NP_001239053.1| PAS domain-containing serine/threonine-protein kinase isoform 4 [Homo sapiens]'	NaN	1	NaN	NaN	NaN	NaN	NaN	NaN	1	1
1145	'>gi|36029914|ref|NP_079330.2| deubiquitinating protein VCIP135 [Homo sapiens]'	NaN	NaN	NaN	NaN	NaN	NaN	NaN	1	1	1
1146	'>gi|374093201|ref|NP_001011513.3| PDZ and LIM domain protein 5 isoform b [Homo sapiens]'	NaN	NaN	NaN	NaN	NaN	NaN	NaN	1	1	1
1147	'>gi|374532779|ref|NP_001243425.1| alpha-mannosidase 2C1 isoform 4 [Homo sapiens]'	NaN	NaN	NaN	1	NaN	NaN	NaN	NaN	1	1
1148	'>gi|37537722|ref|NP_079034.3| agmatinase, mitochondrial precursor [Homo sapiens]'	NaN	1	NaN	NaN	NaN	NaN	NaN	NaN	1	1
1149	'>gi|375477430|ref|NP_001243650.1| T-complex protein 1 subunit delta isoform b [Homo sapiens]'	NaN	NaN	NaN	NaN	1	NaN	NaN	NaN	1	1
1150	'>gi|379317177|ref|NP_001243839.1| nucleolar RNA helicase 2 isoform 2 [Homo sapiens]'	NaN	NaN	NaN	1	NaN	NaN	NaN	NaN	1	1
1151	'>gi|38176283|ref|NP_937886.1| ankyrin repeat and SOCS box protein 7 isoform 2 [Homo sapiens]'	NaN	NaN	NaN	NaN	NaN	1	NaN	NaN	1	1
1152	'>gi|382546190|ref|NP_001244264.1| ATP synthase subunit alpha, mitochondrial isoform c [Homo sapiens]'	NaN	NaN	1	NaN	NaN	NaN	NaN	NaN	1	1
1153	'>gi|38372925|ref|NP_940991.1| basigin isoform 2 [Homo sapiens]'	NaN	NaN	NaN	NaN	1	NaN	NaN	NaN	1	1
1154	'>gi|384229064|ref|NP_001244923.1| tRNA (uracil-5-)-methyltransferase homolog A isoform b [Homo sapiens]'	NaN	NaN	NaN	1	NaN	NaN	NaN	NaN	1	1
1155	'>gi|38570062|ref|NP_057033.2| Golgi to ER traffic protein 4 homolog [Homo sapiens]'	NaN	NaN	NaN	NaN	NaN	1	NaN	NaN	1	1
1156	'>gi|38570099|ref|NP_942581.1| glutamine-rich protein 1 [Homo sapiens]'	NaN	NaN	NaN	1	NaN	NaN	NaN	NaN	1	1
1157	'>gi|38708169|ref|NP_114159.2| sorting nexin-25 [Homo sapiens]'	NaN	NaN	1	NaN	NaN	NaN	NaN	NaN	1	1
1158	'>gi|387527981|ref|NP_001248347.1| translation initiation factor eIF-2B subunit gamma isoform 3 [Homo sapiens]'	NaN	NaN	NaN	NaN	1	NaN	NaN	NaN	1	1
1159	'>gi|392583926|ref|NP_001254726.1| mediator of RNA polymerase II transcription subunit 24 isoform 2 [Homo sapiens]'	NaN	NaN	NaN	1	NaN	NaN	NaN	NaN	1	1
1160	'>gi|392841207|ref|NP_001254797.1| hydroxysteroid 11-beta-dehydrogenase 1-like protein isoform g [Homo sapiens]'	NaN	NaN	NaN	NaN	NaN	1	NaN	NaN	1	1
1161	'>gi|396578108|ref|NP_001257502.1| casein kinase I isoform gamma-3 isoform 6 [Homo sapiens]'	1	NaN	NaN	NaN	NaN	NaN	NaN	NaN	1	1
1162	'>gi|39753959|ref|NP_060104.2| BTB/POZ domain-containing protein KCTD9 [Homo sapiens]'	1	NaN	NaN	NaN	NaN	NaN	NaN	NaN	1	1
1163	'>gi|398303805|ref|NP_001257609.1| calcium uniporter protein, mitochondrial isoform 3 [Homo sapiens]'	NaN	NaN	NaN	NaN	NaN	1	NaN	NaN	1	1
1164	'>gi|39930541|ref|NP_899064.1| uncharacterized protein C9orf142 [Homo sapiens]'	NaN	NaN	NaN	NaN	NaN	1	NaN	NaN	1	1
1165	'>gi|40254464|ref|NP_002294.2| leptin receptor isoform 1 precursor [Homo sapiens]'	NaN	NaN	NaN	NaN	NaN	NaN	NaN	1	1	1
1166	'>gi|40254482|ref|NP_004029.2| alpha-amylase 1 precursor [Homo sapiens]'	NaN	NaN	NaN	NaN	NaN	NaN	NaN	1	1	1
1167	'>gi|40254834|ref|NP_006603.2| kinesin-like protein KIF1C [Homo sapiens]'	NaN	NaN	1	NaN	NaN	NaN	NaN	NaN	1	1
1168	'>gi|40254851|ref|NP_037487.2| serine/threonine-protein kinase N3 [Homo sapiens]'	NaN	NaN	NaN	1	NaN	NaN	NaN	NaN	1	1
1169	'>gi|40254924|ref|NP_060979.2| leucine-rich repeat-containing protein 59 [Homo sapiens]'	NaN	NaN	NaN	NaN	NaN	1	NaN	NaN	1	1
1170	'>gi|40254978|ref|NP_112179.2| pre-mRNA 3''-end-processing factor FIP1 isoform 1 [Homo sapiens]'	NaN	NaN	NaN	NaN	1	NaN	NaN	NaN	1	1
1171	'>gi|40255047|ref|NP_079203.3| pleckstrin homology domain-containing family H member 3 precursor [Homo sapiens]'	NaN	NaN	NaN	1	NaN	NaN	NaN	NaN	1	1
1172	'>gi|41152093|ref|NP_958357.1| zinc finger protein 644 isoform 1 [Homo sapiens]'	NaN	NaN	1	NaN	NaN	NaN	NaN	NaN	1	1
1173	'>gi|41281447|ref|NP_055529.2| intraflagellar transport protein 140 homolog [Homo sapiens]'	NaN	NaN	1	NaN	NaN	NaN	NaN	NaN	1	1
1174	'>gi|41281453|ref|NP_055535.2| STE20-like serine/threonine-protein kinase [Homo sapiens]'	NaN	1	NaN	NaN	NaN	NaN	NaN	NaN	1	1
1175	'''>gi|41349497|ref|NP_065837.1| [Pyruvate dehydrogenase [acetyl-transferring]]-phosphatase 2, mitochondrial precursor [Homo sapien...'' <Preview truncated at 128 characters>'	NaN	NaN	NaN	NaN	NaN	NaN	1	NaN	1	1
1176	'>gi|41872500|ref|NP_963848.1| diacylglycerol kinase alpha [Homo sapiens]'	NaN	NaN	NaN	NaN	1	NaN	NaN	NaN	1	1
1177	'>gi|42558279|ref|NP_817124.1| tubulin beta-8 chain [Homo sapiens]'	NaN	NaN	NaN	NaN	1	NaN	NaN	NaN	1	1
1178	'>gi|425876796|ref|NP_001182220.2| serpin B6 isoform b [Homo sapiens]'	NaN	NaN	NaN	NaN	NaN	1	NaN	NaN	1	1
1179	'>gi|42822868|ref|NP_976321.1| ribonuclease inhibitor [Homo sapiens]'	NaN	NaN	NaN	NaN	1	NaN	NaN	NaN	1	1
1180	'>gi|440309849|ref|NP_001258967.1| ras-related protein Rab-13 isoform 2 [Homo sapiens]'	NaN	NaN	NaN	NaN	NaN	1	NaN	NaN	1	1
1181	'>gi|443497964|ref|NP_001263218.1| cAMP-dependent protein kinase type I-alpha regulatory subunit isoform a [Homo sapiens]'	NaN	NaN	NaN	NaN	1	NaN	NaN	NaN	1	1
1182	'>gi|44889481|ref|NP_036355.2| unconventional myosin-Ib isoform 2 [Homo sapiens]'	NaN	NaN	1	NaN	NaN	NaN	NaN	NaN	1	1
1183	'>gi|4501897|ref|NP_001607.1| activin receptor type-2A isoform 1 precursor [Homo sapiens]'	NaN	NaN	NaN	NaN	NaN	1	NaN	NaN	1	1
1184	'>gi|4502011|ref|NP_000467.1| adenylate kinase isoenzyme 1 [Homo sapiens]'	NaN	NaN	NaN	NaN	NaN	NaN	NaN	1	1	1
1185	'>gi|4502491|ref|NP_001203.1| complement component 1 Q subcomponent-binding protein, mitochondrial precursor [Homo sapiens]'	NaN	NaN	NaN	NaN	NaN	1	NaN	NaN	1	1
1186	'>gi|4502951|ref|NP_000081.1| collagen alpha-1(III) chain preproprotein [Homo sapiens]'	NaN	NaN	NaN	NaN	NaN	NaN	NaN	1	1	1
1187	'>gi|4503023|ref|NP_000089.1| carnitine O-palmitoyltransferase 2, mitochondrial precursor [Homo sapiens]'	NaN	NaN	NaN	NaN	1	NaN	NaN	NaN	1	1
1188	'>gi|4503113|ref|NP_001314.1| cystatin-M precursor [Homo sapiens]'	NaN	NaN	NaN	NaN	NaN	NaN	NaN	1	1	1
1189	'>gi|4503149|ref|NP_001902.1| cathepsin G preproprotein [Homo sapiens]'	1	NaN	NaN	NaN	NaN	NaN	NaN	NaN	1	1
1190	'''>gi|4503523|ref|NP_003744.1| eukaryotic translation initiation factor 3 subunit D {ECO:0000255|HAMAP-Rule:MF_03003} [Homo sapien...'' <Preview truncated at 128 characters>'	NaN	NaN	NaN	NaN	1	NaN	NaN	NaN	1	1
1191	'>gi|4503591|ref|NP_000112.1| erythropoietin receptor precursor [Homo sapiens]'	NaN	NaN	NaN	NaN	NaN	NaN	NaN	1	1	1
1192	'>gi|4503843|ref|NP_003908.1| AP-1 complex subunit gamma-like 2 isoform 1 [Homo sapiens]'	NaN	NaN	NaN	1	NaN	NaN	NaN	NaN	1	1
1193	'>gi|4503943|ref|NP_000150.1| glutaryl-CoA dehydrogenase, mitochondrial isoform a precursor [Homo sapiens]'	NaN	NaN	NaN	NaN	1	NaN	NaN	NaN	1	1
1194	'>gi|4504517|ref|NP_001531.1| heat shock protein beta-1 [Homo sapiens]'	NaN	NaN	NaN	NaN	NaN	1	NaN	NaN	1	1
1195	'>gi|4504897|ref|NP_002257.1| importin subunit alpha-1 [Homo sapiens]'	NaN	NaN	NaN	NaN	1	NaN	NaN	NaN	1	1
1196	'>gi|4505471|ref|NP_002519.1| endonuclease III-like protein 1 [Homo sapiens]'	NaN	NaN	NaN	NaN	NaN	1	NaN	NaN	1	1
1197	'>gi|4505781|ref|NP_000283.1| phosphorylase b kinase regulatory subunit alpha, liver isoform [Homo sapiens]'	NaN	NaN	1	NaN	NaN	NaN	NaN	NaN	1	1
1198	'>gi|4505813|ref|NP_003737.1| dynein light chain 1, cytoplasmic [Homo sapiens]'	NaN	NaN	NaN	NaN	NaN	NaN	1	NaN	1	1
1199	'>gi|4505931|ref|NP_002681.1| DNA polymerase beta [Homo sapiens]'	NaN	NaN	NaN	NaN	NaN	1	NaN	NaN	1	1
1200	'>gi|4506007|ref|NP_002701.1| serine/threonine-protein phosphatase PP1-gamma catalytic subunit isoform 1 [Homo sapiens]'	NaN	NaN	NaN	NaN	NaN	1	NaN	NaN	1	1
1201	'>gi|4506017|ref|NP_002706.1| serine/threonine-protein phosphatase 2A catalytic subunit alpha isoform [Homo sapiens]'	NaN	NaN	NaN	NaN	NaN	1	NaN	NaN	1	1
1202	'>gi|4506091|ref|NP_002739.1| mitogen-activated protein kinase 6 [Homo sapiens]'	NaN	NaN	NaN	1	NaN	NaN	NaN	NaN	1	1
1203	'>gi|4506181|ref|NP_002778.1| proteasome subunit alpha type-2 [Homo sapiens]'	NaN	1	NaN	NaN	NaN	NaN	NaN	NaN	1	1
1204	'>gi|4506587|ref|NP_002938.1| replication protein A 14 kDa subunit [Homo sapiens]'	NaN	NaN	NaN	NaN	NaN	NaN	1	NaN	1	1
1205	'>gi|4506623|ref|NP_000979.1| 60S ribosomal protein L27 [Homo sapiens]'	NaN	NaN	NaN	NaN	NaN	NaN	1	NaN	1	1
1206	'>gi|4506669|ref|NP_000994.1| 60S acidic ribosomal protein P1 isoform 1 [Homo sapiens]'	NaN	NaN	NaN	NaN	NaN	NaN	1	NaN	1	1
1207	'>gi|4506671|ref|NP_000995.1| 60S acidic ribosomal protein P2 [Homo sapiens]'	NaN	NaN	NaN	NaN	NaN	NaN	1	NaN	1	1
1208	'>gi|4506715|ref|NP_001022.1| 40S ribosomal protein S28 [Homo sapiens]'	NaN	NaN	NaN	NaN	NaN	NaN	NaN	1	1	1
1209	'>gi|4507133|ref|NP_003087.1| small nuclear ribonucleoprotein G [Homo sapiens]'	NaN	NaN	NaN	NaN	NaN	NaN	NaN	1	1	1
1210	'>gi|4507379|ref|NP_003185.1| TATA-box-binding protein isoform 1 [Homo sapiens]'	NaN	NaN	NaN	NaN	1	NaN	NaN	NaN	1	1
1211	'>gi|4507729|ref|NP_001060.1| tubulin beta-2A chain [Homo sapiens]'	NaN	NaN	NaN	NaN	1	NaN	NaN	NaN	1	1
1212	'>gi|4507751|ref|NP_001062.1| thymidylate synthase [Homo sapiens]'	NaN	NaN	NaN	NaN	NaN	1	NaN	NaN	1	1
1213	'>gi|45433501|ref|NP_443078.1| EMILIN-3 precursor [Homo sapiens]'	NaN	NaN	NaN	1	NaN	NaN	NaN	NaN	1	1
1214	'>gi|4557493|ref|NP_001316.1| cleavage stimulation factor subunit 2 [Homo sapiens]'	NaN	NaN	NaN	NaN	1	NaN	NaN	NaN	1	1
1215	'>gi|4557761|ref|NP_000242.1| DNA mismatch repair protein Msh2 isoform 1 [Homo sapiens]'	NaN	NaN	NaN	1	NaN	NaN	NaN	NaN	1	1
1216	'>gi|46276893|ref|NP_996896.1| transcription elongation factor B polypeptide 2 isoform b [Homo sapiens]'	NaN	NaN	NaN	NaN	NaN	NaN	1	NaN	1	1
1217	'>gi|46592991|ref|NP_064522.3| GRIP1-associated protein 1 [Homo sapiens]'	NaN	NaN	NaN	1	NaN	NaN	NaN	NaN	1	1
1218	'>gi|467094898|ref|NP_001264129.1| protein cornichon homolog 4 isoform 5 [Homo sapiens]'	NaN	NaN	NaN	NaN	NaN	NaN	1	NaN	1	1
1219	'>gi|46852172|ref|NP_056069.2| kinesin-like protein KIF13B [Homo sapiens]'	NaN	NaN	1	NaN	NaN	NaN	NaN	NaN	1	1
1220	'''>gi|46909600|ref|NP_997080.1| disintegrin and metalloproteinase domain-containing protein 15 isoform 6 preproprotein [Homo sapie...'' <Preview truncated at 128 characters>'	NaN	NaN	NaN	1	NaN	NaN	NaN	NaN	1	1
1221	'>gi|47174859|ref|NP_079334.3| tripartite motif-containing protein 46 isoform 1 [Homo sapiens]'	1	NaN	NaN	NaN	NaN	NaN	NaN	NaN	1	1
1222	'>gi|47174864|ref|NP_064543.3| exosome complex component RRP46 [Homo sapiens]'	NaN	NaN	NaN	NaN	NaN	1	NaN	NaN	1	1
1223	'>gi|4757988|ref|NP_004795.1| probable cytosolic iron-sulfur protein assembly protein CIAO1 [Homo sapiens]'	NaN	NaN	NaN	NaN	NaN	1	NaN	NaN	1	1
1224	'>gi|4759156|ref|NP_004587.1| U1 small nuclear ribonucleoprotein A [Homo sapiens]'	NaN	NaN	NaN	NaN	NaN	NaN	NaN	1	1	1
1225	'>gi|4759344|ref|NP_004715.1| centromere/kinetochore protein zw10 homolog [Homo sapiens]'	NaN	NaN	NaN	1	NaN	NaN	NaN	NaN	1	1
1226	'>gi|478247001|ref|NP_001034792.4| neuroblastoma breakpoint family member 10 [Homo sapiens]'	NaN	NaN	NaN	NaN	NaN	1	NaN	NaN	1	1
1227	'>gi|47825361|ref|NP_001001414.1| F-box only protein 50 [Homo sapiens]'	1	NaN	NaN	NaN	NaN	NaN	NaN	NaN	1	1
1228	'>gi|4827006|ref|NP_005063.1| solute carrier family 12 member 4 isoform a [Homo sapiens]'	NaN	1	NaN	NaN	NaN	NaN	NaN	NaN	1	1
1229	'>gi|4885381|ref|NP_005313.1| histone H1.5 [Homo sapiens]'	NaN	NaN	NaN	NaN	NaN	NaN	NaN	1	1	1
1230	'>gi|4885545|ref|NP_005382.1| pyruvate dehydrogenase kinase, isozyme 3 isoform 2 precursor [Homo sapiens]'	NaN	NaN	NaN	NaN	1	NaN	NaN	NaN	1	1
1231	'>gi|50301238|ref|NP_000628.2| glutathione reductase, mitochondrial isoform 1 precursor [Homo sapiens]'	NaN	NaN	NaN	NaN	1	NaN	NaN	NaN	1	1
1232	'>gi|5031635|ref|NP_005498.1| cofilin-1 [Homo sapiens]'	NaN	NaN	NaN	NaN	NaN	NaN	1	NaN	1	1
1233	'>gi|5031777|ref|NP_005521.1| isocitrate dehydrogenase [NAD] subunit alpha, mitochondrial precursor [Homo sapiens]'	NaN	NaN	NaN	NaN	NaN	1	NaN	NaN	1	1
1234	'>gi|5032027|ref|NP_005601.1| histone-binding protein RBBP4 isoform a [Homo sapiens]'	NaN	NaN	NaN	NaN	1	NaN	NaN	NaN	1	1
1235	'>gi|507588250|ref|NP_001265273.1| alpha-actinin-2 isoform 3 [Homo sapiens]'	NaN	NaN	NaN	NaN	NaN	NaN	NaN	1	1	1
1236	'>gi|509155837|ref|NP_001265241.1| nuclear pore complex protein Nup155 isoform 3 [Homo sapiens]'	NaN	NaN	1	NaN	NaN	NaN	NaN	NaN	1	1
1237	'>gi|50959176|ref|NP_057654.2| endoplasmic reticulum-Golgi intermediate compartment protein 2 [Homo sapiens]'	NaN	NaN	NaN	NaN	1	NaN	NaN	NaN	1	1
1238	'>gi|51093832|ref|NP_056450.2| GTPase-activating protein and VPS9 domain-containing protein 1 isoform 4 [Homo sapiens]'	NaN	1	NaN	NaN	NaN	NaN	NaN	NaN	1	1
1239	'>gi|51317370|ref|NP_002481.2| NADH dehydrogenase [ubiquinone] 1 alpha subcomplex subunit 6 [Homo sapiens]'	NaN	NaN	NaN	NaN	NaN	NaN	1	NaN	1	1
1240	'>gi|5174415|ref|NP_006081.1| choline/ethanolaminephosphotransferase 1 [Homo sapiens]'	NaN	NaN	NaN	NaN	NaN	1	NaN	NaN	1	1
1241	'>gi|5174529|ref|NP_005902.1| S-adenosylmethionine synthase isoform type-2 [Homo sapiens]'	NaN	NaN	NaN	NaN	1	NaN	NaN	NaN	1	1
1242	'>gi|518831687|ref|NP_001265532.1| nucleoporin p54 isoform 2 [Homo sapiens]'	NaN	NaN	NaN	NaN	1	NaN	NaN	NaN	1	1
1243	'>gi|519666797|ref|NP_001265544.1| protocadherin-1 isoform 4 [Homo sapiens]'	NaN	NaN	1	NaN	NaN	NaN	NaN	NaN	1	1
1244	'>gi|520975477|ref|NP_001265568.1| ran-specific GTPase-activating protein isoform 1 [Homo sapiens]'	NaN	NaN	NaN	NaN	NaN	1	NaN	NaN	1	1
1245	'>gi|522022876|ref|NP_001265604.1| nuclear factor of activated T-cells, cytoplasmic 1 isoform I [Homo sapiens]'	NaN	NaN	NaN	NaN	NaN	1	NaN	NaN	1	1
1246	'>gi|523425736|ref|NP_001265638.1| 26S proteasome non-ATPase regulatory subunit 2 isoform 3 [Homo sapiens]'	NaN	NaN	1	NaN	NaN	NaN	NaN	NaN	1	1
1247	'>gi|52487176|ref|NP_001005207.1| E3 ubiquitin-protein ligase TRIM37 [Homo sapiens]'	NaN	NaN	NaN	NaN	NaN	1	NaN	NaN	1	1
1248	'>gi|525313660|ref|NP_001265668.1| 24-hydroxycholesterol 7-alpha-hydroxylase isoform 3 [Homo sapiens]'	NaN	NaN	NaN	NaN	NaN	NaN	NaN	1	1	1
1249	'>gi|526118265|ref|NP_005104.3| Golgin subfamily A member 5 [Homo sapiens]'	NaN	NaN	NaN	1	NaN	NaN	NaN	NaN	1	1
1250	'>gi|527317402|ref|NP_001268405.1| FAST kinase domain-containing protein 1 isoform 2 [Homo sapiens]'	NaN	NaN	NaN	1	NaN	NaN	NaN	NaN	1	1
1251	'>gi|528281403|ref|NP_001268640.1| condensin complex subunit 2 isoform 3 [Homo sapiens]'	NaN	NaN	NaN	1	NaN	NaN	NaN	NaN	1	1
1252	'>gi|528281407|ref|NP_001268644.1| prohibitin isoform 1 [Homo sapiens]'	NaN	NaN	NaN	NaN	NaN	1	NaN	NaN	1	1
1253	'>gi|530339581|ref|NP_001268862.1| condensin-2 complex subunit G2 isoform b [Homo sapiens]'	NaN	NaN	NaN	1	NaN	NaN	NaN	NaN	1	1
1254	'>gi|530360546|ref|XP_005263508.1| PREDICTED: F-box only protein 6 isoform X4 [Homo sapiens]'	NaN	NaN	NaN	NaN	NaN	1	NaN	NaN	1	1
1255	'>gi|530362739|ref|XP_005270977.1| PREDICTED: 39S ribosomal protein L37, mitochondrial isoform X1 [Homo sapiens]'	NaN	NaN	NaN	NaN	1	NaN	NaN	NaN	1	1
1256	'>gi|530364904|ref|XP_005245313.1| PREDICTED: methyltransferase-like protein 13 isoform X2 [Homo sapiens]'	NaN	NaN	NaN	1	NaN	NaN	NaN	NaN	1	1
1257	'>gi|530367561|ref|XP_005264359.1| PREDICTED: uncharacterized protein C2orf78 isoform X1 [Homo sapiens]'	NaN	NaN	NaN	NaN	NaN	1	NaN	NaN	1	1
1258	'>gi|530369244|ref|XP_005263747.1| PREDICTED: insulin-induced gene 2 protein isoform X1 [Homo sapiens]'	NaN	NaN	NaN	NaN	NaN	NaN	1	NaN	1	1
1259	'>gi|530382330|ref|XP_005249324.1| PREDICTED: elongation of very long chain fatty acids protein 5 isoform X2 [Homo sapiens]'	NaN	NaN	NaN	NaN	NaN	1	NaN	NaN	1	1
1260	'>gi|530406402|ref|XP_005254702.1| PREDICTED: tropomyosin alpha-1 chain isoform X10 [Homo sapiens]'	NaN	NaN	NaN	NaN	NaN	NaN	NaN	1	1	1
1261	'>gi|530407132|ref|XP_005254968.1| PREDICTED: alpha-mannosidase 2x isoform X2 [Homo sapiens]'	NaN	NaN	1	NaN	NaN	NaN	NaN	NaN	1	1
1262	'>gi|530411966|ref|XP_005257299.1| PREDICTED: polymerase I and transcript release factor isoform X2 [Homo sapiens]'	NaN	NaN	NaN	NaN	1	NaN	NaN	NaN	1	1
1263	'>gi|530412535|ref|XP_005257570.1| PREDICTED: G-protein coupled receptor family C group 5 member C isoform X2 [Homo sapiens]'	NaN	NaN	NaN	NaN	NaN	NaN	NaN	1	1	1
1264	'>gi|530413549|ref|XP_005256438.1| PREDICTED: pyrroline-5-carboxylate reductase 1, mitochondrial isoform X3 [Homo sapiens]'	NaN	NaN	NaN	NaN	NaN	1	NaN	NaN	1	1
1265	'>gi|530419550|ref|XP_005261404.1| PREDICTED: UPF0249 protein ydjC homolog isoform X1 [Homo sapiens]'	NaN	NaN	NaN	NaN	NaN	1	NaN	NaN	1	1
1266	'>gi|530423974|ref|XP_005256040.1| PREDICTED: phosphorylase b kinase regulatory subunit beta isoform X1 [Homo sapiens]'	NaN	NaN	1	NaN	NaN	NaN	NaN	NaN	1	1
1267	'>gi|530424313|ref|XP_005256203.1| PREDICTED: WD repeat-containing protein 59 isoform X1 [Homo sapiens]'	NaN	NaN	NaN	1	NaN	NaN	NaN	NaN	1	1
1268	'>gi|53729346|ref|NP_000290.2| plakophilin-1 isoform 1b [Homo sapiens]'	NaN	1	NaN	NaN	NaN	NaN	NaN	NaN	1	1
1269	'>gi|54112403|ref|NP_060250.2| chromodomain-helicase-DNA-binding protein 7 [Homo sapiens]'	NaN	NaN	NaN	NaN	NaN	1	NaN	NaN	1	1
1270	'>gi|541862116|ref|NP_001269399.1| glutamate receptor ionotropic, kainate 4 isoform 1 precursor [Homo sapiens]'	1	NaN	NaN	NaN	NaN	NaN	NaN	NaN	1	1
1271	'>gi|544346245|ref|NP_001269734.1| E3 ubiquitin-protein ligase MARCH7 isoform a [Homo sapiens]'	NaN	NaN	NaN	NaN	1	NaN	NaN	NaN	1	1
1272	'>gi|5453597|ref|NP_006126.1| F-actin-capping protein subunit alpha-1 [Homo sapiens]'	NaN	NaN	NaN	NaN	NaN	1	NaN	NaN	1	1
1273	'>gi|5453948|ref|NP_006233.1| protein phosphatase 1 regulatory subunit 3D [Homo sapiens]'	NaN	NaN	NaN	NaN	NaN	NaN	1	NaN	1	1
1274	'>gi|5453998|ref|NP_006382.1| importin-7 [Homo sapiens]'	NaN	NaN	1	NaN	NaN	NaN	NaN	NaN	1	1
1275	'>gi|54607141|ref|NP_060626.2| vacuolar protein sorting-associated protein 13D isoform 2 [Homo sapiens]'	NaN	NaN	NaN	NaN	NaN	1	NaN	NaN	1	1
1276	'>gi|546232057|ref|NP_001271165.1| zinc finger FYVE domain-containing protein 16 isoform a [Homo sapiens]'	NaN	NaN	NaN	1	NaN	NaN	NaN	NaN	1	1
1277	'>gi|54860079|ref|NP_001006635.1| rho GTPase-activating protein 17 isoform 1 [Homo sapiens]'	NaN	NaN	NaN	1	NaN	NaN	NaN	NaN	1	1
1278	'>gi|554506556|ref|NP_001272972.1| medium-chain specific acyl-CoA dehydrogenase, mitochondrial isoform d precursor [Homo sapiens]'	NaN	NaN	NaN	NaN	1	NaN	NaN	NaN	1	1
1279	'>gi|55743096|ref|NP_066933.1| collagen alpha-1(XIV) chain precursor [Homo sapiens]'	NaN	NaN	NaN	NaN	NaN	1	NaN	NaN	1	1
1280	'>gi|55749531|ref|NP_006833.2| splicing factor 3B subunit 2 [Homo sapiens]'	NaN	NaN	1	NaN	NaN	NaN	NaN	NaN	1	1
1281	'>gi|55749577|ref|NP_001142.2| ADP/ATP translocase 1 [Homo sapiens]'	NaN	NaN	NaN	NaN	NaN	NaN	1	NaN	1	1
1282	'>gi|55769552|ref|NP_001713.2| DNA-directed RNA polymerase III subunit RPC4 [Homo sapiens]'	NaN	NaN	NaN	NaN	1	NaN	NaN	NaN	1	1
1283	'>gi|55770844|ref|NP_001894.2| catenin alpha-1 isoform 1 [Homo sapiens]'	NaN	NaN	NaN	1	NaN	NaN	NaN	NaN	1	1
1284	'>gi|557948101|ref|NP_001273680.1| 28S ribosomal protein S27, mitochondrial isoform 3 [Homo sapiens]'	NaN	NaN	NaN	NaN	1	NaN	NaN	NaN	1	1
1285	'>gi|558472818|ref|NP_001273736.1| kidney mitochondrial carrier protein 1 isoform 3 [Homo sapiens]'	NaN	NaN	NaN	NaN	1	NaN	NaN	NaN	1	1
1286	'>gi|565671710|ref|NP_001135780.2| MAM and LDL-receptor class A domain-containing protein 1 precursor [Homo sapiens]'	1	NaN	NaN	NaN	NaN	NaN	NaN	NaN	1	1
1287	'>gi|566559861|ref|NP_001274430.1| IQ domain-containing protein E isoform 5 [Homo sapiens]'	NaN	NaN	NaN	NaN	NaN	1	NaN	NaN	1	1
1288	'>gi|566559965|ref|NP_001274441.1| tetratricopeptide repeat protein 26 isoform 4 [Homo sapiens]'	NaN	NaN	NaN	NaN	1	NaN	NaN	NaN	1	1
1289	'>gi|56676371|ref|NP_037423.2| cleavage and polyadenylation specificity factor subunit 1 [Homo sapiens]'	NaN	NaN	1	NaN	NaN	NaN	NaN	NaN	1	1
1290	'>gi|56711324|ref|NP_078787.2| HAUS augmin-like complex subunit 3 [Homo sapiens]'	NaN	NaN	NaN	NaN	1	NaN	NaN	NaN	1	1
1291	'>gi|56786147|ref|NP_001792.2| cysteine dioxygenase type 1 [Homo sapiens]'	NaN	NaN	NaN	NaN	1	NaN	NaN	NaN	1	1
1292	'>gi|56790897|ref|NP_001007528.1| LMBR1 domain-containing protein 2 [Homo sapiens]'	NaN	NaN	NaN	NaN	1	NaN	NaN	NaN	1	1
1293	'>gi|57164942|ref|NP_001008938.1| cytoskeleton-associated protein 5 isoform a [Homo sapiens]'	NaN	1	NaN	NaN	NaN	NaN	NaN	NaN	1	1
1294	'>gi|57164948|ref|NP_006336.3| zinc transporter 9 [Homo sapiens]'	NaN	NaN	NaN	NaN	1	NaN	NaN	NaN	1	1
1295	'>gi|578795850|ref|XP_006710254.1| PREDICTED: putative speedy protein-like protein 3-like [Homo sapiens]'	NaN	NaN	NaN	NaN	NaN	NaN	NaN	1	1	1
1296	'>gi|578796807|ref|XP_006710033.1| PREDICTED: uncharacterized protein LOC102724474 [Homo sapiens]'	NaN	NaN	NaN	NaN	NaN	NaN	1	NaN	1	1
1297	'>gi|578797578|ref|XP_006710108.1| PREDICTED: uncharacterized protein LOC102724908 [Homo sapiens]'	NaN	NaN	NaN	NaN	NaN	1	NaN	NaN	1	1
1298	'>gi|578806127|ref|XP_006713228.1| PREDICTED: small integral membrane protein 4 isoform X1, partial [Homo sapiens]'	NaN	NaN	NaN	NaN	NaN	NaN	NaN	1	1	1
1299	'>gi|578807833|ref|XP_006713858.1| PREDICTED: elongation factor G, mitochondrial isoform X1 [Homo sapiens]'	NaN	NaN	NaN	1	NaN	NaN	NaN	NaN	1	1
1300	'>gi|578811110|ref|XP_006714926.1| PREDICTED: heterogeneous nuclear ribonucleoprotein H isoform X11 [Homo sapiens]'	NaN	NaN	NaN	NaN	1	NaN	NaN	NaN	1	1
1301	'>gi|578814558|ref|XP_006716164.1| PREDICTED: transcription initiation factor TFIID subunit 6 isoform X2 [Homo sapiens]'	NaN	NaN	NaN	NaN	NaN	NaN	1	NaN	1	1
1302	'>gi|578823155|ref|XP_006719245.1| PREDICTED: tastin isoform X2 [Homo sapiens]'	NaN	NaN	NaN	1	NaN	NaN	NaN	NaN	1	1
1303	'>gi|578823469|ref|XP_006719364.1| PREDICTED: TBC1 domain family member 30 isoform X2 [Homo sapiens]'	NaN	NaN	NaN	NaN	NaN	NaN	NaN	1	1	1
1304	'>gi|578823673|ref|XP_006719439.1| PREDICTED: integrin beta-7 isoform X3 [Homo sapiens]'	1	NaN	NaN	NaN	NaN	NaN	NaN	NaN	1	1
1305	'>gi|578836939|ref|XP_006724202.1| PREDICTED: DNA dC-_dU-editing enzyme APOBEC-3D isoform X5 [Homo sapiens]'	NaN	NaN	1	NaN	NaN	NaN	NaN	NaN	1	1
1306	'>gi|578840416|ref|XP_006725414.1| PREDICTED: unconventional myosin-XIX isoform X1 [Homo sapiens]'	NaN	NaN	NaN	1	NaN	NaN	NaN	NaN	1	1
1307	'>gi|5803225|ref|NP_006752.1| 14-3-3 protein epsilon [Homo sapiens]'	NaN	NaN	NaN	NaN	NaN	NaN	NaN	1	1	1
1308	'>gi|58331185|ref|NP_001009570.1| T-complex protein 1 subunit eta isoform b [Homo sapiens]'	NaN	NaN	NaN	NaN	1	NaN	NaN	NaN	1	1
1309	'>gi|584458478|ref|NP_001276879.1| elongation factor 1-delta isoform 2 [Homo sapiens]'	NaN	NaN	NaN	NaN	NaN	1	NaN	NaN	1	1
1310	'>gi|589269220|ref|NP_001277133.1| mRNA-decapping enzyme 1A isoform b [Homo sapiens]'	NaN	NaN	NaN	NaN	1	NaN	NaN	NaN	1	1
1311	'>gi|59814581|ref|NP_001012303.1| serpin I2 isoform 1 precursor [Homo sapiens]'	NaN	NaN	NaN	NaN	NaN	NaN	NaN	1	1	1
1312	'>gi|6005884|ref|NP_009038.1| translocon-associated protein subunit gamma [Homo sapiens]'	NaN	NaN	NaN	NaN	NaN	NaN	1	NaN	1	1
1313	'>gi|6005942|ref|NP_009057.1| transitional endoplasmic reticulum ATPase [Homo sapiens]'	NaN	NaN	NaN	1	NaN	NaN	NaN	NaN	1	1
1314	'>gi|609876591|ref|NP_001278340.1| protein SON isoform E [Homo sapiens]'	NaN	1	NaN	NaN	NaN	NaN	NaN	NaN	1	1
1315	'>gi|61742814|ref|NP_115825.1| coiled-coil and C2 domain-containing protein 1B [Homo sapiens]'	NaN	NaN	1	NaN	NaN	NaN	NaN	NaN	1	1
1316	'>gi|62460635|ref|NP_001014842.1| transmembrane 9 superfamily member 1 isoform b precursor [Homo sapiens]'	NaN	NaN	NaN	NaN	1	NaN	NaN	NaN	1	1
1317	'>gi|62526026|ref|NP_001014840.1| protein CutA isoform 3 precursor [Homo sapiens]'	NaN	NaN	NaN	NaN	NaN	NaN	1	NaN	1	1
1318	'>gi|62899047|ref|NP_068749.3| RAD50-interacting protein 1 [Homo sapiens]'	NaN	NaN	NaN	1	NaN	NaN	NaN	NaN	1	1
1319	'>gi|63055057|ref|NP_001017992.1| beta-actin-like protein 2 [Homo sapiens]'	NaN	NaN	NaN	NaN	1	NaN	NaN	NaN	1	1
1320	'>gi|6466450|ref|NP_009294.1| catechol O-methyltransferase isoform S-COMT [Homo sapiens]'	NaN	NaN	NaN	NaN	NaN	1	NaN	NaN	1	1
1321	'>gi|647569783|ref|NP_001280215.1| spermatogenesis-associated serine-rich protein 2 [Homo sapiens]'	NaN	NaN	NaN	NaN	NaN	1	NaN	NaN	1	1
1322	'>gi|65787454|ref|NP_001018070.1| apoptosis-inducing factor 3 isoform 2 [Homo sapiens]'	NaN	NaN	NaN	NaN	NaN	NaN	NaN	1	1	1
1323	'>gi|6598323|ref|NP_001485.2| rab GDP dissociation inhibitor beta isoform 1 [Homo sapiens]'	NaN	NaN	NaN	NaN	1	NaN	NaN	NaN	1	1
1324	'>gi|662033888|ref|NP_001284478.1| regulator of nonsense transcripts 1 isoform 1 [Homo sapiens]'	NaN	NaN	1	NaN	NaN	NaN	NaN	NaN	1	1
1325	'>gi|663429577|ref|NP_001287661.1| transmembrane channel-like protein 7 c [Homo sapiens]'	NaN	NaN	NaN	1	NaN	NaN	NaN	NaN	1	1
1326	'>gi|66346695|ref|NP_001990.2| fibrillin-2 precursor [Homo sapiens]'	NaN	NaN	NaN	1	NaN	NaN	NaN	NaN	1	1
1327	'>gi|663856781|ref|NP_001287727.1| septin-8 isoform e [Homo sapiens]'	NaN	NaN	NaN	NaN	1	NaN	NaN	NaN	1	1
1328	'>gi|664806037|ref|NP_001287758.1| cold-inducible RNA-binding protein isoform 3 [Homo sapiens]'	NaN	NaN	NaN	NaN	NaN	NaN	1	NaN	1	1
1329	'>gi|665505950|ref|NP_001287843.1| dnaJ homolog subfamily B member 1 isoform 2 [Homo sapiens]'	NaN	NaN	NaN	NaN	NaN	1	NaN	NaN	1	1
1330	'>gi|666335566|ref|NP_001287942.1| eyes absent homolog 4 isoform f [Homo sapiens]'	NaN	NaN	NaN	NaN	1	NaN	NaN	NaN	1	1
1331	'>gi|66773040|ref|NP_982278.3| presqualene diphosphate phosphatase [Homo sapiens]'	NaN	NaN	NaN	NaN	NaN	1	NaN	NaN	1	1
1332	'>gi|67782311|ref|NP_008860.4| helicase SKI2W [Homo sapiens]'	NaN	NaN	1	NaN	NaN	NaN	NaN	NaN	1	1
1333	'>gi|68509914|ref|NP_000092.2| cytochrome b-245 light chain [Homo sapiens]'	NaN	NaN	NaN	NaN	NaN	1	NaN	NaN	1	1
1334	'>gi|6912540|ref|NP_036357.1| cytosolic Fe-S cluster assembly factor NUBP2 isoform 1 [Homo sapiens]'	NaN	NaN	NaN	NaN	NaN	1	NaN	NaN	1	1
1335	'>gi|71274148|ref|NP_001025055.1| pleckstrin homology domain-containing family G member 1 [Homo sapiens]'	NaN	NaN	1	NaN	NaN	NaN	NaN	NaN	1	1
1336	'>gi|72534712|ref|NP_001026881.1| endoplasmic reticulum-Golgi intermediate compartment protein 1 [Homo sapiens]'	NaN	NaN	NaN	NaN	NaN	1	NaN	NaN	1	1
1337	'>gi|73747829|ref|NP_039269.2| DNA ligase 3 isoform alpha precursor [Homo sapiens]'	NaN	NaN	NaN	1	NaN	NaN	NaN	NaN	1	1
1338	'>gi|73747915|ref|NP_000535.3| antigen peptide transporter 2 isoform 1 [Homo sapiens]'	NaN	NaN	NaN	NaN	1	NaN	NaN	NaN	1	1
1339	'>gi|7656959|ref|NP_055111.1| calpain-7 [Homo sapiens]'	NaN	NaN	NaN	1	NaN	NaN	NaN	NaN	1	1
1340	'>gi|7657058|ref|NP_055054.1| translation initiation factor eIF-2B subunit beta [Homo sapiens]'	NaN	NaN	NaN	NaN	1	NaN	NaN	NaN	1	1
1341	'>gi|7657381|ref|NP_055317.1| pre-mRNA-processing factor 19 [Homo sapiens]'	NaN	NaN	NaN	NaN	1	NaN	NaN	NaN	1	1
1342	'>gi|7657667|ref|NP_055050.1| ubiquitin-like protein 4A [Homo sapiens]'	NaN	NaN	NaN	NaN	NaN	NaN	1	NaN	1	1
1343	'>gi|7661556|ref|NP_056494.1| probable tRNA pseudouridine synthase 2 [Homo sapiens]'	NaN	NaN	NaN	NaN	NaN	1	NaN	NaN	1	1
1344	'>gi|7661672|ref|NP_056399.1| polymerase delta-interacting protein 2 isoform 1 [Homo sapiens]'	NaN	NaN	NaN	NaN	NaN	1	NaN	NaN	1	1
1345	'>gi|7661822|ref|NP_054902.1| dynein light chain roadblock-type 1 isoform a [Homo sapiens]'	NaN	NaN	NaN	NaN	NaN	NaN	1	NaN	1	1
1346	'>gi|7662394|ref|NP_055719.1| rab11 family-interacting protein 2 [Homo sapiens]'	NaN	NaN	NaN	NaN	1	NaN	NaN	NaN	1	1
1347	'>gi|7705421|ref|NP_057455.1| 3-keto-steroid reductase [Homo sapiens]'	NaN	NaN	NaN	NaN	NaN	1	NaN	NaN	1	1
1348	'>gi|7706254|ref|NP_057018.1| nucleolar protein 58 [Homo sapiens]'	NaN	NaN	NaN	NaN	1	NaN	NaN	NaN	1	1
1349	'>gi|7706351|ref|NP_057161.1| peptidyl-tRNA hydrolase 2, mitochondrial precursor [Homo sapiens]'	NaN	NaN	NaN	NaN	NaN	NaN	1	NaN	1	1
1350	'>gi|77539758|ref|NP_001029249.1| histone H4 [Homo sapiens]'	NaN	NaN	NaN	NaN	NaN	NaN	NaN	1	1	1
1351	'>gi|77798169|ref|NP_001030013.1| inositol 1,4,5-trisphosphate receptor-interacting protein-like 2 precursor [Homo sapiens]'	NaN	NaN	NaN	NaN	NaN	NaN	1	NaN	1	1
1352	'>gi|82546824|ref|NP_001032242.1| forkhead box protein K1 [Homo sapiens]'	NaN	NaN	NaN	1	NaN	NaN	NaN	NaN	1	1
1353	'>gi|83376130|ref|NP_001032752.1| elongation factor 1-beta [Homo sapiens]'	NaN	NaN	NaN	NaN	NaN	1	NaN	NaN	1	1
1354	'>gi|83700235|ref|NP_001958.2| eukaryotic initiation factor 4A-II [Homo sapiens]'	NaN	NaN	NaN	NaN	NaN	1	NaN	NaN	1	1
1355	'>gi|83715985|ref|NP_001032900.1| 3-hydroxyacyl-CoA dehydrogenase type-2 isoform 2 [Homo sapiens]'	NaN	NaN	NaN	NaN	NaN	1	NaN	NaN	1	1
1356	'>gi|88758594|ref|NP_005379.3| phosducin-like protein [Homo sapiens]'	NaN	NaN	NaN	NaN	NaN	1	NaN	NaN	1	1
1357	'>gi|8923219|ref|NP_060192.1| tRNA (guanine(26)-N(2))-dimethyltransferase isoform 1 [Homo sapiens]'	NaN	NaN	NaN	NaN	1	NaN	NaN	NaN	1	1
1358	'>gi|8923380|ref|NP_060277.1| probable tRNA N6-adenosine threonylcarbamoyltransferase [Homo sapiens]'	NaN	NaN	NaN	NaN	NaN	1	NaN	NaN	1	1
1359	'>gi|8923579|ref|NP_060377.1| ragulator complex protein LAMTOR1 [Homo sapiens]'	NaN	NaN	NaN	NaN	NaN	NaN	1	NaN	1	1
1360	'>gi|89886484|ref|NP_775954.2| XK-related protein 6 [Homo sapiens]'	NaN	NaN	NaN	NaN	NaN	NaN	NaN	1	1	1
1361	'>gi|9257197|ref|NP_059344.1| brain-specific angiogenesis inhibitor 1-associated protein 2 isoform 1 [Homo sapiens]'	NaN	1	NaN	NaN	NaN	NaN	NaN	NaN	1	1
1362	'>gi|93204888|ref|NP_079413.3| spatacsin isoform 1 [Homo sapiens]'	NaN	1	NaN	NaN	NaN	NaN	NaN	NaN	1	1
1363	'>gi|93277094|ref|NP_543011.2| protein FAM210B [Homo sapiens]'	NaN	NaN	NaN	NaN	NaN	NaN	1	NaN	1	1
1364	'>gi|95089461|ref|NP_004738.3| disks large homolog 5 [Homo sapiens]'	NaN	NaN	NaN	NaN	NaN	NaN	NaN	1	1	1
1365	'>sp|K22E_HUMAN|(Common contaminant protein)'	NaN	1	NaN	NaN	NaN	NaN	NaN	NaN	1	1
1366	'>sp|K2M1_SHEEP|(Common contaminant protein)'	NaN	1	NaN	NaN	NaN	NaN	NaN	NaN	1	1
