# Supplementary material for: Prefoldin complex promotes interferon-stimulated gene expression and is inhibited by rotavirus VP3
Source: Nat Commun. 2025 Aug 29;16:8083. doi: 10.1038/s41467-025-63393-3 (PMC12397275; doi:10.1038/s41467-025-63393-3)
Supplement: Supplementary file 4 — Supplementary Data 2 [file 41467_2025_63393_MOESM4_ESM.xlsx]

## Sheet: Sheet1
								WT cells		PFDN4 KO cells		PFDN4 rescue cells
ensembl_gene_id	entrezgene	external_gene_name	gene_biotype	external_gene_source	transcript_count	description		replicate 1	replicate 2	replicate 1	replicate 2	replicate 1	replicate 2
ENSG00000000003	7105	TSPAN6	protein_coding	HGNC Symbol	5	tetraspanin 6 [Source:HGNC Symbol;Acc:HGNC:11858]		1426	1549	867	983	1283	1228
ENSG00000000005	64102	TNMD	protein_coding	HGNC Symbol	2	tenomodulin [Source:HGNC Symbol;Acc:HGNC:17757]		2	0	0	1	0	1
ENSG00000000419	8813	DPM1	protein_coding	HGNC Symbol	6	dolichyl-phosphate mannosyltransferase subunit 1, catalytic [Source:HGNC Symbol;Acc:HGNC:3005]		747	995	457	522	636	546
ENSG00000000457	57147	SCYL3	protein_coding	HGNC Symbol	5	SCY1 like pseudokinase 3 [Source:HGNC Symbol;Acc:HGNC:19285]		354.23	427.43	324.84	343.31	396.52	353.37
ENSG00000000460	55732	C1orf112	protein_coding	HGNC Symbol	9	chromosome 1 open reading frame 112 [Source:HGNC Symbol;Acc:HGNC:25565]		1085.77	1168.57	728.16	841.69	800.48	837.63
ENSG00000000938	2268	FGR	protein_coding	HGNC Symbol	7	FGR proto-oncogene, Src family tyrosine kinase [Source:HGNC Symbol;Acc:HGNC:3697]		5	3	5	4	1	2
ENSG00000000971	3075	CFH	protein_coding	HGNC Symbol	6	complement factor H [Source:HGNC Symbol;Acc:HGNC:4883]		4	3	4	2	1	0
ENSG00000001036	2519	FUCA2	protein_coding	HGNC Symbol	3	alpha-L-fucosidase 2 [Source:HGNC Symbol;Acc:HGNC:4008]		4611.32	4869.58	3356.28	3690.41	3534.64	3578.11
ENSG00000001084	2729	GCLC	protein_coding	HGNC Symbol	14	glutamate-cysteine ligase catalytic subunit [Source:HGNC Symbol;Acc:HGNC:4311]		1811.98	2492	1663.97	1845	1752.99	1548
ENSG00000001167	4800	NFYA	protein_coding	HGNC Symbol	2	nuclear transcription factor Y subunit alpha [Source:HGNC Symbol;Acc:HGNC:7804]		1757	2169	1576	1762	1457	1312
ENSG00000001460	90529	STPG1	protein_coding	HGNC Symbol	12	sperm tail PG-rich repeat containing 1 [Source:HGNC Symbol;Acc:HGNC:28070]		694	723.01	660.01	589	745	632.01
ENSG00000001461	57185	NIPAL3	protein_coding	HGNC Symbol	7	NIPA like domain containing 3 [Source:HGNC Symbol;Acc:HGNC:25233]		2340	2793.99	2217.99	2380	2488	2428.99
ENSG00000001497	81887	LAS1L	protein_coding	HGNC Symbol	5	LAS1 like ribosome biogenesis factor [Source:HGNC Symbol;Acc:HGNC:25726]		3821	4643	4051	4302	2952	2677
ENSG00000001561	22875	ENPP4	protein_coding	HGNC Symbol	1	ectonucleotide pyrophosphatase/phosphodiesterase 4 [Source:HGNC Symbol;Acc:HGNC:3359]		1024	1144	677	824	958	989
ENSG00000001617	6405	SEMA3F	protein_coding	HGNC Symbol	9	semaphorin 3F [Source:HGNC Symbol;Acc:HGNC:10728]		755	722	559	556	559	605
ENSG00000001626	1080	CFTR	protein_coding	HGNC Symbol	20	CF transmembrane conductance regulator [Source:HGNC Symbol;Acc:HGNC:1884]		4	0	5	5	3	1
ENSG00000001629	54467	ANKIB1	protein_coding	HGNC Symbol	7	ankyrin repeat and IBR domain containing 1 [Source:HGNC Symbol;Acc:HGNC:22215]		2347.89	2647.94	2021.92	2123.22	2177.96	2252.73
ENSG00000001630	1595	CYP51A1	protein_coding	HGNC Symbol	4	cytochrome P450 family 51 subfamily A member 1 [Source:HGNC Symbol;Acc:HGNC:2649]		4295.64	4934.34	3790.64	4338.72	3916.26	3825.59
ENSG00000001631	889	KRIT1	protein_coding	HGNC Symbol	24	KRIT1 ankyrin repeat containing [Source:HGNC Symbol;Acc:HGNC:1573]		974.18	1209.86	972.73	1001.26	1090.25	1072.78
ENSG00000002016	5893	RAD52	protein_coding	HGNC Symbol	19	RAD52 homolog, DNA repair protein [Source:HGNC Symbol;Acc:HGNC:9824]		277.34	321.74	364.43	304.37	257	240.68
ENSG00000002079	NA	MYH16	transcribed_unitary_pseudogene	HGNC Symbol	5	myosin heavy chain 16 pseudogene [Source:HGNC Symbol;Acc:HGNC:31038]		0	0	1	0	3	2
ENSG00000002330	572	BAD	protein_coding	HGNC Symbol	7	BCL2 associated agonist of cell death [Source:HGNC Symbol;Acc:HGNC:936]		1355.12	1188.24	849.76	952.47	1215.68	1157.59
ENSG00000002549	51056	LAP3	protein_coding	HGNC Symbol	11	leucine aminopeptidase 3 [Source:HGNC Symbol;Acc:HGNC:18449]		2101	2549	1884	2017	1617	2020
ENSG00000002586	4267	CD99	protein_coding	HGNC Symbol	15	CD99 molecule (Xg blood group) [Source:HGNC Symbol;Acc:HGNC:7082]		10171	12547	4311	4708	10283	10329
ENSG00000002587	9957	HS3ST1	protein_coding	HGNC Symbol	3	heparan sulfate-glucosamine 3-sulfotransferase 1 [Source:HGNC Symbol;Acc:HGNC:5194]		45	46	8	16	23	22
ENSG00000002726	26	AOC1	protein_coding	HGNC Symbol	7	amine oxidase copper containing 1 [Source:HGNC Symbol;Acc:HGNC:80]		1	0	0	0	0	1
ENSG00000002745	51384	WNT16	protein_coding	HGNC Symbol	2	Wnt family member 16 [Source:HGNC Symbol;Acc:HGNC:16267]		89	93	34	36	129	205
ENSG00000002746	23072	HECW1	protein_coding	HGNC Symbol	11	HECT, C2 and WW domain containing E3 ubiquitin protein ligase 1 [Source:HGNC Symbol;Acc:HGNC:22195]		32	37	33	29	32	32.64
ENSG00000002822	8379	MAD1L1	protein_coding	HGNC Symbol	23	mitotic arrest deficient 1 like 1 [Source:HGNC Symbol;Acc:HGNC:6762]		1740.61	2145.09	1174.73	1235.32	1628.04	1521.04
ENSG00000002834	3927	LASP1	protein_coding	HGNC Symbol	9	LIM and SH3 protein 1 [Source:HGNC Symbol;Acc:HGNC:6513]		5934.31	6154.51	3739.2	4095.63	5120.72	5057.21
ENSG00000002919	29916	SNX11	protein_coding	HGNC Symbol	13	sorting nexin 11 [Source:HGNC Symbol;Acc:HGNC:14975]		583	573	483	578	641	706
ENSG00000002933	55365	TMEM176A	protein_coding	HGNC Symbol	11	transmembrane protein 176A [Source:HGNC Symbol;Acc:HGNC:24930]		4	8	4	2	7	2
ENSG00000003056	4074	M6PR	protein_coding	HGNC Symbol	13	mannose-6-phosphate receptor, cation dependent [Source:HGNC Symbol;Acc:HGNC:6752]		3667.9	4623.32	2901.25	3044.58	2986.73	3027.71
ENSG00000003096	90293	KLHL13	protein_coding	HGNC Symbol	9	kelch like family member 13 [Source:HGNC Symbol;Acc:HGNC:22931]		952	1081	674	743	835	740
ENSG00000003137	56603	CYP26B1	protein_coding	HGNC Symbol	5	cytochrome P450 family 26 subfamily B member 1 [Source:HGNC Symbol;Acc:HGNC:20581]		450	494	239	257	262	217
ENSG00000003147	3382	ICA1	protein_coding	HGNC Symbol	19	islet cell autoantigen 1 [Source:HGNC Symbol;Acc:HGNC:5343]		443	473	355	423	403	464
ENSG00000003249	79007	DBNDD1	protein_coding	HGNC Symbol	7	dysbindin domain containing 1 [Source:HGNC Symbol;Acc:HGNC:28455]		2735	2628	2800	3014	2454	2689
ENSG00000003393	57679	ALS2	protein_coding	HGNC Symbol	12	alsin Rho guanine nucleotide exchange factor ALS2 [Source:HGNC Symbol;Acc:HGNC:443]		1769	2111	1680	1801	1598	1399
ENSG00000003400	843	CASP10	protein_coding	HGNC Symbol	13	caspase 10 [Source:HGNC Symbol;Acc:HGNC:1500]		240	256	234	268	205	290
ENSG00000003402	8837	CFLAR	protein_coding	HGNC Symbol	25	CASP8 and FADD like apoptosis regulator [Source:HGNC Symbol;Acc:HGNC:1876]		1156	1286	997.95	1159	1151.32	1129.35
ENSG00000003436	7035	TFPI	protein_coding	HGNC Symbol	12	tissue factor pathway inhibitor [Source:HGNC Symbol;Acc:HGNC:11760]		413.89	554	423	515	441	479
ENSG00000003509	55471	NDUFAF7	protein_coding	HGNC Symbol	13	NADH:ubiquinone oxidoreductase complex assembly factor 7 [Source:HGNC Symbol;Acc:HGNC:28816]		607.51	724.09	583.86	627.67	551.73	619.03
ENSG00000003756	10181	RBM5	protein_coding	HGNC Symbol	26	RNA binding motif protein 5 [Source:HGNC Symbol;Acc:HGNC:9902]		1652.85	2307.42	1663.5	1757.34	2058.39	1746.3
ENSG00000003987	9108	MTMR7	protein_coding	HGNC Symbol	9	myotubularin related protein 7 [Source:HGNC Symbol;Acc:HGNC:7454]		264.62	310.28	285.91	311.15	247.13	230.44
ENSG00000003989	6542	SLC7A2	protein_coding	HGNC Symbol	6	solute carrier family 7 member 2 [Source:HGNC Symbol;Acc:HGNC:11060]		1487	1597	1862	2085	1406	1346
ENSG00000004059	381	ARF5	protein_coding	HGNC Symbol	6	ADP ribosylation factor 5 [Source:HGNC Symbol;Acc:HGNC:658]		5470.53	5906.82	4007.83	4484.82	4850.55	5079.25
ENSG00000004139	23098	SARM1	protein_coding	HGNC Symbol	8	sterile alpha and TIR motif containing 1 [Source:HGNC Symbol;Acc:HGNC:17074]		1623.15	1566.03	251.94	245.73	1099.84	924.9
ENSG00000004142	26073	POLDIP2	protein_coding	HGNC Symbol	2	DNA polymerase delta interacting protein 2 [Source:HGNC Symbol;Acc:HGNC:23781]		7776.16	8740.03	5111.87	5783.39	7501.97	7437.9
ENSG00000004399	23129	PLXND1	protein_coding	HGNC Symbol	17	plexin D1 [Source:HGNC Symbol;Acc:HGNC:9107]		2354	2133	2334	2409	2318	2197
ENSG00000004455	204	AK2	protein_coding	HGNC Symbol	18	adenylate kinase 2 [Source:HGNC Symbol;Acc:HGNC:362]		5478.64	6248.65	5567.27	5895.35	5487.43	5860.75
ENSG00000004468	952	CD38	protein_coding	HGNC Symbol	5	CD38 molecule [Source:HGNC Symbol;Acc:HGNC:1667]		1	1	3	3	2	0
ENSG00000004478	2288	FKBP4	protein_coding	HGNC Symbol	8	FKBP prolyl isomerase 4 [Source:HGNC Symbol;Acc:HGNC:3720]		15781.7	16616.8	16844.8	18776.4	11712	11728
ENSG00000004487	23028	KDM1A	protein_coding	HGNC Symbol	6	lysine demethylase 1A [Source:HGNC Symbol;Acc:HGNC:29079]		8844	9934	9164	9950	7461	7404
ENSG00000004534	10180	RBM6	protein_coding	HGNC Symbol	20	RNA binding motif protein 6 [Source:HGNC Symbol;Acc:HGNC:9903]		1527	2346.06	1786	2002.32	1344.16	1241.6
ENSG00000004660	84254	CAMKK1	protein_coding	HGNC Symbol	4	calcium/calmodulin dependent protein kinase kinase 1 [Source:HGNC Symbol;Acc:HGNC:1469]		1103	993	929	957	1046	1013
ENSG00000004700	5965	RECQL	protein_coding	HGNC Symbol	8	RecQ like helicase [Source:HGNC Symbol;Acc:HGNC:9948]		2046.52	2474.54	1470.41	1682.33	1739.52	1700.8
ENSG00000004766	55610	VPS50	protein_coding	HGNC Symbol	21	VPS50 subunit of EARP/GARPII complex [Source:HGNC Symbol;Acc:HGNC:25956]		669	883	553	650	550	612
ENSG00000004776	126393	HSPB6	protein_coding	HGNC Symbol	3	heat shock protein family B (small) member 6 [Source:HGNC Symbol;Acc:HGNC:26511]		117.69	216	114.7	100.52	113	123
ENSG00000004777	115703	ARHGAP33	protein_coding	HGNC Symbol	13	Rho GTPase activating protein 33 [Source:HGNC Symbol;Acc:HGNC:23085]		2284.31	2435.67	2005.4	2121.14	1930.41	1696.51
ENSG00000004779	4706	NDUFAB1	protein_coding	HGNC Symbol	5	NADH:ubiquinone oxidoreductase subunit AB1 [Source:HGNC Symbol;Acc:HGNC:7694]		1416	1312	1358	1508	1285	1263
ENSG00000004799	5166	PDK4	protein_coding	HGNC Symbol	5	pyruvate dehydrogenase kinase 4 [Source:HGNC Symbol;Acc:HGNC:8812]		293	395	337	355	335	315
ENSG00000004809	85413	SLC22A16	protein_coding	HGNC Symbol	8	solute carrier family 22 member 16 [Source:HGNC Symbol;Acc:HGNC:20302]		0	0	0	0	1	0
ENSG00000004838	51364	ZMYND10	protein_coding	HGNC Symbol	9	zinc finger MYND-type containing 10 [Source:HGNC Symbol;Acc:HGNC:19412]		10	18	33	30	12	4
ENSG00000004846	340273	ABCB5	protein_coding	HGNC Symbol	6	ATP binding cassette subfamily B member 5 [Source:HGNC Symbol;Acc:HGNC:46]		0	2	0	0	1	1
ENSG00000004848	170302	ARX	protein_coding	HGNC Symbol	5	aristaless related homeobox [Source:HGNC Symbol;Acc:HGNC:18060]		96	127	62	68	82	100
ENSG00000004864	10165	SLC25A13	protein_coding	HGNC Symbol	8	solute carrier family 25 member 13 [Source:HGNC Symbol;Acc:HGNC:10983]		1418	1630	1289	1351	1239	1089
ENSG00000004866	7982	ST7	protein_coding	HGNC Symbol	28	suppression of tumorigenicity 7 [Source:HGNC Symbol;Acc:HGNC:11351]		850.87	1128.62	914.14	919.03	816.59	841.86
ENSG00000004866	93655	ST7	protein_coding	HGNC Symbol	28	suppression of tumorigenicity 7 [Source:HGNC Symbol;Acc:HGNC:11351]		850.87	1128.62	914.14	919.03	816.59	841.86
ENSG00000004897	996	CDC27	protein_coding	HGNC Symbol	19	cell division cycle 27 [Source:HGNC Symbol;Acc:HGNC:1728]		4131	5385.86	3598	3863.91	3518.97	3206.9
ENSG00000004939	6521	SLC4A1	protein_coding	HGNC Symbol	5	solute carrier family 4 member 1 (Diego blood group) [Source:HGNC Symbol;Acc:HGNC:11027]		1	1	2	0	0	2
ENSG00000004948	799	CALCR	protein_coding	HGNC Symbol	5	calcitonin receptor [Source:HGNC Symbol;Acc:HGNC:1440]		5	8	4	2	1	0
ENSG00000004961	3052	HCCS	protein_coding	HGNC Symbol	3	holocytochrome c synthase [Source:HGNC Symbol;Acc:HGNC:4837]		586	755	441	453	622	540
ENSG00000004975	1856	DVL2	protein_coding	HGNC Symbol	15	dishevelled segment polarity protein 2 [Source:HGNC Symbol;Acc:HGNC:3086]		4082	3976	2594	2893	3187	3294
ENSG00000005001	64063	PRSS22	protein_coding	HGNC Symbol	8	serine protease 22 [Source:HGNC Symbol;Acc:HGNC:14368]		2	1	1	0	1	2
ENSG00000005007	5976	UPF1	protein_coding	HGNC Symbol	13	UPF1 RNA helicase and ATPase [Source:HGNC Symbol;Acc:HGNC:9962]		9139	8744	8991	9717	9183	8632
ENSG00000005020	8935	SKAP2	protein_coding	HGNC Symbol	9	src kinase associated phosphoprotein 2 [Source:HGNC Symbol;Acc:HGNC:15687]		2736	3655	1782	1951	2794	2470
ENSG00000005022	292	SLC25A5	protein_coding	HGNC Symbol	4	solute carrier family 25 member 5 [Source:HGNC Symbol;Acc:HGNC:10991]		12107.5	11438.8	13573.6	14849.5	11658	12208.3
ENSG00000005059	55013	MCUB	protein_coding	HGNC Symbol	5	mitochondrial calcium uniporter dominant negative subunit beta [Source:HGNC Symbol;Acc:HGNC:26076]		668	720	593	728	626	708
ENSG00000005073	3207	HOXA11	protein_coding	HGNC Symbol	2	homeobox A11 [Source:HGNC Symbol;Acc:HGNC:5101]		1248.85	1388.1	1195.85	1282.46	833.64	864.72
ENSG00000005075	5439	POLR2J	protein_coding	HGNC Symbol	2	RNA polymerase II subunit J [Source:HGNC Symbol;Acc:HGNC:9197]		2564.91	3070.65	2424.6	2618.26	2270.12	2220.5
ENSG00000005100	56919	DHX33	protein_coding	HGNC Symbol	5	DEAH-box helicase 33 [Source:HGNC Symbol;Acc:HGNC:16718]		4247	5035	3149	3422	3828	3666
ENSG00000005102	4222	MEOX1	protein_coding	HGNC Symbol	3	mesenchyme homeobox 1 [Source:HGNC Symbol;Acc:HGNC:7013]		40	56	183	200	11	17
ENSG00000005108	221981	THSD7A	protein_coding	HGNC Symbol	5	thrombospondin type 1 domain containing 7A [Source:HGNC Symbol;Acc:HGNC:22207]		59	66	29	25	97	70
ENSG00000005156	3980	LIG3	protein_coding	HGNC Symbol	16	DNA ligase 3 [Source:HGNC Symbol;Acc:HGNC:6600]		4928.13	6011.92	3821.7	4217.14	4743.47	4537.22
ENSG00000005175	79657	RPAP3	protein_coding	HGNC Symbol	7	RNA polymerase II associated protein 3 [Source:HGNC Symbol;Acc:HGNC:26151]		1758	2622	1421	1655	1473	1458
ENSG00000005187	6296	ACSM3	protein_coding	HGNC Symbol	15	acyl-CoA synthetase medium chain family member 3 [Source:HGNC Symbol;Acc:HGNC:10522]		40.27	68.07	27.96	34.44	68.19	66.01
ENSG00000005189	81691	REXO5	protein_coding	HGNC Symbol	19	RNA exonuclease 5 [Source:HGNC Symbol;Acc:HGNC:24661]		366.93	372.48	263.56	363.47	342.56	341
ENSG00000005194	57019	CIAPIN1	protein_coding	HGNC Symbol	15	cytokine induced apoptosis inhibitor 1 [Source:HGNC Symbol;Acc:HGNC:28050]		1615	1526	1429	1515	1533	1689
ENSG00000005206	56928	SPPL2B	protein_coding	HGNC Symbol	14	signal peptide peptidase like 2B [Source:HGNC Symbol;Acc:HGNC:30627]		1809	1773	1977	2111	1955	1758
ENSG00000005238	80256	FAM214B	protein_coding	HGNC Symbol	9	family with sequence similarity 214 member B [Source:HGNC Symbol;Acc:HGNC:25666]		293	241	183	163	158	182
ENSG00000005243	51226	COPZ2	protein_coding	HGNC Symbol	10	COPI coat complex subunit zeta 2 [Source:HGNC Symbol;Acc:HGNC:19356]		3	11	4	7	7	6
ENSG00000005249	5577	PRKAR2B	protein_coding	HGNC Symbol	3	protein kinase cAMP-dependent type II regulatory subunit beta [Source:HGNC Symbol;Acc:HGNC:9392]		1318	1470	1329	1566	1275	1169
ENSG00000005302	10943	MSL3	protein_coding	HGNC Symbol	50	MSL complex subunit 3 [Source:HGNC Symbol;Acc:HGNC:7370]		1078	1375	1000	1091	1200	1076
ENSG00000005339	1387	CREBBP	protein_coding	HGNC Symbol	20	CREB binding protein [Source:HGNC Symbol;Acc:HGNC:2348]		4964	6037	3883	4232.01	5055	3490
ENSG00000005379	9256	TSPOAP1	protein_coding	HGNC Symbol	11	TSPO associated protein 1 [Source:HGNC Symbol;Acc:HGNC:16831]		394	394	36	36	267	186
ENSG00000005381	4353	MPO	protein_coding	HGNC Symbol	5	myeloperoxidase [Source:HGNC Symbol;Acc:HGNC:7218]		1	0	0	0	0	0
ENSG00000005421	5444	PON1	protein_coding	HGNC Symbol	4	paraoxonase 1 [Source:HGNC Symbol;Acc:HGNC:9204]		1	0	0	0	0	1
ENSG00000005436	6936	GCFC2	protein_coding	HGNC Symbol	11	GC-rich sequence DNA-binding factor 2 [Source:HGNC Symbol;Acc:HGNC:1317]		831.38	973.65	813.5	894.57	917.91	796.71
ENSG00000005448	84058	WDR54	protein_coding	HGNC Symbol	12	WD repeat domain 54 [Source:HGNC Symbol;Acc:HGNC:25770]		1561	1287	1276	1418	1245	1310
ENSG00000005469	54677	CROT	protein_coding	HGNC Symbol	7	carnitine O-octanoyltransferase [Source:HGNC Symbol;Acc:HGNC:2366]		421	521	346	329	365	376
ENSG00000005471	5244	ABCB4	protein_coding	HGNC Symbol	13	ATP binding cassette subfamily B member 4 [Source:HGNC Symbol;Acc:HGNC:45]		185.27	241.57	156	153.11	161.42	151.47
ENSG00000005483	55904	KMT2E	protein_coding	HGNC Symbol	17	lysine methyltransferase 2E (inactive) [Source:HGNC Symbol;Acc:HGNC:18541]		2464	3375	2385.55	2571	1981	1688
ENSG00000005486	57414	RHBDD2	protein_coding	HGNC Symbol	9	rhomboid domain containing 2 [Source:HGNC Symbol;Acc:HGNC:23082]		1944	1733	1254	1482	1721	1814
ENSG00000005513	30812	SOX8	protein_coding	HGNC Symbol	2	SRY-box transcription factor 8 [Source:HGNC Symbol;Acc:HGNC:11203]		250	270	234	276	254	235
ENSG00000005700	25998	IBTK	protein_coding	HGNC Symbol	10	inhibitor of Bruton tyrosine kinase [Source:HGNC Symbol;Acc:HGNC:17853]		1919	2257	1814	2169	1880	1771
ENSG00000005801	7748	ZNF195	protein_coding	HGNC Symbol	31	zinc finger protein 195 [Source:HGNC Symbol;Acc:HGNC:12986]		483	744	446	492	535	426
ENSG00000005810	23077	MYCBP2	protein_coding	HGNC Symbol	12	MYC binding protein 2 [Source:HGNC Symbol;Acc:HGNC:23386]		1508.85	1686.14	1834.22	1969.74	1597.9	1086.6
ENSG00000005812	26224	FBXL3	protein_coding	HGNC Symbol	6	F-box and leucine rich repeat protein 3 [Source:HGNC Symbol;Acc:HGNC:13599]		681.04	761.41	534.16	543.24	652.37	603.23
ENSG00000005844	3683	ITGAL	protein_coding	HGNC Symbol	19	integrin subunit alpha L [Source:HGNC Symbol;Acc:HGNC:6148]		4	7	9	7	1	3
ENSG00000005882	5164	PDK2	protein_coding	HGNC Symbol	16	pyruvate dehydrogenase kinase 2 [Source:HGNC Symbol;Acc:HGNC:8810]		2948.53	3427.45	2151.9	2252.18	2839.85	2585.76
ENSG00000005884	3675	ITGA3	protein_coding	HGNC Symbol	16	integrin subunit alpha 3 [Source:HGNC Symbol;Acc:HGNC:6139]		1241	1352	781	871	906	987
ENSG00000005889	7543	ZFX	protein_coding	HGNC Symbol	11	zinc finger protein X-linked [Source:HGNC Symbol;Acc:HGNC:12869]		2483	2762	1674	1922	2136	1763
ENSG00000005893	3920	LAMP2	protein_coding	HGNC Symbol	4	lysosomal associated membrane protein 2 [Source:HGNC Symbol;Acc:HGNC:6501]		3820	3989	2359	2563	3268	3595
ENSG00000005961	3674	ITGA2B	protein_coding	HGNC Symbol	10	integrin subunit alpha 2b [Source:HGNC Symbol;Acc:HGNC:6138]		250	301	303	280	345	302
ENSG00000005981	51666	ASB4	protein_coding	HGNC Symbol	3	ankyrin repeat and SOCS box containing 4 [Source:HGNC Symbol;Acc:HGNC:16009]		0	0	0	0	0	0
ENSG00000006007	51573	GDE1	protein_coding	HGNC Symbol	5	glycerophosphodiester phosphodiesterase 1 [Source:HGNC Symbol;Acc:HGNC:29644]		3204.62	3450.92	2654	2942	2805.81	3052.65
ENSG00000006015	55049	REX1BD	protein_coding	HGNC Symbol	8	required for excision 1-B domain containing [Source:HGNC Symbol;Acc:HGNC:26098]		1141	1107	1172	1185	1361	1193
ENSG00000006016	9244	CRLF1	protein_coding	HGNC Symbol	5	cytokine receptor like factor 1 [Source:HGNC Symbol;Acc:HGNC:2364]		452.4	371.41	176.27	201.15	336.06	294.52
ENSG00000006025	114881	OSBPL7	protein_coding	HGNC Symbol	11	oxysterol binding protein like 7 [Source:HGNC Symbol;Acc:HGNC:16387]		556	630	660	649	561	467
ENSG00000006042	26022	TMEM98	protein_coding	HGNC Symbol	9	transmembrane protein 98 [Source:HGNC Symbol;Acc:HGNC:24529]		1960.85	1837.94	1189.84	1325.83	1884.79	1878.74
ENSG00000006047	51087	YBX2	protein_coding	HGNC Symbol	7	Y-box binding protein 2 [Source:HGNC Symbol;Acc:HGNC:17948]		396	568	160	175	408	322
ENSG00000006059	3883	KRT33A	protein_coding	HGNC Symbol	1	keratin 33A [Source:HGNC Symbol;Acc:HGNC:6450]		0	1	0	0	0	0
ENSG00000006062	9020	MAP3K14	protein_coding	HGNC Symbol	5	mitogen-activated protein kinase kinase kinase 14 [Source:HGNC Symbol;Acc:HGNC:6853]		366.66	399.83	335.92	358.58	351.38	318.45
ENSG00000006071	6833	ABCC8	protein_coding	HGNC Symbol	54	ATP binding cassette subfamily C member 8 [Source:HGNC Symbol;Acc:HGNC:59]		106	117	58	61	131	112
ENSG00000006116	10368	CACNG3	protein_coding	HGNC Symbol	1	calcium voltage-gated channel auxiliary subunit gamma 3 [Source:HGNC Symbol;Acc:HGNC:1407]		1	0	0	0	0	0
ENSG00000006118	54972	TMEM132A	protein_coding	HGNC Symbol	14	transmembrane protein 132A [Source:HGNC Symbol;Acc:HGNC:31092]		2703.97	2316.97	2144.91	2359.98	2576.99	2876.99
ENSG00000006125	163	AP2B1	protein_coding	HGNC Symbol	22	adaptor related protein complex 2 subunit beta 1 [Source:HGNC Symbol;Acc:HGNC:563]		16113	17072	13102	14518	15626	14779
ENSG00000006128	6863	TAC1	protein_coding	HGNC Symbol	5	tachykinin precursor 1 [Source:HGNC Symbol;Acc:HGNC:11517]		59	53	48	33	30	40
ENSG00000006194	10127	ZNF263	protein_coding	HGNC Symbol	8	zinc finger protein 263 [Source:HGNC Symbol;Acc:HGNC:13056]		1566.82	1733.67	1338.58	1475.46	1256.33	1404.4
ENSG00000006210	6376	CX3CL1	protein_coding	HGNC Symbol	4	C-X3-C motif chemokine ligand 1 [Source:HGNC Symbol;Acc:HGNC:10647]		35	25	12	16	19	27
ENSG00000006282	64847	SPATA20	protein_coding	HGNC Symbol	28	spermatogenesis associated 20 [Source:HGNC Symbol;Acc:HGNC:26125]		1991	1735	1373	1499	2129	2154
ENSG00000006283	8913	CACNA1G	protein_coding	HGNC Symbol	34	calcium voltage-gated channel subunit alpha1 G [Source:HGNC Symbol;Acc:HGNC:1394]		576	552	351	382	442	340
ENSG00000006327	51330	TNFRSF12A	protein_coding	HGNC Symbol	7	TNF receptor superfamily member 12A [Source:HGNC Symbol;Acc:HGNC:18152]		429	318	358	393	290	365
ENSG00000006377	1750	DLX6	protein_coding	HGNC Symbol	3	distal-less homeobox 6 [Source:HGNC Symbol;Acc:HGNC:2919]		405	474	384	418	361	327
ENSG00000006432	4293	MAP3K9	protein_coding	HGNC Symbol	7	mitogen-activated protein kinase kinase kinase 9 [Source:HGNC Symbol;Acc:HGNC:6861]		979	969	854	891	689	684
ENSG00000006451	5898	RALA	protein_coding	HGNC Symbol	5	RAS like proto-oncogene A [Source:HGNC Symbol;Acc:HGNC:9839]		1677	2054.98	1040	1181.96	1704.99	1634
ENSG00000006453	55971	BAIAP2L1	protein_coding	HGNC Symbol	5	BAR/IMD domain containing adaptor protein 2 like 1 [Source:HGNC Symbol;Acc:HGNC:21649]		1909.26	2095.54	1783.75	2001.1	2081.15	1927.59
ENSG00000006459	80853	KDM7A	protein_coding	HGNC Symbol	3	lysine demethylase 7A [Source:HGNC Symbol;Acc:HGNC:22224]		693	879	746	914	774	716
ENSG00000006468	2115	ETV1	protein_coding	HGNC Symbol	23	ETS variant transcription factor 1 [Source:HGNC Symbol;Acc:HGNC:3490]		330	473	254	321	193	225
ENSG00000006530	55750	AGK	protein_coding	HGNC Symbol	25	acylglycerol kinase [Source:HGNC Symbol;Acc:HGNC:21869]		1515.35	1659.14	1513.3	1618.06	1496.12	1649.34
ENSG00000006534	221	ALDH3B1	protein_coding	HGNC Symbol	10	aldehyde dehydrogenase 3 family member B1 [Source:HGNC Symbol;Acc:HGNC:410]		56	48	51	67	77	71
ENSG00000006555	55001	TTC22	protein_coding	HGNC Symbol	5	tetratricopeptide repeat domain 22 [Source:HGNC Symbol;Acc:HGNC:26067]		0	0	2	1	0	0
ENSG00000006576	57157	PHTF2	protein_coding	HGNC Symbol	12	putative homeodomain transcription factor 2 [Source:HGNC Symbol;Acc:HGNC:13411]		1308	1568	1100	1264	1255	1275
ENSG00000006606	10344	CCL26	protein_coding	HGNC Symbol	2	C-C motif chemokine ligand 26 [Source:HGNC Symbol;Acc:HGNC:10625]		0	1	0	2	2	0
ENSG00000006607	9855	FARP2	protein_coding	HGNC Symbol	23	FERM, ARH/RhoGEF and pleckstrin domain protein 2 [Source:HGNC Symbol;Acc:HGNC:16460]		2410.18	2549.25	2488.62	2561.58	2082.09	1978.1
ENSG00000006611	10083	USH1C	protein_coding	HGNC Symbol	11	USH1 protein network component harmonin [Source:HGNC Symbol;Acc:HGNC:12597]		47	24	47	40	77	79
ENSG00000006625	79017	GGCT	protein_coding	HGNC Symbol	8	gamma-glutamylcyclotransferase [Source:HGNC Symbol;Acc:HGNC:21705]		1512.97	2031.8	1171.99	1381.99	1548.91	1442.96
ENSG00000006634	10926	DBF4	protein_coding	HGNC Symbol	8	DBF4 zinc finger [Source:HGNC Symbol;Acc:HGNC:17364]		820.69	1078.45	771.85	1037.36	786.89	768.87
ENSG00000006638	6915	TBXA2R	protein_coding	HGNC Symbol	4	thromboxane A2 receptor [Source:HGNC Symbol;Acc:HGNC:11608]		139	141	61	81	146	128
ENSG00000006652	3475	IFRD1	protein_coding	HGNC Symbol	22	interferon related developmental regulator 1 [Source:HGNC Symbol;Acc:HGNC:5456]		1181.11	1299.24	1161.19	1314.96	1674.34	1725.9
ENSG00000006659	56891	LGALS14	protein_coding	HGNC Symbol	3	galectin 14 [Source:HGNC Symbol;Acc:HGNC:30054]		0	0	0	0	0	0
ENSG00000006695	1352	COX10	protein_coding	HGNC Symbol	7	cytochrome c oxidase assembly factor heme A:farnesyltransferase COX10 [Source:HGNC Symbol;Acc:HGNC:2260]		862.54	1059.33	730.85	779.29	1009.14	1007.83
ENSG00000006704	9569	GTF2IRD1	protein_coding	HGNC Symbol	7	GTF2I repeat domain containing 1 [Source:HGNC Symbol;Acc:HGNC:4661]		1741	1702	1691	1912	1915	1793
ENSG00000006712	54623	PAF1	protein_coding	HGNC Symbol	8	PAF1 homolog, Paf1/RNA polymerase II complex component [Source:HGNC Symbol;Acc:HGNC:25459]		10143	14689	8842	9391	8684	7684
ENSG00000006715	27072	VPS41	protein_coding	HGNC Symbol	14	VPS41 subunit of HOPS complex [Source:HGNC Symbol;Acc:HGNC:12713]		1757	2143	976	1141	1780	1623
ENSG00000006740	9912	ARHGAP44	protein_coding	HGNC Symbol	12	Rho GTPase activating protein 44 [Source:HGNC Symbol;Acc:HGNC:29096]		1652	1702	1188	1297	1641	1629.27
ENSG00000006744	60528	ELAC2	protein_coding	HGNC Symbol	21	elaC ribonuclease Z 2 [Source:HGNC Symbol;Acc:HGNC:14198]		7043	7692	5755	6218	5659	6136
ENSG00000006747	85477	SCIN	protein_coding	HGNC Symbol	10	scinderin [Source:HGNC Symbol;Acc:HGNC:21695]		277.12	348	274.69	294.82	275	258.9
ENSG00000006756	414	ARSD	protein_coding	HGNC Symbol	7	arylsulfatase D [Source:HGNC Symbol;Acc:HGNC:717]		0	0	0	0	0	0
ENSG00000006757	8228	PNPLA4	protein_coding	HGNC Symbol	4	patatin like phospholipase domain containing 4 [Source:HGNC Symbol;Acc:HGNC:24887]		223	248	6	5	268	264
ENSG00000006788	8735	MYH13	protein_coding	HGNC Symbol	3	myosin heavy chain 13 [Source:HGNC Symbol;Acc:HGNC:7571]		1	0	0	0	3	1
ENSG00000006831	79602	ADIPOR2	protein_coding	HGNC Symbol	7	adiponectin receptor 2 [Source:HGNC Symbol;Acc:HGNC:24041]		3903	4445	3359	3638	3238	3468
ENSG00000006837	51265	CDKL3	protein_coding	HGNC Symbol	10	cyclin dependent kinase like 3 [Source:HGNC Symbol;Acc:HGNC:15483]		35.09	68.67	48.63	46.36	41.98	25.35
ENSG00000007001	151531	UPP2	protein_coding	HGNC Symbol	4	uridine phosphorylase 2 [Source:HGNC Symbol;Acc:HGNC:23061]		0	0	0	0	0	0
ENSG00000007038	10942	PRSS21	protein_coding	HGNC Symbol	10	serine protease 21 [Source:HGNC Symbol;Acc:HGNC:9485]		0	1	0	0	0	2
ENSG00000007047	57787	MARK4	protein_coding	HGNC Symbol	11	microtubule affinity regulating kinase 4 [Source:HGNC Symbol;Acc:HGNC:13538]		4326	4230	3324	3506	3652	3601
ENSG00000007062	8842	PROM1	protein_coding	HGNC Symbol	22	prominin 1 [Source:HGNC Symbol;Acc:HGNC:9454]		329	331	259	274	313	330
ENSG00000007080	115098	CCDC124	protein_coding	HGNC Symbol	4	coiled-coil domain containing 124 [Source:HGNC Symbol;Acc:HGNC:25171]		4895	5293	5287	5566	4145	3843
ENSG00000007129	90273	CEACAM21	protein_coding	HGNC Symbol	7	CEA cell adhesion molecule 21 [Source:HGNC Symbol;Acc:HGNC:28834]		0	0	1	0	0	0
ENSG00000007168	5048	PAFAH1B1	protein_coding	HGNC Symbol	30	platelet activating factor acetylhydrolase 1b regulatory subunit 1 [Source:HGNC Symbol;Acc:HGNC:8574]		4951	5661	3402.67	3806	4467	4245.23
ENSG00000007171	4843	NOS2	protein_coding	HGNC Symbol	3	nitric oxide synthase 2 [Source:HGNC Symbol;Acc:HGNC:7873]		209	214	115	95	254	262
ENSG00000007174	1770	DNAH9	protein_coding	HGNC Symbol	15	dynein axonemal heavy chain 9 [Source:HGNC Symbol;Acc:HGNC:2953]		0	3	2	1	3	1
ENSG00000007202	9703	KIAA0100	protein_coding	HGNC Symbol	16	KIAA0100 [Source:HGNC Symbol;Acc:HGNC:28960]		15313.8	17316.7	11091.2	11943	12465	11484
ENSG00000007216	9058	SLC13A2	protein_coding	HGNC Symbol	7	solute carrier family 13 member 2 [Source:HGNC Symbol;Acc:HGNC:10917]		0	0	1	1	1	0
ENSG00000007237	8522	GAS7	protein_coding	HGNC Symbol	19	growth arrest specific 7 [Source:HGNC Symbol;Acc:HGNC:4169]		659	682	368	443	648	519
ENSG00000007255	79090	TRAPPC6A	protein_coding	HGNC Symbol	5	trafficking protein particle complex 6A [Source:HGNC Symbol;Acc:HGNC:23069]		865	735	802	875	1219	1325
ENSG00000007264	4145	MATK	protein_coding	HGNC Symbol	15	megakaryocyte-associated tyrosine kinase [Source:HGNC Symbol;Acc:HGNC:6906]		658	539	1546	1624	1045	1141
ENSG00000007306	1087	CEACAM7	protein_coding	HGNC Symbol	4	CEA cell adhesion molecule 7 [Source:HGNC Symbol;Acc:HGNC:1819]		0	0	0	0	0	0
ENSG00000007312	974	CD79B	protein_coding	HGNC Symbol	6	CD79b molecule [Source:HGNC Symbol;Acc:HGNC:1699]		0	3	1.23	0	2	4
ENSG00000007314	6329	SCN4A	protein_coding	HGNC Symbol	3	sodium voltage-gated channel alpha subunit 4 [Source:HGNC Symbol;Acc:HGNC:10591]		1	2	0	1	0	3
ENSG00000007341	54879	ST7L	protein_coding	HGNC Symbol	28	suppression of tumorigenicity 7 like [Source:HGNC Symbol;Acc:HGNC:18441]		519.1	635.87	402.09	434.95	516.32	436.81
ENSG00000007350	8277	TKTL1	protein_coding	HGNC Symbol	8	transketolase like 1 [Source:HGNC Symbol;Acc:HGNC:11835]		11	6	13	8	10	8
ENSG00000007372	5080	PAX6	protein_coding	HGNC Symbol	82	paired box 6 [Source:HGNC Symbol;Acc:HGNC:8620]		811.57	1225.62	845.67	864.46	950.37	899
ENSG00000007376	113000	RPUSD1	protein_coding	HGNC Symbol	10	RNA pseudouridine synthase domain containing 1 [Source:HGNC Symbol;Acc:HGNC:14173]		1937.67	1827.91	1468.94	1638.98	1680.78	1487.98
ENSG00000007384	64285	RHBDF1	protein_coding	HGNC Symbol	11	rhomboid 5 homolog 1 [Source:HGNC Symbol;Acc:HGNC:20561]		687	761	549	566	560	534
ENSG00000007392	55692	LUC7L	protein_coding	HGNC Symbol	21	LUC7 like [Source:HGNC Symbol;Acc:HGNC:6723]		1227	1698	1513	1557	1063	1081
ENSG00000007402	9254	CACNA2D2	protein_coding	HGNC Symbol	8	calcium voltage-gated channel auxiliary subunit alpha2delta 2 [Source:HGNC Symbol;Acc:HGNC:1400]		944.93	1120	594.86	638	851	705.69
ENSG00000007516	8938	BAIAP3	protein_coding	HGNC Symbol	16	BAI1 associated protein 3 [Source:HGNC Symbol;Acc:HGNC:948]		148.51	132.55	109.19	129.54	139.45	137.3
ENSG00000007520	115939	TSR3	protein_coding	HGNC Symbol	2	TSR3 ribosome maturation factor [Source:HGNC Symbol;Acc:HGNC:14175]		2777.49	2732.45	2114.81	2450.46	2677.55	2544.7
ENSG00000007541	9091	PIGQ	protein_coding	HGNC Symbol	25	phosphatidylinositol glycan anchor biosynthesis class Q [Source:HGNC Symbol;Acc:HGNC:14135]		2734.03	2168.82	2071.68	2181.74	2587.29	2347.1
ENSG00000007545	57585	CRAMP1	protein_coding	HGNC Symbol	9	cramped chromatin regulator homolog 1 [Source:HGNC Symbol;Acc:HGNC:14122]		2194.96	2122.09	2246.92	2350.49	2145.08	1986.9
ENSG00000007866	7005	TEAD3	protein_coding	HGNC Symbol	3	TEA domain transcription factor 3 [Source:HGNC Symbol;Acc:HGNC:11716]		1755	1831	1118	1316	1284	1277
ENSG00000007908	6401	SELE	protein_coding	HGNC Symbol	7	selectin E [Source:HGNC Symbol;Acc:HGNC:10718]		0	0	3	0	0	0
ENSG00000007923	55735	DNAJC11	protein_coding	HGNC Symbol	11	DnaJ heat shock protein family (Hsp40) member C11 [Source:HGNC Symbol;Acc:HGNC:25570]		3319.11	4180.51	3513.19	3681.82	2823.55	2898.34
ENSG00000007933	2328	FMO3	protein_coding	HGNC Symbol	6	flavin containing dimethylaniline monoxygenase 3 [Source:HGNC Symbol;Acc:HGNC:3771]		2	0	0	0	1	1
ENSG00000007944	29116	MYLIP	protein_coding	HGNC Symbol	2	myosin regulatory light chain interacting protein [Source:HGNC Symbol;Acc:HGNC:21155]		1231	1386	1166	1247	1109	1042
ENSG00000007952	27035	NOX1	protein_coding	HGNC Symbol	5	NADPH oxidase 1 [Source:HGNC Symbol;Acc:HGNC:7889]		4	2	0	0	0	3
ENSG00000007968	1870	E2F2	protein_coding	HGNC Symbol	2	E2F transcription factor 2 [Source:HGNC Symbol;Acc:HGNC:3114]		1967	2003	1606	1805	1945	1716
ENSG00000008018	5689	PSMB1	protein_coding	HGNC Symbol	2	proteasome 20S subunit beta 1 [Source:HGNC Symbol;Acc:HGNC:9537]		6105	6562	5248	5794	5333	5324
ENSG00000008056	6853	SYN1	protein_coding	HGNC Symbol	5	synapsin I [Source:HGNC Symbol;Acc:HGNC:11494]		29	29	16	13	11	12
ENSG00000008083	3720	JARID2	protein_coding	HGNC Symbol	3	jumonji and AT-rich interaction domain containing 2 [Source:HGNC Symbol;Acc:HGNC:6196]		3750	4300	3424	3656	3363	2988
ENSG00000008086	6792	CDKL5	protein_coding	HGNC Symbol	13	cyclin dependent kinase like 5 [Source:HGNC Symbol;Acc:HGNC:11411]		378	464	381	395	362	321
ENSG00000008118	57172	CAMK1G	protein_coding	HGNC Symbol	5	calcium/calmodulin dependent protein kinase IG [Source:HGNC Symbol;Acc:HGNC:14585]		18	19	11	16	17	13
ENSG00000008128	728642	CDK11A	protein_coding	HGNC Symbol	23	cyclin dependent kinase 11A [Source:HGNC Symbol;Acc:HGNC:1730]		1337.4	2108.48	1416	1390.19	1175.44	1044
ENSG00000008130	65220	NADK	protein_coding	HGNC Symbol	17	NAD kinase [Source:HGNC Symbol;Acc:HGNC:29831]		3923	3682	4022	4316	3991	4213
ENSG00000008196	7021	TFAP2B	protein_coding	HGNC Symbol	3	transcription factor AP-2 beta [Source:HGNC Symbol;Acc:HGNC:11743]		0	0	0	0	0	0
ENSG00000008197	83741	TFAP2D	protein_coding	HGNC Symbol	2	transcription factor AP-2 delta [Source:HGNC Symbol;Acc:HGNC:15581]		0	0	0	0	0	0
ENSG00000008226	9940	DLEC1	protein_coding	HGNC Symbol	7	DLEC1 cilia and flagella associated protein [Source:HGNC Symbol;Acc:HGNC:2899]		8.81	20.08	11.01	7.08	13.83	5.28
ENSG00000008256	9265	CYTH3	protein_coding	HGNC Symbol	11	cytohesin 3 [Source:HGNC Symbol;Acc:HGNC:9504]		1461	1728	1090	1097	1626	1461
ENSG00000008277	53616	ADAM22	protein_coding	HGNC Symbol	11	ADAM metallopeptidase domain 22 [Source:HGNC Symbol;Acc:HGNC:201]		1069	1337	1120	1288	1159	1014
ENSG00000008282	6856	SYPL1	protein_coding	HGNC Symbol	7	synaptophysin like 1 [Source:HGNC Symbol;Acc:HGNC:11507]		1274	1263	1303	1465	1325	1331
ENSG00000008283	1534	CYB561	protein_coding	HGNC Symbol	21	cytochrome b561 [Source:HGNC Symbol;Acc:HGNC:2571]		1073	1059	698	745	909	882
ENSG00000008294	9043	SPAG9	protein_coding	HGNC Symbol	22	sperm associated antigen 9 [Source:HGNC Symbol;Acc:HGNC:14524]		6721	8107	7405	8258	6939	5763
ENSG00000008300	1951	CELSR3	protein_coding	HGNC Symbol	4	cadherin EGF LAG seven-pass G-type receptor 3 [Source:HGNC Symbol;Acc:HGNC:3230]		438	429	450	491	425	369
ENSG00000008311	10157	AASS	protein_coding	HGNC Symbol	7	aminoadipate-semialdehyde synthase [Source:HGNC Symbol;Acc:HGNC:17366]		1546	2104	1866	2042	1318	1154
ENSG00000008323	55200	PLEKHG6	protein_coding	HGNC Symbol	9	pleckstrin homology and RhoGEF domain containing G6 [Source:HGNC Symbol;Acc:HGNC:25562]		258	273	34	41	167	193
ENSG00000008324	51188	SS18L2	protein_coding	HGNC Symbol	3	SS18 like 2 [Source:HGNC Symbol;Acc:HGNC:15593]		165	142	127.07	159.39	130.34	119
ENSG00000008382	84954	MPND	protein_coding	HGNC Symbol	8	MPN domain containing [Source:HGNC Symbol;Acc:HGNC:25934]		788.49	906.76	774.13	756.71	1076.82	930.74
ENSG00000008394	4257	MGST1	protein_coding	HGNC Symbol	19	microsomal glutathione S-transferase 1 [Source:HGNC Symbol;Acc:HGNC:7061]		145	109	281	319	111	146
ENSG00000008405	1407	CRY1	protein_coding	HGNC Symbol	5	cryptochrome circadian regulator 1 [Source:HGNC Symbol;Acc:HGNC:2384]		728	780	631	721	639	686
ENSG00000008438	8993	PGLYRP1	protein_coding	HGNC Symbol	1	peptidoglycan recognition protein 1 [Source:HGNC Symbol;Acc:HGNC:8904]		1	1	4	3	2	0
ENSG00000008441	4784	NFIX	protein_coding	HGNC Symbol	15	nuclear factor I X [Source:HGNC Symbol;Acc:HGNC:7788]		2049	2415	1936	2090	1839	1634
ENSG00000008513	6482	ST3GAL1	protein_coding	HGNC Symbol	16	ST3 beta-galactoside alpha-2,3-sialyltransferase 1 [Source:HGNC Symbol;Acc:HGNC:10862]		1120	1103	1759	1924	1372	1397
ENSG00000008516	64386	MMP25	protein_coding	HGNC Symbol	4	matrix metallopeptidase 25 [Source:HGNC Symbol;Acc:HGNC:14246]		67.15	66.68	51.15	62.82	41.97	49.95
ENSG00000008517	9235	IL32	protein_coding	HGNC Symbol	36	interleukin 32 [Source:HGNC Symbol;Acc:HGNC:16830]		82	79	98	121	103	174
ENSG00000008710	5310	PKD1	protein_coding	HGNC Symbol	40	polycystin 1, transient receptor potential channel interacting [Source:HGNC Symbol;Acc:HGNC:9008]		3819.97	3043.68	3718.23	3944.78	3641.53	3307.66
ENSG00000008735	23542	MAPK8IP2	protein_coding	HGNC Symbol	2	mitogen-activated protein kinase 8 interacting protein 2 [Source:HGNC Symbol;Acc:HGNC:6883]		2840	2675	1322	1421	2171	1919
ENSG00000008838	9862	MED24	protein_coding	HGNC Symbol	34	mediator complex subunit 24 [Source:HGNC Symbol;Acc:HGNC:22963]		6782	6713	6505	7111	6497	6656
ENSG00000008853	23221	RHOBTB2	protein_coding	HGNC Symbol	8	Rho related BTB domain containing 2 [Source:HGNC Symbol;Acc:HGNC:18756]		562.86	529.34	395.49	468.11	432.4	447.97
ENSG00000008869	54497	HEATR5B	protein_coding	HGNC Symbol	5	HEAT repeat containing 5B [Source:HGNC Symbol;Acc:HGNC:29273]		1314	1378	1336	1481	1264	982
ENSG00000008952	7095	SEC62	protein_coding	HGNC Symbol	10	SEC62 homolog, preprotein translocation factor [Source:HGNC Symbol;Acc:HGNC:11846]		2385	3407	2054	2188	2063	1995
ENSG00000008988	6224	RPS20	protein_coding	HGNC Symbol	12	ribosomal protein S20 [Source:HGNC Symbol;Acc:HGNC:10405]		7637.89	9644.87	8905.38	9450.99	8975.43	8269.43
ENSG00000009307	7812	CSDE1	protein_coding	HGNC Symbol	18	cold shock domain containing E1 [Source:HGNC Symbol;Acc:HGNC:29905]		17005	20228	20988	23040	16874	15931
ENSG00000009335	9690	UBE3C	protein_coding	HGNC Symbol	9	ubiquitin protein ligase E3C [Source:HGNC Symbol;Acc:HGNC:16803]		5048	5556	4598	4992	4307	4341
ENSG00000009413	5980	REV3L	protein_coding	HGNC Symbol	13	REV3 like, DNA directed polymerase zeta catalytic subunit [Source:HGNC Symbol;Acc:HGNC:9968]		2462.86	2841.95	2386.8	2600.25	2387.93	1766.15
ENSG00000009694	10178	TENM1	protein_coding	HGNC Symbol	3	teneurin transmembrane protein 1 [Source:HGNC Symbol;Acc:HGNC:8117]		2	4	8	11	2	1
ENSG00000009709	5081	PAX7	protein_coding	HGNC Symbol	3	paired box 7 [Source:HGNC Symbol;Acc:HGNC:8621]		256	317	304	332	200	175
ENSG00000009724	10747	MASP2	protein_coding	HGNC Symbol	4	mannan binding lectin serine peptidase 2 [Source:HGNC Symbol;Acc:HGNC:6902]		40	60	61	59	45	32
ENSG00000009765	389434	IYD	protein_coding	HGNC Symbol	9	iodotyrosine deiodinase [Source:HGNC Symbol;Acc:HGNC:21071]		0	0	0	0	1	0
ENSG00000009780	199870	FAM76A	protein_coding	HGNC Symbol	7	family with sequence similarity 76 member A [Source:HGNC Symbol;Acc:HGNC:28530]		403	466	289	334	343.83	372
ENSG00000009790	80342	TRAF3IP3	protein_coding	HGNC Symbol	16	TRAF3 interacting protein 3 [Source:HGNC Symbol;Acc:HGNC:30766]		2.05	2.11	3.3	1.15	1.09	3.31
ENSG00000009830	29954	POMT2	protein_coding	HGNC Symbol	23	protein O-mannosyltransferase 2 [Source:HGNC Symbol;Acc:HGNC:19743]		1295	1212	1133	1191	1050	890
ENSG00000009844	51534	VTA1	protein_coding	HGNC Symbol	5	vesicle trafficking 1 [Source:HGNC Symbol;Acc:HGNC:20954]		2731	3290	2243	2451	2348	2301
ENSG00000009950	51085	MLXIPL	protein_coding	HGNC Symbol	11	MLX interacting protein like [Source:HGNC Symbol;Acc:HGNC:12744]		622	795	984	898.15	688	651
ENSG00000009954	9031	BAZ1B	protein_coding	HGNC Symbol	3	bromodomain adjacent to zinc finger domain 1B [Source:HGNC Symbol;Acc:HGNC:961]		10344	13718	9466	10204	8447	7813
ENSG00000010017	10048	RANBP9	protein_coding	HGNC Symbol	2	RAN binding protein 9 [Source:HGNC Symbol;Acc:HGNC:13727]		2696.16	3156.35	2294.05	2584.13	2307	2079.24
ENSG00000010030	51513	ETV7	protein_coding	HGNC Symbol	8	ETS variant transcription factor 7 [Source:HGNC Symbol;Acc:HGNC:18160]		113	155	14	26	36	199
ENSG00000010072	83932	SPRTN	protein_coding	HGNC Symbol	6	SprT-like N-terminal domain [Source:HGNC Symbol;Acc:HGNC:25356]		934.49	1153.05	903.63	1031.96	830.34	871.47
ENSG00000010165	51603	EEF1AKNMT	protein_coding	HGNC Symbol	7	eEF1A lysine and N-terminal methyltransferase [Source:HGNC Symbol;Acc:HGNC:24248]		1720	1797	1494	1532	1479	1435
ENSG00000010219	8798	DYRK4	protein_coding	HGNC Symbol	17	dual specificity tyrosine phosphorylation regulated kinase 4 [Source:HGNC Symbol;Acc:HGNC:3095]		672.72	728.84	574	626	723.02	734.47
ENSG00000010244	7756	ZNF207	protein_coding	HGNC Symbol	17	zinc finger protein 207 [Source:HGNC Symbol;Acc:HGNC:12998]		5089	6555.98	4533	4887	5246	5315
ENSG00000010256	7384	UQCRC1	protein_coding	HGNC Symbol	10	ubiquinol-cytochrome c reductase core protein 1 [Source:HGNC Symbol;Acc:HGNC:12585]		4910	4663	5019	5343	4868	5023
ENSG00000010270	83930	STARD3NL	protein_coding	HGNC Symbol	7	STARD3 N-terminal like [Source:HGNC Symbol;Acc:HGNC:19169]		896	969	590	689	939	970
ENSG00000010278	928	CD9	protein_coding	HGNC Symbol	16	CD9 molecule [Source:HGNC Symbol;Acc:HGNC:1709]		1553	1490	793	855	1329	1382
ENSG00000010282	57467	HHATL	protein_coding	HGNC Symbol	12	hedgehog acyltransferase like [Source:HGNC Symbol;Acc:HGNC:13242]		0	1	1	0	1	1
ENSG00000010292	9918	NCAPD2	protein_coding	HGNC Symbol	13	non-SMC condensin I complex subunit D2 [Source:HGNC Symbol;Acc:HGNC:24305]		10754.4	11684.9	9990.39	11388.1	9979.25	9128.61
ENSG00000010295	25900	IFFO1	protein_coding	HGNC Symbol	12	intermediate filament family orphan 1 [Source:HGNC Symbol;Acc:HGNC:24970]		1085	1355	1063	1161	1008	978
ENSG00000010310	2696	GIPR	protein_coding	HGNC Symbol	9	gastric inhibitory polypeptide receptor [Source:HGNC Symbol;Acc:HGNC:4271]		33	51	72	67	29	48
ENSG00000010318	51533	PHF7	protein_coding	HGNC Symbol	11	PHD finger protein 7 [Source:HGNC Symbol;Acc:HGNC:18458]		179	166	173	158	172	146
ENSG00000010319	56920	SEMA3G	protein_coding	HGNC Symbol	3	semaphorin 3G [Source:HGNC Symbol;Acc:HGNC:30400]		51	48	36	58	75	57
ENSG00000010322	11188	NISCH	protein_coding	HGNC Symbol	14	nischarin [Source:HGNC Symbol;Acc:HGNC:18006]		3049	3382	3538	3693	3363	3089
ENSG00000010327	23166	STAB1	protein_coding	HGNC Symbol	9	stabilin 1 [Source:HGNC Symbol;Acc:HGNC:18628]		2	4.02	0	10.01	1	2
ENSG00000010361	80199	FUZ	protein_coding	HGNC Symbol	18	fuzzy planar cell polarity protein [Source:HGNC Symbol;Acc:HGNC:26219]		1465.42	1273.22	1272.69	1349.23	1710.73	1637.77
ENSG00000010379	6540	SLC6A13	protein_coding	HGNC Symbol	12	solute carrier family 6 member 13 [Source:HGNC Symbol;Acc:HGNC:11046]		5	10	8	8	3	4
ENSG00000010404	3423	IDS	protein_coding	HGNC Symbol	8	iduronate 2-sulfatase [Source:HGNC Symbol;Acc:HGNC:5389]		2793.45	3063.42	2436.16	2702.21	2565.8	2419.06
ENSG00000010438	5646	PRSS3	protein_coding	HGNC Symbol	8	serine protease 3 [Source:HGNC Symbol;Acc:HGNC:9486]		12	14	3	2	8	10
ENSG00000010539	7752	ZNF200	protein_coding	HGNC Symbol	10	zinc finger protein 200 [Source:HGNC Symbol;Acc:HGNC:12993]		554	554	400	388.17	474.8	450
ENSG00000010610	920	CD4	protein_coding	HGNC Symbol	12	CD4 molecule [Source:HGNC Symbol;Acc:HGNC:1678]		10	13	15	6	5	9
ENSG00000010626	10233	LRRC23	protein_coding	HGNC Symbol	15	leucine rich repeat containing 23 [Source:HGNC Symbol;Acc:HGNC:19138]		177.81	207.93	272.77	289.87	264.63	350.73
ENSG00000010671	695	BTK	protein_coding	HGNC Symbol	10	Bruton tyrosine kinase [Source:HGNC Symbol;Acc:HGNC:1133]		24	13	12	14	9	14
ENSG00000010704	3077	HFE	protein_coding	HGNC Symbol	14	homeostatic iron regulator [Source:HGNC Symbol;Acc:HGNC:4886]		7	3	2	1	2	4
ENSG00000010803	22955	SCMH1	protein_coding	HGNC Symbol	17	Scm polycomb group protein homolog 1 [Source:HGNC Symbol;Acc:HGNC:19003]		1844.95	2204.74	1704.73	1911.76	2154.91	1750.99
ENSG00000010810	2534	FYN	protein_coding	HGNC Symbol	29	FYN proto-oncogene, Src family tyrosine kinase [Source:HGNC Symbol;Acc:HGNC:4037]		4307	5056	3707	4107	4263	4013
ENSG00000010818	3097	HIVEP2	protein_coding	HGNC Symbol	5	HIVEP zinc finger 2 [Source:HGNC Symbol;Acc:HGNC:4921]		1995.62	2411	1987	2196	1941	1606
ENSG00000010932	2326	FMO1	protein_coding	HGNC Symbol	8	flavin containing dimethylaniline monoxygenase 1 [Source:HGNC Symbol;Acc:HGNC:3769]		3	1	0	1	5	0
ENSG00000011007	6924	ELOA	protein_coding	HGNC Symbol	4	elongin A [Source:HGNC Symbol;Acc:HGNC:11620]		3041.81	3698.53	2630.88	3065.16	2179.49	2166.31
ENSG00000011009	11313	LYPLA2	protein_coding	HGNC Symbol	10	lysophospholipase 2 [Source:HGNC Symbol;Acc:HGNC:6738]		1570.73	1634.48	1531.58	1714.05	1486.26	1497.28
ENSG00000011021	1185	CLCN6	protein_coding	HGNC Symbol	10	chloride voltage-gated channel 6 [Source:HGNC Symbol;Acc:HGNC:2024]		612	721.01	621	625	490	468.09
ENSG00000011028	9902	MRC2	protein_coding	HGNC Symbol	7	mannose receptor C type 2 [Source:HGNC Symbol;Acc:HGNC:16875]		2289.74	2021.64	1587.51	1568.09	1745.87	1663.95
ENSG00000011052	654364	NME1-NME2	protein_coding	HGNC Symbol	3	NME1-NME2 readthrough [Source:HGNC Symbol;Acc:HGNC:33531]		177.15	291.72	443.58	489.62	281.48	444.61
ENSG00000011083	6534	SLC6A7	protein_coding	HGNC Symbol	3	solute carrier family 6 member 7 [Source:HGNC Symbol;Acc:HGNC:11054]		0	0	0	0	0	0
ENSG00000011105	10867	TSPAN9	protein_coding	HGNC Symbol	9	tetraspanin 9 [Source:HGNC Symbol;Acc:HGNC:21640]		1147	1149	826	887	922	969
ENSG00000011114	55727	BTBD7	protein_coding	HGNC Symbol	8	BTB domain containing 7 [Source:HGNC Symbol;Acc:HGNC:18269]		1233	1434	1151	1327	1339	1209
ENSG00000011132	9546	APBA3	protein_coding	HGNC Symbol	8	amyloid beta precursor protein binding family A member 3 [Source:HGNC Symbol;Acc:HGNC:580]		671	611.92	646	750	690	707
ENSG00000011143	54903	MKS1	protein_coding	HGNC Symbol	13	MKS transition zone complex subunit 1 [Source:HGNC Symbol;Acc:HGNC:7121]		1201	1289	992.99	1146	1349	1371.99
ENSG00000011198	51099	ABHD5	protein_coding	HGNC Symbol	16	abhydrolase domain containing 5, lysophosphatidic acid acyltransferase [Source:HGNC Symbol;Acc:HGNC:21396]		375	447	342	398	298	286
ENSG00000011201	3730	ANOS1	protein_coding	HGNC Symbol	3	anosmin 1 [Source:HGNC Symbol;Acc:HGNC:6211]		2106	2340	2080	2235	2154	1674
ENSG00000011243	26993	AKAP8L	protein_coding	HGNC Symbol	20	A-kinase anchoring protein 8 like [Source:HGNC Symbol;Acc:HGNC:29857]		4011.72	5019.41	4358	4730.61	3355.14	4046.44
ENSG00000011258	54799	MBTD1	protein_coding	HGNC Symbol	7	mbt domain containing 1 [Source:HGNC Symbol;Acc:HGNC:19866]		1289	1539	1202	1324	1437	1257
ENSG00000011260	51096	UTP18	protein_coding	HGNC Symbol	7	UTP18 small subunit processome component [Source:HGNC Symbol;Acc:HGNC:24274]		2986	3156	2619	2854	2722	2864
ENSG00000011275	54476	RNF216	protein_coding	HGNC Symbol	9	ring finger protein 216 [Source:HGNC Symbol;Acc:HGNC:21698]		3240.69	3512.09	2340	2594	3426	2958
ENSG00000011295	54902	TTC19	protein_coding	HGNC Symbol	10	tetratricopeptide repeat domain 19 [Source:HGNC Symbol;Acc:HGNC:26006]		2131.61	2478.41	1664.56	1804.85	2649	2411.24
ENSG00000011304	5725	PTBP1	protein_coding	HGNC Symbol	22	polypyrimidine tract binding protein 1 [Source:HGNC Symbol;Acc:HGNC:9583]		23164	25750	24816	26686	21297	19783
ENSG00000011332	8193	DPF1	protein_coding	HGNC Symbol	17	double PHD fingers 1 [Source:HGNC Symbol;Acc:HGNC:20225]		1021	1258	923	1011	972	869
ENSG00000011347	9066	SYT7	protein_coding	HGNC Symbol	10	synaptotagmin 7 [Source:HGNC Symbol;Acc:HGNC:11514]		282	292	277	346	357	240
ENSG00000011376	23395	LARS2	protein_coding	HGNC Symbol	12	leucyl-tRNA synthetase 2, mitochondrial [Source:HGNC Symbol;Acc:HGNC:17095]		1765	1884	1378	1500	1392	1471
ENSG00000011405	5286	PIK3C2A	protein_coding	HGNC Symbol	5	phosphatidylinositol-4-phosphate 3-kinase catalytic subunit type 2 alpha [Source:HGNC Symbol;Acc:HGNC:8971]		2170	2750	1552	1804	1847	1447
ENSG00000011422	5329	PLAUR	protein_coding	HGNC Symbol	16	plasminogen activator, urokinase receptor [Source:HGNC Symbol;Acc:HGNC:9053]		533	538	418	463	482	529
ENSG00000011426	54443	ANLN	protein_coding	HGNC Symbol	13	anillin actin binding protein [Source:HGNC Symbol;Acc:HGNC:14082]		3484	4937	2680	2802	3016	2985
ENSG00000011451	58525	WIZ	protein_coding	HGNC Symbol	12	WIZ zinc finger [Source:HGNC Symbol;Acc:HGNC:30917]		4515	4458	3899	4304	3806	3163
ENSG00000011454	23637	RABGAP1	protein_coding	HGNC Symbol	11	RAB GTPase activating protein 1 [Source:HGNC Symbol;Acc:HGNC:17155]		2000	2565	1497	1705	1744	1511
ENSG00000011465	1634	DCN	protein_coding	HGNC Symbol	20	decorin [Source:HGNC Symbol;Acc:HGNC:2705]		4	0	0	4	3	3
ENSG00000011478	54814	QPCTL	protein_coding	HGNC Symbol	4	glutaminyl-peptide cyclotransferase like [Source:HGNC Symbol;Acc:HGNC:25952]		788	721	838	810	744	789
ENSG00000011485	5536	PPP5C	protein_coding	HGNC Symbol	15	protein phosphatase 5 catalytic subunit [Source:HGNC Symbol;Acc:HGNC:9322]		7419	7695	7437	7795	7008	7323
ENSG00000011523	23177	CEP68	protein_coding	HGNC Symbol	5	centrosomal protein 68 [Source:HGNC Symbol;Acc:HGNC:29076]		1303	1388	1306	1419.44	1296.16	1264
ENSG00000011566	8491	MAP4K3	protein_coding	HGNC Symbol	13	mitogen-activated protein kinase kinase kinase kinase 3 [Source:HGNC Symbol;Acc:HGNC:6865]		892	1077	759	950	849	827
ENSG00000011590	27033	ZBTB32	protein_coding	HGNC Symbol	6	zinc finger and BTB domain containing 32 [Source:HGNC Symbol;Acc:HGNC:16763]		4	7	3	10	6	1
ENSG00000011600	7305	TYROBP	protein_coding	HGNC Symbol	9	transmembrane immune signaling adaptor TYROBP [Source:HGNC Symbol;Acc:HGNC:12449]		0	0	0	0	0	0
ENSG00000011638	57146	TMEM159	protein_coding	HGNC Symbol	9	transmembrane protein 159 [Source:HGNC Symbol;Acc:HGNC:30136]		218	179	212	235	226	281
ENSG00000011677	2556	GABRA3	protein_coding	HGNC Symbol	4	gamma-aminobutyric acid type A receptor subunit alpha3 [Source:HGNC Symbol;Acc:HGNC:4077]		0	1	0	0	3	3
ENSG00000012048	672	BRCA1	protein_coding	HGNC Symbol	34	BRCA1 DNA repair associated [Source:HGNC Symbol;Acc:HGNC:1100]		3911	5350.18	2851.12	3184	3382	3135
ENSG00000012061	2067	ERCC1	protein_coding	HGNC Symbol	17	ERCC excision repair 1, endonuclease non-catalytic subunit [Source:HGNC Symbol;Acc:HGNC:3433]		2155.64	2215.45	2116.29	2282.29	2492.67	2376.49
ENSG00000012124	933	CD22	protein_coding	HGNC Symbol	34	CD22 molecule [Source:HGNC Symbol;Acc:HGNC:1643]		8	1	3	0	5	2
ENSG00000012171	7869	SEMA3B	protein_coding	HGNC Symbol	15	semaphorin 3B [Source:HGNC Symbol;Acc:HGNC:10724]		200	177	288	296	212	212
ENSG00000012174	51360	MBTPS2	protein_coding	HGNC Symbol	3	membrane bound transcription factor peptidase, site 2 [Source:HGNC Symbol;Acc:HGNC:15455]		2101.25	2194.26	1473.18	1730.63	2078.24	1961.98
ENSG00000012211	4007	PRICKLE3	protein_coding	HGNC Symbol	8	prickle planar cell polarity protein 3 [Source:HGNC Symbol;Acc:HGNC:6645]		699.12	731.08	760.57	807.07	607.29	699.59
ENSG00000012223	4057	LTF	protein_coding	HGNC Symbol	9	lactotransferrin [Source:HGNC Symbol;Acc:HGNC:6720]		1	3	2	2	5	1
ENSG00000012232	2137	EXTL3	protein_coding	HGNC Symbol	14	exostosin like glycosyltransferase 3 [Source:HGNC Symbol;Acc:HGNC:3518]		2910	2708	2456	2631	2719	2940
ENSG00000012504	9971	NR1H4	protein_coding	HGNC Symbol	11	nuclear receptor subfamily 1 group H member 4 [Source:HGNC Symbol;Acc:HGNC:7967]		3	2	1	0	0	0
ENSG00000012660	60481	ELOVL5	protein_coding	HGNC Symbol	7	ELOVL fatty acid elongase 5 [Source:HGNC Symbol;Acc:HGNC:21308]		6053	7288	5011	5513	4769	4462
ENSG00000012779	240	ALOX5	protein_coding	HGNC Symbol	8	arachidonate 5-lipoxygenase [Source:HGNC Symbol;Acc:HGNC:435]		171	204	167	175	239	264
ENSG00000012817	8284	KDM5D	protein_coding	HGNC Symbol	10	lysine demethylase 5D [Source:HGNC Symbol;Acc:HGNC:11115]		0	1	0	0	0	1
ENSG00000012822	57658	CALCOCO1	protein_coding	HGNC Symbol	22	calcium binding and coiled-coil domain 1 [Source:HGNC Symbol;Acc:HGNC:29306]		1522	2002	1483	1617	1753	1723
ENSG00000012963	55148	UBR7	protein_coding	HGNC Symbol	7	ubiquitin protein ligase E3 component n-recognin 7 [Source:HGNC Symbol;Acc:HGNC:20344]		2532	2876	2416	2547	2197	2186
ENSG00000012983	11183	MAP4K5	protein_coding	HGNC Symbol	10	mitogen-activated protein kinase kinase kinase kinase 5 [Source:HGNC Symbol;Acc:HGNC:6867]		1957	2452	1775	1951.98	1927.97	1531.98
ENSG00000013016	30845	EHD3	protein_coding	HGNC Symbol	1	EH domain containing 3 [Source:HGNC Symbol;Acc:HGNC:3244]		940	942	849	919	939	920
ENSG00000013275	5704	PSMC4	protein_coding	HGNC Symbol	6	proteasome 26S subunit, ATPase 4 [Source:HGNC Symbol;Acc:HGNC:9551]		9988	11239	7997	8576	7928	7652
ENSG00000013288	23324	MAN2B2	protein_coding	HGNC Symbol	5	mannosidase alpha class 2B member 2 [Source:HGNC Symbol;Acc:HGNC:29623]		1446	1504	1028	1076	1212	1208
ENSG00000013293	57709	SLC7A14	protein_coding	HGNC Symbol	2	solute carrier family 7 member 14 [Source:HGNC Symbol;Acc:HGNC:29326]		2	0	0	0	1	1
ENSG00000013297	5010	CLDN11	protein_coding	HGNC Symbol	7	claudin 11 [Source:HGNC Symbol;Acc:HGNC:8514]		9	9	13	6	5	5.28
ENSG00000013306	51629	SLC25A39	protein_coding	HGNC Symbol	17	solute carrier family 25 member 39 [Source:HGNC Symbol;Acc:HGNC:24279]		8184	7444	8910	9526	6847	6621
ENSG00000013364	9961	MVP	protein_coding	HGNC Symbol	19	major vault protein [Source:HGNC Symbol;Acc:HGNC:7531]		453.23	424	423	491.04	333.02	456
ENSG00000013374	51667	NUB1	protein_coding	HGNC Symbol	12	negative regulator of ubiquitin like proteins 1 [Source:HGNC Symbol;Acc:HGNC:17623]		3018.75	4331.69	2425.13	2493.54	2757.2	2940.64
ENSG00000013375	5238	PGM3	protein_coding	HGNC Symbol	22	phosphoglucomutase 3 [Source:HGNC Symbol;Acc:HGNC:8907]		2632.34	3183.09	1978.11	2314.48	2359.56	2466.37
ENSG00000013392	112611	RWDD2A	protein_coding	HGNC Symbol	1	RWD domain containing 2A [Source:HGNC Symbol;Acc:HGNC:21385]		430	454	298	311	453	420
ENSG00000013441	1195	CLK1	protein_coding	HGNC Symbol	15	CDC like kinase 1 [Source:HGNC Symbol;Acc:HGNC:2068]		623	833	610	741	407	475
ENSG00000013503	55703	POLR3B	protein_coding	HGNC Symbol	4	RNA polymerase III subunit B [Source:HGNC Symbol;Acc:HGNC:30348]		744	1028	836	882	711	733
ENSG00000013523	23357	ANGEL1	protein_coding	HGNC Symbol	6	angel homolog 1 [Source:HGNC Symbol;Acc:HGNC:19961]		1793.61	1724.4	1802.69	1992	1611.67	1786.93
ENSG00000013561	9604	RNF14	protein_coding	HGNC Symbol	16	ring finger protein 14 [Source:HGNC Symbol;Acc:HGNC:10058]		1334	1417	1140	1188	1202	1229
ENSG00000013563	1774	DNASE1L1	protein_coding	HGNC Symbol	12	deoxyribonuclease 1 like 1 [Source:HGNC Symbol;Acc:HGNC:2957]		943.53	915.26	785.06	888.39	918.49	1006.85
ENSG00000013573	1663	DDX11	protein_coding	HGNC Symbol	30	DEAD/H-box helicase 11 [Source:HGNC Symbol;Acc:HGNC:2736]		3917.58	4646.33	4528.78	4700.55	3814.93	3697.85
ENSG00000013583	50865	HEBP1	protein_coding	HGNC Symbol	5	heme binding protein 1 [Source:HGNC Symbol;Acc:HGNC:17176]		992	937	973	1040	1277	1231
ENSG00000013588	9052	GPRC5A	protein_coding	HGNC Symbol	6	G protein-coupled receptor class C group 5 member A [Source:HGNC Symbol;Acc:HGNC:9836]		2219	2184	786	851	1193	1262
ENSG00000013619	10046	MAMLD1	protein_coding	HGNC Symbol	7	mastermind like domain containing 1 [Source:HGNC Symbol;Acc:HGNC:2568]		548	675	461	563	499	357
ENSG00000013725	923	CD6	protein_coding	HGNC Symbol	14	CD6 molecule [Source:HGNC Symbol;Acc:HGNC:1691]		36	36	13	11	19	29
ENSG00000013810	10460	TACC3	protein_coding	HGNC Symbol	16	transforming acidic coiled-coil containing protein 3 [Source:HGNC Symbol;Acc:HGNC:11524]		4949	5568	4809.41	5193	3985	3637
ENSG00000014123	23376	UFL1	protein_coding	HGNC Symbol	2	UFM1 specific ligase 1 [Source:HGNC Symbol;Acc:HGNC:23039]		1459	1834	1439	1596	1508	1530
ENSG00000014138	23649	POLA2	protein_coding	HGNC Symbol	8	DNA polymerase alpha 2, accessory subunit [Source:HGNC Symbol;Acc:HGNC:30073]		1893.52	1908.65	1346.13	1386.71	1644.51	1643.01
ENSG00000014164	23144	ZC3H3	protein_coding	HGNC Symbol	2	zinc finger CCCH-type containing 3 [Source:HGNC Symbol;Acc:HGNC:28972]		1181	1106	1550	1643	1058	952
ENSG00000014216	823	CAPN1	protein_coding	HGNC Symbol	28	calpain 1 [Source:HGNC Symbol;Acc:HGNC:1476]		3785.05	3856.54	2718.17	2909.46	3073.99	2996.15
ENSG00000014257	55	ACP3	protein_coding	HGNC Symbol	9	acid phosphatase 3 [Source:HGNC Symbol;Acc:HGNC:125]		25	20	16	30	14	21
ENSG00000014641	4190	MDH1	protein_coding	HGNC Symbol	16	malate dehydrogenase 1 [Source:HGNC Symbol;Acc:HGNC:6970]		3643.21	3511.61	3448	3864.27	3285.09	3455.57
ENSG00000014824	10463	SLC30A9	protein_coding	HGNC Symbol	5	solute carrier family 30 member 9 [Source:HGNC Symbol;Acc:HGNC:1329]		1952	2266	1662	1840	1748	1751
ENSG00000014914	10903	MTMR11	protein_coding	HGNC Symbol	10	myotubularin related protein 11 [Source:HGNC Symbol;Acc:HGNC:24307]		154	189	135	127	120	165
ENSG00000014919	1355	COX15	protein_coding	HGNC Symbol	3	cytochrome c oxidase assembly homolog COX15 [Source:HGNC Symbol;Acc:HGNC:2263]		1896.1	2192.55	1748.37	1993.43	1977.28	1997.57
ENSG00000015133	440193	CCDC88C	protein_coding	HGNC Symbol	14	coiled-coil domain containing 88C [Source:HGNC Symbol;Acc:HGNC:19967]		1607	1968	2049	2140	1663	1490
ENSG00000015153	10138	YAF2	protein_coding	HGNC Symbol	19	YY1 associated factor 2 [Source:HGNC Symbol;Acc:HGNC:17363]		447	559	405	446	450	406
ENSG00000015171	10771	ZMYND11	protein_coding	HGNC Symbol	17	zinc finger MYND-type containing 11 [Source:HGNC Symbol;Acc:HGNC:16966]		1809	2621	1496	1658	1902	1718
ENSG00000015285	7454	WAS	protein_coding	HGNC Symbol	7	WASP actin nucleation promoting factor [Source:HGNC Symbol;Acc:HGNC:12731]		19	29	24	27	20	21
ENSG00000015413	1800	DPEP1	protein_coding	HGNC Symbol	9	dipeptidase 1 [Source:HGNC Symbol;Acc:HGNC:3002]		8	2	2	4	2	12
ENSG00000015475	637	BID	protein_coding	HGNC Symbol	11	BH3 interacting domain death agonist [Source:HGNC Symbol;Acc:HGNC:1050]		1487	1516	1414	1565	1548	1723
ENSG00000015479	9782	MATR3	protein_coding	HGNC Symbol	27	matrin 3 [Source:HGNC Symbol;Acc:HGNC:6912]		11102.1	17385.5	9268.8	10569.1	9029.22	7978.85
ENSG00000015520	29881	NPC1L1	protein_coding	HGNC Symbol	4	NPC1 like intracellular cholesterol transporter 1 [Source:HGNC Symbol;Acc:HGNC:7898]		56	53	69	90	79	70
ENSG00000015532	64132	XYLT2	protein_coding	HGNC Symbol	7	xylosyltransferase 2 [Source:HGNC Symbol;Acc:HGNC:15517]		3140	3565.83	2922	3048	2785	3114
ENSG00000015568	84220	RGPD5	protein_coding	HGNC Symbol	13	RANBP2 like and GRIP domain containing 5 [Source:HGNC Symbol;Acc:HGNC:32418]		1814.85	1988.81	969.55	1787.88	1538.04	1260.59
ENSG00000015592	81551	STMN4	protein_coding	HGNC Symbol	7	stathmin 4 [Source:HGNC Symbol;Acc:HGNC:16078]		12	10	8	5	7	7
ENSG00000015676	23386	NUDCD3	protein_coding	HGNC Symbol	11	NudC domain containing 3 [Source:HGNC Symbol;Acc:HGNC:22208]		3419	3390	2036	2296	3550	3746
ENSG00000016082	3670	ISL1	protein_coding	HGNC Symbol	3	ISL LIM homeobox 1 [Source:HGNC Symbol;Acc:HGNC:6132]		301	364	329	318	332	289
ENSG00000016391	55349	CHDH	protein_coding	HGNC Symbol	3	choline dehydrogenase [Source:HGNC Symbol;Acc:HGNC:24288]		479	523.7	449.84	444.01	584.31	454.13
ENSG00000016402	53832	IL20RA	protein_coding	HGNC Symbol	8	interleukin 20 receptor subunit alpha [Source:HGNC Symbol;Acc:HGNC:6003]		531	527	257	314	428	470
ENSG00000016490	1179	CLCA1	protein_coding	HGNC Symbol	2	chloride channel accessory 1 [Source:HGNC Symbol;Acc:HGNC:2015]		0	0	0	0	0	0
ENSG00000016602	22802	CLCA4	protein_coding	HGNC Symbol	2	chloride channel accessory 4 [Source:HGNC Symbol;Acc:HGNC:2018]		0	0	0	0	0	0
ENSG00000016864	55830	GLT8D1	protein_coding	HGNC Symbol	15	glycosyltransferase 8 domain containing 1 [Source:HGNC Symbol;Acc:HGNC:24870]		976.63	1082.39	841.39	890.66	1046.8	1006.86
ENSG00000017260	27032	ATP2C1	protein_coding	HGNC Symbol	24	ATPase secretory pathway Ca2+ transporting 1 [Source:HGNC Symbol;Acc:HGNC:13211]		1989.2	2216.17	1742.88	2085.61	1686.62	1808.41
ENSG00000017427	3479	IGF1	protein_coding	HGNC Symbol	7	insulin like growth factor 1 [Source:HGNC Symbol;Acc:HGNC:5464]		0	3.29	2	0	0	1
ENSG00000017483	92745	SLC38A5	protein_coding	HGNC Symbol	14	solute carrier family 38 member 5 [Source:HGNC Symbol;Acc:HGNC:18070]		2	9	5	7	3	1
ENSG00000017797	10928	RALBP1	protein_coding	HGNC Symbol	6	ralA binding protein 1 [Source:HGNC Symbol;Acc:HGNC:9841]		5689	7271.26	5779.73	6330.71	5019	4706
ENSG00000018189	22902	RUFY3	protein_coding	HGNC Symbol	15	RUN and FYVE domain containing 3 [Source:HGNC Symbol;Acc:HGNC:30285]		813.51	980	925	983	916	872
ENSG00000018236	1272	CNTN1	protein_coding	HGNC Symbol	11	contactin 1 [Source:HGNC Symbol;Acc:HGNC:2171]		159	184	471	520	252	317
ENSG00000018280	6556	SLC11A1	protein_coding	HGNC Symbol	18	solute carrier family 11 member 1 [Source:HGNC Symbol;Acc:HGNC:10907]		23	32	13	23	28	28
ENSG00000018408	25937	WWTR1	protein_coding	HGNC Symbol	12	WW domain containing transcription regulator 1 [Source:HGNC Symbol;Acc:HGNC:24042]		1328.39	1520.35	1295.62	1392.15	1315.53	1158.01
ENSG00000018510	8540	AGPS	protein_coding	HGNC Symbol	5	alkylglycerone phosphate synthase [Source:HGNC Symbol;Acc:HGNC:327]		2824	3640	2690.43	2962	2549	2271
ENSG00000018607	646915	ZNF806	transcribed_unprocessed_pseudogene	HGNC Symbol	3	zinc finger protein 806 [Source:HGNC Symbol;Acc:HGNC:33228]		0	1	0	0	0	0
ENSG00000018610	63932	CXorf56	protein_coding	HGNC Symbol	4	chromosome X open reading frame 56 [Source:HGNC Symbol;Acc:HGNC:26239]		788	1021.99	751.89	800	846.99	812
ENSG00000018625	477	ATP1A2	protein_coding	HGNC Symbol	8	ATPase Na+/K+ transporting subunit alpha 2 [Source:HGNC Symbol;Acc:HGNC:800]		4	3	1	2	3	5
ENSG00000018699	55622	TTC27	protein_coding	HGNC Symbol	7	tetratricopeptide repeat domain 27 [Source:HGNC Symbol;Acc:HGNC:25986]		575	692	625	664	527	520
ENSG00000018869	147948	ZNF582	protein_coding	HGNC Symbol	6	zinc finger protein 582 [Source:HGNC Symbol;Acc:HGNC:26421]		130.07	171.06	122.47	137.08	180.01	186.19
ENSG00000019102	23584	VSIG2	protein_coding	HGNC Symbol	2	V-set and immunoglobulin domain containing 2 [Source:HGNC Symbol;Acc:HGNC:17149]		4	3	2	6	3	5
ENSG00000019144	23187	PHLDB1	protein_coding	HGNC Symbol	28	pleckstrin homology like domain family B member 1 [Source:HGNC Symbol;Acc:HGNC:23697]		1405.82	1507.84	1199	1263	1167.86	1151.8
ENSG00000019169	8685	MARCO	protein_coding	HGNC Symbol	3	macrophage receptor with collagenous structure [Source:HGNC Symbol;Acc:HGNC:6895]		0	0	0	0	0	0
ENSG00000019186	1591	CYP24A1	protein_coding	HGNC Symbol	6	cytochrome P450 family 24 subfamily A member 1 [Source:HGNC Symbol;Acc:HGNC:2602]		45	28	12	8	14	24
ENSG00000019485	56981	PRDM11	protein_coding	HGNC Symbol	6	PR/SET domain 11 [Source:HGNC Symbol;Acc:HGNC:13996]		396	452	271	289	385	332
ENSG00000019505	57586	SYT13	protein_coding	HGNC Symbol	3	synaptotagmin 13 [Source:HGNC Symbol;Acc:HGNC:14962]		40	39	8	9	30	22
ENSG00000019549	6591	SNAI2	protein_coding	HGNC Symbol	3	snail family transcriptional repressor 2 [Source:HGNC Symbol;Acc:HGNC:11094]		30	57	12	22	46	34
ENSG00000019582	972	CD74	protein_coding	HGNC Symbol	12	CD74 molecule [Source:HGNC Symbol;Acc:HGNC:1697]		35.11	40.69	19.36	21.33	22.57	16.08
ENSG00000019991	3082	HGF	protein_coding	HGNC Symbol	11	hepatocyte growth factor [Source:HGNC Symbol;Acc:HGNC:4893]		11	9	17	9	5	10
ENSG00000019995	54764	ZRANB1	protein_coding	HGNC Symbol	2	zinc finger RANBP2-type containing 1 [Source:HGNC Symbol;Acc:HGNC:18224]		1285.05	1641.17	1252.3	1390.16	1229.86	1183.58
ENSG00000020129	23154	NCDN	protein_coding	HGNC Symbol	6	neurochondrin [Source:HGNC Symbol;Acc:HGNC:17597]		1585	1662.83	1179.9	1193	1498	1298
ENSG00000020181	25960	ADGRA2	protein_coding	HGNC Symbol	3	adhesion G protein-coupled receptor A2 [Source:HGNC Symbol;Acc:HGNC:17849]		1040.71	942.06	867.01	867.82	1056.86	1055.78
ENSG00000020219	NA	CCT8L1P	processed_pseudogene	HGNC Symbol	1	chaperonin containing TCP1 subunit 8 like 1, pseudogene [Source:HGNC Symbol;Acc:HGNC:32153]		1	0	0	1	1	1
ENSG00000020256	55734	ZFP64	protein_coding	HGNC Symbol	12	ZFP64 zinc finger protein [Source:HGNC Symbol;Acc:HGNC:15940]		1845	2060	1343	1555	1844	1733
ENSG00000020426	4331	MNAT1	protein_coding	HGNC Symbol	9	MNAT1 component of CDK activating kinase [Source:HGNC Symbol;Acc:HGNC:7181]		981	1332	1067.98	1136.98	883	828
ENSG00000020577	23034	SAMD4A	protein_coding	HGNC Symbol	15	sterile alpha motif domain containing 4A [Source:HGNC Symbol;Acc:HGNC:23023]		760	888	921	968	834	740
ENSG00000020633	864	RUNX3	protein_coding	HGNC Symbol	5	RUNX family transcription factor 3 [Source:HGNC Symbol;Acc:HGNC:10473]		1665	1723	1663	1772	1657	1437
ENSG00000020922	4361	MRE11	protein_coding	HGNC Symbol	10	MRE11 homolog, double strand break repair nuclease [Source:HGNC Symbol;Acc:HGNC:7230]		1523	1934	1358	1570	1616	1512
ENSG00000021300	58473	PLEKHB1	protein_coding	HGNC Symbol	22	pleckstrin homology domain containing B1 [Source:HGNC Symbol;Acc:HGNC:19079]		146	144	65	58	123	134
ENSG00000021355	1992	SERPINB1	protein_coding	HGNC Symbol	5	serpin family B member 1 [Source:HGNC Symbol;Acc:HGNC:3311]		851	951	573	640	715	951
ENSG00000021461	64816	CYP3A43	protein_coding	HGNC Symbol	17	cytochrome P450 family 3 subfamily A member 43 [Source:HGNC Symbol;Acc:HGNC:17450]		0	0	0	0	0	0
ENSG00000021488	11136	SLC7A9	protein_coding	HGNC Symbol	6	solute carrier family 7 member 9 [Source:HGNC Symbol;Acc:HGNC:11067]		3	22	9	11	10	6
ENSG00000021574	6683	SPAST	protein_coding	HGNC Symbol	19	spastin [Source:HGNC Symbol;Acc:HGNC:11233]		1076	1214	961	1065	1034	1009
ENSG00000021645	9369	NRXN3	protein_coding	HGNC Symbol	18	neurexin 3 [Source:HGNC Symbol;Acc:HGNC:8010]		756	961	723	816	847	688
ENSG00000021762	114879	OSBPL5	protein_coding	HGNC Symbol	19	oxysterol binding protein like 5 [Source:HGNC Symbol;Acc:HGNC:16392]		749	772	756	777	816	819
ENSG00000021776	9716	AQR	protein_coding	HGNC Symbol	6	aquarius intron-binding spliceosomal factor [Source:HGNC Symbol;Acc:HGNC:29513]		1603	1843	1471	1698	1437	1240
ENSG00000021826	1373	CPS1	protein_coding	HGNC Symbol	16	carbamoyl-phosphate synthase 1 [Source:HGNC Symbol;Acc:HGNC:2323]		506	567	698	749	589	613
ENSG00000021852	732	C8B	protein_coding	HGNC Symbol	6	complement C8 beta chain [Source:HGNC Symbol;Acc:HGNC:1353]		0	0	0	0	0	0
ENSG00000022267	2273	FHL1	protein_coding	HGNC Symbol	36	four and a half LIM domains 1 [Source:HGNC Symbol;Acc:HGNC:3702]		8297	9276	7688	8292	7628	7556
ENSG00000022277	51507	RTF2	protein_coding	HGNC Symbol	9	replication termination factor 2 [Source:HGNC Symbol;Acc:HGNC:15890]		2525	3069.89	1718	1985	2421.19	2333
ENSG00000022355	2554	GABRA1	protein_coding	HGNC Symbol	20	gamma-aminobutyric acid type A receptor subunit alpha1 [Source:HGNC Symbol;Acc:HGNC:4075]		0	0	0	0	1	0
ENSG00000022556	55655	NLRP2	protein_coding	HGNC Symbol	19	NLR family pyrin domain containing 2 [Source:HGNC Symbol;Acc:HGNC:22948]		2	1	1	0	0	0
ENSG00000022567	57210	SLC45A4	protein_coding	HGNC Symbol	6	solute carrier family 45 member 4 [Source:HGNC Symbol;Acc:HGNC:29196]		342	334	393	396	269	213
ENSG00000022840	9921	RNF10	protein_coding	HGNC Symbol	25	ring finger protein 10 [Source:HGNC Symbol;Acc:HGNC:10055]		6582.83	6794.18	6416.4	7169.43	5954.99	5705.13
ENSG00000022976	55778	ZNF839	protein_coding	HGNC Symbol	12	zinc finger protein 839 [Source:HGNC Symbol;Acc:HGNC:20345]		767.73	837.03	636.43	749.18	817.86	804.21
ENSG00000023041	64429	ZDHHC6	protein_coding	HGNC Symbol	5	zinc finger DHHC-type palmitoyltransferase 6 [Source:HGNC Symbol;Acc:HGNC:19160]		913	1312	754	864	840	803
ENSG00000023171	57476	GRAMD1B	protein_coding	HGNC Symbol	18	GRAM domain containing 1B [Source:HGNC Symbol;Acc:HGNC:29214]		554	567	546	513	497	523
ENSG00000023191	6050	RNH1	protein_coding	HGNC Symbol	24	ribonuclease/angiogenin inhibitor 1 [Source:HGNC Symbol;Acc:HGNC:10074]		3899	3416	3491	3813	3338	3528
ENSG00000023228	4719	NDUFS1	protein_coding	HGNC Symbol	10	NADH:ubiquinone oxidoreductase core subunit S1 [Source:HGNC Symbol;Acc:HGNC:7707]		3845.84	4337.85	3601	3733.32	3601.87	3381.47
ENSG00000023287	9821	RB1CC1	protein_coding	HGNC Symbol	10	RB1 inducible coiled-coil 1 [Source:HGNC Symbol;Acc:HGNC:15574]		2481	3181	2440	2736	2322	2186
ENSG00000023318	23071	ERP44	protein_coding	HGNC Symbol	1	endoplasmic reticulum protein 44 [Source:HGNC Symbol;Acc:HGNC:18311]		1356	1707	888	942	1081	1080
ENSG00000023330	211	ALAS1	protein_coding	HGNC Symbol	6	5prime-aminolevulinate synthase 1 [Source:HGNC Symbol;Acc:HGNC:396]		1321	1518	1154	1231	969	1125
ENSG00000023445	330	BIRC3	protein_coding	HGNC Symbol	8	baculoviral IAP repeat containing 3 [Source:HGNC Symbol;Acc:HGNC:591]		57	85	53	63	36	71
ENSG00000023516	11215	AKAP11	protein_coding	HGNC Symbol	1	A-kinase anchoring protein 11 [Source:HGNC Symbol;Acc:HGNC:369]		1367	1596	1144	1271	1151	944
ENSG00000023572	51022	GLRX2	protein_coding	HGNC Symbol	4	glutaredoxin 2 [Source:HGNC Symbol;Acc:HGNC:16065]		393.75	451.37	347.75	375.56	409.7	330.36
ENSG00000023608	6617	SNAPC1	protein_coding	HGNC Symbol	1	small nuclear RNA activating complex polypeptide 1 [Source:HGNC Symbol;Acc:HGNC:11134]		540	761	571	659	519	557
ENSG00000023697	51071	DERA	protein_coding	HGNC Symbol	10	deoxyribose-phosphate aldolase [Source:HGNC Symbol;Acc:HGNC:24269]		646	791	591	687	741	706
ENSG00000023734	11171	STRAP	protein_coding	HGNC Symbol	6	serine/threonine kinase receptor associated protein [Source:HGNC Symbol;Acc:HGNC:30796]		5624	6829	5574	6065	5109	4936
ENSG00000023839	1244	ABCC2	protein_coding	HGNC Symbol	10	ATP binding cassette subfamily C member 2 [Source:HGNC Symbol;Acc:HGNC:53]		36	50	34	67	29	16
ENSG00000023892	50619	DEF6	protein_coding	HGNC Symbol	3	DEF6 guanine nucleotide exchange factor [Source:HGNC Symbol;Acc:HGNC:2760]		109	118	84	77	82	103
ENSG00000023902	51177	PLEKHO1	protein_coding	HGNC Symbol	9	pleckstrin homology domain containing O1 [Source:HGNC Symbol;Acc:HGNC:24310]		940	1040	719	764	977	904
ENSG00000023909	2730	GCLM	protein_coding	HGNC Symbol	4	glutamate-cysteine ligase modifier subunit [Source:HGNC Symbol;Acc:HGNC:4312]		807	885	671	799	621	595
ENSG00000024048	23304	UBR2	protein_coding	HGNC Symbol	3	ubiquitin protein ligase E3 component n-recognin 2 [Source:HGNC Symbol;Acc:HGNC:21289]		2306	2845	2070	2286	1958	1873
ENSG00000024422	30846	EHD2	protein_coding	HGNC Symbol	5	EH domain containing 2 [Source:HGNC Symbol;Acc:HGNC:3243]		89	108	59	69	96	87
ENSG00000024526	55635	DEPDC1	protein_coding	HGNC Symbol	5	DEP domain containing 1 [Source:HGNC Symbol;Acc:HGNC:22949]		2066.7	2480.23	1911.5	2310.45	1841.48	1988.75
ENSG00000024862	25901	CCDC28A	protein_coding	HGNC Symbol	3	coiled-coil domain containing 28A [Source:HGNC Symbol;Acc:HGNC:21098]		753.43	869.83	602.64	736	761.99	725.55
ENSG00000025039	58528	RRAGD	protein_coding	HGNC Symbol	3	Ras related GTP binding D [Source:HGNC Symbol;Acc:HGNC:19903]		3047	3449	2442	2786	2406	2262
ENSG00000025156	3298	HSF2	protein_coding	HGNC Symbol	3	heat shock transcription factor 2 [Source:HGNC Symbol;Acc:HGNC:5225]		1348	1632	1231	1384	1220	1241
ENSG00000025293	51230	PHF20	protein_coding	HGNC Symbol	16	PHD finger protein 20 [Source:HGNC Symbol;Acc:HGNC:16098]		2302	2484	1801	2159	2010	1946
ENSG00000025423	8630	HSD17B6	protein_coding	HGNC Symbol	10	hydroxysteroid 17-beta dehydrogenase 6 [Source:HGNC Symbol;Acc:HGNC:23316]		82	131	77.47	91.2	82	82.07
ENSG00000025434	10062	NR1H3	protein_coding	HGNC Symbol	35	nuclear receptor subfamily 1 group H member 3 [Source:HGNC Symbol;Acc:HGNC:7966]		203	232	245	270	212	238
ENSG00000025708	1890	TYMP	protein_coding	HGNC Symbol	17	thymidine phosphorylase [Source:HGNC Symbol;Acc:HGNC:3148]		246.19	199.56	165.95	221.88	204.17	289.8
ENSG00000025770	29781	NCAPH2	protein_coding	HGNC Symbol	10	non-SMC condensin II complex subunit H2 [Source:HGNC Symbol;Acc:HGNC:25071]		3862.07	3325.62	3213.66	3261.14	3954.48	4253.26
ENSG00000025772	10953	TOMM34	protein_coding	HGNC Symbol	1	translocase of outer mitochondrial membrane 34 [Source:HGNC Symbol;Acc:HGNC:15746]		1601	1737	1152	1256	1347	1311
ENSG00000025796	11231	SEC63	protein_coding	HGNC Symbol	10	SEC63 homolog, protein translocation regulator [Source:HGNC Symbol;Acc:HGNC:21082]		5395.88	7442.26	5238.49	5809.02	4889.7	4239.35
ENSG00000025800	23633	KPNA6	protein_coding	HGNC Symbol	4	karyopherin subunit alpha 6 [Source:HGNC Symbol;Acc:HGNC:6399]		4589	4976	4233	4818	3959	3902
ENSG00000026025	7431	VIM	protein_coding	HGNC Symbol	10	vimentin [Source:HGNC Symbol;Acc:HGNC:12692]		39411.3	41287.3	34093.9	37222.7	35746	33274.8
ENSG00000026036	NA	RTEL1-TNFRSF6B	protein_coding	HGNC Symbol	3	RTEL1-TNFRSF6B readthrough (NMD candidate) [Source:HGNC Symbol;Acc:HGNC:44095]		569.26	648.09	522.04	597.22	445.8	220.96
ENSG00000026103	355	FAS	protein_coding	HGNC Symbol	21	Fas cell surface death receptor [Source:HGNC Symbol;Acc:HGNC:11920]		406.83	447.76	274.38	304.44	368.39	460.84
ENSG00000026297	8635	RNASET2	protein_coding	HGNC Symbol	14	ribonuclease T2 [Source:HGNC Symbol;Acc:HGNC:21686]		1490.16	1612.34	1331.32	1416.93	1643.93	1886.69
ENSG00000026508	960	CD44	protein_coding	HGNC Symbol	39	CD44 molecule (Indian blood group) [Source:HGNC Symbol;Acc:HGNC:1681]		188	210	215	278	106	148
ENSG00000026559	3755	KCNG1	protein_coding	HGNC Symbol	6	potassium voltage-gated channel modifier subfamily G member 1 [Source:HGNC Symbol;Acc:HGNC:6248]		932	788	778	770	970.61	926.43
ENSG00000026652	56895	AGPAT4	protein_coding	HGNC Symbol	6	1-acylglycerol-3-phosphate O-acyltransferase 4 [Source:HGNC Symbol;Acc:HGNC:20885]		905	1026	972	1082	999	1034
ENSG00000026751	57823	SLAMF7	protein_coding	HGNC Symbol	11	SLAM family member 7 [Source:HGNC Symbol;Acc:HGNC:21394]		1	0	0	0	1	1
ENSG00000026950	11119	BTN3A1	protein_coding	HGNC Symbol	11	butyrophilin subfamily 3 member A1 [Source:HGNC Symbol;Acc:HGNC:1138]		670.11	761.58	588.35	625.95	571.24	961.46
ENSG00000027001	4285	MIPEP	protein_coding	HGNC Symbol	5	mitochondrial intermediate peptidase [Source:HGNC Symbol;Acc:HGNC:7104]		580	673.56	538	571	483	452
ENSG00000027075	5583	PRKCH	protein_coding	HGNC Symbol	28	protein kinase C eta [Source:HGNC Symbol;Acc:HGNC:9403]		698.45	865	747.05	806	709	752
ENSG00000027644	3645	INSRR	protein_coding	HGNC Symbol	1	insulin receptor related receptor [Source:HGNC Symbol;Acc:HGNC:6093]		0	4	5	4	4	5
ENSG00000027697	3459	IFNGR1	protein_coding	HGNC Symbol	12	interferon gamma receptor 1 [Source:HGNC Symbol;Acc:HGNC:5439]		903	1117	711	808	972	930
ENSG00000027847	11285	B4GALT7	protein_coding	HGNC Symbol	8	beta-1,4-galactosyltransferase 7 [Source:HGNC Symbol;Acc:HGNC:930]		824	801	683	764	832	723
ENSG00000027869	9047	SH2D2A	protein_coding	HGNC Symbol	6	SH2 domain containing 2A [Source:HGNC Symbol;Acc:HGNC:10821]		101	133	95	107	133	150
ENSG00000028116	7444	VRK2	protein_coding	HGNC Symbol	10	VRK serine/threonine kinase 2 [Source:HGNC Symbol;Acc:HGNC:12719]		323.54	478.54	302.2	396.32	397.32	346.52
ENSG00000028137	7133	TNFRSF1B	protein_coding	HGNC Symbol	4	TNF receptor superfamily member 1B [Source:HGNC Symbol;Acc:HGNC:11917]		7	4	0	1	5	12
ENSG00000028203	55591	VEZT	protein_coding	HGNC Symbol	41	vezatin, adherens junctions transmembrane protein [Source:HGNC Symbol;Acc:HGNC:18258]		2114	2729	1822	2032	1973	1902
ENSG00000028277	5452	POU2F2	protein_coding	HGNC Symbol	20	POU class 2 homeobox 2 [Source:HGNC Symbol;Acc:HGNC:9213]		45	48	60	67	40	25
ENSG00000028310	65980	BRD9	protein_coding	HGNC Symbol	19	bromodomain containing 9 [Source:HGNC Symbol;Acc:HGNC:25818]		1731.36	2115.31	1464.84	1533.81	1651.11	1557.86
ENSG00000028528	6642	SNX1	protein_coding	HGNC Symbol	14	sorting nexin 1 [Source:HGNC Symbol;Acc:HGNC:11172]		1960	2264	1817	1944	2080	2080
ENSG00000028839	9519	TBPL1	protein_coding	HGNC Symbol	8	TATA-box binding protein like 1 [Source:HGNC Symbol;Acc:HGNC:11589]		704.68	814.31	460.86	596.65	633.01	633.7
ENSG00000029153	56938	ARNTL2	protein_coding	HGNC Symbol	9	aryl hydrocarbon receptor nuclear translocator like 2 [Source:HGNC Symbol;Acc:HGNC:18984]		1433	1687	1208	1384	1192	1383
ENSG00000029363	9774	BCLAF1	protein_coding	HGNC Symbol	24	BCL2 associated transcription factor 1 [Source:HGNC Symbol;Acc:HGNC:16863]		8040.88	11801.3	7474.36	8063.33	6911.66	4990.41
ENSG00000029364	55334	SLC39A9	protein_coding	HGNC Symbol	11	solute carrier family 39 member 9 [Source:HGNC Symbol;Acc:HGNC:20182]		2448	2657	2272	2463	2822	2804
ENSG00000029534	286	ANK1	protein_coding	HGNC Symbol	14	ankyrin 1 [Source:HGNC Symbol;Acc:HGNC:492]		320	309	194	220	331	272
ENSG00000029559	3381	IBSP	protein_coding	HGNC Symbol	1	integrin binding sialoprotein [Source:HGNC Symbol;Acc:HGNC:5341]		0	0	0	0	0	0
ENSG00000029639	51106	TFB1M	protein_coding	HGNC Symbol	9	transcription factor B1, mitochondrial [Source:HGNC Symbol;Acc:HGNC:17037]		504.22	531.82	512.91	550.42	445.2	505.88
ENSG00000029725	9135	RABEP1	protein_coding	HGNC Symbol	7	rabaptin, RAB GTPase binding effector protein 1 [Source:HGNC Symbol;Acc:HGNC:17677]		6441.05	8943.85	5281.16	5885.04	5799.71	5518.26
ENSG00000029993	3149	HMGB3	protein_coding	HGNC Symbol	5	high mobility group box 3 [Source:HGNC Symbol;Acc:HGNC:5004]		5499.99	7703	4387	4908.99	5011	4524
ENSG00000030066	23279	NUP160	protein_coding	HGNC Symbol	11	nucleoporin 160 [Source:HGNC Symbol;Acc:HGNC:18017]		2143	2486	2294	2481	2200	2106
ENSG00000030110	578	BAK1	protein_coding	HGNC Symbol	3	BCL2 antagonist/killer 1 [Source:HGNC Symbol;Acc:HGNC:949]		1793.83	1571.98	1344.86	1479.78	1410.88	1558.97
ENSG00000030304	4593	MUSK	protein_coding	HGNC Symbol	7	muscle associated receptor tyrosine kinase [Source:HGNC Symbol;Acc:HGNC:7525]		3	0	0	0	0	0
ENSG00000030419	22807	IKZF2	protein_coding	HGNC Symbol	14	IKAROS family zinc finger 2 [Source:HGNC Symbol;Acc:HGNC:13177]		254	256	210	185	201	191
ENSG00000030582	2896	GRN	protein_coding	HGNC Symbol	22	granulin precursor [Source:HGNC Symbol;Acc:HGNC:4601]		10329	8846	6114	6624	8819	8928
ENSG00000031003	51306	FAM13B	protein_coding	HGNC Symbol	11	family with sequence similarity 13 member B [Source:HGNC Symbol;Acc:HGNC:1335]		347.71	552.98	400.76	435.97	414.97	318
ENSG00000031081	57514	ARHGAP31	protein_coding	HGNC Symbol	2	Rho GTPase activating protein 31 [Source:HGNC Symbol;Acc:HGNC:29216]		389	503	308	347	334	287
ENSG00000031691	55166	CENPQ	protein_coding	HGNC Symbol	1	centromere protein Q [Source:HGNC Symbol;Acc:HGNC:21347]		452	560	306	393	433	410
ENSG00000031698	6301	SARS1	protein_coding	HGNC Symbol	6	seryl-tRNA synthetase 1 [Source:HGNC Symbol;Acc:HGNC:10537]		4356	5753	4107	4677	6066	5696
ENSG00000031823	8498	RANBP3	protein_coding	HGNC Symbol	30	RAN binding protein 3 [Source:HGNC Symbol;Acc:HGNC:9850]		3621	4007	3179	3430	3493	3362
ENSG00000032219	5926	ARID4A	protein_coding	HGNC Symbol	11	AT-rich interaction domain 4A [Source:HGNC Symbol;Acc:HGNC:9885]		1295	1910	1092	1169	1088	986
ENSG00000032389	7260	EIPR1	protein_coding	HGNC Symbol	14	EARP complex and GARP complex interacting protein 1 [Source:HGNC Symbol;Acc:HGNC:12383]		866	852	718	870	821	855
ENSG00000032444	10908	PNPLA6	protein_coding	HGNC Symbol	25	patatin like phospholipase domain containing 6 [Source:HGNC Symbol;Acc:HGNC:16268]		2258	2125	1794	1821.78	2231	2187
ENSG00000032742	8100	IFT88	protein_coding	HGNC Symbol	7	intraflagellar transport 88 [Source:HGNC Symbol;Acc:HGNC:20606]		347	449	234	232	323	213
ENSG00000033011	56052	ALG1	protein_coding	HGNC Symbol	9	ALG1 chitobiosyldiphosphodolichol beta-mannosyltransferase [Source:HGNC Symbol;Acc:HGNC:18294]		555.93	489.79	354.51	380.58	510.55	465.73
ENSG00000033030	55596	ZCCHC8	protein_coding	HGNC Symbol	11	zinc finger CCHC-type containing 8 [Source:HGNC Symbol;Acc:HGNC:25265]		929	1207	878	876	1085	887
ENSG00000033050	10061	ABCF2	protein_coding	HGNC Symbol	5	ATP binding cassette subfamily F member 2 [Source:HGNC Symbol;Acc:HGNC:71]		2271.65	2328.38	1965.32	2146.09	1943.45	1736.91
ENSG00000033100	54480	CHPF2	protein_coding	HGNC Symbol	4	chondroitin polymerizing factor 2 [Source:HGNC Symbol;Acc:HGNC:29270]		1169	1053	602	580	1175	1209
ENSG00000033122	57554	LRRC7	protein_coding	HGNC Symbol	14	leucine rich repeat containing 7 [Source:HGNC Symbol;Acc:HGNC:18531]		102	103	239	265	99	127
ENSG00000033170	2530	FUT8	protein_coding	HGNC Symbol	17	fucosyltransferase 8 [Source:HGNC Symbol;Acc:HGNC:4019]		901.34	1062.8	859.53	895.14	913.85	971.38
ENSG00000033178	55236	UBA6	protein_coding	HGNC Symbol	6	ubiquitin like modifier activating enzyme 6 [Source:HGNC Symbol;Acc:HGNC:25581]		1417	1829	1138	1236	1081	1068
ENSG00000033327	9846	GAB2	protein_coding	HGNC Symbol	7	GRB2 associated binding protein 2 [Source:HGNC Symbol;Acc:HGNC:14458]		733	757	831	924	568	653
ENSG00000033627	535	ATP6V0A1	protein_coding	HGNC Symbol	25	ATPase H+ transporting V0 subunit a1 [Source:HGNC Symbol;Acc:HGNC:865]		2448	2743.43	2399	2497	1837	1718
ENSG00000033800	8554	PIAS1	protein_coding	HGNC Symbol	8	protein inhibitor of activated STAT 1 [Source:HGNC Symbol;Acc:HGNC:2752]		1940.41	2545.82	2060.76	2214.48	1883.93	1872.52
ENSG00000033867	9497	SLC4A7	protein_coding	HGNC Symbol	18	solute carrier family 4 member 7 [Source:HGNC Symbol;Acc:HGNC:11033]		1098	1228	1369	1533	982	1090
ENSG00000034053	321	APBA2	protein_coding	HGNC Symbol	12	amyloid beta precursor protein binding family A member 2 [Source:HGNC Symbol;Acc:HGNC:579]		1580	1902	1763	1928	1759.63	1699
ENSG00000034152	5606	MAP2K3	protein_coding	HGNC Symbol	15	mitogen-activated protein kinase kinase 3 [Source:HGNC Symbol;Acc:HGNC:6843]		1863	1816	1412	1604	1701	1645
ENSG00000034239	79645	EFCAB1	protein_coding	HGNC Symbol	9	EF-hand calcium binding domain 1 [Source:HGNC Symbol;Acc:HGNC:25678]		2	0	0	0	1	1
ENSG00000034510	9168	TMSB10	protein_coding	HGNC Symbol	1	thymosin beta 10 [Source:HGNC Symbol;Acc:HGNC:11879]		11543	14032	9387	10126	10419	11428
ENSG00000034533	28990	ASTE1	protein_coding	HGNC Symbol	8	asteroid homolog 1 [Source:HGNC Symbol;Acc:HGNC:25021]		169.8	223.83	147.12	175.39	170.38	153.59
ENSG00000034677	25897	RNF19A	protein_coding	HGNC Symbol	15	ring finger protein 19A, RBR E3 ubiquitin protein ligase [Source:HGNC Symbol;Acc:HGNC:13432]		518.46	707.56	479	546.84	514.79	501.37
ENSG00000034693	8504	PEX3	protein_coding	HGNC Symbol	3	peroxisomal biogenesis factor 3 [Source:HGNC Symbol;Acc:HGNC:8858]		685.97	779.96	471	574.98	467	485
ENSG00000034713	11345	GABARAPL2	protein_coding	HGNC Symbol	5	GABA type A receptor associated protein like 2 [Source:HGNC Symbol;Acc:HGNC:13291]		2211	2295	1575	1784	2229	2430
ENSG00000034971	4653	MYOC	protein_coding	HGNC Symbol	2	myocilin [Source:HGNC Symbol;Acc:HGNC:7610]		1	0	0	2	0	0
ENSG00000035115	26751	SH3YL1	protein_coding	HGNC Symbol	29	SH3 and SYLF domain containing 1 [Source:HGNC Symbol;Acc:HGNC:29546]		268	305.88	246.88	255.79	298.23	262.89
ENSG00000035141	84908	FAM136A	protein_coding	HGNC Symbol	6	family with sequence similarity 136 member A [Source:HGNC Symbol;Acc:HGNC:25911]		2338.97	2954.33	2228.93	2545.94	2230.88	2180.99
ENSG00000035403	7414	VCL	protein_coding	HGNC Symbol	7	vinculin [Source:HGNC Symbol;Acc:HGNC:12665]		5879.54	6671.8	6459.05	7180.3	6286.13	6023.23
ENSG00000035499	55789	DEPDC1B	protein_coding	HGNC Symbol	6	DEP domain containing 1B [Source:HGNC Symbol;Acc:HGNC:24902]		884	860	791.96	861	801.91	843
ENSG00000035664	23604	DAPK2	protein_coding	HGNC Symbol	13	death associated protein kinase 2 [Source:HGNC Symbol;Acc:HGNC:2675]		144	155	86	90	142	130
ENSG00000035681	8439	NSMAF	protein_coding	HGNC Symbol	18	neutral sphingomyelinase activation associated factor [Source:HGNC Symbol;Acc:HGNC:8017]		437	581	443	505	449	448
ENSG00000035687	159	ADSS2	protein_coding	HGNC Symbol	3	adenylosuccinate synthase 2 [Source:HGNC Symbol;Acc:HGNC:292]		2583	2981	2428	2757	2298	2176
ENSG00000035720	26228	STAP1	protein_coding	HGNC Symbol	2	signal transducing adaptor family member 1 [Source:HGNC Symbol;Acc:HGNC:24133]		1	0	3	0	1	1
ENSG00000035862	7077	TIMP2	protein_coding	HGNC Symbol	5	TIMP metallopeptidase inhibitor 2 [Source:HGNC Symbol;Acc:HGNC:11821]		3745.02	3975.33	2215.33	2511.69	2791.12	2807.25
ENSG00000035928	5981	RFC1	protein_coding	HGNC Symbol	17	replication factor C subunit 1 [Source:HGNC Symbol;Acc:HGNC:9969]		3054	4118	2928	3357	2823	2736
ENSG00000036054	55773	TBC1D23	protein_coding	HGNC Symbol	9	TBC1 domain family member 23 [Source:HGNC Symbol;Acc:HGNC:25622]		844	1108	791	910	729	839
ENSG00000036257	8452	CUL3	protein_coding	HGNC Symbol	16	cullin 3 [Source:HGNC Symbol;Acc:HGNC:2553]		3007.83	3808.47	2823.41	3275.07	2561.06	2451.26
ENSG00000036448	9172	MYOM2	protein_coding	HGNC Symbol	15	myomesin 2 [Source:HGNC Symbol;Acc:HGNC:7614]		892	985	1471	1452	1118	1110
ENSG00000036473	5009	OTC	protein_coding	HGNC Symbol	3	ornithine carbamoyltransferase [Source:HGNC Symbol;Acc:HGNC:8512]		0	1	0	0	0	0
ENSG00000036530	10858	CYP46A1	protein_coding	HGNC Symbol	7	cytochrome P450 family 46 subfamily A member 1 [Source:HGNC Symbol;Acc:HGNC:2641]		25	42	16	13	21	15
ENSG00000036549	26009	ZZZ3	protein_coding	HGNC Symbol	11	zinc finger ZZ-type containing 3 [Source:HGNC Symbol;Acc:HGNC:24523]		1328	1725	1371	1478	1456	1330
ENSG00000036565	6570	SLC18A1	protein_coding	HGNC Symbol	10	solute carrier family 18 member A1 [Source:HGNC Symbol;Acc:HGNC:10934]		0	2	0	0	0	0
ENSG00000036672	9099	USP2	protein_coding	HGNC Symbol	7	ubiquitin specific peptidase 2 [Source:HGNC Symbol;Acc:HGNC:12618]		262	279	231	223	277	230
ENSG00000036828	846	CASR	protein_coding	HGNC Symbol	6	calcium sensing receptor [Source:HGNC Symbol;Acc:HGNC:1514]		0	4	1	0	4	0
ENSG00000037042	27175	TUBG2	protein_coding	HGNC Symbol	3	tubulin gamma 2 [Source:HGNC Symbol;Acc:HGNC:12419]		855.3	906.53	897.42	928.64	772.69	856.1
ENSG00000037241	51121	RPL26L1	protein_coding	HGNC Symbol	6	ribosomal protein L26 like 1 [Source:HGNC Symbol;Acc:HGNC:17050]		971.49	1320	899.51	1015.02	932.61	939.55
ENSG00000037280	2324	FLT4	protein_coding	HGNC Symbol	12	fms related receptor tyrosine kinase 4 [Source:HGNC Symbol;Acc:HGNC:3767]		2427	2814	2569	2718	2289	2243
ENSG00000037474	54888	NSUN2	protein_coding	HGNC Symbol	9	NOP2/Sun RNA methyltransferase 2 [Source:HGNC Symbol;Acc:HGNC:25994]		4725	5697	3309	3315.99	3672	3636
ENSG00000037637	54455	FBXO42	protein_coding	HGNC Symbol	4	F-box protein 42 [Source:HGNC Symbol;Acc:HGNC:29249]		1277	1144	1141	1188	1151	1007
ENSG00000037749	4238	MFAP3	protein_coding	HGNC Symbol	12	microfibril associated protein 3 [Source:HGNC Symbol;Acc:HGNC:7034]		750	845	529	597	692	694
ENSG00000037757	84245	MRI1	protein_coding	HGNC Symbol	6	methylthioribose-1-phosphate isomerase 1 [Source:HGNC Symbol;Acc:HGNC:28469]		1034.72	1112.82	1204.15	1333.43	1005.98	978.75
ENSG00000037897	4234	METTL1	protein_coding	HGNC Symbol	8	methyltransferase like 1 [Source:HGNC Symbol;Acc:HGNC:7030]		344	434	247	265.95	413	355.99
ENSG00000037965	3224	HOXC8	protein_coding	HGNC Symbol	1	homeobox C8 [Source:HGNC Symbol;Acc:HGNC:5129]		447	562	536	588	462	402
ENSG00000038002	175	AGA	protein_coding	HGNC Symbol	6	aspartylglucosaminidase [Source:HGNC Symbol;Acc:HGNC:318]		339	358	190	223	350	347
ENSG00000038210	55300	PI4K2B	protein_coding	HGNC Symbol	2	phosphatidylinositol 4-kinase type 2 beta [Source:HGNC Symbol;Acc:HGNC:18215]		784	884	670	706	666	788
ENSG00000038219	259282	BOD1L1	protein_coding	HGNC Symbol	6	biorientation of chromosomes in cell division 1 like 1 [Source:HGNC Symbol;Acc:HGNC:31792]		3416	4860	3318	3631	3418	2706
ENSG00000038274	27430	MAT2B	protein_coding	HGNC Symbol	8	methionine adenosyltransferase 2B [Source:HGNC Symbol;Acc:HGNC:6905]		1503	1625	1292	1350	1490	1662
ENSG00000038295	7092	TLL1	protein_coding	HGNC Symbol	6	tolloid like 1 [Source:HGNC Symbol;Acc:HGNC:11843]		9	19	32	25	19	16
ENSG00000038358	23644	EDC4	protein_coding	HGNC Symbol	14	enhancer of mRNA decapping 4 [Source:HGNC Symbol;Acc:HGNC:17157]		6372.55	6524.31	4960.23	5282.41	5401.94	4745.94
ENSG00000038382	7204	TRIO	protein_coding	HGNC Symbol	25	trio Rho guanine nucleotide exchange factor [Source:HGNC Symbol;Acc:HGNC:12303]		5038.91	5271.99	4200.95	4584.96	5647.96	4278.94
ENSG00000038427	1462	VCAN	protein_coding	HGNC Symbol	12	versican [Source:HGNC Symbol;Acc:HGNC:2464]		7582.64	9135	6439	7143	8143	5504.68
ENSG00000038532	23274	CLEC16A	protein_coding	HGNC Symbol	13	C-type lectin domain containing 16A [Source:HGNC Symbol;Acc:HGNC:29013]		1472	1699	1114	1289	1536	1390
ENSG00000038945	4481	MSR1	protein_coding	HGNC Symbol	14	macrophage scavenger receptor 1 [Source:HGNC Symbol;Acc:HGNC:7376]		0	0	0	0	0	1
ENSG00000039068	999	CDH1	protein_coding	HGNC Symbol	14	cadherin 1 [Source:HGNC Symbol;Acc:HGNC:1748]		458	498	371	374	382	372
ENSG00000039123	23517	MTREX	protein_coding	HGNC Symbol	9	Mtr4 exosome RNA helicase [Source:HGNC Symbol;Acc:HGNC:18734]		2797.58	3475.81	3085.05	3440.09	2444.99	2369.08
ENSG00000039139	1767	DNAH5	protein_coding	HGNC Symbol	4	dynein axonemal heavy chain 5 [Source:HGNC Symbol;Acc:HGNC:2950]		34	28	13	20	23	13
ENSG00000039319	9765	ZFYVE16	protein_coding	HGNC Symbol	13	zinc finger FYVE-type containing 16 [Source:HGNC Symbol;Acc:HGNC:20756]		1698.19	2002.93	1429.37	1571.94	1504.45	1316.65
ENSG00000039523	79567	RIPOR1	protein_coding	HGNC Symbol	23	RHO family interacting cell polarization regulator 1 [Source:HGNC Symbol;Acc:HGNC:25836]		2657	3282	2029	2103	2058	1690.96
ENSG00000039537	729	C6	protein_coding	HGNC Symbol	8	complement C6 [Source:HGNC Symbol;Acc:HGNC:1339]		0	0	0	0	0	0
ENSG00000039560	26064	RAI14	protein_coding	HGNC Symbol	28	retinoic acid induced 14 [Source:HGNC Symbol;Acc:HGNC:14873]		3725	4511	3100	3246	3516	3094
ENSG00000039600	11063	SOX30	protein_coding	HGNC Symbol	3	SRY-box transcription factor 30 [Source:HGNC Symbol;Acc:HGNC:30635]		22	15	6	10	5	8
ENSG00000039650	11284	PNKP	protein_coding	HGNC Symbol	31	polynucleotide kinase 3prime-phosphatase [Source:HGNC Symbol;Acc:HGNC:9154]		1341.98	1423.47	1684.89	1796.81	1686.92	1688.26
ENSG00000039987	54831	BEST2	protein_coding	HGNC Symbol	4	bestrophin 2 [Source:HGNC Symbol;Acc:HGNC:17107]		4	3	0	10	7	1
ENSG00000040199	23035	PHLPP2	protein_coding	HGNC Symbol	7	PH domain and leucine rich repeat protein phosphatase 2 [Source:HGNC Symbol;Acc:HGNC:29149]		1450.21	1594.53	987.03	1107.2	1281.96	1254.72
ENSG00000040275	54908	SPDL1	protein_coding	HGNC Symbol	16	spindle apparatus coiled-coil protein 1 [Source:HGNC Symbol;Acc:HGNC:26010]		1677	2275	1513	1682	1355	1121
ENSG00000040341	27067	STAU2	protein_coding	HGNC Symbol	29	staufen double-stranded RNA binding protein 2 [Source:HGNC Symbol;Acc:HGNC:11371]		1190.42	1630	1132.39	1364.97	1102.52	1108.3
ENSG00000040487	54896	SLC66A1	protein_coding	HGNC Symbol	6	solute carrier family 66 member 1 [Source:HGNC Symbol;Acc:HGNC:26001]		941	810	548	587	834	723
ENSG00000040531	1497	CTNS	protein_coding	HGNC Symbol	12	cystinosin, lysosomal cystine transporter [Source:HGNC Symbol;Acc:HGNC:2518]		667.24	736.8	416.97	408.28	533.97	529.59
ENSG00000040608	65078	RTN4R	protein_coding	HGNC Symbol	6	reticulon 4 receptor [Source:HGNC Symbol;Acc:HGNC:18601]		1324	1048	903	948	1095	1170
ENSG00000040633	79142	PHF23	protein_coding	HGNC Symbol	13	PHD finger protein 23 [Source:HGNC Symbol;Acc:HGNC:28428]		1741	2240	1341	1448	1407	1525
ENSG00000040731	1008	CDH10	protein_coding	HGNC Symbol	4	cadherin 10 [Source:HGNC Symbol;Acc:HGNC:1749]		0	0	0	1	0	0
ENSG00000040933	3631	INPP4A	protein_coding	HGNC Symbol	10	inositol polyphosphate-4-phosphatase type I A [Source:HGNC Symbol;Acc:HGNC:6074]		1954	1978	1953	2088	1926	1737
ENSG00000041353	5874	RAB27B	protein_coding	HGNC Symbol	4	RAB27B, member RAS oncogene family [Source:HGNC Symbol;Acc:HGNC:9767]		327	444	179	196	298	275
ENSG00000041357	5685	PSMA4	protein_coding	HGNC Symbol	21	proteasome 20S subunit alpha 4 [Source:HGNC Symbol;Acc:HGNC:9533]		5460	7176	4923	5490	4410	4444
ENSG00000041515	23026	MYO16	protein_coding	HGNC Symbol	6	myosin XVI [Source:HGNC Symbol;Acc:HGNC:29822]		2	2	0	1	0	0
ENSG00000041802	55341	LSG1	protein_coding	HGNC Symbol	8	large 60S subunit nuclear export GTPase 1 [Source:HGNC Symbol;Acc:HGNC:25652]		1097	1380	918	886	865	762
ENSG00000041880	10039	PARP3	protein_coding	HGNC Symbol	9	poly(ADP-ribose) polymerase family member 3 [Source:HGNC Symbol;Acc:HGNC:273]		212	235	108	151	207	174
ENSG00000041982	3371	TNC	protein_coding	HGNC Symbol	14	tenascin C [Source:HGNC Symbol;Acc:HGNC:5318]		3833	4100	3396	3519	2023	1787
ENSG00000041988	90326	THAP3	protein_coding	HGNC Symbol	8	THAP domain containing 3 [Source:HGNC Symbol;Acc:HGNC:20855]		778.89	809.49	1181.81	1384.18	904.45	978.66
ENSG00000042062	140876	RIPOR3	protein_coding	HGNC Symbol	6	RIPOR family member 3 [Source:HGNC Symbol;Acc:HGNC:16168]		2	2	2	0	1	4
ENSG00000042088	55775	TDP1	protein_coding	HGNC Symbol	17	tyrosyl-DNA phosphodiesterase 1 [Source:HGNC Symbol;Acc:HGNC:18884]		1258	1486	1283	1477	1420	1508
ENSG00000042286	84883	AIFM2	protein_coding	HGNC Symbol	4	apoptosis inducing factor mitochondria associated 2 [Source:HGNC Symbol;Acc:HGNC:21411]		740	812	337	385	431	385
ENSG00000042304	56918	C2orf83	protein_coding	HGNC Symbol	5	chromosome 2 open reading frame 83 [Source:HGNC Symbol;Acc:HGNC:25344]		0	0	0	0	0	0
ENSG00000042317	55812	SPATA7	protein_coding	HGNC Symbol	22	spermatogenesis associated 7 [Source:HGNC Symbol;Acc:HGNC:20423]		282	314	220	233.19	320.01	284
ENSG00000042429	9440	MED17	protein_coding	HGNC Symbol	29	mediator complex subunit 17 [Source:HGNC Symbol;Acc:HGNC:2375]		690	795	530	520.07	604.14	579
ENSG00000042445	54884	RETSAT	protein_coding	HGNC Symbol	7	retinol saturase [Source:HGNC Symbol;Acc:HGNC:25991]		1186.43	1331.68	1094.6	1245.52	1167.6	1158.41
ENSG00000042493	822	CAPG	protein_coding	HGNC Symbol	15	capping actin protein, gelsolin like [Source:HGNC Symbol;Acc:HGNC:1474]		104	100	74	68	84	82
ENSG00000042753	1175	AP2S1	protein_coding	HGNC Symbol	10	adaptor related protein complex 2 subunit sigma 1 [Source:HGNC Symbol;Acc:HGNC:565]		3223	2785	3245	3436	2830	2959
ENSG00000042781	7399	USH2A	protein_coding	HGNC Symbol	5	usherin [Source:HGNC Symbol;Acc:HGNC:12601]		0	2	1	2	2	1
ENSG00000042813	11055	ZPBP	protein_coding	HGNC Symbol	6	zona pellucida binding protein [Source:HGNC Symbol;Acc:HGNC:15662]		0	0	0	0	0	0
ENSG00000042832	7038	TG	protein_coding	HGNC Symbol	20	thyroglobulin [Source:HGNC Symbol;Acc:HGNC:11764]		2	0	2	8	2	3
ENSG00000042980	10863	ADAM28	protein_coding	HGNC Symbol	12	ADAM metallopeptidase domain 28 [Source:HGNC Symbol;Acc:HGNC:206]		4	1	3	0	6	0
ENSG00000043039	8538	BARX2	protein_coding	HGNC Symbol	2	BARX homeobox 2 [Source:HGNC Symbol;Acc:HGNC:956]		421	469	459	499	486	410
ENSG00000043093	54165	DCUN1D1	protein_coding	HGNC Symbol	8	defective in cullin neddylation 1 domain containing 1 [Source:HGNC Symbol;Acc:HGNC:18184]		695	894	553	646	676	648
ENSG00000043143	23338	JADE2	protein_coding	HGNC Symbol	11	jade family PHD finger 2 [Source:HGNC Symbol;Acc:HGNC:22984]		916	898	743	716	630	693
ENSG00000043355	7546	ZIC2	protein_coding	HGNC Symbol	5	Zic family member 2 [Source:HGNC Symbol;Acc:HGNC:12873]		1994	2067	2328	2657	1692	1559
ENSG00000043462	3937	LCP2	protein_coding	HGNC Symbol	9	lymphocyte cytosolic protein 2 [Source:HGNC Symbol;Acc:HGNC:6529]		0	1	0	2	0	0
ENSG00000043514	54802	TRIT1	protein_coding	HGNC Symbol	16	tRNA isopentenyltransferase 1 [Source:HGNC Symbol;Acc:HGNC:20286]		453	572	507	602	475	476
ENSG00000043591	153	ADRB1	protein_coding	HGNC Symbol	1	adrenoceptor beta 1 [Source:HGNC Symbol;Acc:HGNC:285]		49	42	23	51	28	39
ENSG00000044012	2981	GUCA2B	protein_coding	HGNC Symbol	1	guanylate cyclase activator 2B [Source:HGNC Symbol;Acc:HGNC:4683]		0	0	0	0	0	0
ENSG00000044090	9820	CUL7	protein_coding	HGNC Symbol	8	cullin 7 [Source:HGNC Symbol;Acc:HGNC:21024]		3614.96	3388.92	3594.11	4005.57	3716.78	3886.44
ENSG00000044115	1495	CTNNA1	protein_coding	HGNC Symbol	44	catenin alpha 1 [Source:HGNC Symbol;Acc:HGNC:2509]		11042	11905	10553	11587	9084	8709
ENSG00000044446	5256	PHKA2	protein_coding	HGNC Symbol	8	phosphorylase kinase regulatory subunit alpha 2 [Source:HGNC Symbol;Acc:HGNC:8926]		2183	2359.42	2004.7	2208.6	2429.57	2274.72
ENSG00000044459	54875	CNTLN	protein_coding	HGNC Symbol	4	centlein [Source:HGNC Symbol;Acc:HGNC:23432]		704	923	547	653	684	568
ENSG00000044524	2042	EPHA3	protein_coding	HGNC Symbol	3	EPH receptor A3 [Source:HGNC Symbol;Acc:HGNC:3387]		589	612	916	1025	604	657
ENSG00000044574	3309	HSPA5	protein_coding	HGNC Symbol	1	heat shock protein family A (Hsp70) member 5 [Source:HGNC Symbol;Acc:HGNC:5238]		11616	14687	7878.97	9014.99	7155.97	8832.98
ENSG00000046604	1829	DSG2	protein_coding	HGNC Symbol	2	desmoglein 2 [Source:HGNC Symbol;Acc:HGNC:3049]		9149.32	10271.8	8100.73	8976.72	8514.67	8667.52
ENSG00000046647	54960	GEMIN8	protein_coding	HGNC Symbol	5	gem nuclear organelle associated protein 8 [Source:HGNC Symbol;Acc:HGNC:26044]		372	343	370	380	484	566
ENSG00000046651	8481	OFD1	protein_coding	HGNC Symbol	9	OFD1 centriole and centriolar satellite protein [Source:HGNC Symbol;Acc:HGNC:2567]		1644	2242	1043	1214	1496	1295
ENSG00000046653	2824	GPM6B	protein_coding	HGNC Symbol	11	glycoprotein M6B [Source:HGNC Symbol;Acc:HGNC:4461]		587	654	482	568	660	524
ENSG00000046774	51438	MAGEC2	protein_coding	HGNC Symbol	1	MAGE family member C2 [Source:HGNC Symbol;Acc:HGNC:13574]		0	0	0	0	0	0
ENSG00000046889	80243	PREX2	protein_coding	HGNC Symbol	5	phosphatidylinositol-3,4,5-trisphosphate dependent Rac exchange factor 2 [Source:HGNC Symbol;Acc:HGNC:22950]		303	359	518	560	364	296
ENSG00000047056	22884	WDR37	protein_coding	HGNC Symbol	7	WD repeat domain 37 [Source:HGNC Symbol;Acc:HGNC:31406]		637	658	621	641	665	641
ENSG00000047188	64848	YTHDC2	protein_coding	HGNC Symbol	7	YTH domain containing 2 [Source:HGNC Symbol;Acc:HGNC:24721]		2582	3168	2276	2549	2243	2139
ENSG00000047230	56474	CTPS2	protein_coding	HGNC Symbol	5	CTP synthase 2 [Source:HGNC Symbol;Acc:HGNC:2520]		1273	1493	860	911	1468	1377
ENSG00000047249	51606	ATP6V1H	protein_coding	HGNC Symbol	19	ATPase H+ transporting V1 subunit H [Source:HGNC Symbol;Acc:HGNC:18303]		885	916	643	715	702	655
ENSG00000047315	5431	POLR2B	protein_coding	HGNC Symbol	12	RNA polymerase II subunit B [Source:HGNC Symbol;Acc:HGNC:9188]		3367.6	3889.6	3569.38	3780.28	2723.13	2562.35
ENSG00000047346	56204	FAM214A	protein_coding	HGNC Symbol	16	family with sequence similarity 214 member A [Source:HGNC Symbol;Acc:HGNC:25609]		398	487	318	346	422	338
ENSG00000047365	116984	ARAP2	protein_coding	HGNC Symbol	10	ArfGAP with RhoGAP domain, ankyrin repeat and PH domain 2 [Source:HGNC Symbol;Acc:HGNC:16924]		280	355	287	327	366	313
ENSG00000047410	7175	TPR	protein_coding	HGNC Symbol	9	translocated promoter region, nuclear basket protein [Source:HGNC Symbol;Acc:HGNC:12017]		11734	16176	11927	12929	11165	8275
ENSG00000047457	1356	CP	protein_coding	HGNC Symbol	15	ceruloplasmin [Source:HGNC Symbol;Acc:HGNC:2295]		5.49	1.1	3.27	4.13	11.84	4.52
ENSG00000047578	23247	KIAA0556	protein_coding	HGNC Symbol	10	KIAA0556 [Source:HGNC Symbol;Acc:HGNC:29068]		831	936	732	811	818.61	739
ENSG00000047579	84062	DTNBP1	protein_coding	HGNC Symbol	12	dystrobrevin binding protein 1 [Source:HGNC Symbol;Acc:HGNC:17328]		1092	1470	885	955	983	920
ENSG00000047597	7504	XK	protein_coding	HGNC Symbol	1	X-linked Kx blood group [Source:HGNC Symbol;Acc:HGNC:12811]		699	776	770	818	622	610
ENSG00000047617	57101	ANO2	protein_coding	HGNC Symbol	13	anoctamin 2 [Source:HGNC Symbol;Acc:HGNC:1183]		23	20	12	16	26	16
ENSG00000047621	57102	C12orf4	protein_coding	HGNC Symbol	9	chromosome 12 open reading frame 4 [Source:HGNC Symbol;Acc:HGNC:1184]		668	877	461	533	633	605
ENSG00000047634	6322	SCML1	protein_coding	HGNC Symbol	7	Scm polycomb group protein like 1 [Source:HGNC Symbol;Acc:HGNC:10580]		2890	3198	3235	3661	3047	3544
ENSG00000047644	55841	WWC3	protein_coding	HGNC Symbol	2	WWC family member 3 [Source:HGNC Symbol;Acc:HGNC:29237]		1975	2014	1413	1534	1862	1383
ENSG00000047648	395	ARHGAP6	protein_coding	HGNC Symbol	9	Rho GTPase activating protein 6 [Source:HGNC Symbol;Acc:HGNC:676]		5	7	2	1	2	1
ENSG00000047662	27146	FAM184B	protein_coding	HGNC Symbol	1	family with sequence similarity 184 member B [Source:HGNC Symbol;Acc:HGNC:29235]		102.23	128.56	37.77	45.01	56.2	56.26
ENSG00000047849	4134	MAP4	protein_coding	HGNC Symbol	16	microtubule associated protein 4 [Source:HGNC Symbol;Acc:HGNC:6862]		6120	7079	6671	7231	5969	5064
ENSG00000047932	57120	GOPC	protein_coding	HGNC Symbol	3	golgi associated PDZ and coiled-coil motif containing [Source:HGNC Symbol;Acc:HGNC:17643]		2574.94	3090.74	2364.94	2650.88	2409.91	2043.91
ENSG00000047936	6098	ROS1	protein_coding	HGNC Symbol	3	ROS proto-oncogene 1, receptor tyrosine kinase [Source:HGNC Symbol;Acc:HGNC:10261]		3	1	4	2	0	0
ENSG00000048028	57646	USP28	protein_coding	HGNC Symbol	15	ubiquitin specific peptidase 28 [Source:HGNC Symbol;Acc:HGNC:12625]		1987	2095	1823	1921	1778	1681
ENSG00000048052	9734	HDAC9	protein_coding	HGNC Symbol	29	histone deacetylase 9 [Source:HGNC Symbol;Acc:HGNC:14065]		176	221	146	197	189	178
ENSG00000048140	26262	TSPAN17	protein_coding	HGNC Symbol	9	tetraspanin 17 [Source:HGNC Symbol;Acc:HGNC:13594]		1489	1427	1166	1341	1430	1404
ENSG00000048162	51491	NOP16	protein_coding	HGNC Symbol	11	NOP16 nucleolar protein [Source:HGNC Symbol;Acc:HGNC:26934]		652.74	810.34	733.17	760.9	601.32	549.71
ENSG00000048342	57545	CC2D2A	protein_coding	HGNC Symbol	23	coiled-coil and C2 domain containing 2A [Source:HGNC Symbol;Acc:HGNC:29253]		212	278	188	210	226	247
ENSG00000048392	50484	RRM2B	protein_coding	HGNC Symbol	11	ribonucleotide reductase regulatory TP53 inducible subunit M2B [Source:HGNC Symbol;Acc:HGNC:17296]		720	885	490	592	787	818
ENSG00000048405	168850	ZNF800	protein_coding	HGNC Symbol	8	zinc finger protein 800 [Source:HGNC Symbol;Acc:HGNC:27267]		659	815	607	633	664	560
ENSG00000048462	608	TNFRSF17	protein_coding	HGNC Symbol	3	TNF receptor superfamily member 17 [Source:HGNC Symbol;Acc:HGNC:11913]		1	0	0	1	3	1
ENSG00000048471	92017	SNX29	protein_coding	HGNC Symbol	8	sorting nexin 29 [Source:HGNC Symbol;Acc:HGNC:30542]		581	588	522	578	590.91	498.88
ENSG00000048540	55885	LMO3	protein_coding	HGNC Symbol	35	LIM domain only 3 [Source:HGNC Symbol;Acc:HGNC:6643]		0	0	0	0	0	0
ENSG00000048544	55173	MRPS10	protein_coding	HGNC Symbol	1	mitochondrial ribosomal protein S10 [Source:HGNC Symbol;Acc:HGNC:14502]		1266	1694	1102	1109	1259	1161
ENSG00000048545	2978	GUCA1A	protein_coding	HGNC Symbol	2	guanylate cyclase activator 1A [Source:HGNC Symbol;Acc:HGNC:4678]		0	0	0	0	0	0
ENSG00000048649	51773	RSF1	protein_coding	HGNC Symbol	12	remodeling and spacing factor 1 [Source:HGNC Symbol;Acc:HGNC:18118]		2604	3479.55	2463.41	2670.5	2341.11	2018
ENSG00000048707	55187	VPS13D	protein_coding	HGNC Symbol	20	vacuolar protein sorting 13 homolog D [Source:HGNC Symbol;Acc:HGNC:23595]		2209	2441	1758	2096	2442	1763
ENSG00000048740	10659	CELF2	protein_coding	HGNC Symbol	17	CUGBP Elav-like family member 2 [Source:HGNC Symbol;Acc:HGNC:2550]		2776	3363	2288	2637	2480	2017
ENSG00000048828	23196	FAM120A	protein_coding	HGNC Symbol	6	family with sequence similarity 120A [Source:HGNC Symbol;Acc:HGNC:13247]		4588.84	4694.73	4441.45	4984.27	3672.08	3366.38
ENSG00000048991	23518	R3HDM1	protein_coding	HGNC Symbol	20	R3H domain containing 1 [Source:HGNC Symbol;Acc:HGNC:9757]		2600	3581	2895	3020	2339	1852
ENSG00000049089	1298	COL9A2	protein_coding	HGNC Symbol	12	collagen type IX alpha 2 chain [Source:HGNC Symbol;Acc:HGNC:2218]		198	205	167	173	221	246
ENSG00000049130	4254	KITLG	protein_coding	HGNC Symbol	6	KIT ligand [Source:HGNC Symbol;Acc:HGNC:6343]		792	1039	795	888	850	908
ENSG00000049167	1161	ERCC8	protein_coding	HGNC Symbol	18	ERCC excision repair 8, CSA ubiquitin ligase complex subunit [Source:HGNC Symbol;Acc:HGNC:3439]		502.42	544.74	534.14	573.46	497.57	576.16
ENSG00000049192	11174	ADAMTS6	protein_coding	HGNC Symbol	8	ADAM metallopeptidase with thrombospondin type 1 motif 6 [Source:HGNC Symbol;Acc:HGNC:222]		82	110	82	95	78	95
ENSG00000049239	9563	H6PD	protein_coding	HGNC Symbol	3	hexose-6-phosphate dehydrogenase/glucose 1-dehydrogenase [Source:HGNC Symbol;Acc:HGNC:4795]		2703	2333	2222	2437	3098	2594
ENSG00000049245	9341	VAMP3	protein_coding	HGNC Symbol	3	vesicle associated membrane protein 3 [Source:HGNC Symbol;Acc:HGNC:12644]		3344	3771	2490	2749	2841	2979
ENSG00000049246	8863	PER3	protein_coding	HGNC Symbol	9	period circadian regulator 3 [Source:HGNC Symbol;Acc:HGNC:8847]		410.83	506.6	293.39	327.23	375.76	341.15
ENSG00000049247	10911	UTS2	protein_coding	HGNC Symbol	3	urotensin 2 [Source:HGNC Symbol;Acc:HGNC:12636]		1.15	0	1	0	0	0
ENSG00000049249	3604	TNFRSF9	protein_coding	HGNC Symbol	5	TNF receptor superfamily member 9 [Source:HGNC Symbol;Acc:HGNC:11924]		86	101	68	91	57	131
ENSG00000049283	55040	EPN3	protein_coding	HGNC Symbol	18	epsin 3 [Source:HGNC Symbol;Acc:HGNC:18235]		16	7	8	15	5	3
ENSG00000049323	4052	LTBP1	protein_coding	HGNC Symbol	12	latent transforming growth factor beta binding protein 1 [Source:HGNC Symbol;Acc:HGNC:6714]		3483.97	3677.93	3136.87	3416.94	3620.89	2927.97
ENSG00000049449	5954	RCN1	protein_coding	HGNC Symbol	7	reticulocalbin 1 [Source:HGNC Symbol;Acc:HGNC:9934]		7500.36	9163.36	6159.36	6807.5	8323.45	8027.85
ENSG00000049540	2006	ELN	protein_coding	HGNC Symbol	34	elastin [Source:HGNC Symbol;Acc:HGNC:3327]		0	1	0	1	0	1
ENSG00000049541	5982	RFC2	protein_coding	HGNC Symbol	13	replication factor C subunit 2 [Source:HGNC Symbol;Acc:HGNC:9970]		4235	5143	3715	4089	4311	4397
ENSG00000049618	57492	ARID1B	protein_coding	HGNC Symbol	38	AT-rich interaction domain 1B [Source:HGNC Symbol;Acc:HGNC:18040]		4202.42	4896.86	3936.65	4374.13	4283.53	3326.1
ENSG00000049656	81037	CLPTM1L	protein_coding	HGNC Symbol	16	CLPTM1 like [Source:HGNC Symbol;Acc:HGNC:24308]		7588	7462	5396	5650	5795	5727
ENSG00000049759	23327	NEDD4L	protein_coding	HGNC Symbol	61	NEDD4 like E3 ubiquitin protein ligase [Source:HGNC Symbol;Acc:HGNC:7728]		2977	3459	3146	3670.92	2927	2636
ENSG00000049768	50943	FOXP3	protein_coding	HGNC Symbol	9	forkhead box P3 [Source:HGNC Symbol;Acc:HGNC:6106]		53	69	40	40	46	24
ENSG00000049769	89801	PPP1R3F	protein_coding	HGNC Symbol	6	protein phosphatase 1 regulatory subunit 3F [Source:HGNC Symbol;Acc:HGNC:14944]		584.66	483.27	317.27	331.83	443.17	499.37
ENSG00000049860	3074	HEXB	protein_coding	HGNC Symbol	13	hexosaminidase subunit beta [Source:HGNC Symbol;Acc:HGNC:4879]		2850.11	3158.74	2249.08	2691.05	2749.41	2814.62
ENSG00000049883	79810	PTCD2	protein_coding	HGNC Symbol	12	pentatricopeptide repeat domain 2 [Source:HGNC Symbol;Acc:HGNC:25734]		500	609	458	538.97	536	541.99
ENSG00000050030	340533	NEXMIF	protein_coding	HGNC Symbol	3	neurite extension and migration factor [Source:HGNC Symbol;Acc:HGNC:29433]		50.01	64	24	35	30	25
ENSG00000050130	51528	JKAMP	protein_coding	HGNC Symbol	14	JNK1/MAPK8 associated membrane protein [Source:HGNC Symbol;Acc:HGNC:20184]		698	882	637.94	670.94	696.88	770
ENSG00000050165	27122	DKK3	protein_coding	HGNC Symbol	16	dickkopf WNT signaling pathway inhibitor 3 [Source:HGNC Symbol;Acc:HGNC:2893]		148.41	122.77	60.61	63	103.16	96.41
ENSG00000050327	7984	ARHGEF5	protein_coding	HGNC Symbol	4	Rho guanine nucleotide exchange factor 5 [Source:HGNC Symbol;Acc:HGNC:13209]		1233.47	1412.5	748.12	716.53	984.54	1088.32
ENSG00000050344	9603	NFE2L3	protein_coding	HGNC Symbol	3	nuclear factor, erythroid 2 like 3 [Source:HGNC Symbol;Acc:HGNC:7783]		1335	1531	804	866	1334	1331
ENSG00000050393	63933	MCUR1	protein_coding	HGNC Symbol	3	mitochondrial calcium uniporter regulator 1 [Source:HGNC Symbol;Acc:HGNC:21097]		2306	2482	1892	2057	2238	2135
ENSG00000050405	51474	LIMA1	protein_coding	HGNC Symbol	16	LIM domain and actin binding 1 [Source:HGNC Symbol;Acc:HGNC:24636]		2719	3302	2646	3063	2371	3354
ENSG00000050426	25875	LETMD1	protein_coding	HGNC Symbol	38	LETM1 domain containing 1 [Source:HGNC Symbol;Acc:HGNC:24241]		823	736	1048	1066	1222	1385
ENSG00000050438	9498	SLC4A8	protein_coding	HGNC Symbol	18	solute carrier family 4 member 8 [Source:HGNC Symbol;Acc:HGNC:11034]		88.02	105.62	70	74	101	63.02
ENSG00000050555	10319	LAMC3	protein_coding	HGNC Symbol	4	laminin subunit gamma 3 [Source:HGNC Symbol;Acc:HGNC:6494]		512	424	533	560	691	674
ENSG00000050628	5733	PTGER3	protein_coding	HGNC Symbol	12	prostaglandin E receptor 3 [Source:HGNC Symbol;Acc:HGNC:9595]		28	28	21	29	29	22
ENSG00000050730	79931	TNIP3	protein_coding	HGNC Symbol	7	TNFAIP3 interacting protein 3 [Source:HGNC Symbol;Acc:HGNC:19315]		3	5	2	5	0	3
ENSG00000050748	5601	MAPK9	protein_coding	HGNC Symbol	13	mitogen-activated protein kinase 9 [Source:HGNC Symbol;Acc:HGNC:6886]		2540	2754	2326	2387	2314	1968
ENSG00000050767	91522	COL23A1	protein_coding	HGNC Symbol	4	collagen type XXIII alpha 1 chain [Source:HGNC Symbol;Acc:HGNC:22990]		69	86	152	108	145	164
ENSG00000050820	9564	BCAR1	protein_coding	HGNC Symbol	22	BCAR1 scaffold protein, Cas family member [Source:HGNC Symbol;Acc:HGNC:971]		2495	2711	1703.42	1748	2023	1970
ENSG00000051009	84067	FAM160A2	protein_coding	HGNC Symbol	5	family with sequence similarity 160 member A2 [Source:HGNC Symbol;Acc:HGNC:25378]		755	761	655	693	576	560
ENSG00000051108	9709	HERPUD1	protein_coding	HGNC Symbol	19	homocysteine inducible ER protein with ubiquitin like domain 1 [Source:HGNC Symbol;Acc:HGNC:13744]		962	1031	1016	1081	1156	1067
ENSG00000051128	9454	HOMER3	protein_coding	HGNC Symbol	12	homer scaffold protein 3 [Source:HGNC Symbol;Acc:HGNC:17514]		719	727	562.49	570.79	655.76	669.75
ENSG00000051180	5888	RAD51	protein_coding	HGNC Symbol	11	RAD51 recombinase [Source:HGNC Symbol;Acc:HGNC:9817]		834	866	674	743	774	683
ENSG00000051341	10721	POLQ	protein_coding	HGNC Symbol	4	DNA polymerase theta [Source:HGNC Symbol;Acc:HGNC:9186]		1459	1931	1184	1309	1028	930
ENSG00000051382	5291	PIK3CB	protein_coding	HGNC Symbol	14	phosphatidylinositol-4,5-bisphosphate 3-kinase catalytic subunit beta [Source:HGNC Symbol;Acc:HGNC:8976]		576	760	585	666	591	608
ENSG00000051523	1535	CYBA	protein_coding	HGNC Symbol	10	cytochrome b-245 alpha chain [Source:HGNC Symbol;Acc:HGNC:2577]		6354	5989	5771	6123	5895	5908
ENSG00000051596	84321	THOC3	protein_coding	HGNC Symbol	12	THO complex 3 [Source:HGNC Symbol;Acc:HGNC:19072]		2863.31	3199.53	2614.36	2905.65	2532.21	2515.54
ENSG00000051620	23593	HEBP2	protein_coding	HGNC Symbol	4	heme binding protein 2 [Source:HGNC Symbol;Acc:HGNC:15716]		2829	3346	2667	2803	2557	2437
ENSG00000051825	10198	MPHOSPH9	protein_coding	HGNC Symbol	24	M-phase phosphoprotein 9 [Source:HGNC Symbol;Acc:HGNC:7215]		1428.86	1745.06	1374.38	1620	1575.2	1505.44
ENSG00000052126	54477	PLEKHA5	protein_coding	HGNC Symbol	16	pleckstrin homology domain containing A5 [Source:HGNC Symbol;Acc:HGNC:30036]		1195	1679	1254	1411	1175	1098
ENSG00000052344	5652	PRSS8	protein_coding	HGNC Symbol	6	serine protease 8 [Source:HGNC Symbol;Acc:HGNC:9491]		111	110	57	47	103	119
ENSG00000052723	80143	SIKE1	protein_coding	HGNC Symbol	10	suppressor of IKBKE 1 [Source:HGNC Symbol;Acc:HGNC:26119]		1441	1507	1244	1281	1506	1453
ENSG00000052749	23223	RRP12	protein_coding	HGNC Symbol	15	ribosomal RNA processing 12 homolog [Source:HGNC Symbol;Acc:HGNC:29100]		2446	2669	2436.48	2682	2245.47	1979.47
ENSG00000052795	57600	FNIP2	protein_coding	HGNC Symbol	6	folliculin interacting protein 2 [Source:HGNC Symbol;Acc:HGNC:29280]		1470	1799	1517	1795	1398	1401
ENSG00000052802	6307	MSMO1	protein_coding	HGNC Symbol	5	methylsterol monooxygenase 1 [Source:HGNC Symbol;Acc:HGNC:10545]		2063	2100	1470	1722	1436	1841
ENSG00000052841	55761	TTC17	protein_coding	HGNC Symbol	15	tetratricopeptide repeat domain 17 [Source:HGNC Symbol;Acc:HGNC:25596]		1071	1422	1122	1259	1278	1220
ENSG00000052850	60529	ALX4	protein_coding	HGNC Symbol	1	ALX homeobox 4 [Source:HGNC Symbol;Acc:HGNC:450]		526	550	408	481	597	535
ENSG00000053108	23105	FSTL4	protein_coding	HGNC Symbol	7	follistatin like 4 [Source:HGNC Symbol;Acc:HGNC:21389]		430	461	308	373	410	328
ENSG00000053254	1112	FOXN3	protein_coding	HGNC Symbol	19	forkhead box N3 [Source:HGNC Symbol;Acc:HGNC:1928]		2424.94	2958	2468.2	2607.58	2629.24	2312.4
ENSG00000053328	728464	METTL24	protein_coding	HGNC Symbol	2	methyltransferase like 24 [Source:HGNC Symbol;Acc:HGNC:21566]		3	10	3	8	11	8
ENSG00000053371	8574	AKR7A2	protein_coding	HGNC Symbol	5	aldo-keto reductase family 7 member A2 [Source:HGNC Symbol;Acc:HGNC:389]		2890.97	2637.99	2290.96	2485.86	3167.94	3287.99
ENSG00000053372	51154	MRTO4	protein_coding	HGNC Symbol	3	MRT4 homolog, ribosome maturation factor [Source:HGNC Symbol;Acc:HGNC:18477]		2185	2872	2345	2479	2040	1851
ENSG00000053438	4826	NNAT	protein_coding	HGNC Symbol	5	neuronatin [Source:HGNC Symbol;Acc:HGNC:7860]		5	11	6	13	5	7
ENSG00000053501	55850	USE1	protein_coding	HGNC Symbol	10	unconventional SNARE in the ER 1 [Source:HGNC Symbol;Acc:HGNC:30882]		372	477	433	542	526	450
ENSG00000053524	23101	MCF2L2	protein_coding	HGNC Symbol	14	MCF.2 cell line derived transforming sequence-like 2 [Source:HGNC Symbol;Acc:HGNC:30319]		71.15	68.21	42.88	45.48	64.48	83.5
ENSG00000053702	83714	NRIP2	protein_coding	HGNC Symbol	3	nuclear receptor interacting protein 2 [Source:HGNC Symbol;Acc:HGNC:23078]		34	32.04	38	40	44.56	47.47
ENSG00000053747	3909	LAMA3	protein_coding	HGNC Symbol	15	laminin subunit alpha 3 [Source:HGNC Symbol;Acc:HGNC:6483]		2900	3459	2852	2986	3065	2488
ENSG00000053770	55745	AP5M1	protein_coding	HGNC Symbol	9	adaptor related protein complex 5 subunit mu 1 [Source:HGNC Symbol;Acc:HGNC:20192]		852	1131	817	897	806	673
ENSG00000053900	29945	ANAPC4	protein_coding	HGNC Symbol	11	anaphase promoting complex subunit 4 [Source:HGNC Symbol;Acc:HGNC:19990]		348	495	366	396	388	358
ENSG00000053918	3784	KCNQ1	protein_coding	HGNC Symbol	7	potassium voltage-gated channel subfamily Q member 1 [Source:HGNC Symbol;Acc:HGNC:6294]		105	108	41	45	104	100.96
ENSG00000054116	27095	TRAPPC3	protein_coding	HGNC Symbol	10	trafficking protein particle complex 3 [Source:HGNC Symbol;Acc:HGNC:19942]		1380	1649	1366	1485	1357	1403
ENSG00000054118	9967	THRAP3	protein_coding	HGNC Symbol	4	thyroid hormone receptor associated protein 3 [Source:HGNC Symbol;Acc:HGNC:22964]		6095.99	8426	6549.97	7181.99	5814.99	5056.99
ENSG00000054148	29085	PHPT1	protein_coding	HGNC Symbol	6	phosphohistidine phosphatase 1 [Source:HGNC Symbol;Acc:HGNC:30033]		2336.77	2285.98	1747.98	1969.69	2466	2406.89
ENSG00000054179	954	ENTPD2	protein_coding	HGNC Symbol	4	ectonucleoside triphosphate diphosphohydrolase 2 [Source:HGNC Symbol;Acc:HGNC:3364]		38	33	29	18	25	53
ENSG00000054219	4065	LY75	protein_coding	HGNC Symbol	4	lymphocyte antigen 75 [Source:HGNC Symbol;Acc:HGNC:6729]		1	1	0	0	1	0
ENSG00000054267	51742	ARID4B	protein_coding	HGNC Symbol	13	AT-rich interaction domain 4B [Source:HGNC Symbol;Acc:HGNC:15550]		2763.07	4348	2583	2910.3	2260.22	2045
ENSG00000054277	23596	OPN3	protein_coding	HGNC Symbol	7	opsin 3 [Source:HGNC Symbol;Acc:HGNC:14007]		202.25	165.82	258.84	293.47	275.03	270.8
ENSG00000054282	10806	SDCCAG8	protein_coding	HGNC Symbol	11	SHH signaling and ciliogenesis regulator SDCCAG8 [Source:HGNC Symbol;Acc:HGNC:10671]		830.82	1148.24	671.39	754.27	845.77	747.38
ENSG00000054356	5798	PTPRN	protein_coding	HGNC Symbol	19	protein tyrosine phosphatase receptor type N [Source:HGNC Symbol;Acc:HGNC:9676]		17	18	15	7	6	7
ENSG00000054392	55733	HHAT	protein_coding	HGNC Symbol	9	hedgehog acyltransferase [Source:HGNC Symbol;Acc:HGNC:18270]		751	716	586	703	848	861
ENSG00000054523	23095	KIF1B	protein_coding	HGNC Symbol	14	kinesin family member 1B [Source:HGNC Symbol;Acc:HGNC:16636]		4911.28	5538.15	5416.09	6087	4525.49	3524.43
ENSG00000054598	2296	FOXC1	protein_coding	HGNC Symbol	1	forkhead box C1 [Source:HGNC Symbol;Acc:HGNC:3800]		9561	10839	9358	10510	10476	9711
ENSG00000054611	25771	TBC1D22A	protein_coding	HGNC Symbol	11	TBC1 domain family member 22A [Source:HGNC Symbol;Acc:HGNC:1309]		1176	1176	1045	1224	1062	1054
ENSG00000054654	23224	SYNE2	protein_coding	HGNC Symbol	31	spectrin repeat containing nuclear envelope protein 2 [Source:HGNC Symbol;Acc:HGNC:17084]		2650	3282	2898.24	3455.26	4272.3	1880
ENSG00000054690	57475	PLEKHH1	protein_coding	HGNC Symbol	16	pleckstrin homology, MyTH4 and FERM domain containing H1 [Source:HGNC Symbol;Acc:HGNC:17733]		1012.01	1040.1	1197.14	1362.53	1284.23	1099.88
ENSG00000054793	10079	ATP9A	protein_coding	HGNC Symbol	3	ATPase phospholipid transporting 9A (putative) [Source:HGNC Symbol;Acc:HGNC:13540]		3382	3503	1848	1962	3476	2963
ENSG00000054796	23626	SPO11	protein_coding	HGNC Symbol	5	SPO11 initiator of meiotic double stranded breaks [Source:HGNC Symbol;Acc:HGNC:11250]		0	0	0	0	0	0
ENSG00000054803	140689	CBLN4	protein_coding	HGNC Symbol	1	cerebellin 4 precursor [Source:HGNC Symbol;Acc:HGNC:16231]		0	0	0	0	0	0
ENSG00000054938	25884	CHRDL2	protein_coding	HGNC Symbol	10	chordin like 2 [Source:HGNC Symbol;Acc:HGNC:24168]		7	8	3	6	4	2
ENSG00000054965	23201	FAM168A	protein_coding	HGNC Symbol	5	family with sequence similarity 168 member A [Source:HGNC Symbol;Acc:HGNC:28999]		2655	2861	2310	2561	2585	2336
ENSG00000054967	84957	RELT	protein_coding	HGNC Symbol	7	RELT TNF receptor [Source:HGNC Symbol;Acc:HGNC:13764]		526.65	492	418	437	399	438
ENSG00000054983	2581	GALC	protein_coding	HGNC Symbol	16	galactosylceramidase [Source:HGNC Symbol;Acc:HGNC:4115]		610	682	344	426	651	746
ENSG00000055044	51602	NOP58	protein_coding	HGNC Symbol	10	NOP58 ribonucleoprotein [Source:HGNC Symbol;Acc:HGNC:29926]		2659.54	4205.92	2722.78	3201.64	2312.67	2066.68
ENSG00000055070	26099	SZRD1	protein_coding	HGNC Symbol	10	SUZ RNA binding domain containing 1 [Source:HGNC Symbol;Acc:HGNC:30232]		4999.42	5078.53	4521.28	4755.56	4375.75	4931.27
ENSG00000055118	3757	KCNH2	protein_coding	HGNC Symbol	5	potassium voltage-gated channel subfamily H member 2 [Source:HGNC Symbol;Acc:HGNC:6251]		833	673	579	677	604	562
ENSG00000055130	8454	CUL1	protein_coding	HGNC Symbol	18	cullin 1 [Source:HGNC Symbol;Acc:HGNC:2551]		2919.12	3953.12	2902.13	3318.1	2916.03	2738
ENSG00000055147	10827	FAM114A2	protein_coding	HGNC Symbol	17	family with sequence similarity 114 member A2 [Source:HGNC Symbol;Acc:HGNC:1333]		408	506	347	386	458	386
ENSG00000055163	26999	CYFIP2	protein_coding	HGNC Symbol	24	cytoplasmic FMR1 interacting protein 2 [Source:HGNC Symbol;Acc:HGNC:13760]		8033.98	8419	6948.97	7298.97	8302	6631
ENSG00000055208	23118	TAB2	protein_coding	HGNC Symbol	9	TGF-beta activated kinase 1 (MAP3K7) binding protein 2 [Source:HGNC Symbol;Acc:HGNC:17075]		3635	4765	3113	3385	3368	2919
ENSG00000055211	116254	GINM1	protein_coding	HGNC Symbol	3	glycoprotein integral membrane 1 [Source:HGNC Symbol;Acc:HGNC:21074]		2148	2590	1549	1650	1971	2004
ENSG00000055332	5610	EIF2AK2	protein_coding	HGNC Symbol	8	eukaryotic translation initiation factor 2 alpha kinase 2 [Source:HGNC Symbol;Acc:HGNC:9437]		12161.6	16549.5	9512.1	10463	10868	13922.7
ENSG00000055483	57602	USP36	protein_coding	HGNC Symbol	24	ubiquitin specific peptidase 36 [Source:HGNC Symbol;Acc:HGNC:20062]		2963	3581	3181	3660	2753	2666
ENSG00000055609	58508	KMT2C	protein_coding	HGNC Symbol	11	lysine methyltransferase 2C [Source:HGNC Symbol;Acc:HGNC:13726]		2093	2527.96	2230.83	2540.88	2238.96	1535
ENSG00000055732	55283	MCOLN3	protein_coding	HGNC Symbol	6	mucolipin 3 [Source:HGNC Symbol;Acc:HGNC:13358]		651	824	680	692	782	704
ENSG00000055813	114800	CCDC85A	protein_coding	HGNC Symbol	1	coiled-coil domain containing 85A [Source:HGNC Symbol;Acc:HGNC:29400]		76.33	85.94	95.66	108.46	117.34	117
ENSG00000055917	23369	PUM2	protein_coding	HGNC Symbol	11	pumilio RNA binding family member 2 [Source:HGNC Symbol;Acc:HGNC:14958]		3114	3766	3255	3552	3193	2950
ENSG00000055950	84545	MRPL43	protein_coding	HGNC Symbol	14	mitochondrial ribosomal protein L43 [Source:HGNC Symbol;Acc:HGNC:14517]		2131.56	2179.69	2035.51	2241.76	2340.1	2319.82
ENSG00000055955	3700	ITIH4	protein_coding	HGNC Symbol	14	inter-alpha-trypsin inhibitor heavy chain 4 [Source:HGNC Symbol;Acc:HGNC:6169]		34.38	18.89	29.57	42.97	33.86	5.86
ENSG00000055957	3697	ITIH1	protein_coding	HGNC Symbol	12	inter-alpha-trypsin inhibitor heavy chain 1 [Source:HGNC Symbol;Acc:HGNC:6166]		0	0	0	0	0	0
ENSG00000056050	54969	HPF1	protein_coding	HGNC Symbol	3	histone PARylation factor 1 [Source:HGNC Symbol;Acc:HGNC:26051]		488	664	417	504	493	488
ENSG00000056097	51663	ZFR	protein_coding	HGNC Symbol	7	zinc finger RNA binding protein [Source:HGNC Symbol;Acc:HGNC:17277]		8063	11777	6644	7490	6776	6134
ENSG00000056277	55609	ZNF280C	protein_coding	HGNC Symbol	2	zinc finger protein 280C [Source:HGNC Symbol;Acc:HGNC:25955]		332	376	320	381	310	243
ENSG00000056291	10886	NPFFR2	protein_coding	HGNC Symbol	5	neuropeptide FF receptor 2 [Source:HGNC Symbol;Acc:HGNC:4525]		7	10	2	3	1	2
ENSG00000056487	112885	PHF21B	protein_coding	HGNC Symbol	12	PHD finger protein 21B [Source:HGNC Symbol;Acc:HGNC:25161]		344	339	564	537	266	276
ENSG00000056558	7185	TRAF1	protein_coding	HGNC Symbol	3	TNF receptor associated factor 1 [Source:HGNC Symbol;Acc:HGNC:12031]		69	120	81	70	112	91
ENSG00000056586	54542	RC3H2	protein_coding	HGNC Symbol	10	ring finger and CCCH-type domains 2 [Source:HGNC Symbol;Acc:HGNC:21461]		2631	3087	1711	2009	2148	1893
ENSG00000056736	55540	IL17RB	protein_coding	HGNC Symbol	3	interleukin 17 receptor B [Source:HGNC Symbol;Acc:HGNC:18015]		182	259.73	202	225.73	229	209
ENSG00000056972	10758	TRAF3IP2	protein_coding	HGNC Symbol	16	TRAF3 interacting protein 2 [Source:HGNC Symbol;Acc:HGNC:1343]		677.07	684	728	754	670.13	653
ENSG00000056998	8908	GYG2	protein_coding	HGNC Symbol	9	glycogenin 2 [Source:HGNC Symbol;Acc:HGNC:4700]		0	0	0	0	0	0
ENSG00000057019	131566	DCBLD2	protein_coding	HGNC Symbol	10	discoidin, CUB and LCCL domain containing 2 [Source:HGNC Symbol;Acc:HGNC:24627]		1792	2011	1372	1590	1656	1501
ENSG00000057149	6317	SERPINB3	protein_coding	HGNC Symbol	2	serpin family B member 3 [Source:HGNC Symbol;Acc:HGNC:10569]		0	0	0	0	0	0
ENSG00000057252	6646	SOAT1	protein_coding	HGNC Symbol	4	sterol O-acyltransferase 1 [Source:HGNC Symbol;Acc:HGNC:11177]		1351	1628	1012	1067	1237	1189
ENSG00000057294	5318	PKP2	protein_coding	HGNC Symbol	7	plakophilin 2 [Source:HGNC Symbol;Acc:HGNC:9024]		2103	2353.98	1911.98	2128	1942.97	1835.99
ENSG00000057468	4438	MSH4	protein_coding	HGNC Symbol	1	mutS homolog 4 [Source:HGNC Symbol;Acc:HGNC:7327]		0	1	0	12	0	4
ENSG00000057593	2155	F7	protein_coding	HGNC Symbol	6	coagulation factor VII [Source:HGNC Symbol;Acc:HGNC:3544]		4	6	0	0	5	5
ENSG00000057608	2665	GDI2	protein_coding	HGNC Symbol	9	GDP dissociation inhibitor 2 [Source:HGNC Symbol;Acc:HGNC:4227]		7609.91	9424	7067.88	8020.96	7166.89	6664.71
ENSG00000057657	639	PRDM1	protein_coding	HGNC Symbol	10	PR/SET domain 1 [Source:HGNC Symbol;Acc:HGNC:9346]		90	112	42	53	71	58
ENSG00000057663	9474	ATG5	protein_coding	HGNC Symbol	11	autophagy related 5 [Source:HGNC Symbol;Acc:HGNC:589]		1252	1390	1011	1190	1225	1071
ENSG00000057704	57458	TMCC3	protein_coding	HGNC Symbol	4	transmembrane and coiled-coil domain family 3 [Source:HGNC Symbol;Acc:HGNC:29199]		698	796	629	714	705	647
ENSG00000057757	57095	PITHD1	protein_coding	HGNC Symbol	3	PITH domain containing 1 [Source:HGNC Symbol;Acc:HGNC:25022]		1596	2154	1634	1845	1720	1691
ENSG00000057935	57504	MTA3	protein_coding	HGNC Symbol	19	metastasis associated 1 family member 3 [Source:HGNC Symbol;Acc:HGNC:23784]		1781	2095	1683	1779	1807	1792
ENSG00000058056	8975	USP13	protein_coding	HGNC Symbol	5	ubiquitin specific peptidase 13 [Source:HGNC Symbol;Acc:HGNC:12611]		1031	1135	1251	1260	1188	993
ENSG00000058063	23200	ATP11B	protein_coding	HGNC Symbol	10	ATPase phospholipid transporting 11B (putative) [Source:HGNC Symbol;Acc:HGNC:13553]		2057.98	2494.96	2063.95	2205	1893	1658.97
ENSG00000058085	3918	LAMC2	protein_coding	HGNC Symbol	4	laminin subunit gamma 2 [Source:HGNC Symbol;Acc:HGNC:6493]		344	357	58	59	190	208
ENSG00000058091	5218	CDK14	protein_coding	HGNC Symbol	15	cyclin dependent kinase 14 [Source:HGNC Symbol;Acc:HGNC:8883]		945	1045	1019	991	991	882
ENSG00000058262	29927	SEC61A1	protein_coding	HGNC Symbol	7	SEC61 translocon subunit alpha 1 [Source:HGNC Symbol;Acc:HGNC:18276]		5989.32	6069.78	4451.02	5007.32	4894.87	4556.11
ENSG00000058272	4659	PPP1R12A	protein_coding	HGNC Symbol	23	protein phosphatase 1 regulatory subunit 12A [Source:HGNC Symbol;Acc:HGNC:7618]		3386.18	4381.41	3010.48	3409.73	2801.25	2524.47
ENSG00000058335	5923	RASGRF1	protein_coding	HGNC Symbol	9	Ras protein specific guanine nucleotide releasing factor 1 [Source:HGNC Symbol;Acc:HGNC:9875]		39	25	20	20	21	2
ENSG00000058404	816	CAMK2B	protein_coding	HGNC Symbol	26	calcium/calmodulin dependent protein kinase II beta [Source:HGNC Symbol;Acc:HGNC:1461]		491	603	514	530	571	507
ENSG00000058453	9696	CROCC	protein_coding	HGNC Symbol	13	ciliary rootlet coiled-coil, rootletin [Source:HGNC Symbol;Acc:HGNC:21299]		1572.19	1836.22	1783.81	1940.72	1808.04	1644.14
ENSG00000058600	55718	POLR3E	protein_coding	HGNC Symbol	19	RNA polymerase III subunit E [Source:HGNC Symbol;Acc:HGNC:30347]		2344.1	2670.82	2773.79	2881.61	2842.97	2434.68
ENSG00000058668	493	ATP2B4	protein_coding	HGNC Symbol	7	ATPase plasma membrane Ca2+ transporting 4 [Source:HGNC Symbol;Acc:HGNC:817]		2098	2434	1944	2106	2061	2052
ENSG00000058673	9877	ZC3H11A	protein_coding	HGNC Symbol	15	zinc finger CCCH-type containing 11A [Source:HGNC Symbol;Acc:HGNC:29093]		3767.98	4694.86	3667.01	4105.15	4403.06	3727.01
ENSG00000058729	55781	RIOK2	protein_coding	HGNC Symbol	7	RIO kinase 2 [Source:HGNC Symbol;Acc:HGNC:18999]		774.99	1071	727	772	755.73	717.7
ENSG00000058799	54432	YIPF1	protein_coding	HGNC Symbol	7	Yip1 domain family member 1 [Source:HGNC Symbol;Acc:HGNC:25231]		503	575	364	397	449	478
ENSG00000058804	55706	NDC1	protein_coding	HGNC Symbol	2	NDC1 transmembrane nucleoporin [Source:HGNC Symbol;Acc:HGNC:25525]		2911	2995	2733	3098	2568	2600
ENSG00000058866	1608	DGKG	protein_coding	HGNC Symbol	11	diacylglycerol kinase gamma [Source:HGNC Symbol;Acc:HGNC:2853]		12	15	6	1	2	6
ENSG00000059122	84256	FLYWCH1	protein_coding	HGNC Symbol	14	FLYWCH-type zinc finger 1 [Source:HGNC Symbol;Acc:HGNC:25404]		2082	1942	1804	1955	1967	2107
ENSG00000059145	64718	UNKL	protein_coding	HGNC Symbol	18	unk like zinc finger [Source:HGNC Symbol;Acc:HGNC:14184]		645.65	752.27	764.28	713.25	595.08	651.13
ENSG00000059377	6916	TBXAS1	protein_coding	HGNC Symbol	22	thromboxane A synthase 1 [Source:HGNC Symbol;Acc:HGNC:11609]		54	67	48	85	75	65
ENSG00000059378	64761	PARP12	protein_coding	HGNC Symbol	12	poly(ADP-ribose) polymerase family member 12 [Source:HGNC Symbol;Acc:HGNC:21919]		2006	2413	1370	1446	1683	3239
ENSG00000059573	5832	ALDH18A1	protein_coding	HGNC Symbol	5	aldehyde dehydrogenase 18 family member A1 [Source:HGNC Symbol;Acc:HGNC:9722]		5379	6166	5537	6005	4763	4539
ENSG00000059588	6894	TARBP1	protein_coding	HGNC Symbol	9	TAR (HIV-1) RNA binding protein 1 [Source:HGNC Symbol;Acc:HGNC:11568]		2573	2760	2736	3030	2477	2376
ENSG00000059691	5188	GATB	protein_coding	HGNC Symbol	14	glutamyl-tRNA amidotransferase subunit B [Source:HGNC Symbol;Acc:HGNC:8849]		684.6	814.83	612.36	623.21	571	652
ENSG00000059728	4084	MXD1	protein_coding	HGNC Symbol	6	MAX dimerization protein 1 [Source:HGNC Symbol;Acc:HGNC:6761]		743	816.17	626.71	740.02	624	575
ENSG00000059758	5128	CDK17	protein_coding	HGNC Symbol	12	cyclin dependent kinase 17 [Source:HGNC Symbol;Acc:HGNC:8750]		922	1238	951	1011	1027	1030
ENSG00000059769	548645	DNAJC25	protein_coding	HGNC Symbol	3	DnaJ heat shock protein family (Hsp40) member C25 [Source:HGNC Symbol;Acc:HGNC:34187]		273.61	347.83	191.48	241.14	182.76	169.42
ENSG00000059804	6515	SLC2A3	protein_coding	HGNC Symbol	11	solute carrier family 2 member 3 [Source:HGNC Symbol;Acc:HGNC:11007]		3692.02	3649.14	2628.56	3194.56	1856.77	2544.28
ENSG00000059915	5662	PSD	protein_coding	HGNC Symbol	9	pleckstrin and Sec7 domain containing [Source:HGNC Symbol;Acc:HGNC:9507]		105.17	78.53	117.56	125.7	79.49	92.94
ENSG00000060069	9150	CTDP1	protein_coding	HGNC Symbol	8	CTD phosphatase subunit 1 [Source:HGNC Symbol;Acc:HGNC:2498]		2798	2913	2180	2423	2043	1983
ENSG00000060138	8531	YBX3	protein_coding	HGNC Symbol	18	Y-box binding protein 3 [Source:HGNC Symbol;Acc:HGNC:2428]		18380	21169.9	18285.8	20514.8	22171	21530
ENSG00000060140	55359	STYK1	protein_coding	HGNC Symbol	6	serine/threonine/tyrosine kinase 1 [Source:HGNC Symbol;Acc:HGNC:18889]		112	102	43	49	38	37
ENSG00000060237	65125	WNK1	protein_coding	HGNC Symbol	21	WNK lysine deficient protein kinase 1 [Source:HGNC Symbol;Acc:HGNC:14540]		13638	16129	13873	15451	13229	9779
ENSG00000060303	NA	RPS17P5	processed_pseudogene	HGNC Symbol	1	ribosomal protein S17 pseudogene 5 [Source:HGNC Symbol;Acc:HGNC:21352]		0	0	0	0	0	0
ENSG00000060339	55749	CCAR1	protein_coding	HGNC Symbol	18	cell division cycle and apoptosis regulator 1 [Source:HGNC Symbol;Acc:HGNC:24236]		3598	5532	3221	3619	2753	2334
ENSG00000060491	11054	OGFR	protein_coding	HGNC Symbol	4	opioid growth factor receptor [Source:HGNC Symbol;Acc:HGNC:15768]		6080	6740	3678	4020	4267	6745
ENSG00000060558	2769	GNA15	protein_coding	HGNC Symbol	3	G protein subunit alpha 15 [Source:HGNC Symbol;Acc:HGNC:4383]		9	12	3	1	6	6
ENSG00000060566	84699	CREB3L3	protein_coding	HGNC Symbol	5	cAMP responsive element binding protein 3 like 3 [Source:HGNC Symbol;Acc:HGNC:18855]		0	2	2	0	1	1
ENSG00000060642	55650	PIGV	protein_coding	HGNC Symbol	10	phosphatidylinositol glycan anchor biosynthesis class V [Source:HGNC Symbol;Acc:HGNC:26031]		300	317	244	279	326	333
ENSG00000060656	10076	PTPRU	protein_coding	HGNC Symbol	11	protein tyrosine phosphatase receptor type U [Source:HGNC Symbol;Acc:HGNC:9683]		4515	4230	4786	5147	4896	4343
ENSG00000060688	9410	SNRNP40	protein_coding	HGNC Symbol	7	small nuclear ribonucleoprotein U5 subunit 40 [Source:HGNC Symbol;Acc:HGNC:30857]		2852	3170	2343	2463	2644	2726
ENSG00000060709	23504	RIMBP2	protein_coding	HGNC Symbol	9	RIMS binding protein 2 [Source:HGNC Symbol;Acc:HGNC:30339]		4	0	1	3	3	0
ENSG00000060718	1301	COL11A1	protein_coding	HGNC Symbol	14	collagen type XI alpha 1 chain [Source:HGNC Symbol;Acc:HGNC:2186]		0	0	0	0	1	0
ENSG00000060749	79832	QSER1	protein_coding	HGNC Symbol	7	glutamine and serine rich 1 [Source:HGNC Symbol;Acc:HGNC:26154]		1755	2326	2069	2202	1846	1433
ENSG00000060762	51660	MPC1	protein_coding	HGNC Symbol	7	mitochondrial pyruvate carrier 1 [Source:HGNC Symbol;Acc:HGNC:21606]		770	863	671	714	568	500
ENSG00000060971	30	ACAA1	protein_coding	HGNC Symbol	18	acetyl-CoA acyltransferase 1 [Source:HGNC Symbol;Acc:HGNC:82]		1148.19	1210.92	881.99	944.92	813.17	637.72
ENSG00000060982	586	BCAT1	protein_coding	HGNC Symbol	10	branched chain amino acid transaminase 1 [Source:HGNC Symbol;Acc:HGNC:976]		1699	2019	2378	2674	2617	2229
ENSG00000061273	51564	HDAC7	protein_coding	HGNC Symbol	30	histone deacetylase 7 [Source:HGNC Symbol;Acc:HGNC:14067]		2353	2417.59	2334.22	2494.96	2183.66	2075.14
ENSG00000061337	11178	LZTS1	protein_coding	HGNC Symbol	4	leucine zipper tumor suppressor 1 [Source:HGNC Symbol;Acc:HGNC:13861]		181	177	77	125	113	144
ENSG00000061455	93166	PRDM6	protein_coding	HGNC Symbol	4	PR/SET domain 6 [Source:HGNC Symbol;Acc:HGNC:9350]		447.92	555.07	506.26	538.48	528.88	479.78
ENSG00000061492	7478	WNT8A	protein_coding	HGNC Symbol	4	Wnt family member 8A [Source:HGNC Symbol;Acc:HGNC:12788]		6	10	3	2	5	5
ENSG00000061656	6676	SPAG4	protein_coding	HGNC Symbol	7	sperm associated antigen 4 [Source:HGNC Symbol;Acc:HGNC:11214]		28	21	23	25	35	43
ENSG00000061676	10787	NCKAP1	protein_coding	HGNC Symbol	8	NCK associated protein 1 [Source:HGNC Symbol;Acc:HGNC:7666]		6296	6922	5662	6304	5661	4964
ENSG00000061794	60488	MRPS35	protein_coding	HGNC Symbol	5	mitochondrial ribosomal protein S35 [Source:HGNC Symbol;Acc:HGNC:16635]		1467	1811	1549	1725	1530	1589
ENSG00000061918	2983	GUCY1B1	protein_coding	HGNC Symbol	8	guanylate cyclase 1 soluble subunit beta 1 [Source:HGNC Symbol;Acc:HGNC:4687]		846	1080	879	848	806	789
ENSG00000061936	6433	SFSWAP	protein_coding	HGNC Symbol	11	splicing factor SWAP [Source:HGNC Symbol;Acc:HGNC:10790]		3625	4648	3877	4099	3082	3028
ENSG00000061938	10188	TNK2	protein_coding	HGNC Symbol	30	tyrosine kinase non receptor 2 [Source:HGNC Symbol;Acc:HGNC:19297]		1817.89	1769.87	1865.7	2116.92	1531.82	1428.89
ENSG00000061987	23041	MON2	protein_coding	HGNC Symbol	14	MON2 homolog, regulator of endosome-to-Golgi trafficking [Source:HGNC Symbol;Acc:HGNC:29177]		1779	2062	1579	1866	1694	1456
ENSG00000062038	1001	CDH3	protein_coding	HGNC Symbol	10	cadherin 3 [Source:HGNC Symbol;Acc:HGNC:1762]		639.8	561.44	312.52	295.8	501.06	600.51
ENSG00000062096	416	ARSF	protein_coding	HGNC Symbol	2	arylsulfatase F [Source:HGNC Symbol;Acc:HGNC:721]		0	0	1	0	0	0
ENSG00000062194	65056	GPBP1	protein_coding	HGNC Symbol	9	GC-rich promoter binding protein 1 [Source:HGNC Symbol;Acc:HGNC:29520]		2464	2962	2453	2676	2433	2528
ENSG00000062282	84649	DGAT2	protein_coding	HGNC Symbol	9	diacylglycerol O-acyltransferase 2 [Source:HGNC Symbol;Acc:HGNC:16940]		144	109	75	77	151	143
ENSG00000062370	7771	ZNF112	protein_coding	HGNC Symbol	6	zinc finger protein 112 [Source:HGNC Symbol;Acc:HGNC:12892]		303	418	214	228	302	220
ENSG00000062485	1431	CS	protein_coding	HGNC Symbol	33	citrate synthase [Source:HGNC Symbol;Acc:HGNC:2422]		9346.12	10513.2	9906.35	10789.4	8955.07	8239.07
ENSG00000062524	4058	LTK	protein_coding	HGNC Symbol	6	leukocyte receptor tyrosine kinase [Source:HGNC Symbol;Acc:HGNC:6721]		90	82	57	53	75	64
ENSG00000062582	64951	MRPS24	protein_coding	HGNC Symbol	5	mitochondrial ribosomal protein S24 [Source:HGNC Symbol;Acc:HGNC:14510]		2619.49	2680.9	2276.86	2351.81	2833.94	2740.84
ENSG00000062598	63916	ELMO2	protein_coding	HGNC Symbol	18	engulfment and cell motility 2 [Source:HGNC Symbol;Acc:HGNC:17233]		1470.98	1748.97	834.95	890.99	1274.97	1046
ENSG00000062650	23063	WAPL	protein_coding	HGNC Symbol	6	WAPL cohesin release factor [Source:HGNC Symbol;Acc:HGNC:23293]		3450	4373	3041	3479	2962	2612
ENSG00000062716	81671	VMP1	protein_coding	HGNC Symbol	17	vacuole membrane protein 1 [Source:HGNC Symbol;Acc:HGNC:29559]		1810	2391	1542	1635	1949	2057
ENSG00000062725	10513	APPBP2	protein_coding	HGNC Symbol	6	amyloid beta precursor protein binding protein 2 [Source:HGNC Symbol;Acc:HGNC:622]		2267	2685	1712	1920	1958	1782
ENSG00000062822	5424	POLD1	protein_coding	HGNC Symbol	15	DNA polymerase delta 1, catalytic subunit [Source:HGNC Symbol;Acc:HGNC:9175]		8925	8199	9315	9995.78	9948.52	9828.67
ENSG00000063015	124925	SEZ6	protein_coding	HGNC Symbol	10	seizure related 6 homolog [Source:HGNC Symbol;Acc:HGNC:15955]		7	8	7	3	1	2
ENSG00000063046	1975	EIF4B	protein_coding	HGNC Symbol	14	eukaryotic translation initiation factor 4B [Source:HGNC Symbol;Acc:HGNC:3285]		13428.3	16748	19955.2	21566.7	17686.9	15887.9
ENSG00000063127	28968	SLC6A16	protein_coding	HGNC Symbol	7	solute carrier family 6 member 16 [Source:HGNC Symbol;Acc:HGNC:13622]		40	42	47	72	55	61
ENSG00000063169	29998	BICRA	protein_coding	HGNC Symbol	4	BRD4 interacting chromatin remodeling complex associated protein [Source:HGNC Symbol;Acc:HGNC:4332]		1639	1703	1594	1777	1419	1198
ENSG00000063176	56848	SPHK2	protein_coding	HGNC Symbol	13	sphingosine kinase 2 [Source:HGNC Symbol;Acc:HGNC:18859]		868.51	1022.69	829.46	783.24	662.4	585.26
ENSG00000063177	6141	RPL18	protein_coding	HGNC Symbol	16	ribosomal protein L18 [Source:HGNC Symbol;Acc:HGNC:10310]		36146	39667	41622	44589	45578.8	46880
ENSG00000063180	770	CA11	protein_coding	HGNC Symbol	4	carbonic anhydrase 11 [Source:HGNC Symbol;Acc:HGNC:1370]		764	940	792	877	838	1026
ENSG00000063241	79763	ISOC2	protein_coding	HGNC Symbol	8	isochorismatase domain containing 2 [Source:HGNC Symbol;Acc:HGNC:26278]		1330	1167	1399	1454	1373	1369
ENSG00000063244	11338	U2AF2	protein_coding	HGNC Symbol	8	U2 small nuclear RNA auxiliary factor 2 [Source:HGNC Symbol;Acc:HGNC:23156]		14095	16149	14147	15012	10352	9719
ENSG00000063245	29924	EPN1	protein_coding	HGNC Symbol	7	epsin 1 [Source:HGNC Symbol;Acc:HGNC:21604]		11540	10342	9739	10401	9762	9562.09
ENSG00000063322	55588	MED29	protein_coding	HGNC Symbol	6	mediator complex subunit 29 [Source:HGNC Symbol;Acc:HGNC:23074]		5787	6824	4175	4274	5877	5901
ENSG00000063438	NA	AHRR	protein_coding	HGNC Symbol	9	aryl-hydrocarbon receptor repressor [Source:HGNC Symbol;Acc:HGNC:346]		82.78	111.72	81.46	88.95	80.55	75.96
ENSG00000063515	2928	GSC2	protein_coding	HGNC Symbol	1	goosecoid homeobox 2 [Source:HGNC Symbol;Acc:HGNC:4613]		14	14	6	13	14	10
ENSG00000063587	10838	ZNF275	protein_coding	HGNC Symbol	5	zinc finger protein 275 [Source:HGNC Symbol;Acc:HGNC:13069]		1447	1605	1062	1131	1213	1006
ENSG00000063587	105373378	ZNF275	protein_coding	HGNC Symbol	5	zinc finger protein 275 [Source:HGNC Symbol;Acc:HGNC:13069]		1447	1605	1062	1131	1213	1006
ENSG00000063601	8776	MTMR1	protein_coding	HGNC Symbol	14	myotubularin related protein 1 [Source:HGNC Symbol;Acc:HGNC:7449]		1610	2021	1574	1852	1675	1544
ENSG00000063660	2817	GPC1	protein_coding	HGNC Symbol	9	glypican 1 [Source:HGNC Symbol;Acc:HGNC:4449]		2819	2513	1558	1750	2400	2170
ENSG00000063761	57143	ADCK1	protein_coding	HGNC Symbol	8	aarF domain containing kinase 1 [Source:HGNC Symbol;Acc:HGNC:19038]		167	216	170	177	198	191
ENSG00000063854	3029	HAGH	protein_coding	HGNC Symbol	12	hydroxyacylglutathione hydrolase [Source:HGNC Symbol;Acc:HGNC:4805]		3132.65	3376.78	2156.65	2325.79	3308.18	3394.58
ENSG00000063978	6047	RNF4	protein_coding	HGNC Symbol	22	ring finger protein 4 [Source:HGNC Symbol;Acc:HGNC:10067]		2624	2873	2308.67	2429	1987	1926.65
ENSG00000064012	841	CASP8	protein_coding	HGNC Symbol	21	caspase 8 [Source:HGNC Symbol;Acc:HGNC:1509]		534	600	368	440	400	438
ENSG00000064042	22998	LIMCH1	protein_coding	HGNC Symbol	22	LIM and calponin homology domains 1 [Source:HGNC Symbol;Acc:HGNC:29191]		1084	1312	868	904	1012	1037
ENSG00000064102	55726	INTS13	protein_coding	HGNC Symbol	9	integrator complex subunit 13 [Source:HGNC Symbol;Acc:HGNC:20174]		1313	1856	1700	1938	1240	1220
ENSG00000064115	51768	TM7SF3	protein_coding	HGNC Symbol	19	transmembrane 7 superfamily member 3 [Source:HGNC Symbol;Acc:HGNC:23049]		2141.15	2203.6	1863.14	2037.66	2022.79	2076.42
ENSG00000064195	1747	DLX3	protein_coding	HGNC Symbol	2	distal-less homeobox 3 [Source:HGNC Symbol;Acc:HGNC:2916]		43	33	14	16	34	39
ENSG00000064199	53340	SPA17	protein_coding	HGNC Symbol	4	sperm autoantigenic protein 17 [Source:HGNC Symbol;Acc:HGNC:11210]		462.77	645.79	359.83	413.69	429.19	379.85
ENSG00000064201	10077	TSPAN32	protein_coding	HGNC Symbol	17	tetraspanin 32 [Source:HGNC Symbol;Acc:HGNC:13410]		6	6	11	9	3	3
ENSG00000064205	8839	CCN5	protein_coding	HGNC Symbol	6	cellular communication network factor 5 [Source:HGNC Symbol;Acc:HGNC:12770]		0	7	3	2	5	1
ENSG00000064218	58524	DMRT3	protein_coding	HGNC Symbol	2	doublesex and mab-3 related transcription factor 3 [Source:HGNC Symbol;Acc:HGNC:13909]		332	330	245	233	256	314
ENSG00000064225	10402	ST3GAL6	protein_coding	HGNC Symbol	28	ST3 beta-galactoside alpha-2,3-sialyltransferase 6 [Source:HGNC Symbol;Acc:HGNC:18080]		263.95	329	283.94	299	333	310
ENSG00000064270	9914	ATP2C2	protein_coding	HGNC Symbol	15	ATPase secretory pathway Ca2+ transporting 2 [Source:HGNC Symbol;Acc:HGNC:29103]		8.82	27.37	5.81	9.65	11.08	4.87
ENSG00000064300	4804	NGFR	protein_coding	HGNC Symbol	3	nerve growth factor receptor [Source:HGNC Symbol;Acc:HGNC:7809]		339	281.95	252.98	261.99	180.87	166.86
ENSG00000064309	50937	CDON	protein_coding	HGNC Symbol	9	cell adhesion associated, oncogene regulated [Source:HGNC Symbol;Acc:HGNC:17104]		1500.61	1531.38	1279.5	1301.08	1323.46	1194
ENSG00000064313	6873	TAF2	protein_coding	HGNC Symbol	9	TATA-box binding protein associated factor 2 [Source:HGNC Symbol;Acc:HGNC:11536]		1409	1892	1366	1406	1195	1157
ENSG00000064393	28996	HIPK2	protein_coding	HGNC Symbol	3	homeodomain interacting protein kinase 2 [Source:HGNC Symbol;Acc:HGNC:14402]		3513	3540	3533	3718	3911	2763
ENSG00000064419	23534	TNPO3	protein_coding	HGNC Symbol	5	transportin 3 [Source:HGNC Symbol;Acc:HGNC:17103]		3588	4067	3678	4204	3644	3341
ENSG00000064489	NA	BORCS8-MEF2B	protein_coding	HGNC Symbol	7	BORCS8-MEF2B readthrough [Source:HGNC Symbol;Acc:HGNC:39979]		222.47	221.96	234.43	260.57	173.76	211.53
ENSG00000064490	8625	RFXANK	protein_coding	HGNC Symbol	15	regulatory factor X associated ankyrin containing protein [Source:HGNC Symbol;Acc:HGNC:9987]		920.14	967.14	644.4	773.39	1265.9	1276.27
ENSG00000064545	54929	TMEM161A	protein_coding	HGNC Symbol	15	transmembrane protein 161A [Source:HGNC Symbol;Acc:HGNC:26020]		2101	1887	2284	2450	2557	2678
ENSG00000064547	9170	LPAR2	protein_coding	HGNC Symbol	9	lysophosphatidic acid receptor 2 [Source:HGNC Symbol;Acc:HGNC:3168]		518	534	383	393	489	501
ENSG00000064601	5476	CTSA	protein_coding	HGNC Symbol	20	cathepsin A [Source:HGNC Symbol;Acc:HGNC:9251]		1929.66	2125.93	1015.88	1058.39	1306.56	1250
ENSG00000064607	10147	SUGP2	protein_coding	HGNC Symbol	15	SURP and G-patch domain containing 2 [Source:HGNC Symbol;Acc:HGNC:18641]		5336.24	6538.46	5474.98	5551.27	5531.61	5230.89
ENSG00000064651	6558	SLC12A2	protein_coding	HGNC Symbol	8	solute carrier family 12 member 2 [Source:HGNC Symbol;Acc:HGNC:10911]		2367	2754	2143	2336	2139	1580
ENSG00000064652	28966	SNX24	protein_coding	HGNC Symbol	12	sorting nexin 24 [Source:HGNC Symbol;Acc:HGNC:21533]		367	497	465	523	437	427
ENSG00000064655	2139	EYA2	protein_coding	HGNC Symbol	10	EYA transcriptional coactivator and phosphatase 2 [Source:HGNC Symbol;Acc:HGNC:3520]		860	980	601	588	789	722
ENSG00000064666	1265	CNN2	protein_coding	HGNC Symbol	12	calponin 2 [Source:HGNC Symbol;Acc:HGNC:2156]		858.6	785.74	533.34	604.55	567.09	607.46
ENSG00000064687	10347	ABCA7	protein_coding	HGNC Symbol	18	ATP binding cassette subfamily A member 7 [Source:HGNC Symbol;Acc:HGNC:37]		920	1044	887	961	773	705
ENSG00000064692	9627	SNCAIP	protein_coding	HGNC Symbol	19	synuclein alpha interacting protein [Source:HGNC Symbol;Acc:HGNC:11139]		368	438	185	238	324	338
ENSG00000064703	11218	DDX20	protein_coding	HGNC Symbol	5	DEAD-box helicase 20 [Source:HGNC Symbol;Acc:HGNC:2743]		1122	1333	968	1058	971	912
ENSG00000064726	53339	BTBD1	protein_coding	HGNC Symbol	5	BTB domain containing 1 [Source:HGNC Symbol;Acc:HGNC:1120]		2959	3342	2951	3339	2513	2507
ENSG00000064763	55711	FAR2	protein_coding	HGNC Symbol	10	fatty acyl-CoA reductase 2 [Source:HGNC Symbol;Acc:HGNC:25531]		969.34	1156.4	1067.32	1193.88	955.93	925.99
ENSG00000064787	8537	BCAS1	protein_coding	HGNC Symbol	4	brain enriched myelin associated protein 1 [Source:HGNC Symbol;Acc:HGNC:974]		3	6	3	1	3	7
ENSG00000064835	5449	POU1F1	protein_coding	HGNC Symbol	4	POU class 1 homeobox 1 [Source:HGNC Symbol;Acc:HGNC:9210]		0	1	1	0	0	0
ENSG00000064886	1117	CHI3L2	protein_coding	HGNC Symbol	17	chitinase 3 like 2 [Source:HGNC Symbol;Acc:HGNC:1933]		0	0	0	1	0	0
ENSG00000064932	22904	SBNO2	protein_coding	HGNC Symbol	10	strawberry notch homolog 2 [Source:HGNC Symbol;Acc:HGNC:29158]		3122	2969	3552	3667	3092	3154
ENSG00000064933	5378	PMS1	protein_coding	HGNC Symbol	22	PMS1 homolog 1, mismatch repair system component [Source:HGNC Symbol;Acc:HGNC:9121]		748	997	761	809	674	614
ENSG00000064961	10362	HMG20B	protein_coding	HGNC Symbol	16	high mobility group 20B [Source:HGNC Symbol;Acc:HGNC:5002]		4059.75	4442.5	4026.7	4286.85	3624.55	4117.78
ENSG00000064989	10203	CALCRL	protein_coding	HGNC Symbol	9	calcitonin receptor like receptor [Source:HGNC Symbol;Acc:HGNC:16709]		4	3	13	10	13	14
ENSG00000064995	6882	TAF11	protein_coding	HGNC Symbol	3	TATA-box binding protein associated factor 11 [Source:HGNC Symbol;Acc:HGNC:11544]		1446	1652	1251	1315	1394	1449
ENSG00000064999	23294	ANKS1A	protein_coding	HGNC Symbol	4	ankyrin repeat and sterile alpha motif domain containing 1A [Source:HGNC Symbol;Acc:HGNC:20961]		3262	3664	3447	3618	2976	3166
ENSG00000065000	8943	AP3D1	protein_coding	HGNC Symbol	14	adaptor related protein complex 3 subunit delta 1 [Source:HGNC Symbol;Acc:HGNC:568]		13443	15868	13743	14867	11204	10178
ENSG00000065029	7629	ZNF76	protein_coding	HGNC Symbol	11	zinc finger protein 76 [Source:HGNC Symbol;Acc:HGNC:13149]		1616	1888	1604	1739	1729	1385
ENSG00000065054	9351	SLC9A3R2	protein_coding	HGNC Symbol	9	SLC9A3 regulator 2 [Source:HGNC Symbol;Acc:HGNC:11076]		1357	1528	1249	1267	1352	1284
ENSG00000065057	4913	NTHL1	protein_coding	HGNC Symbol	13	nth like DNA glycosylase 1 [Source:HGNC Symbol;Acc:HGNC:8028]		1244	1199	1159	1323	1359	1333
ENSG00000065060	54887	UHRF1BP1	protein_coding	HGNC Symbol	2	UHRF1 binding protein 1 [Source:HGNC Symbol;Acc:HGNC:21216]		4014	4633	3576	4126	4414	3924
ENSG00000065135	2773	GNAI3	protein_coding	HGNC Symbol	1	G protein subunit alpha i3 [Source:HGNC Symbol;Acc:HGNC:4387]		2411	2618	2178	2352	2177	2112
ENSG00000065150	3843	IPO5	protein_coding	HGNC Symbol	30	importin 5 [Source:HGNC Symbol;Acc:HGNC:6402]		8202	9411	10218	10953	8598	8108
ENSG00000065154	4942	OAT	protein_coding	HGNC Symbol	8	ornithine aminotransferase [Source:HGNC Symbol;Acc:HGNC:8091]		3873	4284	3633	4028	3317	3170
ENSG00000065183	10885	WDR3	protein_coding	HGNC Symbol	4	WD repeat domain 3 [Source:HGNC Symbol;Acc:HGNC:12755]		2820	3887.98	3587	3922	2652	2445.98
ENSG00000065243	5586	PKN2	protein_coding	HGNC Symbol	6	protein kinase N2 [Source:HGNC Symbol;Acc:HGNC:9406]		2639	3328	2503	2764	2554	2226
ENSG00000065268	57418	WDR18	protein_coding	HGNC Symbol	11	WD repeat domain 18 [Source:HGNC Symbol;Acc:HGNC:17956]		3736	3460	3798	4014	4047	3919
ENSG00000065308	9697	TRAM2	protein_coding	HGNC Symbol	1	translocation associated membrane protein 2 [Source:HGNC Symbol;Acc:HGNC:16855]		2287.99	2428.97	1456	1535.99	1999.99	1611.89
ENSG00000065320	9423	NTN1	protein_coding	HGNC Symbol	2	netrin 1 [Source:HGNC Symbol;Acc:HGNC:8029]		5465	5018	2937	3099	4578	4248
ENSG00000065325	9340	GLP2R	protein_coding	HGNC Symbol	4	glucagon like peptide 2 receptor [Source:HGNC Symbol;Acc:HGNC:4325]		1	0	0	0	0	0
ENSG00000065328	55388	MCM10	protein_coding	HGNC Symbol	7	minichromosome maintenance 10 replication initiation factor [Source:HGNC Symbol;Acc:HGNC:18043]		3017	3563	2672	2806	2592	2509
ENSG00000065357	1606	DGKA	protein_coding	HGNC Symbol	49	diacylglycerol kinase alpha [Source:HGNC Symbol;Acc:HGNC:2849]		262	342	160	211	252.47	283.65
ENSG00000065361	2065	ERBB3	protein_coding	HGNC Symbol	23	erb-b2 receptor tyrosine kinase 3 [Source:HGNC Symbol;Acc:HGNC:3431]		1200	1348	950	1141	900	1008
ENSG00000065371	54763	ROPN1	protein_coding	HGNC Symbol	11	rhophilin associated tail protein 1 [Source:HGNC Symbol;Acc:HGNC:17692]		0	0	0	0	0	0
ENSG00000065413	91526	ANKRD44	protein_coding	HGNC Symbol	13	ankyrin repeat domain 44 [Source:HGNC Symbol;Acc:HGNC:25259]		338	360	266	285	285	202
ENSG00000065427	3735	KARS1	protein_coding	HGNC Symbol	12	lysyl-tRNA synthetase 1 [Source:HGNC Symbol;Acc:HGNC:6215]		4687.02	5733.01	4714.69	5219.04	4526.68	4435.27
ENSG00000065457	23536	ADAT1	protein_coding	HGNC Symbol	10	adenosine deaminase tRNA specific 1 [Source:HGNC Symbol;Acc:HGNC:228]		661	759.37	438.38	391	676.45	596.67
ENSG00000065485	10954	PDIA5	protein_coding	HGNC Symbol	8	protein disulfide isomerase family A member 5 [Source:HGNC Symbol;Acc:HGNC:24811]		472	591	508	550	424	500
ENSG00000065491	55633	TBC1D22B	protein_coding	HGNC Symbol	1	TBC1 domain family member 22B [Source:HGNC Symbol;Acc:HGNC:21602]		827.35	913.76	719.83	805.97	883.43	849.79
ENSG00000065518	4710	NDUFB4	protein_coding	HGNC Symbol	6	NADH:ubiquinone oxidoreductase subunit B4 [Source:HGNC Symbol;Acc:HGNC:7699]		1171.87	1250.87	1208.95	1303.97	1203.99	1218.79
ENSG00000065526	23013	SPEN	protein_coding	HGNC Symbol	6	spen family transcriptional repressor [Source:HGNC Symbol;Acc:HGNC:17575]		15183.4	17155.3	14733.5	16052	10760	9361.03
ENSG00000065534	4638	MYLK	protein_coding	HGNC Symbol	18	myosin light chain kinase [Source:HGNC Symbol;Acc:HGNC:7590]		282.62	297	211.99	195.74	257.99	195.14
ENSG00000065548	55854	ZC3H15	protein_coding	HGNC Symbol	9	zinc finger CCCH-type containing 15 [Source:HGNC Symbol;Acc:HGNC:29528]		2999	4270	2837	3142	2647	2547
ENSG00000065559	6416	MAP2K4	protein_coding	HGNC Symbol	15	mitogen-activated protein kinase kinase 4 [Source:HGNC Symbol;Acc:HGNC:6844]		2220.88	2514.97	1491.94	1599.97	1947.98	1854
ENSG00000065600	55248	PACC1	protein_coding	HGNC Symbol	5	proton activated chloride channel 1 [Source:HGNC Symbol;Acc:HGNC:25593]		710	726	663	674	808	922
ENSG00000065609	9892	SNAP91	protein_coding	HGNC Symbol	22	synaptosome associated protein 91 [Source:HGNC Symbol;Acc:HGNC:14986]		538	634	377	381	590	537
ENSG00000065613	9748	SLK	protein_coding	HGNC Symbol	4	STE20 like kinase [Source:HGNC Symbol;Acc:HGNC:11088]		4323	6102	4282	4760	3981	3477
ENSG00000065615	51167	CYB5R4	protein_coding	HGNC Symbol	3	cytochrome b5 reductase 4 [Source:HGNC Symbol;Acc:HGNC:20147]		863	1141	675	809	767	743
ENSG00000065618	1308	COL17A1	protein_coding	HGNC Symbol	10	collagen type XVII alpha 1 chain [Source:HGNC Symbol;Acc:HGNC:2194]		12	13	8	14	12	8
ENSG00000065621	119391	GSTO2	protein_coding	HGNC Symbol	7	glutathione S-transferase omega 2 [Source:HGNC Symbol;Acc:HGNC:23064]		206	199	169	161	268	310
ENSG00000065665	55176	SEC61A2	protein_coding	HGNC Symbol	14	SEC61 translocon subunit alpha 2 [Source:HGNC Symbol;Acc:HGNC:17702]		966.37	1113.49	576.52	596.4	546.02	525.69
ENSG00000065675	5588	PRKCQ	protein_coding	HGNC Symbol	4	protein kinase C theta [Source:HGNC Symbol;Acc:HGNC:9410]		477	565	375	413	425	372
ENSG00000065717	7089	TLE2	protein_coding	HGNC Symbol	22	TLE family member 2, transcriptional corepressor [Source:HGNC Symbol;Acc:HGNC:11838]		817	839	804	849	1198	1150
ENSG00000065802	51665	ASB1	protein_coding	HGNC Symbol	9	ankyrin repeat and SOCS box containing 1 [Source:HGNC Symbol;Acc:HGNC:16011]		1506	1546	1469	1554	1538	1575
ENSG00000065809	83641	FAM107B	protein_coding	HGNC Symbol	29	family with sequence similarity 107 member B [Source:HGNC Symbol;Acc:HGNC:23726]		969	1113	940	1056	1068	947
ENSG00000065833	4199	ME1	protein_coding	HGNC Symbol	1	malic enzyme 1 [Source:HGNC Symbol;Acc:HGNC:6983]		1642	1923	1646	1859	1367	1465
ENSG00000065882	23216	TBC1D1	protein_coding	HGNC Symbol	19	TBC1 domain family member 1 [Source:HGNC Symbol;Acc:HGNC:11578]		2010	2312	1925	2234	2203	2088
ENSG00000065883	8621	CDK13	protein_coding	HGNC Symbol	22	cyclin dependent kinase 13 [Source:HGNC Symbol;Acc:HGNC:1733]		2978	3336	1891	2014	2805	2203
ENSG00000065911	10797	MTHFD2	protein_coding	HGNC Symbol	8	methylenetetrahydrofolate dehydrogenase (NADP+ dependent) 2, methenyltetrahydrofolate cyclohydrolase [Source:HGNC Symbol;Acc:HGNC:7434]		4553.56	4873.75	5504.5	6154.73	6783.27	6727.02
ENSG00000065923	84679	SLC9A7	protein_coding	HGNC Symbol	5	solute carrier family 9 member A7 [Source:HGNC Symbol;Acc:HGNC:17123]		1366	1450	1246	1464	1321	1286
ENSG00000065970	55810	FOXJ2	protein_coding	HGNC Symbol	3	forkhead box J2 [Source:HGNC Symbol;Acc:HGNC:24818]		965	1034	961	973	937	836
ENSG00000065978	4904	YBX1	protein_coding	HGNC Symbol	4	Y-box binding protein 1 [Source:HGNC Symbol;Acc:HGNC:8014]		55538	76843.3	63166.5	67906.9	47933.8	47172
ENSG00000065989	5141	PDE4A	protein_coding	HGNC Symbol	9	phosphodiesterase 4A [Source:HGNC Symbol;Acc:HGNC:8780]		316	339	297	381	275	269
ENSG00000066027	5525	PPP2R5A	protein_coding	HGNC Symbol	5	protein phosphatase 2 regulatory subunit Bprimealpha [Source:HGNC Symbol;Acc:HGNC:9309]		1227	1218	1155	1352	1117	1141
ENSG00000066032	1496	CTNNA2	protein_coding	HGNC Symbol	19	catenin alpha 2 [Source:HGNC Symbol;Acc:HGNC:2510]		0	2	1	1	2	3
ENSG00000066044	1994	ELAVL1	protein_coding	HGNC Symbol	5	ELAV like RNA binding protein 1 [Source:HGNC Symbol;Acc:HGNC:3312]		6157	6701	5662	6272.69	5319	4882
ENSG00000066056	7075	TIE1	protein_coding	HGNC Symbol	10	tyrosine kinase with immunoglobulin like and EGF like domains 1 [Source:HGNC Symbol;Acc:HGNC:11809]		1	3	0	0	3	0
ENSG00000066084	57609	DIP2B	protein_coding	HGNC Symbol	5	disco interacting protein 2 homolog B [Source:HGNC Symbol;Acc:HGNC:29284]		1845	2043	1941	2190	1917	1392
ENSG00000066117	6602	SMARCD1	protein_coding	HGNC Symbol	12	SWI/SNF related, matrix associated, actin dependent regulator of chromatin, subfamily d, member 1 [Source:HGNC Symbol;Acc:HGNC:11106]		4751	5198	4359	4639	4538	4774
ENSG00000066135	9682	KDM4A	protein_coding	HGNC Symbol	5	lysine demethylase 4A [Source:HGNC Symbol;Acc:HGNC:22978]		2688.33	3039.35	2704.39	3016.94	2662	2548.05
ENSG00000066136	4802	NFYC	protein_coding	HGNC Symbol	24	nuclear transcription factor Y subunit gamma [Source:HGNC Symbol;Acc:HGNC:7806]		2153.71	2416.59	2025.97	2200.3	2203.25	1861.83
ENSG00000066185	84217	ZMYND12	protein_coding	HGNC Symbol	4	zinc finger MYND-type containing 12 [Source:HGNC Symbol;Acc:HGNC:21192]		1	0	2	3	1	4
ENSG00000066230	6550	SLC9A3	protein_coding	HGNC Symbol	4	solute carrier family 9 member A3 [Source:HGNC Symbol;Acc:HGNC:11073]		809.91	805.87	553.85	644.43	788.13	756.08
ENSG00000066248	25791	NGEF	protein_coding	HGNC Symbol	9	neuronal guanine nucleotide exchange factor [Source:HGNC Symbol;Acc:HGNC:7807]		548	504	453	518	601	621
ENSG00000066279	259266	ASPM	protein_coding	HGNC Symbol	3	assembly factor for spindle microtubules [Source:HGNC Symbol;Acc:HGNC:19048]		3709	5007	3439	3763	3139	2785
ENSG00000066294	8832	CD84	protein_coding	HGNC Symbol	8	CD84 molecule [Source:HGNC Symbol;Acc:HGNC:1704]		0	0	0	1	0	0
ENSG00000066322	64834	ELOVL1	protein_coding	HGNC Symbol	16	ELOVL fatty acid elongase 1 [Source:HGNC Symbol;Acc:HGNC:14418]		1347	1254	996	1141	1080	1093
ENSG00000066336	6688	SPI1	protein_coding	HGNC Symbol	4	Spi-1 proto-oncogene [Source:HGNC Symbol;Acc:HGNC:11241]		12	13	8	11	16	13
ENSG00000066379	30834	ZNRD1	protein_coding	HGNC Symbol	6	zinc ribbon domain containing 1 [Source:HGNC Symbol;Acc:HGNC:13182]		474.2	396.41	560.67	568.4	527.28	549.14
ENSG00000066382	744	MPPED2	protein_coding	HGNC Symbol	8	metallophosphoesterase domain containing 2 [Source:HGNC Symbol;Acc:HGNC:1180]		333	359	202	225	363	289
ENSG00000066405	51208	CLDN18	protein_coding	HGNC Symbol	3	claudin 18 [Source:HGNC Symbol;Acc:HGNC:2039]		9	17	12	13	16	5
ENSG00000066422	27107	ZBTB11	protein_coding	HGNC Symbol	3	zinc finger and BTB domain containing 11 [Source:HGNC Symbol;Acc:HGNC:16740]		905.45	1230.28	1048.03	1089.73	841.54	887.16
ENSG00000066427	4287	ATXN3	protein_coding	HGNC Symbol	57	ataxin 3 [Source:HGNC Symbol;Acc:HGNC:7106]		717	839.38	639	716	766	784
ENSG00000066455	9950	GOLGA5	protein_coding	HGNC Symbol	3	golgin A5 [Source:HGNC Symbol;Acc:HGNC:4428]		1215	1697	1037	1150	1107	1028
ENSG00000066468	2263	FGFR2	protein_coding	HGNC Symbol	27	fibroblast growth factor receptor 2 [Source:HGNC Symbol;Acc:HGNC:3689]		1649	1870	1422	1551	1585	1513
ENSG00000066557	55631	LRRC40	protein_coding	HGNC Symbol	1	leucine rich repeat containing 40 [Source:HGNC Symbol;Acc:HGNC:26004]		1003	1313	852	922	893	965
ENSG00000066583	51015	ISOC1	protein_coding	HGNC Symbol	2	isochorismatase domain containing 1 [Source:HGNC Symbol;Acc:HGNC:24254]		1578	1683	1811	1944	1448	1342
ENSG00000066629	2009	EML1	protein_coding	HGNC Symbol	21	EMAP like 1 [Source:HGNC Symbol;Acc:HGNC:3330]		1677	1904	1642	1757	1575	1585
ENSG00000066651	60487	TRMT11	protein_coding	HGNC Symbol	12	tRNA methyltransferase 11 homolog [Source:HGNC Symbol;Acc:HGNC:21080]		534	796	625	628	586	665
ENSG00000066654	55623	THUMPD1	protein_coding	HGNC Symbol	6	THUMP domain containing 1 [Source:HGNC Symbol;Acc:HGNC:23807]		1502.36	1996	1449	1522	1351	1456
ENSG00000066697	91283	MSANTD3	protein_coding	HGNC Symbol	7	Myb/SANT DNA binding domain containing 3 [Source:HGNC Symbol;Acc:HGNC:23370]		688	927	499	586.95	621	597.97
ENSG00000066735	26153	KIF26A	protein_coding	HGNC Symbol	2	kinesin family member 26A [Source:HGNC Symbol;Acc:HGNC:20226]		2837	2485	2492	2796	2590	2210
ENSG00000066739	55102	ATG2B	protein_coding	HGNC Symbol	7	autophagy related 2B [Source:HGNC Symbol;Acc:HGNC:20187]		1565	1829	1450	1522	1510	1169
ENSG00000066777	10565	ARFGEF1	protein_coding	HGNC Symbol	8	ADP ribosylation factor guanine nucleotide exchange factor 1 [Source:HGNC Symbol;Acc:HGNC:15772]		1615.03	2053.34	1501.04	1662.14	1643	1494.12
ENSG00000066813	348158	ACSM2B	protein_coding	HGNC Symbol	19	acyl-CoA synthetase medium chain family member 2B [Source:HGNC Symbol;Acc:HGNC:30931]		0	0	0	0	0	0
ENSG00000066827	57623	ZFAT	protein_coding	HGNC Symbol	17	zinc finger and AT-hook domain containing [Source:HGNC Symbol;Acc:HGNC:19899]		415	445.53	451	546.79	458	396
ENSG00000066855	9650	MTFR1	protein_coding	HGNC Symbol	15	mitochondrial fission regulator 1 [Source:HGNC Symbol;Acc:HGNC:29510]		713.04	890.29	831.09	872	791.13	774
ENSG00000066923	10734	STAG3	protein_coding	HGNC Symbol	19	stromal antigen 3 [Source:HGNC Symbol;Acc:HGNC:11356]		96.15	147.51	89.45	93.1	109.88	73.56
ENSG00000066926	2235	FECH	protein_coding	HGNC Symbol	12	ferrochelatase [Source:HGNC Symbol;Acc:HGNC:3647]		2769	2871	2744	3105	2791	2758
ENSG00000066933	4649	MYO9A	protein_coding	HGNC Symbol	21	myosin IXA [Source:HGNC Symbol;Acc:HGNC:7608]		2198	2834	2290.9	2605.86	2422.91	1915.95
ENSG00000067048	8653	DDX3Y	protein_coding	HGNC Symbol	9	DEAD-box helicase 3 Y-linked [Source:HGNC Symbol;Acc:HGNC:2699]		0	2	2.09	0	1	0
ENSG00000067057	5214	PFKP	protein_coding	HGNC Symbol	12	phosphofructokinase, platelet [Source:HGNC Symbol;Acc:HGNC:8878]		15987	16617	16342	18560	12259	12256
ENSG00000067064	3422	IDI1	protein_coding	HGNC Symbol	5	isopentenyl-diphosphate delta isomerase 1 [Source:HGNC Symbol;Acc:HGNC:5387]		5737.21	7622.32	5468.61	6227.2	3479.52	4325.63
ENSG00000067066	6672	SP100	protein_coding	HGNC Symbol	19	SP100 nuclear antigen [Source:HGNC Symbol;Acc:HGNC:11206]		1235.41	1746.36	468	491	726	1855.87
ENSG00000067082	1316	KLF6	protein_coding	HGNC Symbol	7	Kruppel like factor 6 [Source:HGNC Symbol;Acc:HGNC:2235]		1280	1533	1262	1368	1416	1557
ENSG00000067113	8611	PLPP1	protein_coding	HGNC Symbol	6	phospholipid phosphatase 1 [Source:HGNC Symbol;Acc:HGNC:9228]		364.42	424.19	315.95	344.91	388.01	429.92
ENSG00000067141	4756	NEO1	protein_coding	HGNC Symbol	11	neogenin 1 [Source:HGNC Symbol;Acc:HGNC:7754]		5960	7025	5237	5593	5822	4724
ENSG00000067167	23471	TRAM1	protein_coding	HGNC Symbol	5	translocation associated membrane protein 1 [Source:HGNC Symbol;Acc:HGNC:20568]		2480	3203	1797	2051	2133	2160
ENSG00000067177	5255	PHKA1	protein_coding	HGNC Symbol	5	phosphorylase kinase regulatory subunit alpha 1 [Source:HGNC Symbol;Acc:HGNC:8925]		2385.68	2790.06	2681.1	2972.41	2712.16	2741.42
ENSG00000067182	7132	TNFRSF1A	protein_coding	HGNC Symbol	16	TNF receptor superfamily member 1A [Source:HGNC Symbol;Acc:HGNC:11916]		2002	2011	1579	1628	1693	1796
ENSG00000067191	782	CACNB1	protein_coding	HGNC Symbol	12	calcium voltage-gated channel auxiliary subunit beta 1 [Source:HGNC Symbol;Acc:HGNC:1401]		420	504	340	353	359	322
ENSG00000067208	7813	EVI5	protein_coding	HGNC Symbol	8	ecotropic viral integration site 5 [Source:HGNC Symbol;Acc:HGNC:3501]		760	907	714	874	708	628
ENSG00000067221	9399	STOML1	protein_coding	HGNC Symbol	13	stomatin like 1 [Source:HGNC Symbol;Acc:HGNC:14560]		297	226	267	261	324	241
ENSG00000067225	5315	PKM	protein_coding	HGNC Symbol	25	pyruvate kinase M1/2 [Source:HGNC Symbol;Acc:HGNC:9021]		94211	103211	84342	90952	61100	59266
ENSG00000067248	54505	DHX29	protein_coding	HGNC Symbol	5	DExH-box helicase 29 [Source:HGNC Symbol;Acc:HGNC:15815]		1505	1935	1458	1651	1176	1098
ENSG00000067334	30836	DNTTIP2	protein_coding	HGNC Symbol	7	deoxynucleotidyltransferase terminal interacting protein 2 [Source:HGNC Symbol;Acc:HGNC:24013]		2003	2902	1692	1891	1590	1587
ENSG00000067365	79091	METTL22	protein_coding	HGNC Symbol	18	methyltransferase like 22 [Source:HGNC Symbol;Acc:HGNC:28368]		482	550	508	516	511	551
ENSG00000067369	7158	TP53BP1	protein_coding	HGNC Symbol	17	tumor protein p53 binding protein 1 [Source:HGNC Symbol;Acc:HGNC:11999]		2301.72	2958.37	2220.68	2294.56	2220.52	1839.9
ENSG00000067445	7216	TRO	protein_coding	HGNC Symbol	25	trophinin [Source:HGNC Symbol;Acc:HGNC:12326]		1056	1171	964	996.57	854.46	787
ENSG00000067533	51018	RRP15	protein_coding	HGNC Symbol	2	ribosomal RNA processing 15 homolog [Source:HGNC Symbol;Acc:HGNC:24255]		1057	1481	906	1114	1092	932
ENSG00000067560	387	RHOA	protein_coding	HGNC Symbol	6	ras homolog family member A [Source:HGNC Symbol;Acc:HGNC:667]		8154.71	8638	8740	9541	7834.2	7473
ENSG00000067596	1659	DHX8	protein_coding	HGNC Symbol	9	DEAH-box helicase 8 [Source:HGNC Symbol;Acc:HGNC:2749]		3345	3955	2758	3049	3112	3048
ENSG00000067601	5382	PMS2P4	transcribed_unprocessed_pseudogene	HGNC Symbol	2	PMS1 homolog 2, mismatch repair system component pseudogene 4 [Source:HGNC Symbol;Acc:HGNC:9129]		44.77	73	42.1	50.78	61.8	67.53
ENSG00000067606	5590	PRKCZ	protein_coding	HGNC Symbol	26	protein kinase C zeta [Source:HGNC Symbol;Acc:HGNC:9412]		1881.96	2064.52	1691.14	1834.58	2007.33	2050.36
ENSG00000067646	7544	ZFY	protein_coding	HGNC Symbol	7	zinc finger protein Y-linked [Source:HGNC Symbol;Acc:HGNC:12870]		0	0	0	0	0	0
ENSG00000067704	55699	IARS2	protein_coding	HGNC Symbol	4	isoleucyl-tRNA synthetase 2, mitochondrial [Source:HGNC Symbol;Acc:HGNC:29685]		7162	7682	7205	8390	6219	5812
ENSG00000067715	6857	SYT1	protein_coding	HGNC Symbol	12	synaptotagmin 1 [Source:HGNC Symbol;Acc:HGNC:11509]		6	8	43	59	3	15
ENSG00000067798	89795	NAV3	protein_coding	HGNC Symbol	16	neuron navigator 3 [Source:HGNC Symbol;Acc:HGNC:15998]		14	18	9	10	21	17
ENSG00000067829	3421	IDH3G	protein_coding	HGNC Symbol	12	isocitrate dehydrogenase (NAD(+)) 3 non-catalytic subunit gamma [Source:HGNC Symbol;Acc:HGNC:5386]		1709.52	2023.74	1475.54	1584.98	1792.84	1955.72
ENSG00000067836	79641	ROGDI	protein_coding	HGNC Symbol	16	rogdi atypical leucine zipper [Source:HGNC Symbol;Acc:HGNC:29478]		1060.57	1087.04	664.68	683	866	931
ENSG00000067840	57595	PDZD4	protein_coding	HGNC Symbol	9	PDZ domain containing 4 [Source:HGNC Symbol;Acc:HGNC:21167]		692	665	351	365	442	491
ENSG00000067842	492	ATP2B3	protein_coding	HGNC Symbol	7	ATPase plasma membrane Ca2+ transporting 3 [Source:HGNC Symbol;Acc:HGNC:816]		51	53	64	57	54	30
ENSG00000067900	6093	ROCK1	protein_coding	HGNC Symbol	7	Rho associated coiled-coil containing protein kinase 1 [Source:HGNC Symbol;Acc:HGNC:10251]		3876.44	4963.79	4057.53	4461.88	3590.65	2766.65
ENSG00000067955	865	CBFB	protein_coding	HGNC Symbol	13	core-binding factor subunit beta [Source:HGNC Symbol;Acc:HGNC:1539]		2403	2648	1795	2068	2006	1923
ENSG00000067992	5165	PDK3	protein_coding	HGNC Symbol	4	pyruvate dehydrogenase kinase 3 [Source:HGNC Symbol;Acc:HGNC:8811]		2653	2625	2726	2929	2370	1767
ENSG00000068001	8692	HYAL2	protein_coding	HGNC Symbol	10	hyaluronidase 2 [Source:HGNC Symbol;Acc:HGNC:5321]		855	827	564	609	785	800
ENSG00000068024	9759	HDAC4	protein_coding	HGNC Symbol	16	histone deacetylase 4 [Source:HGNC Symbol;Acc:HGNC:14063]		890	918	807	885.86	822.94	722.86
ENSG00000068028	11186	RASSF1	protein_coding	HGNC Symbol	10	Ras association domain family member 1 [Source:HGNC Symbol;Acc:HGNC:9882]		361.78	409.47	374.37	412.72	384.34	327.42
ENSG00000068078	2261	FGFR3	protein_coding	HGNC Symbol	10	fibroblast growth factor receptor 3 [Source:HGNC Symbol;Acc:HGNC:3690]		921	852	1172	1383	972	1024
ENSG00000068079	3430	IFI35	protein_coding	HGNC Symbol	8	interferon induced protein 35 [Source:HGNC Symbol;Acc:HGNC:5399]		1573	1836	644	643	823	2530
ENSG00000068097	63897	HEATR6	protein_coding	HGNC Symbol	12	HEAT repeat containing 6 [Source:HGNC Symbol;Acc:HGNC:24076]		2146	2590	2172	2500	2300	2368
ENSG00000068120	80347	COASY	protein_coding	HGNC Symbol	14	Coenzyme A synthase [Source:HGNC Symbol;Acc:HGNC:29932]		6088	6751	6094	6580	5008	5300
ENSG00000068137	79990	PLEKHH3	protein_coding	HGNC Symbol	9	pleckstrin homology, MyTH4 and FERM domain containing H3 [Source:HGNC Symbol;Acc:HGNC:26105]		1385	1178	1377	1398	1465	1431
ENSG00000068305	4205	MEF2A	protein_coding	HGNC Symbol	13	myocyte enhancer factor 2A [Source:HGNC Symbol;Acc:HGNC:6993]		2095.55	2558.28	1704.93	1943.97	2064.84	1729.85
ENSG00000068308	55593	OTUD5	protein_coding	HGNC Symbol	8	OTU deubiquitinase 5 [Source:HGNC Symbol;Acc:HGNC:25402]		4307	4911	3945	4169	3839	3841
ENSG00000068323	7030	TFE3	protein_coding	HGNC Symbol	5	transcription factor binding to IGHM enhancer 3 [Source:HGNC Symbol;Acc:HGNC:11752]		2271	2389	1874	2013	1857	1801
ENSG00000068354	4943	TBC1D25	protein_coding	HGNC Symbol	5	TBC1 domain family member 25 [Source:HGNC Symbol;Acc:HGNC:8092]		715.73	837.9	752.21	860.7	746.6	768.38
ENSG00000068366	2182	ACSL4	protein_coding	HGNC Symbol	15	acyl-CoA synthetase long chain family member 4 [Source:HGNC Symbol;Acc:HGNC:3571]		2688	3152	2270	2566	1974	2059
ENSG00000068383	3632	INPP5A	protein_coding	HGNC Symbol	7	inositol polyphosphate-5-phosphatase A [Source:HGNC Symbol;Acc:HGNC:6076]		1011.89	1054.33	985.11	1029.39	1035.68	942.53
ENSG00000068394	27238	GPKOW	protein_coding	HGNC Symbol	1	G-patch domain and KOW motifs [Source:HGNC Symbol;Acc:HGNC:30677]		1445	1638	1182	1346	1335	1402
ENSG00000068400	56850	GRIPAP1	protein_coding	HGNC Symbol	15	GRIP1 associated protein 1 [Source:HGNC Symbol;Acc:HGNC:18706]		2718	3723	2264	2460	2300	2147
ENSG00000068438	24140	FTSJ1	protein_coding	HGNC Symbol	13	FtsJ RNA 2prime-O-methyltransferase 1 [Source:HGNC Symbol;Acc:HGNC:13254]		1419	1545	1227	1306	1324	1310
ENSG00000068489	55771	PRR11	protein_coding	HGNC Symbol	9	proline rich 11 [Source:HGNC Symbol;Acc:HGNC:25619]		3008.96	3835.32	3004	3193.94	3582	2934
ENSG00000068615	65055	REEP1	protein_coding	HGNC Symbol	13	receptor accessory protein 1 [Source:HGNC Symbol;Acc:HGNC:25786]		441	519	450	533	479	447
ENSG00000068650	23250	ATP11A	protein_coding	HGNC Symbol	17	ATPase phospholipid transporting 11A [Source:HGNC Symbol;Acc:HGNC:13552]		2255	2580	2449	2459	2399	1792
ENSG00000068654	25885	POLR1A	protein_coding	HGNC Symbol	10	RNA polymerase I subunit A [Source:HGNC Symbol;Acc:HGNC:17264]		3639	4028	3526	3940	3861	3166
ENSG00000068697	9741	LAPTM4A	protein_coding	HGNC Symbol	2	lysosomal protein transmembrane 4 alpha [Source:HGNC Symbol;Acc:HGNC:6924]		2374	2617	1866	2085	2237	2572
ENSG00000068724	57217	TTC7A	protein_coding	HGNC Symbol	16	tetratricopeptide repeat domain 7A [Source:HGNC Symbol;Acc:HGNC:19750]		1015.19	899.59	884.2	1001.72	774.59	734.5
ENSG00000068745	51447	IP6K2	protein_coding	HGNC Symbol	28	inositol hexakisphosphate kinase 2 [Source:HGNC Symbol;Acc:HGNC:17313]		1429	1581	1394	1543	1301	1426
ENSG00000068781	286749	STON1-GTF2A1L	protein_coding	HGNC Symbol	6	STON1-GTF2A1L readthrough [Source:HGNC Symbol;Acc:HGNC:30651]		73.29	76.76	70.15	65.37	41.01	63.68
ENSG00000068784	55133	SRBD1	protein_coding	HGNC Symbol	5	S1 RNA binding domain 1 [Source:HGNC Symbol;Acc:HGNC:25521]		764	1072	659	806	655	635
ENSG00000068796	3796	KIF2A	protein_coding	HGNC Symbol	21	kinesin family member 2A [Source:HGNC Symbol;Acc:HGNC:6318]		3672.71	4585.65	3720.86	4009.92	3418.92	3210.93
ENSG00000068831	10235	RASGRP2	protein_coding	HGNC Symbol	23	RAS guanyl releasing protein 2 [Source:HGNC Symbol;Acc:HGNC:9879]		44	31	64	62	40	41
ENSG00000068878	23198	PSME4	protein_coding	HGNC Symbol	9	proteasome activator subunit 4 [Source:HGNC Symbol;Acc:HGNC:20635]		3714.95	4451.25	3818.86	4403.23	3252.08	2734.68
ENSG00000068885	57560	IFT80	protein_coding	HGNC Symbol	27	intraflagellar transport 80 [Source:HGNC Symbol;Acc:HGNC:29262]		555.84	775.82	603.94	634.99	664.58	582.38
ENSG00000068903	22933	SIRT2	protein_coding	HGNC Symbol	19	sirtuin 2 [Source:HGNC Symbol;Acc:HGNC:10886]		3703	3804	3156	3406	3539	3555
ENSG00000068912	27248	ERLEC1	protein_coding	HGNC Symbol	4	endoplasmic reticulum lectin 1 [Source:HGNC Symbol;Acc:HGNC:25222]		1568	1878	1237	1430	1490	1588
ENSG00000068971	5526	PPP2R5B	protein_coding	HGNC Symbol	5	protein phosphatase 2 regulatory subunit Bprimebeta [Source:HGNC Symbol;Acc:HGNC:9310]		500	433	441	442	417	386
ENSG00000068976	5837	PYGM	protein_coding	HGNC Symbol	5	glycogen phosphorylase, muscle associated [Source:HGNC Symbol;Acc:HGNC:9726]		11	12	16	10	4	5
ENSG00000068985	8712	PAGE1	protein_coding	HGNC Symbol	1	PAGE family member 1 [Source:HGNC Symbol;Acc:HGNC:4107]		0	1	0	0	0	0
ENSG00000069011	5307	PITX1	protein_coding	HGNC Symbol	6	paired like homeodomain 1 [Source:HGNC Symbol;Acc:HGNC:9004]		2495.37	2262.96	2320.42	2559.38	2431.1	2448.01
ENSG00000069018	57113	TRPC7	protein_coding	HGNC Symbol	7	transient receptor potential cation channel subfamily C member 7 [Source:HGNC Symbol;Acc:HGNC:20754]		0	0	0	0	0	0
ENSG00000069020	375449	MAST4	protein_coding	HGNC Symbol	21	microtubule associated serine/threonine kinase family member 4 [Source:HGNC Symbol;Acc:HGNC:19037]		870	992	865	875	842	763
ENSG00000069122	221395	ADGRF5	protein_coding	HGNC Symbol	4	adhesion G protein-coupled receptor F5 [Source:HGNC Symbol;Acc:HGNC:19030]		17	21	5	3	15	5
ENSG00000069188	54549	SDK2	protein_coding	HGNC Symbol	5	sidekick cell adhesion molecule 2 [Source:HGNC Symbol;Acc:HGNC:19308]		1933	1732	2353	2604	2277	1745
ENSG00000069206	8756	ADAM7	protein_coding	HGNC Symbol	4	ADAM metallopeptidase domain 7 [Source:HGNC Symbol;Acc:HGNC:214]		0	0	0	0	0	0
ENSG00000069248	55746	NUP133	protein_coding	HGNC Symbol	4	nucleoporin 133 [Source:HGNC Symbol;Acc:HGNC:18016]		5578	6095	5266	5876	5100	4730
ENSG00000069275	64710	NUCKS1	protein_coding	HGNC Symbol	2	nuclear casein kinase and cyclin dependent kinase substrate 1 [Source:HGNC Symbol;Acc:HGNC:29923]		25746	34414	23512	26280	25269	22338
ENSG00000069329	55737	VPS35	protein_coding	HGNC Symbol	12	VPS35 retromer complex component [Source:HGNC Symbol;Acc:HGNC:13487]		4723.99	5455	3345	3824.99	3664	3689.99
ENSG00000069345	10294	DNAJA2	protein_coding	HGNC Symbol	4	DnaJ heat shock protein family (Hsp40) member A2 [Source:HGNC Symbol;Acc:HGNC:14884]		3481	4757	2643	2996	3195	3299
ENSG00000069399	602	BCL3	protein_coding	HGNC Symbol	9	BCL3 transcription coactivator [Source:HGNC Symbol;Acc:HGNC:998]		312	312	281	305	287	299
ENSG00000069424	8514	KCNAB2	protein_coding	HGNC Symbol	48	potassium voltage-gated channel subfamily A regulatory beta subunit 2 [Source:HGNC Symbol;Acc:HGNC:6229]		540.16	480	540	584	599.12	715
ENSG00000069431	10060	ABCC9	protein_coding	HGNC Symbol	7	ATP binding cassette subfamily C member 9 [Source:HGNC Symbol;Acc:HGNC:60]		0	0	3	4	0	0
ENSG00000069482	51083	GAL	protein_coding	HGNC Symbol	2	galanin and GMAP prepropeptide [Source:HGNC Symbol;Acc:HGNC:4114]		1033	1000	1220	1381	820	935
ENSG00000069493	29121	CLEC2D	protein_coding	HGNC Symbol	16	C-type lectin domain family 2 member D [Source:HGNC Symbol;Acc:HGNC:14351]		57.13	91.42	47.19	68.5	68.59	44.08
ENSG00000069509	139341	FUNDC1	protein_coding	HGNC Symbol	2	FUN14 domain containing 1 [Source:HGNC Symbol;Acc:HGNC:28746]		838	1127	569	610	753	762
ENSG00000069535	4129	MAOB	protein_coding	HGNC Symbol	3	monoamine oxidase B [Source:HGNC Symbol;Acc:HGNC:6834]		94	88	6	21	42	30
ENSG00000069667	6095	RORA	protein_coding	HGNC Symbol	14	RAR related orphan receptor A [Source:HGNC Symbol;Acc:HGNC:10258]		627	720	530	598	475	472
ENSG00000069696	1815	DRD4	protein_coding	HGNC Symbol	2	dopamine receptor D4 [Source:HGNC Symbol;Acc:HGNC:3025]		37	43	128	118	67	45
ENSG00000069702	7049	TGFBR3	protein_coding	HGNC Symbol	11	transforming growth factor beta receptor 3 [Source:HGNC Symbol;Acc:HGNC:11774]		882	985	1009	1186	911	838
ENSG00000069764	8399	PLA2G10	protein_coding	HGNC Symbol	2	phospholipase A2 group X [Source:HGNC Symbol;Acc:HGNC:9029]		0	0	1	5	0	2
ENSG00000069812	54626	HES2	protein_coding	HGNC Symbol	6	hes family bHLH transcription factor 2 [Source:HGNC Symbol;Acc:HGNC:16005]		19	17	20	30	15	24
ENSG00000069849	483	ATP1B3	protein_coding	HGNC Symbol	10	ATPase Na+/K+ transporting subunit beta 3 [Source:HGNC Symbol;Acc:HGNC:806]		2427	2727	2464	2695	2375	2482
ENSG00000069869	4734	NEDD4	protein_coding	HGNC Symbol	13	NEDD4 E3 ubiquitin protein ligase [Source:HGNC Symbol;Acc:HGNC:7727]		863	1086	794	827	836	863
ENSG00000069943	9488	PIGB	protein_coding	HGNC Symbol	12	phosphatidylinositol glycan anchor biosynthesis class B [Source:HGNC Symbol;Acc:HGNC:8959]		208.12	232.38	176.07	192.89	187.23	211.99
ENSG00000069956	5597	MAPK6	protein_coding	HGNC Symbol	8	mitogen-activated protein kinase 6 [Source:HGNC Symbol;Acc:HGNC:6879]		1721.99	2173	1589	1932	1471	1442.98
ENSG00000069966	10681	GNB5	protein_coding	HGNC Symbol	12	G protein subunit beta 5 [Source:HGNC Symbol;Acc:HGNC:4401]		907.84	985.03	722.36	781.95	1000.87	954.35
ENSG00000069974	5873	RAB27A	protein_coding	HGNC Symbol	12	RAB27A, member RAS oncogene family [Source:HGNC Symbol;Acc:HGNC:9766]		433.22	553.66	352.38	356.28	347.69	357.9
ENSG00000069998	27440	HDHD5	protein_coding	HGNC Symbol	7	haloacid dehalogenase like hydrolase domain containing 5 [Source:HGNC Symbol;Acc:HGNC:1843]		2670	2453	2571	2988	2626	2796
ENSG00000070010	7353	UFD1	protein_coding	HGNC Symbol	10	ubiquitin recognition factor in ER associated degradation 1 [Source:HGNC Symbol;Acc:HGNC:12520]		2570.54	3320.58	1922.86	2129.72	2207.64	1880.67
ENSG00000070018	4040	LRP6	protein_coding	HGNC Symbol	7	LDL receptor related protein 6 [Source:HGNC Symbol;Acc:HGNC:6698]		2318	2895	2351	2617	2364	1835
ENSG00000070019	2984	GUCY2C	protein_coding	HGNC Symbol	2	guanylate cyclase 2C [Source:HGNC Symbol;Acc:HGNC:4688]		3	0	1	0	1	0
ENSG00000070031	6343	SCT	protein_coding	HGNC Symbol	1	secretin [Source:HGNC Symbol;Acc:HGNC:10607]		5560	7169	6864	7373	3994	3698
ENSG00000070047	57661	PHRF1	protein_coding	HGNC Symbol	6	PHD and ring finger domains 1 [Source:HGNC Symbol;Acc:HGNC:24351]		3434	4011	2323	2559	2561	2372
ENSG00000070061	8518	ELP1	protein_coding	HGNC Symbol	48	elongator complex protein 1 [Source:HGNC Symbol;Acc:HGNC:5959]		2620	2987	2400	2549	2177	2021
ENSG00000070081	4925	NUCB2	protein_coding	HGNC Symbol	21	nucleobindin 2 [Source:HGNC Symbol;Acc:HGNC:8044]		1617	2283	1089	1245.97	1416	1537
ENSG00000070087	5217	PFN2	protein_coding	HGNC Symbol	18	profilin 2 [Source:HGNC Symbol;Acc:HGNC:8882]		2447	2771	2226	2420	2216	2376
ENSG00000070159	5774	PTPN3	protein_coding	HGNC Symbol	6	protein tyrosine phosphatase non-receptor type 3 [Source:HGNC Symbol;Acc:HGNC:9655]		1149	1173	858	993	1051	1031
ENSG00000070182	6710	SPTB	protein_coding	HGNC Symbol	7	spectrin beta, erythrocytic [Source:HGNC Symbol;Acc:HGNC:11274]		2320.57	2294.81	1984.46	2097.99	2212.87	1935.91
ENSG00000070190	27071	DAPP1	protein_coding	HGNC Symbol	4	dual adaptor of phosphotyrosine and 3-phosphoinositides 1 [Source:HGNC Symbol;Acc:HGNC:16500]		0	0	0	0	0	1
ENSG00000070193	2255	FGF10	protein_coding	HGNC Symbol	2	fibroblast growth factor 10 [Source:HGNC Symbol;Acc:HGNC:3666]		0	1	5	12	0	0
ENSG00000070214	23446	SLC44A1	protein_coding	HGNC Symbol	7	solute carrier family 44 member 1 [Source:HGNC Symbol;Acc:HGNC:18798]		1753	2182	1395	1644	1485	1612
ENSG00000070269	54916	TMEM260	protein_coding	HGNC Symbol	16	transmembrane protein 260 [Source:HGNC Symbol;Acc:HGNC:20185]		706	876	543	661	633.95	603
ENSG00000070366	23293	SMG6	protein_coding	HGNC Symbol	20	SMG6 nonsense mediated mRNA decay factor [Source:HGNC Symbol;Acc:HGNC:17809]		2904.26	3676.29	1719.93	1789.09	2781.04	2249.89
ENSG00000070367	10640	EXOC5	protein_coding	HGNC Symbol	11	exocyst complex component 5 [Source:HGNC Symbol;Acc:HGNC:10696]		2621.73	3349.85	2483.74	2823.72	2205.77	1994.88
ENSG00000070371	8218	CLTCL1	protein_coding	HGNC Symbol	12	clathrin heavy chain like 1 [Source:HGNC Symbol;Acc:HGNC:2093]		905.42	1025	1084.65	1158	1025.82	1001.61
ENSG00000070388	27006	FGF22	protein_coding	HGNC Symbol	3	fibroblast growth factor 22 [Source:HGNC Symbol;Acc:HGNC:3679]		34	27	47	54	16	13
ENSG00000070404	10272	FSTL3	protein_coding	HGNC Symbol	7	follistatin like 3 [Source:HGNC Symbol;Acc:HGNC:3973]		291	268	273	332	281	311
ENSG00000070413	9993	DGCR2	protein_coding	HGNC Symbol	7	DiGeorge syndrome critical region gene 2 [Source:HGNC Symbol;Acc:HGNC:2845]		5971	5770	4600	5122	5416	5429
ENSG00000070423	55658	RNF126	protein_coding	HGNC Symbol	7	ring finger protein 126 [Source:HGNC Symbol;Acc:HGNC:21151]		2792	2724	3226	3328	2833	2684
ENSG00000070444	4335	MNT	protein_coding	HGNC Symbol	9	MAX network transcriptional repressor [Source:HGNC Symbol;Acc:HGNC:7188]		1908.68	1947.84	1626.86	1758	1832.86	1488.15
ENSG00000070476	79364	ZXDC	protein_coding	HGNC Symbol	4	ZXD family zinc finger C [Source:HGNC Symbol;Acc:HGNC:28160]		880	970	710	855	896	748
ENSG00000070495	23210	JMJD6	protein_coding	HGNC Symbol	8	jumonji domain containing 6, arginine demethylase and lysine hydroxylase [Source:HGNC Symbol;Acc:HGNC:19355]		1647	1959	1410	1622	1018	1254
ENSG00000070501	5423	POLB	protein_coding	HGNC Symbol	17	DNA polymerase beta [Source:HGNC Symbol;Acc:HGNC:9174]		500	579	396	437	432	383
ENSG00000070526	55808	ST6GALNAC1	protein_coding	HGNC Symbol	11	ST6 N-acetylgalactosaminide alpha-2,6-sialyltransferase 1 [Source:HGNC Symbol;Acc:HGNC:23614]		45	44	30	53	38	30
ENSG00000070540	55062	WIPI1	protein_coding	HGNC Symbol	11	WD repeat domain, phosphoinositide interacting 1 [Source:HGNC Symbol;Acc:HGNC:25471]		620.36	627.56	309.96	386.44	498.56	573.86
ENSG00000070601	22844	FRMPD1	protein_coding	HGNC Symbol	3	FERM and PDZ domain containing 1 [Source:HGNC Symbol;Acc:HGNC:29159]		83	80	63	72	72	65
ENSG00000070610	57704	GBA2	protein_coding	HGNC Symbol	8	glucosylceramidase beta 2 [Source:HGNC Symbol;Acc:HGNC:18986]		1980.96	1940.48	1619.43	1645.26	1521.05	1672.12
ENSG00000070614	3340	NDST1	protein_coding	HGNC Symbol	9	N-deacetylase and N-sulfotransferase 1 [Source:HGNC Symbol;Acc:HGNC:7680]		4268	4317	3843	4122	4114	3735
ENSG00000070669	440	ASNS	protein_coding	HGNC Symbol	17	asparagine synthetase (glutamine-hydrolyzing) [Source:HGNC Symbol;Acc:HGNC:753]		2070.21	2039.93	2681.71	2961.63	5572.48	5957.47
ENSG00000070718	10947	AP3M2	protein_coding	HGNC Symbol	17	adaptor related protein complex 3 subunit mu 2 [Source:HGNC Symbol;Acc:HGNC:570]		764	956	845	898	878	956
ENSG00000070729	1258	CNGB1	protein_coding	HGNC Symbol	9	cyclic nucleotide gated channel subunit beta 1 [Source:HGNC Symbol;Acc:HGNC:2151]		1	0	0	0	0	0
ENSG00000070731	10610	ST6GALNAC2	protein_coding	HGNC Symbol	9	ST6 N-acetylgalactosaminide alpha-2,6-sialyltransferase 2 [Source:HGNC Symbol;Acc:HGNC:10867]		73.13	98.86	36.67	51.9	69.5	87.18
ENSG00000070748	1103	CHAT	protein_coding	HGNC Symbol	12	choline O-acetyltransferase [Source:HGNC Symbol;Acc:HGNC:1912]		0	1	2	0	0	0
ENSG00000070756	26986	PABPC1	protein_coding	HGNC Symbol	24	poly(A) binding protein cytoplasmic 1 [Source:HGNC Symbol;Acc:HGNC:8554]		23436.1	29220.4	31358.2	33797.8	29174.3	27419.3
ENSG00000070759	10420	TESK2	protein_coding	HGNC Symbol	4	testis associated actin remodelling kinase 2 [Source:HGNC Symbol;Acc:HGNC:11732]		383	345	263.31	311.19	359	390
ENSG00000070761	29105	CFAP20	protein_coding	HGNC Symbol	7	cilia and flagella associated protein 20 [Source:HGNC Symbol;Acc:HGNC:29523]		1867	2601	1591	1624	1821	1970
ENSG00000070770	1459	CSNK2A2	protein_coding	HGNC Symbol	6	casein kinase 2 alpha 2 [Source:HGNC Symbol;Acc:HGNC:2459]		3769.47	4504.02	3495.89	3869.48	3592.36	3453.2
ENSG00000070778	11099	PTPN21	protein_coding	HGNC Symbol	9	protein tyrosine phosphatase non-receptor type 21 [Source:HGNC Symbol;Acc:HGNC:9651]		948	990	715	849.81	916.99	751
ENSG00000070785	8891	EIF2B3	protein_coding	HGNC Symbol	10	eukaryotic translation initiation factor 2B subunit gamma [Source:HGNC Symbol;Acc:HGNC:3259]		1248	1327	1209	1307	1053	1019
ENSG00000070808	815	CAMK2A	protein_coding	HGNC Symbol	15	calcium/calmodulin dependent protein kinase II alpha [Source:HGNC Symbol;Acc:HGNC:1460]		3	6	2	3	3	5
ENSG00000070814	6949	TCOF1	protein_coding	HGNC Symbol	20	treacle ribosome biogenesis factor 1 [Source:HGNC Symbol;Acc:HGNC:11654]		11461.9	13576.3	10767.6	11683.7	9642.43	8937.92
ENSG00000070831	998	CDC42	protein_coding	HGNC Symbol	11	cell division cycle 42 [Source:HGNC Symbol;Acc:HGNC:1736]		5164.37	5807.94	4419.7	4732.1	4525.89	4710.72
ENSG00000070882	26031	OSBPL3	protein_coding	HGNC Symbol	14	oxysterol binding protein like 3 [Source:HGNC Symbol;Acc:HGNC:16370]		1210	1464	677	772	1061	923
ENSG00000070886	2046	EPHA8	protein_coding	HGNC Symbol	2	EPH receptor A8 [Source:HGNC Symbol;Acc:HGNC:3391]		147	118	267	295	160	214
ENSG00000070915	6559	SLC12A3	protein_coding	HGNC Symbol	6	solute carrier family 12 member 3 [Source:HGNC Symbol;Acc:HGNC:10912]		1	0	1	0	0	1
ENSG00000070950	56852	RAD18	protein_coding	HGNC Symbol	10	RAD18 E3 ubiquitin protein ligase [Source:HGNC Symbol;Acc:HGNC:18278]		921	1205	857	942	968	993
ENSG00000070961	490	ATP2B1	protein_coding	HGNC Symbol	11	ATPase plasma membrane Ca2+ transporting 1 [Source:HGNC Symbol;Acc:HGNC:814]		3252	4024	2873	3320.83	2813	2403
ENSG00000070985	29850	TRPM5	protein_coding	HGNC Symbol	4	transient receptor potential cation channel subfamily M member 5 [Source:HGNC Symbol;Acc:HGNC:14323]		2	0	0	0	0	2
ENSG00000071051	8440	NCK2	protein_coding	HGNC Symbol	6	NCK adaptor protein 2 [Source:HGNC Symbol;Acc:HGNC:7665]		1903.93	2160.93	1636.52	1848.71	1977.94	1728
ENSG00000071054	9448	MAP4K4	protein_coding	HGNC Symbol	21	mitogen-activated protein kinase kinase kinase kinase 4 [Source:HGNC Symbol;Acc:HGNC:6866]		6338	8866	6277	6732	5876	4575
ENSG00000071073	11320	MGAT4A	protein_coding	HGNC Symbol	9	alpha-1,3-mannosyl-glycoprotein 4-beta-N-acetylglucosaminyltransferase A [Source:HGNC Symbol;Acc:HGNC:7047]		1076	1231	1027	1238	1015	1025
ENSG00000071082	6160	RPL31	protein_coding	HGNC Symbol	11	ribosomal protein L31 [Source:HGNC Symbol;Acc:HGNC:10334]		11121.3	11153.9	13956.7	15542.5	14120.7	15004.6
ENSG00000071127	9948	WDR1	protein_coding	HGNC Symbol	18	WD repeat domain 1 [Source:HGNC Symbol;Acc:HGNC:12754]		6211	6761	4603	4801	5585	5427
ENSG00000071189	23161	SNX13	protein_coding	HGNC Symbol	13	sorting nexin 13 [Source:HGNC Symbol;Acc:HGNC:21335]		1300	1669	927	992	1293	1201
ENSG00000071203	54860	MS4A12	protein_coding	HGNC Symbol	5	membrane spanning 4-domains A12 [Source:HGNC Symbol;Acc:HGNC:13370]		0	0	0	0	0	0
ENSG00000071205	79658	ARHGAP10	protein_coding	HGNC Symbol	7	Rho GTPase activating protein 10 [Source:HGNC Symbol;Acc:HGNC:26099]		438	571	492	574	492	470
ENSG00000071242	6196	RPS6KA2	protein_coding	HGNC Symbol	13	ribosomal protein S6 kinase A2 [Source:HGNC Symbol;Acc:HGNC:10431]		1739	1665	1006	1028	1667	1595
ENSG00000071243	54556	ING3	protein_coding	HGNC Symbol	6	inhibitor of growth family member 3 [Source:HGNC Symbol;Acc:HGNC:14587]		356	438	279	301	430	364
ENSG00000071246	22846	VASH1	protein_coding	HGNC Symbol	5	vasohibin 1 [Source:HGNC Symbol;Acc:HGNC:19964]		2814.7	2658.13	2785.9	2858.69	3149.26	3121.91
ENSG00000071282	29995	LMCD1	protein_coding	HGNC Symbol	7	LIM and cysteine rich domains 1 [Source:HGNC Symbol;Acc:HGNC:6633]		1650	1558	1415	1554	1232	1212
ENSG00000071462	114049	BUD23	protein_coding	HGNC Symbol	18	BUD23 rRNA methyltransferase and ribosome maturation factor [Source:HGNC Symbol;Acc:HGNC:16405]		2366.34	2920.49	2706.81	2880.1	2070.37	2030.48
ENSG00000071537	6400	SEL1L	protein_coding	HGNC Symbol	6	SEL1L adaptor subunit of ERAD E3 ubiquitin ligase [Source:HGNC Symbol;Acc:HGNC:10717]		2730	3332	2154	2499	2644	2409
ENSG00000071539	9319	TRIP13	protein_coding	HGNC Symbol	7	thyroid hormone receptor interactor 13 [Source:HGNC Symbol;Acc:HGNC:12307]		4449	5063	3249	3339	3695	3755
ENSG00000071553	537	ATP6AP1	protein_coding	HGNC Symbol	10	ATPase H+ transporting accessory protein 1 [Source:HGNC Symbol;Acc:HGNC:868]		6599	6196	4555	4841	5275	5177
ENSG00000071564	6929	TCF3	protein_coding	HGNC Symbol	21	transcription factor 3 [Source:HGNC Symbol;Acc:HGNC:11633]		8142	8191	7894	8913	7216	6902
ENSG00000071575	28951	TRIB2	protein_coding	HGNC Symbol	4	tribbles pseudokinase 2 [Source:HGNC Symbol;Acc:HGNC:30809]		2305	2416	2461	2699	2511	2334
ENSG00000071626	26528	DAZAP1	protein_coding	HGNC Symbol	11	DAZ associated protein 1 [Source:HGNC Symbol;Acc:HGNC:2683]		7421	9460	9215	9601	6123	5356
ENSG00000071655	53615	MBD3	protein_coding	HGNC Symbol	11	methyl-CpG binding domain protein 3 [Source:HGNC Symbol;Acc:HGNC:6918]		7086.53	5676.22	5809.84	6322.33	5802.9	5560.45
ENSG00000071677	51052	PRLH	protein_coding	HGNC Symbol	1	prolactin releasing hormone [Source:HGNC Symbol;Acc:HGNC:17945]		0	0	0	0	0	0
ENSG00000071794	6596	HLTF	protein_coding	HGNC Symbol	9	helicase like transcription factor [Source:HGNC Symbol;Acc:HGNC:11099]		2155.69	2785.42	2253.17	2415.84	2273.21	2194.61
ENSG00000071859	9130	FAM50A	protein_coding	HGNC Symbol	7	family with sequence similarity 50 member A [Source:HGNC Symbol;Acc:HGNC:18786]		3858	4399	3350	3501	3436	3272
ENSG00000071889	60343	FAM3A	protein_coding	HGNC Symbol	22	FAM3 metabolism regulating signaling molecule A [Source:HGNC Symbol;Acc:HGNC:13749]		1809	1749	1620	1780	1865	1840
ENSG00000071894	29894	CPSF1	protein_coding	HGNC Symbol	14	cleavage and polyadenylation specific factor 1 [Source:HGNC Symbol;Acc:HGNC:2324]		5136	5422	9100	9568	5994	5732
ENSG00000071909	140469	MYO3B	protein_coding	HGNC Symbol	9	myosin IIIB [Source:HGNC Symbol;Acc:HGNC:15576]		0	6	1	1	0	2
ENSG00000071967	79901	CYBRD1	protein_coding	HGNC Symbol	7	cytochrome b reductase 1 [Source:HGNC Symbol;Acc:HGNC:20797]		839	1071	610	650	760	892
ENSG00000071991	28513	CDH19	protein_coding	HGNC Symbol	5	cadherin 19 [Source:HGNC Symbol;Acc:HGNC:1758]		0	0	0	0	0	0
ENSG00000071994	5134	PDCD2	protein_coding	HGNC Symbol	15	programmed cell death 2 [Source:HGNC Symbol;Acc:HGNC:8762]		3242	3611	3197	3430	3138	2906
ENSG00000072041	55117	SLC6A15	protein_coding	HGNC Symbol	11	solute carrier family 6 member 15 [Source:HGNC Symbol;Acc:HGNC:13621]		1439	1643	1691	1892	1832	1793
ENSG00000072042	51109	RDH11	protein_coding	HGNC Symbol	11	retinol dehydrogenase 11 [Source:HGNC Symbol;Acc:HGNC:17964]		2587	3284.71	2231.81	2459	2312.87	2291.49
ENSG00000072062	5566	PRKACA	protein_coding	HGNC Symbol	10	protein kinase cAMP-activated catalytic subunit alpha [Source:HGNC Symbol;Acc:HGNC:9380]		4225	4776	3165	3254	3210	3044
ENSG00000072071	22859	ADGRL1	protein_coding	HGNC Symbol	8	adhesion G protein-coupled receptor L1 [Source:HGNC Symbol;Acc:HGNC:20973]		4934.08	4566.57	5332.19	5636.79	4443.57	4002.66
ENSG00000072080	6694	SPP2	protein_coding	HGNC Symbol	4	secreted phosphoprotein 2 [Source:HGNC Symbol;Acc:HGNC:11256]		0	0	0	0	0	0
ENSG00000072110	87	ACTN1	protein_coding	HGNC Symbol	21	actinin alpha 1 [Source:HGNC Symbol;Acc:HGNC:163]		6841	7324	6536.19	6990	5738	5404
ENSG00000072121	23503	ZFYVE26	protein_coding	HGNC Symbol	11	zinc finger FYVE-type containing 26 [Source:HGNC Symbol;Acc:HGNC:20761]		1551.3	1676	1193	1337.21	1208	1129
ENSG00000072133	27330	RPS6KA6	protein_coding	HGNC Symbol	4	ribosomal protein S6 kinase A6 [Source:HGNC Symbol;Acc:HGNC:10435]		452	561	370	365	482	397
ENSG00000072134	22905	EPN2	protein_coding	HGNC Symbol	27	epsin 2 [Source:HGNC Symbol;Acc:HGNC:18639]		1878.69	1865.67	1420.72	1513.47	1902.93	1868.9
ENSG00000072135	26469	PTPN18	protein_coding	HGNC Symbol	16	protein tyrosine phosphatase non-receptor type 18 [Source:HGNC Symbol;Acc:HGNC:9649]		1853	2216	2160	2206	2141	2077
ENSG00000072163	55679	LIMS2	protein_coding	HGNC Symbol	18	LIM zinc finger domain containing 2 [Source:HGNC Symbol;Acc:HGNC:16084]		81	59	62	69	92	91
ENSG00000072182	55515	ASIC4	protein_coding	HGNC Symbol	5	acid sensing ion channel subunit family member 4 [Source:HGNC Symbol;Acc:HGNC:21263]		8	7	22	17	19	9
ENSG00000072195	10290	SPEG	protein_coding	HGNC Symbol	22	striated muscle enriched protein kinase [Source:HGNC Symbol;Acc:HGNC:16901]		1189	1112	1124	1195.76	1185	1099
ENSG00000072201	84708	LNX1	protein_coding	HGNC Symbol	9	ligand of numb-protein X 1 [Source:HGNC Symbol;Acc:HGNC:6657]		375.13	416.77	319.29	382.44	341.89	370.99
ENSG00000072210	224	ALDH3A2	protein_coding	HGNC Symbol	42	aldehyde dehydrogenase 3 family member A2 [Source:HGNC Symbol;Acc:HGNC:403]		3039	3407	2144	2407	2657	2606
ENSG00000072274	7037	TFRC	protein_coding	HGNC Symbol	15	transferrin receptor [Source:HGNC Symbol;Acc:HGNC:11763]		6044	6214	5468	6483	2822	2511
ENSG00000072310	6720	SREBF1	protein_coding	HGNC Symbol	24	sterol regulatory element binding transcription factor 1 [Source:HGNC Symbol;Acc:HGNC:11289]		2014	2199	1585	1638.21	1920.01	1654
ENSG00000072315	7224	TRPC5	protein_coding	HGNC Symbol	1	transient receptor potential cation channel subfamily C member 5 [Source:HGNC Symbol;Acc:HGNC:12337]		0	1	1	0	0	0
ENSG00000072364	27125	AFF4	protein_coding	HGNC Symbol	9	AF4/FMR2 family member 4 [Source:HGNC Symbol;Acc:HGNC:17869]		4675	5638	4093	4663	4217	3615
ENSG00000072401	7321	UBE2D1	protein_coding	HGNC Symbol	4	ubiquitin conjugating enzyme E2 D1 [Source:HGNC Symbol;Acc:HGNC:12474]		722	703	585	648	578	606
ENSG00000072415	64398	MPP5	protein_coding	HGNC Symbol	7	membrane palmitoylated protein 5 [Source:HGNC Symbol;Acc:HGNC:18669]		1279.86	1671.77	1314.9	1549.79	1329.78	1213.9
ENSG00000072422	9886	RHOBTB1	protein_coding	HGNC Symbol	6	Rho related BTB domain containing 1 [Source:HGNC Symbol;Acc:HGNC:18738]		836	968	647	720	898	926
ENSG00000072501	8243	SMC1A	protein_coding	HGNC Symbol	8	structural maintenance of chromosomes 1A [Source:HGNC Symbol;Acc:HGNC:11111]		37832	49467	36885	39873	34582	29569
ENSG00000072506	3028	HSD17B10	protein_coding	HGNC Symbol	5	hydroxysteroid 17-beta dehydrogenase 10 [Source:HGNC Symbol;Acc:HGNC:4800]		3136	3005	2867	3234	2210	2114
ENSG00000072518	2011	MARK2	protein_coding	HGNC Symbol	15	microtubule affinity regulating kinase 2 [Source:HGNC Symbol;Acc:HGNC:3332]		1689	2060	1579	1824	1589	1473
ENSG00000072571	3161	HMMR	protein_coding	HGNC Symbol	8	hyaluronan mediated motility receptor [Source:HGNC Symbol;Acc:HGNC:5012]		1566	1982	1271	1465.99	1311	1113
ENSG00000072609	55743	CHFR	protein_coding	HGNC Symbol	24	checkpoint with forkhead and ring finger domains [Source:HGNC Symbol;Acc:HGNC:20455]		1858	1754	1528.38	1570	1588.21	1676
ENSG00000072657	29953	TRHDE	protein_coding	HGNC Symbol	7	thyrotropin releasing hormone degrading enzyme [Source:HGNC Symbol;Acc:HGNC:30748]		0	2	33.7	53.21	0	1
ENSG00000072682	8974	P4HA2	protein_coding	HGNC Symbol	21	prolyl 4-hydroxylase subunit alpha 2 [Source:HGNC Symbol;Acc:HGNC:8547]		2269.47	2556	1559	1636	1757	1786
ENSG00000072694	2213	FCGR2B	protein_coding	HGNC Symbol	6	Fc fragment of IgG receptor IIb [Source:HGNC Symbol;Acc:HGNC:3618]		0	0	0	2	0	2
ENSG00000072736	4775	NFATC3	protein_coding	HGNC Symbol	22	nuclear factor of activated T cells 3 [Source:HGNC Symbol;Acc:HGNC:7777]		1695.15	2140.37	1584.18	1769.87	1529.57	1214.56
ENSG00000072756	51095	TRNT1	protein_coding	HGNC Symbol	20	tRNA nucleotidyl transferase 1 [Source:HGNC Symbol;Acc:HGNC:17341]		379.37	519.68	360.06	428.64	354.88	292.3
ENSG00000072778	37	ACADVL	protein_coding	HGNC Symbol	39	acyl-CoA dehydrogenase very long chain [Source:HGNC Symbol;Acc:HGNC:92]		6945	8011	5289	5873	6241	6015
ENSG00000072786	6793	STK10	protein_coding	HGNC Symbol	16	serine/threonine kinase 10 [Source:HGNC Symbol;Acc:HGNC:11388]		1112	1287	1059	1105	1108	1096
ENSG00000072803	23291	FBXW11	protein_coding	HGNC Symbol	12	F-box and WD repeat domain containing 11 [Source:HGNC Symbol;Acc:HGNC:13607]		2207	2359	2254	2435	2153	1968
ENSG00000072818	9744	ACAP1	protein_coding	HGNC Symbol	12	ArfGAP with coiled-coil, ankyrin repeat and PH domains 1 [Source:HGNC Symbol;Acc:HGNC:16467]		61	96	72	59	84	84
ENSG00000072832	1400	CRMP1	protein_coding	HGNC Symbol	6	collapsin response mediator protein 1 [Source:HGNC Symbol;Acc:HGNC:2365]		460	518	189.16	195	247	209.02
ENSG00000072840	2121	EVC	protein_coding	HGNC Symbol	5	EvC ciliary complex subunit 1 [Source:HGNC Symbol;Acc:HGNC:3497]		1540	1761	943.84	983	1618	1319.98
ENSG00000072849	51009	DERL2	protein_coding	HGNC Symbol	13	derlin 2 [Source:HGNC Symbol;Acc:HGNC:17943]		1000.05	1187.91	666.18	710.21	947.82	941.01
ENSG00000072858	54847	SIDT1	protein_coding	HGNC Symbol	12	SID1 transmembrane family member 1 [Source:HGNC Symbol;Acc:HGNC:25967]		53	66	43	32	36	50
ENSG00000072864	54820	NDE1	protein_coding	HGNC Symbol	22	nudE neurodevelopment protein 1 [Source:HGNC Symbol;Acc:HGNC:17619]		1312.94	1671.67	1206.19	1239.25	1465.43	1327.55
ENSG00000072952	10335	IRAG1	protein_coding	HGNC Symbol	17	inositol 1,4,5-triphosphate receptor associated 1 [Source:HGNC Symbol;Acc:HGNC:7237]		2	1	0	3	1	6
ENSG00000072954	79041	TMEM38A	protein_coding	HGNC Symbol	3	transmembrane protein 38A [Source:HGNC Symbol;Acc:HGNC:28462]		177	165	119	139	226	224
ENSG00000072958	8907	AP1M1	protein_coding	HGNC Symbol	15	adaptor related protein complex 1 subunit mu 1 [Source:HGNC Symbol;Acc:HGNC:13667]		2769	2615	2618	2829	2795	2651
ENSG00000073008	5817	PVR	protein_coding	HGNC Symbol	6	PVR cell adhesion molecule [Source:HGNC Symbol;Acc:HGNC:9705]		2895	3256	2961	3143.82	2908.95	2762.94
ENSG00000073050	7515	XRCC1	protein_coding	HGNC Symbol	9	X-ray repair cross complementing 1 [Source:HGNC Symbol;Acc:HGNC:12828]		4118.65	5095.26	3713.33	4068.3	4294.72	3914.79
ENSG00000073060	949	SCARB1	protein_coding	HGNC Symbol	11	scavenger receptor class B member 1 [Source:HGNC Symbol;Acc:HGNC:1664]		4129.74	3872.4	4876.78	4907.76	3757.72	3660.76
ENSG00000073067	54905	CYP2W1	protein_coding	HGNC Symbol	5	cytochrome P450 family 2 subfamily W member 1 [Source:HGNC Symbol;Acc:HGNC:20243]		4	4	4	8	9	0
ENSG00000073111	4171	MCM2	protein_coding	HGNC Symbol	9	minichromosome maintenance complex component 2 [Source:HGNC Symbol;Acc:HGNC:6944]		10994	11176.1	10232.1	11154.4	10210.1	9698.04
ENSG00000073146	54456	MOV10L1	protein_coding	HGNC Symbol	10	Mov10 like RISC complex RNA helicase 1 [Source:HGNC Symbol;Acc:HGNC:7201]		0	0	2	0	0	0
ENSG00000073150	56666	PANX2	protein_coding	HGNC Symbol	3	pannexin 2 [Source:HGNC Symbol;Acc:HGNC:8600]		1284	1183	969	954	903	887
ENSG00000073169	83642	SELENOO	protein_coding	HGNC Symbol	3	selenoprotein O [Source:HGNC Symbol;Acc:HGNC:30395]		2488.17	2194.7	2484.15	2726.98	2412.43	2817.21
ENSG00000073282	8626	TP63	protein_coding	HGNC Symbol	14	tumor protein p63 [Source:HGNC Symbol;Acc:HGNC:15979]		1	1	6	3	0	0
ENSG00000073331	80216	ALPK1	protein_coding	HGNC Symbol	19	alpha kinase 1 [Source:HGNC Symbol;Acc:HGNC:20917]		249	335	284	289	310	388
ENSG00000073350	3993	LLGL2	protein_coding	HGNC Symbol	22	LLGL scribble cell polarity complex component 2 [Source:HGNC Symbol;Acc:HGNC:6629]		1664	1526	1495	1575	1458	1534
ENSG00000073417	5151	PDE8A	protein_coding	HGNC Symbol	16	phosphodiesterase 8A [Source:HGNC Symbol;Acc:HGNC:8793]		1346	1695	1422	1534	1357	1245
ENSG00000073464	1183	CLCN4	protein_coding	HGNC Symbol	8	chloride voltage-gated channel 4 [Source:HGNC Symbol;Acc:HGNC:2022]		465	550	469	543	452	395
ENSG00000073536	54475	NLE1	protein_coding	HGNC Symbol	7	notchless homolog 1 [Source:HGNC Symbol;Acc:HGNC:19889]		2147.2	1937.42	2030.65	2111.62	2344.66	2206.19
ENSG00000073578	6389	SDHA	protein_coding	HGNC Symbol	20	succinate dehydrogenase complex flavoprotein subunit A [Source:HGNC Symbol;Acc:HGNC:10680]		11432.5	12083.5	8818.85	9643.94	10684.5	11136.7
ENSG00000073584	6605	SMARCE1	protein_coding	HGNC Symbol	51	SWI/SNF related, matrix associated, actin dependent regulator of chromatin, subfamily e, member 1 [Source:HGNC Symbol;Acc:HGNC:11109]		6365.26	9194.88	6375.14	6855.62	6580.79	6497.65
ENSG00000073598	54752	FNDC8	protein_coding	HGNC Symbol	1	fibronectin type III domain containing 8 [Source:HGNC Symbol;Acc:HGNC:25286]		6.8	5.58	2.35	3.38	8.34	11.81
ENSG00000073605	55876	GSDMB	protein_coding	HGNC Symbol	15	gasdermin B [Source:HGNC Symbol;Acc:HGNC:23690]		240	363	449	449	248	252
ENSG00000073614	5927	KDM5A	protein_coding	HGNC Symbol	11	lysine demethylase 5A [Source:HGNC Symbol;Acc:HGNC:9886]		3781	4392	3150	3679	3418	2954
ENSG00000073670	4185	ADAM11	protein_coding	HGNC Symbol	5	ADAM metallopeptidase domain 11 [Source:HGNC Symbol;Acc:HGNC:189]		1515	1538	1798	1909	2002	1786
ENSG00000073711	5523	PPP2R3A	protein_coding	HGNC Symbol	5	protein phosphatase 2 regulatory subunit Bprimeprimealpha [Source:HGNC Symbol;Acc:HGNC:9307]		460	612	345	401	424	380
ENSG00000073712	10979	FERMT2	protein_coding	HGNC Symbol	15	fermitin family member 2 [Source:HGNC Symbol;Acc:HGNC:15767]		2199	2641	2398	2559	2282	2230
ENSG00000073734	8647	ABCB11	protein_coding	HGNC Symbol	6	ATP binding cassette subfamily B member 11 [Source:HGNC Symbol;Acc:HGNC:42]		1	1	1	4	3	2.07
ENSG00000073737	10170	DHRS9	protein_coding	HGNC Symbol	9	dehydrogenase/reductase 9 [Source:HGNC Symbol;Acc:HGNC:16888]		0	2	5	5	1	3
ENSG00000073754	922	CD5L	protein_coding	HGNC Symbol	2	CD5 molecule like [Source:HGNC Symbol;Acc:HGNC:1690]		0	0	0	0	0	0
ENSG00000073756	5743	PTGS2	protein_coding	HGNC Symbol	5	prostaglandin-endoperoxide synthase 2 [Source:HGNC Symbol;Acc:HGNC:9605]		110	139	46	65	47	35
ENSG00000073792	10644	IGF2BP2	protein_coding	HGNC Symbol	11	insulin like growth factor 2 mRNA binding protein 2 [Source:HGNC Symbol;Acc:HGNC:28867]		3832	5046	3639	4122	3751	3803.99
ENSG00000073803	9175	MAP3K13	protein_coding	HGNC Symbol	15	mitogen-activated protein kinase kinase kinase 13 [Source:HGNC Symbol;Acc:HGNC:6852]		627.74	871.01	604.37	712.81	614.38	684.85
ENSG00000073849	6480	ST6GAL1	protein_coding	HGNC Symbol	22	ST6 beta-galactoside alpha-2,6-sialyltransferase 1 [Source:HGNC Symbol;Acc:HGNC:10860]		899	1007	1004	1122	963	947
ENSG00000073861	30009	TBX21	protein_coding	HGNC Symbol	2	T-box transcription factor 21 [Source:HGNC Symbol;Acc:HGNC:11599]		31	25	8	10	16	22
ENSG00000073905	NA	VDAC1P1	processed_pseudogene	HGNC Symbol	1	voltage dependent anion channel 1 pseudogene 1 [Source:HGNC Symbol;Acc:HGNC:12671]		8.14	14.56	18.68	13.29	6.13	7.12
ENSG00000073910	10129	FRY	protein_coding	HGNC Symbol	15	FRY microtubule binding protein [Source:HGNC Symbol;Acc:HGNC:20367]		284	266	274	265	214	164
ENSG00000073921	8301	PICALM	protein_coding	HGNC Symbol	24	phosphatidylinositol binding clathrin assembly protein [Source:HGNC Symbol;Acc:HGNC:15514]		1646	2369	1468	1608	1372	1256
ENSG00000073969	4905	NSF	protein_coding	HGNC Symbol	8	N-ethylmaleimide sensitive factor, vesicle fusing ATPase [Source:HGNC Symbol;Acc:HGNC:8016]		2610.03	3247.43	2305.1	2582.25	1991.43	1882.11
ENSG00000074047	2736	GLI2	protein_coding	HGNC Symbol	12	GLI family zinc finger 2 [Source:HGNC Symbol;Acc:HGNC:4318]		1017	1026	993	982	1104	893
ENSG00000074054	23332	CLASP1	protein_coding	HGNC Symbol	16	cytoplasmic linker associated protein 1 [Source:HGNC Symbol;Acc:HGNC:17088]		3035.82	3560.66	3016.95	3378.85	2943.38	2292.93
ENSG00000074071	65993	MRPS34	protein_coding	HGNC Symbol	3	mitochondrial ribosomal protein S34 [Source:HGNC Symbol;Acc:HGNC:16618]		8869.94	10431.7	9038.07	9820.59	9347.58	9521.87
ENSG00000074181	4854	NOTCH3	protein_coding	HGNC Symbol	6	notch receptor 3 [Source:HGNC Symbol;Acc:HGNC:7883]		4241	3305	2937	3024	3488	2982
ENSG00000074201	1207	CLNS1A	protein_coding	HGNC Symbol	12	chloride nucleotide-sensitive channel 1A [Source:HGNC Symbol;Acc:HGNC:2080]		2156	2833	2431	2784	2469	2178
ENSG00000074211	5522	PPP2R2C	protein_coding	HGNC Symbol	9	protein phosphatase 2 regulatory subunit Bgamma [Source:HGNC Symbol;Acc:HGNC:9306]		1203	1332	673	703	918	809
ENSG00000074219	8463	TEAD2	protein_coding	HGNC Symbol	10	TEA domain transcription factor 2 [Source:HGNC Symbol;Acc:HGNC:11715]		1787	2253	1374	1543	1859	1996
ENSG00000074266	8726	EED	protein_coding	HGNC Symbol	13	embryonic ectoderm development [Source:HGNC Symbol;Acc:HGNC:3188]		460	504	420	461	413	441
ENSG00000074276	54825	CDHR2	protein_coding	HGNC Symbol	7	cadherin related family member 2 [Source:HGNC Symbol;Acc:HGNC:18231]		4.04	7.1	2	5.07	5.08	1
ENSG00000074317	6620	SNCB	protein_coding	HGNC Symbol	6	synuclein beta [Source:HGNC Symbol;Acc:HGNC:11140]		106	110	122	154	82	72
ENSG00000074319	7251	TSG101	protein_coding	HGNC Symbol	12	tumor susceptibility 101 [Source:HGNC Symbol;Acc:HGNC:15971]		1202	1340	1013	1170	1086	1212
ENSG00000074356	55421	NCBP3	protein_coding	HGNC Symbol	7	nuclear cap binding subunit 3 [Source:HGNC Symbol;Acc:HGNC:24612]		3065	4040	2503	2594	2909	2523
ENSG00000074370	489	ATP2A3	protein_coding	HGNC Symbol	15	ATPase sarcoplasmic/endoplasmic reticulum Ca2+ transporting 3 [Source:HGNC Symbol;Acc:HGNC:813]		436	423	260	262	411	398
ENSG00000074410	771	CA12	protein_coding	HGNC Symbol	6	carbonic anhydrase 12 [Source:HGNC Symbol;Acc:HGNC:1371]		696	828	792	902	691	799
ENSG00000074416	11343	MGLL	protein_coding	HGNC Symbol	15	monoglyceride lipase [Source:HGNC Symbol;Acc:HGNC:17038]		172	157	162	165	162	181
ENSG00000074527	59277	NTN4	protein_coding	HGNC Symbol	8	netrin 4 [Source:HGNC Symbol;Acc:HGNC:13658]		551	517	444	471	566	556
ENSG00000074582	617	BCS1L	protein_coding	HGNC Symbol	21	BCS1 homolog, ubiquinol-cytochrome c reductase complex chaperone [Source:HGNC Symbol;Acc:HGNC:1020]		1114.42	1235.55	1322.65	1311.62	1007.01	1138.15
ENSG00000074590	9891	NUAK1	protein_coding	HGNC Symbol	4	NUAK family kinase 1 [Source:HGNC Symbol;Acc:HGNC:14311]		1059	1186	1146	1273	1127	1005
ENSG00000074603	54878	DPP8	protein_coding	HGNC Symbol	16	dipeptidyl peptidase 8 [Source:HGNC Symbol;Acc:HGNC:16490]		1743	2110	1767	1884	1656	1628
ENSG00000074621	9187	SLC24A1	protein_coding	HGNC Symbol	12	solute carrier family 24 member 1 [Source:HGNC Symbol;Acc:HGNC:10975]		797	1044	658	766	812	748
ENSG00000074657	55205	ZNF532	protein_coding	HGNC Symbol	26	zinc finger protein 532 [Source:HGNC Symbol;Acc:HGNC:30940]		1542.99	1830.94	683.96	700.99	1931.07	1747.92
ENSG00000074660	8578	SCARF1	protein_coding	HGNC Symbol	9	scavenger receptor class F member 1 [Source:HGNC Symbol;Acc:HGNC:16820]		7	15	7	14	17	18
ENSG00000074695	3998	LMAN1	protein_coding	HGNC Symbol	5	lectin, mannose binding 1 [Source:HGNC Symbol;Acc:HGNC:6631]		8051	9989	8131	9278	7713	7802
ENSG00000074696	51495	HACD3	protein_coding	HGNC Symbol	12	3-hydroxyacyl-CoA dehydratase 3 [Source:HGNC Symbol;Acc:HGNC:24175]		10239	11920	8694	9563	9704	9603
ENSG00000074706	26034	IPCEF1	protein_coding	HGNC Symbol	13	interaction protein for cytohesin exchange factors 1 [Source:HGNC Symbol;Acc:HGNC:21204]		19	21.74	23	17.71	15.14	5.48
ENSG00000074755	23140	ZZEF1	protein_coding	HGNC Symbol	11	zinc finger ZZ-type and EF-hand domain containing 1 [Source:HGNC Symbol;Acc:HGNC:29027]		3463	3469	2662	2799	2895	2419
ENSG00000074771	50508	NOX3	protein_coding	HGNC Symbol	1	NADPH oxidase 3 [Source:HGNC Symbol;Acc:HGNC:7890]		0	0	0	0	0	0
ENSG00000074800	2023	ENO1	protein_coding	HGNC Symbol	16	enolase 1 [Source:HGNC Symbol;Acc:HGNC:3350]		84435.9	81793	95962	107442	62623	62327
ENSG00000074803	6557	SLC12A1	protein_coding	HGNC Symbol	13	solute carrier family 12 member 1 [Source:HGNC Symbol;Acc:HGNC:10910]		1	1	0	0	1	2
ENSG00000074842	56005	MYDGF	protein_coding	HGNC Symbol	4	myeloid derived growth factor [Source:HGNC Symbol;Acc:HGNC:16948]		2390	2405	1936	2138	2034	2228
ENSG00000074855	57719	ANO8	protein_coding	HGNC Symbol	4	anoctamin 8 [Source:HGNC Symbol;Acc:HGNC:29329]		1331	1307	1241	1205	1243	1214
ENSG00000074935	51175	TUBE1	protein_coding	HGNC Symbol	11	tubulin epsilon 1 [Source:HGNC Symbol;Acc:HGNC:20775]		475	707	474	528	590	512
ENSG00000074964	55160	ARHGEF10L	protein_coding	HGNC Symbol	9	Rho guanine nucleotide exchange factor 10 like [Source:HGNC Symbol;Acc:HGNC:25540]		713	748	628	735	890	889
ENSG00000074966	7294	TXK	protein_coding	HGNC Symbol	6	TXK tyrosine kinase [Source:HGNC Symbol;Acc:HGNC:12434]		14	7	8	11	6	4
ENSG00000075035	9671	WSCD2	protein_coding	HGNC Symbol	13	WSC domain containing 2 [Source:HGNC Symbol;Acc:HGNC:29117]		0	0	0	1	0	1
ENSG00000075043	3785	KCNQ2	protein_coding	HGNC Symbol	47	potassium voltage-gated channel subfamily Q member 2 [Source:HGNC Symbol;Acc:HGNC:6296]		467	373	448	461	465	418
ENSG00000075073	6865	TACR2	protein_coding	HGNC Symbol	3	tachykinin receptor 2 [Source:HGNC Symbol;Acc:HGNC:11527]		2	5	2	6	1	2
ENSG00000075089	64431	ACTR6	protein_coding	HGNC Symbol	13	actin related protein 6 [Source:HGNC Symbol;Acc:HGNC:24025]		636	751	627	679	556	598
ENSG00000075131	54962	TIPIN	protein_coding	HGNC Symbol	6	TIMELESS interacting protein [Source:HGNC Symbol;Acc:HGNC:30750]		937	1238.01	883	980	856	827
ENSG00000075142	6717	SRI	protein_coding	HGNC Symbol	10	sorcin [Source:HGNC Symbol;Acc:HGNC:11292]		1700	1933	1758	1872	1587	1676
ENSG00000075151	8672	EIF4G3	protein_coding	HGNC Symbol	14	eukaryotic translation initiation factor 4 gamma 3 [Source:HGNC Symbol;Acc:HGNC:3298]		6973	9172	6934	7685	6196	4946
ENSG00000075188	79023	NUP37	protein_coding	HGNC Symbol	9	nucleoporin 37 [Source:HGNC Symbol;Acc:HGNC:29929]		664	651	582	651	552	551
ENSG00000075213	10371	SEMA3A	protein_coding	HGNC Symbol	7	semaphorin 3A [Source:HGNC Symbol;Acc:HGNC:10723]		480	717	603	550	473	519
ENSG00000075218	51512	GTSE1	protein_coding	HGNC Symbol	4	G2 and S-phase expressed 1 [Source:HGNC Symbol;Acc:HGNC:13698]		3342	3640	2403	2688	2648	2554
ENSG00000075223	10512	SEMA3C	protein_coding	HGNC Symbol	9	semaphorin 3C [Source:HGNC Symbol;Acc:HGNC:10725]		833	1047	687	764	941	906
ENSG00000075234	55020	TTC38	protein_coding	HGNC Symbol	7	tetratricopeptide repeat domain 38 [Source:HGNC Symbol;Acc:HGNC:26082]		1265	1257	966	1076	1214	1344
ENSG00000075239	38	ACAT1	protein_coding	HGNC Symbol	22	acetyl-CoA acetyltransferase 1 [Source:HGNC Symbol;Acc:HGNC:93]		2113.26	2544.31	2150.57	2283.47	1996.22	2122.77
ENSG00000075240	23151	GRAMD4	protein_coding	HGNC Symbol	7	GRAM domain containing 4 [Source:HGNC Symbol;Acc:HGNC:29113]		1522	1483	1228	1373	1718	1648
ENSG00000075275	9620	CELSR1	protein_coding	HGNC Symbol	13	cadherin EGF LAG seven-pass G-type receptor 1 [Source:HGNC Symbol;Acc:HGNC:1850]		3776	3074	3144	3389	3631	3168
ENSG00000075290	7479	WNT8B	protein_coding	HGNC Symbol	1	Wnt family member 8B [Source:HGNC Symbol;Acc:HGNC:12789]		130	111	122	122	103	113
ENSG00000075292	27332	ZNF638	protein_coding	HGNC Symbol	27	zinc finger protein 638 [Source:HGNC Symbol;Acc:HGNC:17894]		3307	4493	3000	3281	3463	3017
ENSG00000075303	55972	SLC25A40	protein_coding	HGNC Symbol	8	solute carrier family 25 member 40 [Source:HGNC Symbol;Acc:HGNC:29680]		388.59	369	306.28	373.11	380.49	349.68
ENSG00000075336	29090	TIMM21	protein_coding	HGNC Symbol	6	translocase of inner mitochondrial membrane 21 [Source:HGNC Symbol;Acc:HGNC:25010]		912	1254	877	995	716	772
ENSG00000075340	119	ADD2	protein_coding	HGNC Symbol	14	adducin 2 [Source:HGNC Symbol;Acc:HGNC:244]		3906	4386	3890	4110	3910	3268
ENSG00000075388	2249	FGF4	protein_coding	HGNC Symbol	2	fibroblast growth factor 4 [Source:HGNC Symbol;Acc:HGNC:3682]		0	0	0	1	1	0
ENSG00000075391	9462	RASAL2	protein_coding	HGNC Symbol	5	RAS protein activator like 2 [Source:HGNC Symbol;Acc:HGNC:9874]		1234	1478	1368	1473	1257	1010
ENSG00000075399	9605	VPS9D1	protein_coding	HGNC Symbol	7	VPS9 domain containing 1 [Source:HGNC Symbol;Acc:HGNC:13526]		785.82	884	629.8	619.64	799.36	774.81
ENSG00000075407	7587	ZNF37A	protein_coding	HGNC Symbol	6	zinc finger protein 37A [Source:HGNC Symbol;Acc:HGNC:13102]		1430.56	1973.3	1232.28	1320.96	1522.52	963.87
ENSG00000075413	4140	MARK3	protein_coding	HGNC Symbol	26	microtubule affinity regulating kinase 3 [Source:HGNC Symbol;Acc:HGNC:6897]		2532	2962	2443	2633	2423	2220
ENSG00000075415	5250	SLC25A3	protein_coding	HGNC Symbol	17	solute carrier family 25 member 3 [Source:HGNC Symbol;Acc:HGNC:10989]		8336	7764	9606	10568	9214	8366
ENSG00000075420	64778	FNDC3B	protein_coding	HGNC Symbol	12	fibronectin type III domain containing 3B [Source:HGNC Symbol;Acc:HGNC:24670]		1294	1656	975	1089	959	798
ENSG00000075426	2355	FOSL2	protein_coding	HGNC Symbol	4	FOS like 2, AP-1 transcription factor subunit [Source:HGNC Symbol;Acc:HGNC:3798]		1358	1254	1401	1476	1001	1078
ENSG00000075429	27091	CACNG5	protein_coding	HGNC Symbol	3	calcium voltage-gated channel auxiliary subunit gamma 5 [Source:HGNC Symbol;Acc:HGNC:1409]		4	15	16	11	9	1
ENSG00000075461	27092	CACNG4	protein_coding	HGNC Symbol	1	calcium voltage-gated channel auxiliary subunit gamma 4 [Source:HGNC Symbol;Acc:HGNC:1408]		161	137	79	106	98	79
ENSG00000075539	285527	FRYL	protein_coding	HGNC Symbol	21	FRY like transcription coactivator [Source:HGNC Symbol;Acc:HGNC:29127]		1098	1310	1037	1124	978	774
ENSG00000075568	23505	TMEM131	protein_coding	HGNC Symbol	9	transmembrane protein 131 [Source:HGNC Symbol;Acc:HGNC:30366]		2371	3066	1966	2062	2458	1888
ENSG00000075618	6624	FSCN1	protein_coding	HGNC Symbol	5	fascin actin-bundling protein 1 [Source:HGNC Symbol;Acc:HGNC:11148]		14290	12062	8721.96	9197.94	10601	9663
ENSG00000075624	60	ACTB	protein_coding	HGNC Symbol	23	actin beta [Source:HGNC Symbol;Acc:HGNC:132]		78269.9	81357.1	47714.9	51964.3	68536.8	64543.4
ENSG00000075643	55034	MOCOS	protein_coding	HGNC Symbol	2	molybdenum cofactor sulfurase [Source:HGNC Symbol;Acc:HGNC:18234]		718	808	571	618	661	664
ENSG00000075651	5337	PLD1	protein_coding	HGNC Symbol	17	phospholipase D1 [Source:HGNC Symbol;Acc:HGNC:9067]		511	563	496	517	524	537
ENSG00000075673	479	ATP12A	protein_coding	HGNC Symbol	2	ATPase H+/K+ transporting non-gastric alpha2 subunit [Source:HGNC Symbol;Acc:HGNC:13816]		70	97	54	66	83	96
ENSG00000075702	284403	WDR62	protein_coding	HGNC Symbol	8	WD repeat domain 62 [Source:HGNC Symbol;Acc:HGNC:24502]		4882	5966	4678	5018	4289	3850
ENSG00000075711	1739	DLG1	protein_coding	HGNC Symbol	71	discs large MAGUK scaffold protein 1 [Source:HGNC Symbol;Acc:HGNC:2900]		1224	1477	1131.79	1195.79	1174.75	1066
ENSG00000075785	7879	RAB7A	protein_coding	HGNC Symbol	18	RAB7A, member RAS oncogene family [Source:HGNC Symbol;Acc:HGNC:9788]		5125	6493	4698	5033	4395	4274
ENSG00000075790	55973	BCAP29	protein_coding	HGNC Symbol	16	B cell receptor associated protein 29 [Source:HGNC Symbol;Acc:HGNC:24131]		525.09	695.7	353.86	394.23	487.4	455.93
ENSG00000075790	115253422	BCAP29	protein_coding	HGNC Symbol	16	B cell receptor associated protein 29 [Source:HGNC Symbol;Acc:HGNC:24131]		525.09	695.7	353.86	394.23	487.4	455.93
ENSG00000075826	25956	SEC31B	protein_coding	HGNC Symbol	13	SEC31 homolog B, COPII coat complex component [Source:HGNC Symbol;Acc:HGNC:23197]		331.11	434	582.71	581.06	305.64	273.79
ENSG00000075856	9733	SART3	protein_coding	HGNC Symbol	17	spliceosome associated factor 3, U4/U6 recycling protein [Source:HGNC Symbol;Acc:HGNC:16860]		4021.59	4733.88	3690.85	4025.7	3338.85	3461.95
ENSG00000075884	55843	ARHGAP15	protein_coding	HGNC Symbol	13	Rho GTPase activating protein 15 [Source:HGNC Symbol;Acc:HGNC:21030]		0	0	0	0	0	0
ENSG00000075886	113457	TUBA3D	protein_coding	HGNC Symbol	2	tubulin alpha 3d [Source:HGNC Symbol;Acc:HGNC:24071]		18.33	6	12	7	8	5
ENSG00000075891	5076	PAX2	protein_coding	HGNC Symbol	9	paired box 2 [Source:HGNC Symbol;Acc:HGNC:8616]		691	801	658	657	576	685
ENSG00000075914	23016	EXOSC7	protein_coding	HGNC Symbol	11	exosome component 7 [Source:HGNC Symbol;Acc:HGNC:28112]		753	695	845	912	756	744
ENSG00000075945	22920	KIFAP3	protein_coding	HGNC Symbol	6	kinesin associated protein 3 [Source:HGNC Symbol;Acc:HGNC:17060]		1277	1459	990	1153	1246	1279
ENSG00000075975	23609	MKRN2	protein_coding	HGNC Symbol	3	makorin ring finger protein 2 [Source:HGNC Symbol;Acc:HGNC:7113]		1469	1663.35	1463	1619	1383	1409
ENSG00000076003	4175	MCM6	protein_coding	HGNC Symbol	3	minichromosome maintenance complex component 6 [Source:HGNC Symbol;Acc:HGNC:6949]		6488	7312	6374	7202	6015	5743
ENSG00000076043	25996	REXO2	protein_coding	HGNC Symbol	19	RNA exonuclease 2 [Source:HGNC Symbol;Acc:HGNC:17851]		852	1104	818	909	800	754
ENSG00000076053	10179	RBM7	protein_coding	HGNC Symbol	8	RNA binding motif protein 7 [Source:HGNC Symbol;Acc:HGNC:9904]		466.71	616.39	397.68	498.47	456.49	484.05
ENSG00000076067	5939	RBMS2	protein_coding	HGNC Symbol	9	RNA binding motif single stranded interacting protein 2 [Source:HGNC Symbol;Acc:HGNC:9909]		1086.39	1232.51	1070.36	1176.86	1092.72	1064.28
ENSG00000076108	11176	BAZ2A	protein_coding	HGNC Symbol	17	bromodomain adjacent to zinc finger domain 2A [Source:HGNC Symbol;Acc:HGNC:962]		7744.61	8868.37	8180.08	8815.88	6700.03	6443.13
ENSG00000076201	25930	PTPN23	protein_coding	HGNC Symbol	6	protein tyrosine phosphatase non-receptor type 23 [Source:HGNC Symbol;Acc:HGNC:14406]		2263	2475	2476	2566	2075	1930
ENSG00000076242	4292	MLH1	protein_coding	HGNC Symbol	38	mutL homolog 1 [Source:HGNC Symbol;Acc:HGNC:7127]		1450	1745	1117	1183	1132	1071
ENSG00000076248	7374	UNG	protein_coding	HGNC Symbol	5	uracil DNA glycosylase [Source:HGNC Symbol;Acc:HGNC:12572]		3354	3577	3286	3814	3495	3475
ENSG00000076258	2329	FMO4	protein_coding	HGNC Symbol	5	flavin containing dimethylaniline monoxygenase 4 [Source:HGNC Symbol;Acc:HGNC:3772]		46	50	28	23	44	46
ENSG00000076321	27252	KLHL20	protein_coding	HGNC Symbol	5	kelch like family member 20 [Source:HGNC Symbol;Acc:HGNC:25056]		477	625	430	425	439	509
ENSG00000076344	8786	RGS11	protein_coding	HGNC Symbol	8	regulator of G protein signaling 11 [Source:HGNC Symbol;Acc:HGNC:9993]		8.11	8.34	16	9.94	11	14.57
ENSG00000076351	113235	SLC46A1	protein_coding	HGNC Symbol	9	solute carrier family 46 member 1 [Source:HGNC Symbol;Acc:HGNC:30521]		1364.3	1414.1	903.67	979.57	1598.68	1428.72
ENSG00000076356	5362	PLXNA2	protein_coding	HGNC Symbol	6	plexin A2 [Source:HGNC Symbol;Acc:HGNC:9100]		1941	1985	1907	2139	1905	1540
ENSG00000076382	10615	SPAG5	protein_coding	HGNC Symbol	16	sperm associated antigen 5 [Source:HGNC Symbol;Acc:HGNC:13452]		6584.75	7569.74	4339.66	4707.59	5667.77	5533.9
ENSG00000076513	88455	ANKRD13A	protein_coding	HGNC Symbol	10	ankyrin repeat domain 13A [Source:HGNC Symbol;Acc:HGNC:21268]		1174.11	1436.36	933.94	1038.57	1157.29	1019.98
ENSG00000076554	7163	TPD52	protein_coding	HGNC Symbol	29	tumor protein D52 [Source:HGNC Symbol;Acc:HGNC:12005]		1598	1717.78	1535	1844.61	1444	1538.8
ENSG00000076555	32	ACACB	protein_coding	HGNC Symbol	15	acetyl-CoA carboxylase beta [Source:HGNC Symbol;Acc:HGNC:85]		690	719	589	631	732	688
ENSG00000076604	9618	TRAF4	protein_coding	HGNC Symbol	17	TNF receptor associated factor 4 [Source:HGNC Symbol;Acc:HGNC:12034]		2773.37	2638.59	1833.12	2064.91	2546.74	2640.75
ENSG00000076641	55824	PAG1	protein_coding	HGNC Symbol	4	phosphoprotein membrane anchor with glycosphingolipid microdomains 1 [Source:HGNC Symbol;Acc:HGNC:30043]		650	721	507	643	746	615
ENSG00000076650	55094	GPATCH1	protein_coding	HGNC Symbol	4	G-patch domain containing 1 [Source:HGNC Symbol;Acc:HGNC:24658]		1159	1594	967	1178	1159	1064
ENSG00000076662	3385	ICAM3	protein_coding	HGNC Symbol	10	intercellular adhesion molecule 3 [Source:HGNC Symbol;Acc:HGNC:5346]		87.67	124.44	150.04	99.97	72.77	75.8
ENSG00000076685	22978	NT5C2	protein_coding	HGNC Symbol	27	5prime-nucleotidase, cytosolic II [Source:HGNC Symbol;Acc:HGNC:8022]		1364.89	1819.17	1185.71	1227.12	1398.74	1345.45
ENSG00000076706	4162	MCAM	protein_coding	HGNC Symbol	17	melanoma cell adhesion molecule [Source:HGNC Symbol;Acc:HGNC:6934]		1322.59	1577	853.52	971.65	1184.32	1206
ENSG00000076716	2239	GPC4	protein_coding	HGNC Symbol	1	glypican 4 [Source:HGNC Symbol;Acc:HGNC:4452]		3061	3419	2916	3114	3344	3271
ENSG00000076770	55796	MBNL3	protein_coding	HGNC Symbol	12	muscleblind like splicing regulator 3 [Source:HGNC Symbol;Acc:HGNC:20564]		1334	1538	1215	1333	1241	1014
ENSG00000076826	57662	CAMSAP3	protein_coding	HGNC Symbol	4	calmodulin regulated spectrin associated protein family member 3 [Source:HGNC Symbol;Acc:HGNC:29307]		2287	2226	1577	1834	1784	1583
ENSG00000076864	5909	RAP1GAP	protein_coding	HGNC Symbol	13	RAP1 GTPase activating protein [Source:HGNC Symbol;Acc:HGNC:9858]		269	239	202	258	206	217
ENSG00000076924	56949	XAB2	protein_coding	HGNC Symbol	4	XPA binding protein 2 [Source:HGNC Symbol;Acc:HGNC:14089]		4540	4509	3639	3971	4082	4452
ENSG00000076928	9138	ARHGEF1	protein_coding	HGNC Symbol	23	Rho guanine nucleotide exchange factor 1 [Source:HGNC Symbol;Acc:HGNC:681]		4559	4725	3140	3426	4541	4242
ENSG00000076928	100505585	ARHGEF1	protein_coding	HGNC Symbol	23	Rho guanine nucleotide exchange factor 1 [Source:HGNC Symbol;Acc:HGNC:681]		4559	4725	3140	3426	4541	4242
ENSG00000076944	6813	STXBP2	protein_coding	HGNC Symbol	22	syntaxin binding protein 2 [Source:HGNC Symbol;Acc:HGNC:11445]		2568	2661	1918	2115.44	2298.1	2188
ENSG00000076984	5609	MAP2K7	protein_coding	HGNC Symbol	8	mitogen-activated protein kinase kinase 7 [Source:HGNC Symbol;Acc:HGNC:6847]		2584	2729.73	2576.58	2702.57	2310.11	2636.98
ENSG00000077009	27231	NMRK2	protein_coding	HGNC Symbol	5	nicotinamide riboside kinase 2 [Source:HGNC Symbol;Acc:HGNC:17871]		17	12	4	6	4	15
ENSG00000077044	8527	DGKD	protein_coding	HGNC Symbol	14	diacylglycerol kinase delta [Source:HGNC Symbol;Acc:HGNC:2851]		2698	2773	3092	3267	3115	3028
ENSG00000077063	83992	CTTNBP2	protein_coding	HGNC Symbol	12	cortactin binding protein 2 [Source:HGNC Symbol;Acc:HGNC:15679]		550	640	531	539	611	553
ENSG00000077080	51412	ACTL6B	protein_coding	HGNC Symbol	6	actin like 6B [Source:HGNC Symbol;Acc:HGNC:160]		3	3	4	0	1	2
ENSG00000077092	5915	RARB	protein_coding	HGNC Symbol	8	retinoic acid receptor beta [Source:HGNC Symbol;Acc:HGNC:9865]		315	373	302	346	259	274
ENSG00000077097	7155	TOP2B	protein_coding	HGNC Symbol	7	DNA topoisomerase II beta [Source:HGNC Symbol;Acc:HGNC:11990]		6007	7888	6295	7085	5017	4020
ENSG00000077147	56889	TM9SF3	protein_coding	HGNC Symbol	7	transmembrane 9 superfamily member 3 [Source:HGNC Symbol;Acc:HGNC:21529]		5435	6610	4969	5739	5043	4501
ENSG00000077150	4791	NFKB2	protein_coding	HGNC Symbol	11	nuclear factor kappa B subunit 2 [Source:HGNC Symbol;Acc:HGNC:7795]		1313	1378	1348	1391	1135	1185
ENSG00000077152	29089	UBE2T	protein_coding	HGNC Symbol	5	ubiquitin conjugating enzyme E2 T [Source:HGNC Symbol;Acc:HGNC:25009]		1268	1430	1104	1231	1235	1437
ENSG00000077157	4660	PPP1R12B	protein_coding	HGNC Symbol	18	protein phosphatase 1 regulatory subunit 12B [Source:HGNC Symbol;Acc:HGNC:7619]		720.67	877.36	762.74	821.66	637.64	660.36
ENSG00000077232	54431	DNAJC10	protein_coding	HGNC Symbol	12	DnaJ heat shock protein family (Hsp40) member C10 [Source:HGNC Symbol;Acc:HGNC:24637]		3610	4471	2896	3273	2794	2624
ENSG00000077235	2975	GTF3C1	protein_coding	HGNC Symbol	13	general transcription factor IIIC subunit 1 [Source:HGNC Symbol;Acc:HGNC:4664]		11977	13772	10141	10991	10179	8961
ENSG00000077238	3566	IL4R	protein_coding	HGNC Symbol	19	interleukin 4 receptor [Source:HGNC Symbol;Acc:HGNC:6015]		492	500	278	319.11	460.49	423
ENSG00000077254	23032	USP33	protein_coding	HGNC Symbol	18	ubiquitin specific peptidase 33 [Source:HGNC Symbol;Acc:HGNC:20059]		2268	2878	1871	2054	1997	2089
ENSG00000077264	5063	PAK3	protein_coding	HGNC Symbol	13	p21 (RAC1) activated kinase 3 [Source:HGNC Symbol;Acc:HGNC:8592]		104	110	67	105	77	96
ENSG00000077274	827	CAPN6	protein_coding	HGNC Symbol	1	calpain 6 [Source:HGNC Symbol;Acc:HGNC:1483]		2	1	1	0	0	2
ENSG00000077279	1641	DCX	protein_coding	HGNC Symbol	11	doublecortin [Source:HGNC Symbol;Acc:HGNC:2714]		0	0	0	1	0	1
ENSG00000077312	6626	SNRPA	protein_coding	HGNC Symbol	11	small nuclear ribonucleoprotein polypeptide A [Source:HGNC Symbol;Acc:HGNC:11151]		6329	6836	7689	8150	5790	5845
ENSG00000077327	9576	SPAG6	protein_coding	HGNC Symbol	9	sperm associated antigen 6 [Source:HGNC Symbol;Acc:HGNC:11215]		489	565	192	231	412	415
ENSG00000077348	56915	EXOSC5	protein_coding	HGNC Symbol	5	exosome component 5 [Source:HGNC Symbol;Acc:HGNC:24662]		1723	1641	1947	2087	2030	1952
ENSG00000077380	1781	DYNC1I2	protein_coding	HGNC Symbol	25	dynein cytoplasmic 1 intermediate chain 2 [Source:HGNC Symbol;Acc:HGNC:2964]		3462	4180.11	2831.79	3176.44	2996.95	3131.68
ENSG00000077420	54518	APBB1IP	protein_coding	HGNC Symbol	3	amyloid beta precursor protein binding family B member 1 interacting protein [Source:HGNC Symbol;Acc:HGNC:17379]		7	12	0	3	6	5.01
ENSG00000077454	4034	LRCH4	protein_coding	HGNC Symbol	11	leucine rich repeats and calponin homology domain containing 4 [Source:HGNC Symbol;Acc:HGNC:6691]		1387.4	1542	1440.81	1488.1	1374.42	1259.02
ENSG00000077458	143684	FAM76B	protein_coding	HGNC Symbol	13	family with sequence similarity 76 member B [Source:HGNC Symbol;Acc:HGNC:28492]		318	416	275	271	308	297
ENSG00000077463	51548	SIRT6	protein_coding	HGNC Symbol	15	sirtuin 6 [Source:HGNC Symbol;Acc:HGNC:14934]		721	600	630	637	631	675
ENSG00000077498	7299	TYR	protein_coding	HGNC Symbol	3	tyrosinase [Source:HGNC Symbol;Acc:HGNC:12442]		0	0	0	0	0	0
ENSG00000077514	10714	POLD3	protein_coding	HGNC Symbol	10	DNA polymerase delta 3, accessory subunit [Source:HGNC Symbol;Acc:HGNC:20932]		1179	1420	941	1085	984	1024
ENSG00000077522	88	ACTN2	protein_coding	HGNC Symbol	13	actinin alpha 2 [Source:HGNC Symbol;Acc:HGNC:164]		148	191	229	213	158	134
ENSG00000077549	832	CAPZB	protein_coding	HGNC Symbol	15	capping actin protein of muscle Z-line subunit beta [Source:HGNC Symbol;Acc:HGNC:1491]		5344.41	6166.16	4968	5370.28	4561.02	4482
ENSG00000077585	7107	GPR137B	protein_coding	HGNC Symbol	5	G protein-coupled receptor 137B [Source:HGNC Symbol;Acc:HGNC:11862]		894	1004	693	792	718	689
ENSG00000077616	10003	NAALAD2	protein_coding	HGNC Symbol	10	N-acetylated alpha-linked acidic dipeptidase 2 [Source:HGNC Symbol;Acc:HGNC:14526]		109	168	106	121	127	132
ENSG00000077684	79960	JADE1	protein_coding	HGNC Symbol	14	jade family PHD finger 1 [Source:HGNC Symbol;Acc:HGNC:30027]		993.84	1268.77	1229.46	1340.35	1103.34	1086.73
ENSG00000077713	203427	SLC25A43	protein_coding	HGNC Symbol	4	solute carrier family 25 member 43 [Source:HGNC Symbol;Acc:HGNC:30557]		23	19	19	18	19	12
ENSG00000077721	7319	UBE2A	protein_coding	HGNC Symbol	11	ubiquitin conjugating enzyme E2 A [Source:HGNC Symbol;Acc:HGNC:12472]		2377.47	2821.7	1696.64	1952.67	2173.49	2147.39
ENSG00000077782	2260	FGFR1	protein_coding	HGNC Symbol	48	fibroblast growth factor receptor 1 [Source:HGNC Symbol;Acc:HGNC:3688]		2431	2534	2358	2574	2374	2095
ENSG00000077800	8468	FKBP6	protein_coding	HGNC Symbol	8	FKBP prolyl isomerase 6 [Source:HGNC Symbol;Acc:HGNC:3722]		0	0	0	0	0	1
ENSG00000077935	27127	SMC1B	protein_coding	HGNC Symbol	2	structural maintenance of chromosomes 1B [Source:HGNC Symbol;Acc:HGNC:11112]		4	9	0	0	2	6
ENSG00000077942	2192	FBLN1	protein_coding	HGNC Symbol	18	fibulin 1 [Source:HGNC Symbol;Acc:HGNC:3600]		4711	4426	2800	3012	4245	4181
ENSG00000077943	8516	ITGA8	protein_coding	HGNC Symbol	3	integrin subunit alpha 8 [Source:HGNC Symbol;Acc:HGNC:6144]		1129	1236	633	767	1110	1087
ENSG00000077984	8530	CST7	protein_coding	HGNC Symbol	1	cystatin F [Source:HGNC Symbol;Acc:HGNC:2479]		0	0	0	0	0	0
ENSG00000078018	4133	MAP2	protein_coding	HGNC Symbol	17	microtubule associated protein 2 [Source:HGNC Symbol;Acc:HGNC:6839]		601	717	266	328	394	444
ENSG00000078043	9063	PIAS2	protein_coding	HGNC Symbol	16	protein inhibitor of activated STAT 2 [Source:HGNC Symbol;Acc:HGNC:17311]		1256	1539	1171	1296	1117	966
ENSG00000078053	273	AMPH	protein_coding	HGNC Symbol	9	amphiphysin [Source:HGNC Symbol;Acc:HGNC:471]		452	525	231	281	297	306
ENSG00000078061	369	ARAF	protein_coding	HGNC Symbol	6	A-Raf proto-oncogene, serine/threonine kinase [Source:HGNC Symbol;Acc:HGNC:646]		2614	2721	2631	2691	2538	2841
ENSG00000078070	56922	MCCC1	protein_coding	HGNC Symbol	15	methylcrotonoyl-CoA carboxylase 1 [Source:HGNC Symbol;Acc:HGNC:6936]		625	655	480	551	485	428
ENSG00000078081	27074	LAMP3	protein_coding	HGNC Symbol	5	lysosomal associated membrane protein 3 [Source:HGNC Symbol;Acc:HGNC:14582]		1118	1765.96	551	522	640	1312
ENSG00000078098	2191	FAP	protein_coding	HGNC Symbol	14	fibroblast activation protein alpha [Source:HGNC Symbol;Acc:HGNC:3590]		3	1	1	1	0	1
ENSG00000078114	10529	NEBL	protein_coding	HGNC Symbol	24	nebulette [Source:HGNC Symbol;Acc:HGNC:16932]		838	985	800	922	847	741
ENSG00000078124	55331	ACER3	protein_coding	HGNC Symbol	14	alkaline ceramidase 3 [Source:HGNC Symbol;Acc:HGNC:16066]		701	849	601	627	738	677
ENSG00000078140	3093	UBE2K	protein_coding	HGNC Symbol	7	ubiquitin conjugating enzyme E2 K [Source:HGNC Symbol;Acc:HGNC:4914]		2242	2678	2048	2284	1853	1814
ENSG00000078142	5289	PIK3C3	protein_coding	HGNC Symbol	17	phosphatidylinositol 3-kinase catalytic subunit type 3 [Source:HGNC Symbol;Acc:HGNC:8974]		1940	2295	1426	1661	1709	1666
ENSG00000078177	55728	N4BP2	protein_coding	HGNC Symbol	4	NEDD4 binding protein 2 [Source:HGNC Symbol;Acc:HGNC:29851]		878	1048	644	685	837	647
ENSG00000078237	57103	TIGAR	protein_coding	HGNC Symbol	4	TP53 induced glycolysis regulatory phosphatase [Source:HGNC Symbol;Acc:HGNC:1185]		790.82	934.34	503	535.16	592.76	553.79
ENSG00000078246	7289	TULP3	protein_coding	HGNC Symbol	8	TUB like protein 3 [Source:HGNC Symbol;Acc:HGNC:12425]		1456	2006	1057	1160	1356	1130
ENSG00000078269	8871	SYNJ2	protein_coding	HGNC Symbol	9	synaptojanin 2 [Source:HGNC Symbol;Acc:HGNC:11504]		1505	1694	1236	1229	1385	1151
ENSG00000078295	108	ADCY2	protein_coding	HGNC Symbol	8	adenylate cyclase 2 [Source:HGNC Symbol;Acc:HGNC:233]		5	6	0	1	3	1
ENSG00000078304	5527	PPP2R5C	protein_coding	HGNC Symbol	33	protein phosphatase 2 regulatory subunit Bprimegamma [Source:HGNC Symbol;Acc:HGNC:9311]		3090	3490	3031	3342	3201.99	3079
ENSG00000078319	NA	PMS2P1	transcribed_unprocessed_pseudogene	HGNC Symbol	26	PMS1 homolog 2, mismatch repair system component pseudogene 1 [Source:HGNC Symbol;Acc:HGNC:9123]		463.26	573.99	407.57	454.25	539.78	557.42
ENSG00000078328	54715	RBFOX1	protein_coding	HGNC Symbol	38	RNA binding fox-1 homolog 1 [Source:HGNC Symbol;Acc:HGNC:18222]		2.29	2	1	4	1.11	1
ENSG00000078369	2782	GNB1	protein_coding	HGNC Symbol	10	G protein subunit beta 1 [Source:HGNC Symbol;Acc:HGNC:4396]		15867	16777	14965	16901	13309	13364
ENSG00000078399	3205	HOXA9	protein_coding	HGNC Symbol	8	homeobox A9 [Source:HGNC Symbol;Acc:HGNC:5109]		1897.28	2438.02	1362.63	1488.39	1647.89	1625.26
ENSG00000078401	1906	EDN1	protein_coding	HGNC Symbol	1	endothelin 1 [Source:HGNC Symbol;Acc:HGNC:3176]		9	2	2	3	2	5
ENSG00000078403	8028	MLLT10	protein_coding	HGNC Symbol	26	MLLT10 histone lysine methyltransferase DOT1L cofactor [Source:HGNC Symbol;Acc:HGNC:16063]		1379	1848	1440	1576	1470	1290
ENSG00000078487	55063	ZCWPW1	protein_coding	HGNC Symbol	8	zinc finger CW-type and PWWP domain containing 1 [Source:HGNC Symbol;Acc:HGNC:23486]		130.73	206.77	115.98	148.23	133.99	96.05
ENSG00000078549	117	ADCYAP1R1	protein_coding	HGNC Symbol	7	ADCYAP receptor type I [Source:HGNC Symbol;Acc:HGNC:242]		30	30	63	46	40	22
ENSG00000078579	26281	FGF20	protein_coding	HGNC Symbol	2	fibroblast growth factor 20 [Source:HGNC Symbol;Acc:HGNC:3677]		8	5	2	0	5	4
ENSG00000078589	27334	P2RY10	protein_coding	HGNC Symbol	4	P2Y receptor family member 10 [Source:HGNC Symbol;Acc:HGNC:19906]		0	0	0	0	0	0
ENSG00000078596	9452	ITM2A	protein_coding	HGNC Symbol	6	integral membrane protein 2A [Source:HGNC Symbol;Acc:HGNC:6173]		0	1	0	0	0	0
ENSG00000078618	4898	NRDC	protein_coding	HGNC Symbol	14	nardilysin convertase [Source:HGNC Symbol;Acc:HGNC:7995]		5617.88	6892.74	5642.56	6412.55	4612.4	4554.79
ENSG00000078668	7419	VDAC3	protein_coding	HGNC Symbol	12	voltage dependent anion channel 3 [Source:HGNC Symbol;Acc:HGNC:12674]		2026	2140	1894	2193	1818	1830
ENSG00000078674	5108	PCM1	protein_coding	HGNC Symbol	22	pericentriolar material 1 [Source:HGNC Symbol;Acc:HGNC:8727]		3641	5072	3463	3898	3380	2799
ENSG00000078687	57690	TNRC6C	protein_coding	HGNC Symbol	11	trinucleotide repeat containing adaptor 6C [Source:HGNC Symbol;Acc:HGNC:29318]		2012	2455	2091.15	2163	1834	1411
ENSG00000078699	9139	CBFA2T2	protein_coding	HGNC Symbol	10	CBFA2/RUNX1 partner transcriptional co-repressor 2 [Source:HGNC Symbol;Acc:HGNC:1536]		1236	1364	804	872	1091	1034
ENSG00000078725	1620	BRINP1	protein_coding	HGNC Symbol	3	BMP/retinoic acid inducible neural specific 1 [Source:HGNC Symbol;Acc:HGNC:2687]		2	1	0	1	0	2
ENSG00000078747	83737	ITCH	protein_coding	HGNC Symbol	16	itchy E3 ubiquitin protein ligase [Source:HGNC Symbol;Acc:HGNC:13890]		2226.38	2986.58	1440.6	1615.41	2249.84	1995.73
ENSG00000078795	27039	PKD2L2	protein_coding	HGNC Symbol	7	polycystin 2 like 2, transient receptor potential cation channel [Source:HGNC Symbol;Acc:HGNC:9012]		2	0	2.24	1	3.02	0
ENSG00000078804	58476	TP53INP2	protein_coding	HGNC Symbol	4	tumor protein p53 inducible nuclear protein 2 [Source:HGNC Symbol;Acc:HGNC:16104]		1325	1602	582	638	958	886
ENSG00000078808	51150	SDF4	protein_coding	HGNC Symbol	8	stromal cell derived factor 4 [Source:HGNC Symbol;Acc:HGNC:24188]		7580	8143	6065	6603	6275	6439
ENSG00000078814	57644	MYH7B	protein_coding	HGNC Symbol	10	myosin heavy chain 7B [Source:HGNC Symbol;Acc:HGNC:15906]		21	26	19	12	29	21
ENSG00000078898	80341	BPIFB2	protein_coding	HGNC Symbol	1	BPI fold containing family B member 2 [Source:HGNC Symbol;Acc:HGNC:16177]		0	0	0	0	0	0
ENSG00000078900	7161	TP73	protein_coding	HGNC Symbol	14	tumor protein p73 [Source:HGNC Symbol;Acc:HGNC:12003]		1654.77	1765.05	1009.03	1111.03	1359.74	1301.15
ENSG00000078902	54472	TOLLIP	protein_coding	HGNC Symbol	13	toll interacting protein [Source:HGNC Symbol;Acc:HGNC:16476]		976	1004	781	861	871	909
ENSG00000078967	51619	UBE2D4	protein_coding	HGNC Symbol	11	ubiquitin conjugating enzyme E2 D4 (putative) [Source:HGNC Symbol;Acc:HGNC:21647]		366.01	392.27	317.79	345.66	451.84	461.69
ENSG00000079101	27098	CLUL1	protein_coding	HGNC Symbol	13	clusterin like 1 [Source:HGNC Symbol;Acc:HGNC:2096]		70.58	105.03	48.61	57.85	98.75	94
ENSG00000079102	862	RUNX1T1	protein_coding	HGNC Symbol	52	RUNX1 partner transcriptional co-repressor 1 [Source:HGNC Symbol;Acc:HGNC:1535]		546	717	556	588	531	440
ENSG00000079112	1015	CDH17	protein_coding	HGNC Symbol	5	cadherin 17 [Source:HGNC Symbol;Acc:HGNC:1756]		0	0	0	0	0	0
ENSG00000079134	9984	THOC1	protein_coding	HGNC Symbol	21	THO complex 1 [Source:HGNC Symbol;Acc:HGNC:19070]		810	1277	804	874	837	653
ENSG00000079150	51661	FKBP7	protein_coding	HGNC Symbol	8	FKBP prolyl isomerase 7 [Source:HGNC Symbol;Acc:HGNC:3723]		278	361	267	358	267	264
ENSG00000079156	114880	OSBPL6	protein_coding	HGNC Symbol	9	oxysterol binding protein like 6 [Source:HGNC Symbol;Acc:HGNC:16388]		938	1081	935	1076	1011	851
ENSG00000079215	6507	SLC1A3	protein_coding	HGNC Symbol	16	solute carrier family 1 member 3 [Source:HGNC Symbol;Acc:HGNC:10941]		912	1050	1199	1287	977	1245
ENSG00000079246	7520	XRCC5	protein_coding	HGNC Symbol	10	X-ray repair cross complementing 5 [Source:HGNC Symbol;Acc:HGNC:12833]		15858	20437	16049	17693	12539	12149
ENSG00000079257	56925	LXN	protein_coding	HGNC Symbol	2	latexin [Source:HGNC Symbol;Acc:HGNC:13347]		225	308	177	194	279	244
ENSG00000079263	11262	SP140	protein_coding	HGNC Symbol	14	SP140 nuclear body protein [Source:HGNC Symbol;Acc:HGNC:17133]		0	1.13	0	2.06	0	3.19
ENSG00000079277	8569	MKNK1	protein_coding	HGNC Symbol	31	MAPK interacting serine/threonine kinase 1 [Source:HGNC Symbol;Acc:HGNC:7110]		497	634	499	550	590	545
ENSG00000079308	7145	TNS1	protein_coding	HGNC Symbol	24	tensin 1 [Source:HGNC Symbol;Acc:HGNC:11973]		369	392	187	202	234	273
ENSG00000079313	57455	REXO1	protein_coding	HGNC Symbol	8	RNA exonuclease 1 homolog [Source:HGNC Symbol;Acc:HGNC:24616]		2624.72	2569.83	2964.46	3009.02	2453.97	2462.3
ENSG00000079332	56681	SAR1A	protein_coding	HGNC Symbol	8	secretion associated Ras related GTPase 1A [Source:HGNC Symbol;Acc:HGNC:10534]		2553	3478	2086	2204	2672	2648
ENSG00000079335	8556	CDC14A	protein_coding	HGNC Symbol	14	cell division cycle 14A [Source:HGNC Symbol;Acc:HGNC:1718]		239	293	237	245	254	230
ENSG00000079337	10411	RAPGEF3	protein_coding	HGNC Symbol	20	Rap guanine nucleotide exchange factor 3 [Source:HGNC Symbol;Acc:HGNC:16629]		85.91	114	124.94	169.19	147.21	168
ENSG00000079385	634	CEACAM1	protein_coding	HGNC Symbol	14	CEA cell adhesion molecule 1 [Source:HGNC Symbol;Acc:HGNC:1814]		11	14	8	12	9	20
ENSG00000079387	29843	SENP1	protein_coding	HGNC Symbol	10	SUMO specific peptidase 1 [Source:HGNC Symbol;Acc:HGNC:17927]		1554.16	2001.12	1153.9	1288.31	1336.5	1331.24
ENSG00000079393	51207	DUSP13	protein_coding	HGNC Symbol	15	dual specificity phosphatase 13 [Source:HGNC Symbol;Acc:HGNC:19681]		2	1	3	0	9	3
ENSG00000079432	23152	CIC	protein_coding	HGNC Symbol	9	capicua transcriptional repressor [Source:HGNC Symbol;Acc:HGNC:14214]		6733	7400	6205	6376	5719	5171
ENSG00000079435	3991	LIPE	protein_coding	HGNC Symbol	9	lipase E, hormone sensitive type [Source:HGNC Symbol;Acc:HGNC:6621]		406	378	63	72.89	198	178
ENSG00000079459	2222	FDFT1	protein_coding	HGNC Symbol	26	farnesyl-diphosphate farnesyltransferase 1 [Source:HGNC Symbol;Acc:HGNC:3629]		6308	6802	5053	5702	4302	4887
ENSG00000079462	5050	PAFAH1B3	protein_coding	HGNC Symbol	8	platelet activating factor acetylhydrolase 1b catalytic subunit 3 [Source:HGNC Symbol;Acc:HGNC:8576]		2697.24	2552.53	2473.99	2658.79	2836.01	2703.18
ENSG00000079482	4983	OPHN1	protein_coding	HGNC Symbol	5	oligophrenin 1 [Source:HGNC Symbol;Acc:HGNC:8148]		483	548	427	453	501	470
ENSG00000079557	173	AFM	protein_coding	HGNC Symbol	2	afamin [Source:HGNC Symbol;Acc:HGNC:316]		0	0	0	0	0	0
ENSG00000079616	3835	KIF22	protein_coding	HGNC Symbol	10	kinesin family member 22 [Source:HGNC Symbol;Acc:HGNC:6391]		4659.27	5472.77	4549.75	4930.95	4427.12	4630.68
ENSG00000079689	10590	SCGN	protein_coding	HGNC Symbol	3	secretagogin, EF-hand calcium binding protein [Source:HGNC Symbol;Acc:HGNC:16941]		0	0	0	0	0	0
ENSG00000079691	55604	CARMIL1	protein_coding	HGNC Symbol	5	capping protein regulator and myosin 1 linker 1 [Source:HGNC Symbol;Acc:HGNC:21581]		1385	1697	1306	1454	1408	1184
ENSG00000079739	5236	PGM1	protein_coding	HGNC Symbol	6	phosphoglucomutase 1 [Source:HGNC Symbol;Acc:HGNC:8905]		3375.37	3674	2736	3080.89	2792.87	2903
ENSG00000079785	1653	DDX1	protein_coding	HGNC Symbol	8	DEAD-box helicase 1 [Source:HGNC Symbol;Acc:HGNC:2734]		4313	5372	4061	4601	3691	3561
ENSG00000079805	1785	DNM2	protein_coding	HGNC Symbol	22	dynamin 2 [Source:HGNC Symbol;Acc:HGNC:2974]		7442.92	8078.34	6681.56	6926.94	6715.5	6752.43
ENSG00000079819	2037	EPB41L2	protein_coding	HGNC Symbol	33	erythrocyte membrane protein band 4.1 like 2 [Source:HGNC Symbol;Acc:HGNC:3379]		7288	9635	6768	7491	5985	5249
ENSG00000079841	22999	RIMS1	protein_coding	HGNC Symbol	20	regulating synaptic membrane exocytosis 1 [Source:HGNC Symbol;Acc:HGNC:17282]		2	1	2	0	0	4
ENSG00000079931	26002	MOXD1	protein_coding	HGNC Symbol	4	monooxygenase DBH like 1 [Source:HGNC Symbol;Acc:HGNC:21063]		2037	2207	1722	1901	1872	2060
ENSG00000079950	8417	STX7	protein_coding	HGNC Symbol	4	syntaxin 7 [Source:HGNC Symbol;Acc:HGNC:11442]		2209	2312	1721	1934	1865	1822
ENSG00000079974	11158	RABL2B	protein_coding	HGNC Symbol	15	RAB, member of RAS oncogene family like 2B [Source:HGNC Symbol;Acc:HGNC:9800]		793.28	948.86	508.35	608.74	820.99	696.97
ENSG00000079999	9817	KEAP1	protein_coding	HGNC Symbol	10	kelch like ECH associated protein 1 [Source:HGNC Symbol;Acc:HGNC:23177]		2458	2456	1676	1838	2309	2207
ENSG00000080007	55510	DDX43	protein_coding	HGNC Symbol	3	DEAD-box helicase 43 [Source:HGNC Symbol;Acc:HGNC:18677]		0	0	1	0	0	0
ENSG00000080031	5794	PTPRH	protein_coding	HGNC Symbol	7	protein tyrosine phosphatase receptor type H [Source:HGNC Symbol;Acc:HGNC:9672]		45	35	15	13	17	31
ENSG00000080166	1638	DCT	protein_coding	HGNC Symbol	5	dopachrome tautomerase [Source:HGNC Symbol;Acc:HGNC:2709]		1	1	3	3	2	0
ENSG00000080189	51006	SLC35C2	protein_coding	HGNC Symbol	13	solute carrier family 35 member C2 [Source:HGNC Symbol;Acc:HGNC:17117]		1193	1280	819	838	1373	1423
ENSG00000080200	131544	CRYBG3	protein_coding	HGNC Symbol	3	crystallin beta-gamma domain containing 3 [Source:HGNC Symbol;Acc:HGNC:34427]		817.58	1125.79	848.02	882.38	696.76	526.49
ENSG00000080224	285220	EPHA6	protein_coding	HGNC Symbol	9	EPH receptor A6 [Source:HGNC Symbol;Acc:HGNC:19296]		228	228	317	364	267	262
ENSG00000080293	6344	SCTR	protein_coding	HGNC Symbol	5	secretin receptor [Source:HGNC Symbol;Acc:HGNC:10608]		0	1	1	0	4	2
ENSG00000080298	5991	RFX3	protein_coding	HGNC Symbol	12	regulatory factor X3 [Source:HGNC Symbol;Acc:HGNC:9984]		292	333	290	312	268	231
ENSG00000080345	55183	RIF1	protein_coding	HGNC Symbol	12	replication timing regulatory factor 1 [Source:HGNC Symbol;Acc:HGNC:23207]		4204	5276	3860	4581	4055	3316
ENSG00000080371	23011	RAB21	protein_coding	HGNC Symbol	4	RAB21, member RAS oncogene family [Source:HGNC Symbol;Acc:HGNC:18263]		1977	2486	1639	1805	1667	1544
ENSG00000080493	8671	SLC4A4	protein_coding	HGNC Symbol	9	solute carrier family 4 member 4 [Source:HGNC Symbol;Acc:HGNC:11030]		494	547	459	554	511	370
ENSG00000080503	6595	SMARCA2	protein_coding	HGNC Symbol	66	SWI/SNF related, matrix associated, actin dependent regulator of chromatin, subfamily a, member 2 [Source:HGNC Symbol;Acc:HGNC:11098]		2429	3249	2140	2237	1996	1725
ENSG00000080511	50700	RDH8	protein_coding	HGNC Symbol	4	retinol dehydrogenase 8 [Source:HGNC Symbol;Acc:HGNC:14423]		0	1	0	0	0	1
ENSG00000080546	27244	SESN1	protein_coding	HGNC Symbol	7	sestrin 1 [Source:HGNC Symbol;Acc:HGNC:21595]		1886.65	2107.55	1505	1634	1907.42	1880.52
ENSG00000080561	11043	MID2	protein_coding	HGNC Symbol	4	midline 2 [Source:HGNC Symbol;Acc:HGNC:7096]		595	672	439	488	527	453
ENSG00000080572	139212	DNAAF6	protein_coding	HGNC Symbol	4	dynein axonemal assembly factor 6 [Source:HGNC Symbol;Acc:HGNC:28570]		0	2	0	0	0	1
ENSG00000080573	50509	COL5A3	protein_coding	HGNC Symbol	2	collagen type V alpha 3 chain [Source:HGNC Symbol;Acc:HGNC:14864]		18	17	6	15	1	6
ENSG00000080603	10847	SRCAP	protein_coding	HGNC Symbol	5	Snf2 related CREBBP activator protein [Source:HGNC Symbol;Acc:HGNC:16974]		8780.23	9973.95	7702.61	8380.21	7829.78	6068.3
ENSG00000080608	9933	PUM3	protein_coding	HGNC Symbol	4	pumilio RNA binding family member 3 [Source:HGNC Symbol;Acc:HGNC:29676]		1058	1599	948	1091	854	836
ENSG00000080618	1361	CPB2	protein_coding	HGNC Symbol	4	carboxypeptidase B2 [Source:HGNC Symbol;Acc:HGNC:2300]		0	1	1	3	0	2
ENSG00000080644	1136	CHRNA3	protein_coding	HGNC Symbol	8	cholinergic receptor nicotinic alpha 3 subunit [Source:HGNC Symbol;Acc:HGNC:1957]		68	94	82	91.01	68	71
ENSG00000080709	3781	KCNN2	protein_coding	HGNC Symbol	11	potassium calcium-activated channel subfamily N member 2 [Source:HGNC Symbol;Acc:HGNC:6291]		10	2	4	1	3	4
ENSG00000080802	4850	CNOT4	protein_coding	HGNC Symbol	12	CCR4-NOT transcription complex subunit 4 [Source:HGNC Symbol;Acc:HGNC:7880]		914	1373	814	930	768	678
ENSG00000080815	5663	PSEN1	protein_coding	HGNC Symbol	25	presenilin 1 [Source:HGNC Symbol;Acc:HGNC:9508]		2073	2418	1693	1881	2116	2221
ENSG00000080819	1371	CPOX	protein_coding	HGNC Symbol	4	coproporphyrinogen oxidase [Source:HGNC Symbol;Acc:HGNC:2321]		1217	1304	1094	1284	1057	1014
ENSG00000080822	56650	CLDND1	protein_coding	HGNC Symbol	31	claudin domain containing 1 [Source:HGNC Symbol;Acc:HGNC:1322]		1045	1356	814	956	1093	1211
ENSG00000080823	5891	MOK	protein_coding	HGNC Symbol	40	MOK protein kinase [Source:HGNC Symbol;Acc:HGNC:9833]		248	370	259	278	229	241
ENSG00000080824	3320	HSP90AA1	protein_coding	HGNC Symbol	10	heat shock protein 90 alpha family class A member 1 [Source:HGNC Symbol;Acc:HGNC:5253]		63944.2	90566.7	72453	81969.1	42542.8	43338.7
ENSG00000080839	5933	RBL1	protein_coding	HGNC Symbol	4	RB transcriptional corepressor like 1 [Source:HGNC Symbol;Acc:HGNC:9893]		1188.99	1567.55	723.05	746.94	1229.63	928.86
ENSG00000080845	22839	DLGAP4	protein_coding	HGNC Symbol	16	DLG associated protein 4 [Source:HGNC Symbol;Acc:HGNC:24476]		1670	1955.88	915	1018	1410.91	1240.07
ENSG00000080854	22997	IGSF9B	protein_coding	HGNC Symbol	7	immunoglobulin superfamily member 9B [Source:HGNC Symbol;Acc:HGNC:32326]		529	496	685	801	620	438
ENSG00000080910	3080	CFHR2	protein_coding	HGNC Symbol	10	complement factor H related 2 [Source:HGNC Symbol;Acc:HGNC:4890]		0	0	2	0	1	0
ENSG00000080947	114819	CROCCP3	transcribed_unprocessed_pseudogene	HGNC Symbol	6	CROCC pseudogene 3 [Source:HGNC Symbol;Acc:HGNC:29405]		143.86	199.42	182.36	140.44	152.27	131.41
ENSG00000080986	10403	NDC80	protein_coding	HGNC Symbol	5	NDC80 kinetochore complex component [Source:HGNC Symbol;Acc:HGNC:16909]		1563	2147	1216	1432	1335	1406
ENSG00000081014	23431	AP4E1	protein_coding	HGNC Symbol	7	adaptor related protein complex 4 subunit epsilon 1 [Source:HGNC Symbol;Acc:HGNC:573]		598	672	404	461	470	445
ENSG00000081019	54665	RSBN1	protein_coding	HGNC Symbol	6	round spermatid basic protein 1 [Source:HGNC Symbol;Acc:HGNC:25642]		948	1009	851	934	840	907
ENSG00000081026	260425	MAGI3	protein_coding	HGNC Symbol	6	membrane associated guanylate kinase, WW and PDZ domain containing 3 [Source:HGNC Symbol;Acc:HGNC:29647]		1313	1514	1446	1545	1307	1084
ENSG00000081041	2920	CXCL2	protein_coding	HGNC Symbol	3	C-X-C motif chemokine ligand 2 [Source:HGNC Symbol;Acc:HGNC:4603]		2	4	5	8	6	7
ENSG00000081051	174	AFP	protein_coding	HGNC Symbol	7	alpha fetoprotein [Source:HGNC Symbol;Acc:HGNC:317]		0	0	0	0	0	0
ENSG00000081052	1286	COL4A4	protein_coding	HGNC Symbol	2	collagen type IV alpha 4 chain [Source:HGNC Symbol;Acc:HGNC:2206]		1148	1142	685	748	1160	946
ENSG00000081059	6932	TCF7	protein_coding	HGNC Symbol	24	transcription factor 7 [Source:HGNC Symbol;Acc:HGNC:11639]		1901	2311	1295	1351	1732	1552
ENSG00000081087	28962	OSTM1	protein_coding	HGNC Symbol	7	osteoclastogenesis associated transmembrane protein 1 [Source:HGNC Symbol;Acc:HGNC:21652]		2059	2058	1139	1335	1390	1395
ENSG00000081138	1005	CDH7	protein_coding	HGNC Symbol	4	cadherin 7 [Source:HGNC Symbol;Acc:HGNC:1766]		1167	1107	1078	1079	1118	994
ENSG00000081148	50939	IMPG2	protein_coding	HGNC Symbol	1	interphotoreceptor matrix proteoglycan 2 [Source:HGNC Symbol;Acc:HGNC:18362]		2	4	4	2	2	1
ENSG00000081154	57092	PCNP	protein_coding	HGNC Symbol	8	PEST proteolytic signal containing nuclear protein [Source:HGNC Symbol;Acc:HGNC:30023]		1913	2236	1825	2072	1994	1891
ENSG00000081177	55218	EXD2	protein_coding	HGNC Symbol	13	exonuclease 3prime-5prime domain containing 2 [Source:HGNC Symbol;Acc:HGNC:20217]		1479	1615	1322	1502	1428	1506
ENSG00000081181	384	ARG2	protein_coding	HGNC Symbol	4	arginase 2 [Source:HGNC Symbol;Acc:HGNC:664]		712.51	675.43	891.89	908.13	376.27	378.29
ENSG00000081189	4208	MEF2C	protein_coding	HGNC Symbol	56	myocyte enhancer factor 2C [Source:HGNC Symbol;Acc:HGNC:6996]		835	1071	816	900.9	747.86	827.77
ENSG00000081237	5788	PTPRC	protein_coding	HGNC Symbol	17	protein tyrosine phosphatase receptor type C [Source:HGNC Symbol;Acc:HGNC:9666]		1	1	0	2	2	1
ENSG00000081248	779	CACNA1S	protein_coding	HGNC Symbol	2	calcium voltage-gated channel subunit alpha1 S [Source:HGNC Symbol;Acc:HGNC:1397]		1	0	1	2	1	1
ENSG00000081277	5317	PKP1	protein_coding	HGNC Symbol	5	plakophilin 1 [Source:HGNC Symbol;Acc:HGNC:9023]		1	3	0	0	0	0
ENSG00000081307	79876	UBA5	protein_coding	HGNC Symbol	14	ubiquitin like modifier activating enzyme 5 [Source:HGNC Symbol;Acc:HGNC:23230]		926.03	1159.42	901.01	911.57	822.16	653.08
ENSG00000081320	9262	STK17B	protein_coding	HGNC Symbol	5	serine/threonine kinase 17b [Source:HGNC Symbol;Acc:HGNC:11396]		782	969	704	816	680	782
ENSG00000081377	8555	CDC14B	protein_coding	HGNC Symbol	13	cell division cycle 14B [Source:HGNC Symbol;Acc:HGNC:1719]		830.67	857.83	639.59	686.99	813.15	753.51
ENSG00000081386	22869	ZNF510	protein_coding	HGNC Symbol	4	zinc finger protein 510 [Source:HGNC Symbol;Acc:HGNC:29161]		674	892	505	600	515	474
ENSG00000081479	4036	LRP2	protein_coding	HGNC Symbol	7	LDL receptor related protein 2 [Source:HGNC Symbol;Acc:HGNC:6694]		1171	1202	1321	1522	1300	1067
ENSG00000081665	440515	ZNF506	protein_coding	HGNC Symbol	12	zinc finger protein 506 [Source:HGNC Symbol;Acc:HGNC:23780]		362.13	425.94	80.69	90.34	279.27	337.51
ENSG00000081692	65094	JMJD4	protein_coding	HGNC Symbol	7	jumonji domain containing 4 [Source:HGNC Symbol;Acc:HGNC:25724]		1563.08	1465.8	1410.58	1427.23	1875.97	1667.87
ENSG00000081721	11266	DUSP12	protein_coding	HGNC Symbol	5	dual specificity phosphatase 12 [Source:HGNC Symbol;Acc:HGNC:3067]		505	535	444	512	594	537
ENSG00000081760	65985	AACS	protein_coding	HGNC Symbol	12	acetoacetyl-CoA synthetase [Source:HGNC Symbol;Acc:HGNC:21298]		1873	1750	1213	1410	1519	1537
ENSG00000081791	9812	DELE1	protein_coding	HGNC Symbol	7	DAP3 binding cell death enhancer 1 [Source:HGNC Symbol;Acc:HGNC:28969]		834	916	960	972	1210	1204
ENSG00000081800	6561	SLC13A1	protein_coding	HGNC Symbol	4	solute carrier family 13 member 1 [Source:HGNC Symbol;Acc:HGNC:10916]		0	0	0	0	0	0
ENSG00000081803	93664	CADPS2	protein_coding	HGNC Symbol	8	calcium dependent secretion activator 2 [Source:HGNC Symbol;Acc:HGNC:16018]		1202	1336	1299	1510	1158	1094
ENSG00000081818	56131	PCDHB4	protein_coding	HGNC Symbol	2	protocadherin beta 4 [Source:HGNC Symbol;Acc:HGNC:8689]		0	2	4.03	2	0	0
ENSG00000081842	56142	PCDHA6	protein_coding	HGNC Symbol	3	protocadherin alpha 6 [Source:HGNC Symbol;Acc:HGNC:8672]		0	1.53	0	0	0	0
ENSG00000081853	56113	PCDHGA2	protein_coding	HGNC Symbol	2	protocadherin gamma subfamily A, 2 [Source:HGNC Symbol;Acc:HGNC:8700]		35.06	37.51	25.07	19.31	27.75	21.36
ENSG00000081870	51668	HSPB11	protein_coding	HGNC Symbol	6	heat shock protein family B (small) member 11 [Source:HGNC Symbol;Acc:HGNC:25019]		708	783	496	591	555	558
ENSG00000081913	23239	PHLPP1	protein_coding	HGNC Symbol	7	PH domain and leucine rich repeat protein phosphatase 1 [Source:HGNC Symbol;Acc:HGNC:20610]		2372	2430	2471	2729	2352	2099
ENSG00000081923	5205	ATP8B1	protein_coding	HGNC Symbol	8	ATPase phospholipid transporting 8B1 [Source:HGNC Symbol;Acc:HGNC:3706]		356.25	376.51	229.01	235.97	282.82	293.9
ENSG00000081985	3595	IL12RB2	protein_coding	HGNC Symbol	8	interleukin 12 receptor subunit beta 2 [Source:HGNC Symbol;Acc:HGNC:5972]		72	86	102	88	29	47
ENSG00000082014	6604	SMARCD3	protein_coding	HGNC Symbol	15	SWI/SNF related, matrix associated, actin dependent regulator of chromatin, subfamily d, member 3 [Source:HGNC Symbol;Acc:HGNC:11108]		924	834.67	720.94	833	1006.41	1053
ENSG00000082068	55100	WDR70	protein_coding	HGNC Symbol	7	WD repeat domain 70 [Source:HGNC Symbol;Acc:HGNC:25495]		1490.22	1876.02	978.23	1083.8	1401.47	1466.65
ENSG00000082074	2533	FYB1	protein_coding	HGNC Symbol	14	FYN binding protein 1 [Source:HGNC Symbol;Acc:HGNC:4036]		0	2	0	0	0	0
ENSG00000082126	58538	MPP4	protein_coding	HGNC Symbol	12	membrane palmitoylated protein 4 [Source:HGNC Symbol;Acc:HGNC:13680]		0	0	0	0	0	0
ENSG00000082146	55437	STRADB	protein_coding	HGNC Symbol	10	STE20 related adaptor beta [Source:HGNC Symbol;Acc:HGNC:13205]		1484.69	1603.13	1200.11	1401.23	1343.54	1220.53
ENSG00000082153	9689	BZW1	protein_coding	HGNC Symbol	13	basic leucine zipper and W2 domains 1 [Source:HGNC Symbol;Acc:HGNC:18380]		5619.03	6645.33	4649.26	5547.35	4091.36	3962.3
ENSG00000082175	5241	PGR	protein_coding	HGNC Symbol	11	progesterone receptor [Source:HGNC Symbol;Acc:HGNC:8910]		208	250.78	48.91	61	153	118
ENSG00000082196	114899	C1QTNF3	protein_coding	HGNC Symbol	6	C1q and TNF related 3 [Source:HGNC Symbol;Acc:HGNC:14326]		10.42	16.06	14.43	21	14.61	32
ENSG00000082212	4200	ME2	protein_coding	HGNC Symbol	19	malic enzyme 2 [Source:HGNC Symbol;Acc:HGNC:6984]		3592	4118	3625	4218	3118	3024
ENSG00000082213	55322	C5orf22	protein_coding	HGNC Symbol	10	chromosome 5 open reading frame 22 [Source:HGNC Symbol;Acc:HGNC:25639]		1478	1763	932	1076	1182	1200
ENSG00000082258	905	CCNT2	protein_coding	HGNC Symbol	10	cyclin T2 [Source:HGNC Symbol;Acc:HGNC:1600]		1037	1516.58	1227.35	1285.22	1115.62	1057.63
ENSG00000082269	57579	FAM135A	protein_coding	HGNC Symbol	16	family with sequence similarity 135 member A [Source:HGNC Symbol;Acc:HGNC:21084]		941	1175	921	932	1126	950
ENSG00000082293	1310	COL19A1	protein_coding	HGNC Symbol	5	collagen type XIX alpha 1 chain [Source:HGNC Symbol;Acc:HGNC:2196]		182	192	159	183	208	178
ENSG00000082397	23136	EPB41L3	protein_coding	HGNC Symbol	36	erythrocyte membrane protein band 4.1 like 3 [Source:HGNC Symbol;Acc:HGNC:3380]		8011	10675	6852	7480	6852	5871
ENSG00000082438	22837	COBLL1	protein_coding	HGNC Symbol	26	cordon-bleu WH2 repeat protein like 1 [Source:HGNC Symbol;Acc:HGNC:23571]		581	775	676	699	567	480
ENSG00000082458	1741	DLG3	protein_coding	HGNC Symbol	10	discs large MAGUK scaffold protein 3 [Source:HGNC Symbol;Acc:HGNC:2902]		3070	3449	2418	2613	2758	2813
ENSG00000082482	3776	KCNK2	protein_coding	HGNC Symbol	9	potassium two pore domain channel subfamily K member 2 [Source:HGNC Symbol;Acc:HGNC:6277]		152	171	234	278	187	189
ENSG00000082497	56256	SERTAD4	protein_coding	HGNC Symbol	4	SERTA domain containing 4 [Source:HGNC Symbol;Acc:HGNC:25236]		1501.59	1841.88	1205.28	1494.92	1553.12	1527.48
ENSG00000082512	7188	TRAF5	protein_coding	HGNC Symbol	7	TNF receptor associated factor 5 [Source:HGNC Symbol;Acc:HGNC:12035]		414	623	425	473	411	347
ENSG00000082515	29093	MRPL22	protein_coding	HGNC Symbol	7	mitochondrial ribosomal protein L22 [Source:HGNC Symbol;Acc:HGNC:14480]		927	1055	819	873	896	977
ENSG00000082516	25929	GEMIN5	protein_coding	HGNC Symbol	3	gem nuclear organelle associated protein 5 [Source:HGNC Symbol;Acc:HGNC:20043]		2115	2583	2038	2323	2047	1801
ENSG00000082556	4986	OPRK1	protein_coding	HGNC Symbol	5	opioid receptor kappa 1 [Source:HGNC Symbol;Acc:HGNC:8154]		7	10	20	26	13	20
ENSG00000082641	4779	NFE2L1	protein_coding	HGNC Symbol	23	nuclear factor, erythroid 2 like 1 [Source:HGNC Symbol;Acc:HGNC:7781]		13414	15198	11044	12272	10960	10354
ENSG00000082684	54437	SEMA5B	protein_coding	HGNC Symbol	14	semaphorin 5B [Source:HGNC Symbol;Acc:HGNC:10737]		394	384	204	251	355	264
ENSG00000082701	2932	GSK3B	protein_coding	HGNC Symbol	5	glycogen synthase kinase 3 beta [Source:HGNC Symbol;Acc:HGNC:4617]		1655	2022	1481	1705	1549	1308
ENSG00000082781	3693	ITGB5	protein_coding	HGNC Symbol	13	integrin subunit beta 5 [Source:HGNC Symbol;Acc:HGNC:6160]		1858	1954	1444	1585	1741	1690
ENSG00000082805	23085	ERC1	protein_coding	HGNC Symbol	25	ELKS/RAB6-interacting/CAST family member 1 [Source:HGNC Symbol;Acc:HGNC:17072]		3236	3958	2929	3125	2722	2135
ENSG00000082898	7514	XPO1	protein_coding	HGNC Symbol	24	exportin 1 [Source:HGNC Symbol;Acc:HGNC:12825]		8124.74	8938.61	7395.69	8144.68	6900.77	6541.5
ENSG00000082929	10141	LINC01587	lncRNA	HGNC Symbol	4	long intergenic non-protein coding RNA 1587 [Source:HGNC Symbol;Acc:HGNC:13716]		2	0	0	1	2	0
ENSG00000082996	11342	RNF13	protein_coding	HGNC Symbol	16	ring finger protein 13 [Source:HGNC Symbol;Acc:HGNC:10057]		564	634	475	520	595	613
ENSG00000083067	80036	TRPM3	protein_coding	HGNC Symbol	16	transient receptor potential cation channel subfamily M member 3 [Source:HGNC Symbol;Acc:HGNC:17992]		13	4	9	4	3	11
ENSG00000083093	79728	PALB2	protein_coding	HGNC Symbol	6	partner and localizer of BRCA2 [Source:HGNC Symbol;Acc:HGNC:26144]		808	968	613	658	827	769
ENSG00000083097	23033	DOP1A	protein_coding	HGNC Symbol	7	DOP1 leucine zipper like protein A [Source:HGNC Symbol;Acc:HGNC:21194]		1388.66	1655.91	1128.89	1300.52	1261.44	877.63
ENSG00000083099	57226	LYRM2	protein_coding	HGNC Symbol	11	LYR motif containing 2 [Source:HGNC Symbol;Acc:HGNC:25229]		2411.96	3305.13	1884.45	2144.58	2408.47	2393.82
ENSG00000083123	594	BCKDHB	protein_coding	HGNC Symbol	6	branched chain keto acid dehydrogenase E1 subunit beta [Source:HGNC Symbol;Acc:HGNC:987]		570	629	553	571	661	541
ENSG00000083168	7994	KAT6A	protein_coding	HGNC Symbol	17	lysine acetyltransferase 6A [Source:HGNC Symbol;Acc:HGNC:13013]		3034	4055	3048	3322	3035	2430
ENSG00000083223	79670	TUT7	protein_coding	HGNC Symbol	7	terminal uridylyl transferase 7 [Source:HGNC Symbol;Acc:HGNC:25817]		605	789	604	663	568	453
ENSG00000083290	9706	ULK2	protein_coding	HGNC Symbol	11	unc-51 like autophagy activating kinase 2 [Source:HGNC Symbol;Acc:HGNC:13480]		4449	4482	2723	2967	5526	5216
ENSG00000083307	79977	GRHL2	protein_coding	HGNC Symbol	6	grainyhead like transcription factor 2 [Source:HGNC Symbol;Acc:HGNC:2799]		0	1	0	0	2	1
ENSG00000083312	3842	TNPO1	protein_coding	HGNC Symbol	14	transportin 1 [Source:HGNC Symbol;Acc:HGNC:6401]		5745	6828	6121	6923	5355	5010.96
ENSG00000083444	5351	PLOD1	protein_coding	HGNC Symbol	9	procollagen-lysine,2-oxoglutarate 5-dioxygenase 1 [Source:HGNC Symbol;Acc:HGNC:9081]		6027	5747	4783	5180	4555	4754
ENSG00000083454	5026	P2RX5	protein_coding	HGNC Symbol	11	purinergic receptor P2X 5 [Source:HGNC Symbol;Acc:HGNC:8536]		348.48	320.7	109.72	140.7	254.3	290.09
ENSG00000083457	3682	ITGAE	protein_coding	HGNC Symbol	9	integrin subunit alpha E [Source:HGNC Symbol;Acc:HGNC:6147]		387.26	397.23	289	378.27	410	375
ENSG00000083520	22894	DIS3	protein_coding	HGNC Symbol	5	DIS3 homolog, exosome endoribonuclease and 3prime-5prime exoribonuclease [Source:HGNC Symbol;Acc:HGNC:20604]		1739.8	2447.55	1773.19	1848.32	1513.56	1435.31
ENSG00000083535	10464	PIBF1	protein_coding	HGNC Symbol	8	progesterone immunomodulatory binding factor 1 [Source:HGNC Symbol;Acc:HGNC:23352]		320	486	296	418	308	286
ENSG00000083544	81550	TDRD3	protein_coding	HGNC Symbol	10	tudor domain containing 3 [Source:HGNC Symbol;Acc:HGNC:20612]		521	731	596	642	569	497
ENSG00000083622	NA	AC000061.1	lncRNA	Clone-based (Ensembl) gene	1	novel transcript, antisense to CFTR		0	0	0	0	0	0
ENSG00000083635	26747	NUFIP1	protein_coding	HGNC Symbol	1	nuclear FMR1 interacting protein 1 [Source:HGNC Symbol;Acc:HGNC:8057]		443	589.99	411	444.92	424	425.99
ENSG00000083642	23047	PDS5B	protein_coding	HGNC Symbol	9	PDS5 cohesin associated factor B [Source:HGNC Symbol;Acc:HGNC:20418]		1270	1992	1213	1339	1219	1005
ENSG00000083720	5019	OXCT1	protein_coding	HGNC Symbol	8	3-oxoacid CoA-transferase 1 [Source:HGNC Symbol;Acc:HGNC:8527]		1570.74	2013.29	1329.17	1498.98	1078.62	856.51
ENSG00000083750	10325	RRAGB	protein_coding	HGNC Symbol	6	Ras related GTP binding B [Source:HGNC Symbol;Acc:HGNC:19901]		252	237	169	190	230	249
ENSG00000083782	1833	EPYC	protein_coding	HGNC Symbol	3	epiphycan [Source:HGNC Symbol;Acc:HGNC:3053]		1	0	0	0	0	0
ENSG00000083799	1540	CYLD	protein_coding	HGNC Symbol	15	CYLD lysine 63 deubiquitinase [Source:HGNC Symbol;Acc:HGNC:2584]		1342	1693	917	1049	1295	1206
ENSG00000083807	10998	SLC27A5	protein_coding	HGNC Symbol	8	solute carrier family 27 member 5 [Source:HGNC Symbol;Acc:HGNC:10999]		308.8	366.79	397.81	431.36	396.76	403.17
ENSG00000083812	25799	ZNF324	protein_coding	HGNC Symbol	4	zinc finger protein 324 [Source:HGNC Symbol;Acc:HGNC:14096]		1150.96	1199.87	1025.07	1048.36	1195.26	1007.08
ENSG00000083814	79891	ZNF671	protein_coding	HGNC Symbol	6	zinc finger protein 671 [Source:HGNC Symbol;Acc:HGNC:26279]		82	94	60	61	69	39
ENSG00000083817	55659	ZNF416	protein_coding	HGNC Symbol	1	zinc finger protein 416 [Source:HGNC Symbol;Acc:HGNC:20645]		343.9	352	222.7	261.76	312.41	279.89
ENSG00000083828	54807	ZNF586	protein_coding	HGNC Symbol	7	zinc finger protein 586 [Source:HGNC Symbol;Acc:HGNC:25949]		344.36	350.33	251.74	278	333.59	356
ENSG00000083838	55663	ZNF446	protein_coding	HGNC Symbol	8	zinc finger protein 446 [Source:HGNC Symbol;Acc:HGNC:21036]		827.55	785.96	565.24	595.4	728.51	664.53
ENSG00000083844	9422	ZNF264	protein_coding	HGNC Symbol	6	zinc finger protein 264 [Source:HGNC Symbol;Acc:HGNC:13057]		1234	1423	1159	1310.44	1157	1161.62
ENSG00000083845	6193	RPS5	protein_coding	HGNC Symbol	9	ribosomal protein S5 [Source:HGNC Symbol;Acc:HGNC:10426]		21259.4	18236	24163.8	26665.6	31426.6	32758.4
ENSG00000083857	2195	FAT1	protein_coding	HGNC Symbol	12	FAT atypical cadherin 1 [Source:HGNC Symbol;Acc:HGNC:3595]		4003	4657	4320	4919	4823	2727
ENSG00000083896	91746	YTHDC1	protein_coding	HGNC Symbol	7	YTH domain containing 1 [Source:HGNC Symbol;Acc:HGNC:30626]		2684	3589	2695	3043	2320	1981
ENSG00000083937	25978	CHMP2B	protein_coding	HGNC Symbol	5	charged multivesicular body protein 2B [Source:HGNC Symbol;Acc:HGNC:24537]		1033	1198	798	862	845	813
ENSG00000084070	64744	SMAP2	protein_coding	HGNC Symbol	6	small ArfGAP2 [Source:HGNC Symbol;Acc:HGNC:25082]		2152	2308	2218	2459	1867	1772
ENSG00000084072	10450	PPIE	protein_coding	HGNC Symbol	15	peptidylprolyl isomerase E [Source:HGNC Symbol;Acc:HGNC:9258]		1615.55	1645.8	1544.95	1831.74	1812.63	1862.57
ENSG00000084073	10269	ZMPSTE24	protein_coding	HGNC Symbol	7	zinc metallopeptidase STE24 [Source:HGNC Symbol;Acc:HGNC:12877]		1840	2511	1284	1564	1395	1311
ENSG00000084090	56910	STARD7	protein_coding	HGNC Symbol	6	StAR related lipid transfer domain containing 7 [Source:HGNC Symbol;Acc:HGNC:18063]		7399.75	7995.43	6755.02	7561.44	6555.99	6341.48
ENSG00000084092	84273	NOA1	protein_coding	HGNC Symbol	1	nitric oxide associated 1 [Source:HGNC Symbol;Acc:HGNC:28473]		1254	1305	1637	1763	1527	1479
ENSG00000084093	5978	REST	protein_coding	HGNC Symbol	12	RE1 silencing transcription factor [Source:HGNC Symbol;Acc:HGNC:9966]		1411	1724	1176	1410	1105	1087
ENSG00000084110	3034	HAL	protein_coding	HGNC Symbol	11	histidine ammonia-lyase [Source:HGNC Symbol;Acc:HGNC:4806]		6	6	1	5	4	1
ENSG00000084112	54434	SSH1	protein_coding	HGNC Symbol	9	slingshot protein phosphatase 1 [Source:HGNC Symbol;Acc:HGNC:30579]		1658	1778	1314	1374	1694	1507
ENSG00000084207	2950	GSTP1	protein_coding	HGNC Symbol	8	glutathione S-transferase pi 1 [Source:HGNC Symbol;Acc:HGNC:4638]		6381	5247	7592	7912	5668	6027
ENSG00000084234	334	APLP2	protein_coding	HGNC Symbol	26	amyloid beta precursor like protein 2 [Source:HGNC Symbol;Acc:HGNC:598]		13508	16865	10081	11293	10590	10592
ENSG00000084444	57613	FAM234B	protein_coding	HGNC Symbol	6	family with sequence similarity 234 member B [Source:HGNC Symbol;Acc:HGNC:29288]		1508	1458	1391	1514	1591	1638
ENSG00000084453	6579	SLCO1A2	protein_coding	HGNC Symbol	17	solute carrier organic anion transporter family member 1A2 [Source:HGNC Symbol;Acc:HGNC:10956]		3	5	0	0	2	4
ENSG00000084463	51729	WBP11	protein_coding	HGNC Symbol	5	WW domain binding protein 11 [Source:HGNC Symbol;Acc:HGNC:16461]		5672	7098	5476	5949	5106	5100
ENSG00000084623	8668	EIF3I	protein_coding	HGNC Symbol	6	eukaryotic translation initiation factor 3 subunit I [Source:HGNC Symbol;Acc:HGNC:3272]		7554	7733	7626	8512	7356	7261
ENSG00000084628	79570	NKAIN1	protein_coding	HGNC Symbol	5	sodium/potassium transporting ATPase interacting 1 [Source:HGNC Symbol;Acc:HGNC:25743]		424	424	483	515	368	453
ENSG00000084636	1307	COL16A1	protein_coding	HGNC Symbol	17	collagen type XVI alpha 1 chain [Source:HGNC Symbol;Acc:HGNC:2193]		19	12	8	5	6	10
ENSG00000084652	200081	TXLNA	protein_coding	HGNC Symbol	2	taxilin alpha [Source:HGNC Symbol;Acc:HGNC:30685]		4476	5182	4150	4481	4000	4293
ENSG00000084674	338	APOB	protein_coding	HGNC Symbol	4	apolipoprotein B [Source:HGNC Symbol;Acc:HGNC:603]		1	2	0	1	0	0
ENSG00000084676	8648	NCOA1	protein_coding	HGNC Symbol	11	nuclear receptor coactivator 1 [Source:HGNC Symbol;Acc:HGNC:7668]		2414	3194	2137	2357	2243	1754
ENSG00000084693	60509	AGBL5	protein_coding	HGNC Symbol	10	ATP/GTP binding protein like 5 [Source:HGNC Symbol;Acc:HGNC:26147]		4973.42	5324.47	3822.79	4300.97	4301.43	4208.19
ENSG00000084710	22979	EFR3B	protein_coding	HGNC Symbol	5	EFR3 homolog B [Source:HGNC Symbol;Acc:HGNC:29155]		1464	1513	1160	1240	1066	972
ENSG00000084731	3797	KIF3C	protein_coding	HGNC Symbol	7	kinesin family member 3C [Source:HGNC Symbol;Acc:HGNC:6321]		1890	2038	1586	1854	1809	1746
ENSG00000084733	10890	RAB10	protein_coding	HGNC Symbol	4	RAB10, member RAS oncogene family [Source:HGNC Symbol;Acc:HGNC:9759]		3033	3855	2874	3174	2943	2899
ENSG00000084734	2646	GCKR	protein_coding	HGNC Symbol	6	glucokinase regulator [Source:HGNC Symbol;Acc:HGNC:4196]		0	1	0	0	0	3
ENSG00000084754	3030	HADHA	protein_coding	HGNC Symbol	11	hydroxyacyl-CoA dehydrogenase trifunctional multienzyme complex subunit alpha [Source:HGNC Symbol;Acc:HGNC:4801]		5153	6098	6393	6513	5896	5359
ENSG00000084764	22924	MAPRE3	protein_coding	HGNC Symbol	10	microtubule associated protein RP/EB family member 3 [Source:HGNC Symbol;Acc:HGNC:6892]		935	964	709	711	770	815
ENSG00000084774	790	CAD	protein_coding	HGNC Symbol	11	carbamoyl-phosphate synthetase 2, aspartate transcarbamylase, and dihydroorotase [Source:HGNC Symbol;Acc:HGNC:1424]		7396	7501	9267	9669	6846	5507
ENSG00000085063	966	CD59	protein_coding	HGNC Symbol	16	CD59 molecule (CD59 blood group) [Source:HGNC Symbol;Acc:HGNC:1689]		1948.03	1904.78	1450.55	1486.63	1779.87	1824.53
ENSG00000085117	3732	CD82	protein_coding	HGNC Symbol	14	CD82 molecule [Source:HGNC Symbol;Acc:HGNC:6210]		64	69	39	41	55	55
ENSG00000085185	63035	BCORL1	protein_coding	HGNC Symbol	6	BCL6 corepressor like 1 [Source:HGNC Symbol;Acc:HGNC:25657]		3385	4203	2772	2986	3030	2509
ENSG00000085224	546	ATRX	protein_coding	HGNC Symbol	25	ATRX chromatin remodeler [Source:HGNC Symbol;Acc:HGNC:886]		3704	5296	3564	3967	3944	3003
ENSG00000085231	102157402	AK6	protein_coding	HGNC Symbol	5	adenylate kinase 6 [Source:HGNC Symbol;Acc:HGNC:49151]		478.25	564.98	519.75	594.28	418.66	408.08
ENSG00000085265	2219	FCN1	protein_coding	HGNC Symbol	2	ficolin 1 [Source:HGNC Symbol;Acc:HGNC:3623]		0	0	0	0	0	0
ENSG00000085274	55892	MYNN	protein_coding	HGNC Symbol	5	myoneurin [Source:HGNC Symbol;Acc:HGNC:14955]		300.31	375.71	298.72	349.43	358.11	350.5
ENSG00000085276	2122	MECOM	protein_coding	HGNC Symbol	20	MDS1 and EVI1 complex locus [Source:HGNC Symbol;Acc:HGNC:3498]		824	1067	774	835	724	610
ENSG00000085365	9522	SCAMP1	protein_coding	HGNC Symbol	7	secretory carrier membrane protein 1 [Source:HGNC Symbol;Acc:HGNC:10563]		1504	1831	1567	1695	1560	1503
ENSG00000085377	5550	PREP	protein_coding	HGNC Symbol	3	prolyl endopeptidase [Source:HGNC Symbol;Acc:HGNC:9358]		3651	4261	3729	4063	3226	2985
ENSG00000085382	57531	HACE1	protein_coding	HGNC Symbol	12	HECT domain and ankyrin repeat containing E3 ubiquitin protein ligase 1 [Source:HGNC Symbol;Acc:HGNC:21033]		830	947	673	713	827	711
ENSG00000085415	81929	SEH1L	protein_coding	HGNC Symbol	10	SEH1 like nucleoporin [Source:HGNC Symbol;Acc:HGNC:30379]		2471	2656	2514.71	2724	2214.89	2005.53
ENSG00000085433	22911	WDR47	protein_coding	HGNC Symbol	9	WD repeat domain 47 [Source:HGNC Symbol;Acc:HGNC:29141]		655	749	548	626	513	512
ENSG00000085449	57590	WDFY1	protein_coding	HGNC Symbol	6	WD repeat and FYVE domain containing 1 [Source:HGNC Symbol;Acc:HGNC:20451]		2447	2927.26	2318	2630	2651.03	3107.44
ENSG00000085465	5016	OVGP1	protein_coding	HGNC Symbol	3	oviductal glycoprotein 1 [Source:HGNC Symbol;Acc:HGNC:8524]		42	53	77	76	41	40
ENSG00000085491	29957	SLC25A24	protein_coding	HGNC Symbol	5	solute carrier family 25 member 24 [Source:HGNC Symbol;Acc:HGNC:20662]		1505.78	1785.18	1059.66	1035.02	1397.6	1203.41
ENSG00000085511	4216	MAP3K4	protein_coding	HGNC Symbol	16	mitogen-activated protein kinase kinase kinase 4 [Source:HGNC Symbol;Acc:HGNC:6856]		1869.24	2388.04	1722.06	1829.55	1992.15	1944.04
ENSG00000085514	29992	PILRA	protein_coding	HGNC Symbol	7	paired immunoglobin like type 2 receptor alpha [Source:HGNC Symbol;Acc:HGNC:20396]		12.05	18	33	25	8	14
ENSG00000085552	57549	IGSF9	protein_coding	HGNC Symbol	6	immunoglobulin superfamily member 9 [Source:HGNC Symbol;Acc:HGNC:18132]		124	87	66	66	98	67
ENSG00000085563	5243	ABCB1	protein_coding	HGNC Symbol	11	ATP binding cassette subfamily B member 1 [Source:HGNC Symbol;Acc:HGNC:40]		1378.73	1680.43	1282	1421.89	1064.58	1090.53
ENSG00000085644	7760	ZNF213	protein_coding	HGNC Symbol	9	zinc finger protein 213 [Source:HGNC Symbol;Acc:HGNC:13005]		1159	1359.27	997	988	1089	843
ENSG00000085662	231	AKR1B1	protein_coding	HGNC Symbol	14	aldo-keto reductase family 1 member B [Source:HGNC Symbol;Acc:HGNC:381]		4205	4028	3369	3701	4086	4107
ENSG00000085719	8895	CPNE3	protein_coding	HGNC Symbol	13	copine 3 [Source:HGNC Symbol;Acc:HGNC:2316]		3391	3417	2851	3143	2859	2837
ENSG00000085721	54700	RRN3	protein_coding	HGNC Symbol	6	RRN3 homolog, RNA polymerase I transcription factor [Source:HGNC Symbol;Acc:HGNC:30346]		2012.41	2438.67	1557.5	1736.51	1825.4	1633.92
ENSG00000085733	2017	CTTN	protein_coding	HGNC Symbol	15	cortactin [Source:HGNC Symbol;Acc:HGNC:3338]		5106	6134	4244	4523	4401	4098
ENSG00000085741	7481	WNT11	protein_coding	HGNC Symbol	4	Wnt family member 11 [Source:HGNC Symbol;Acc:HGNC:12776]		468.87	467.37	344.92	447	398.78	450
ENSG00000085760	4528	MTIF2	protein_coding	HGNC Symbol	12	mitochondrial translational initiation factor 2 [Source:HGNC Symbol;Acc:HGNC:7441]		1670	2154	1666	1785	1637	1493
ENSG00000085788	23259	DDHD2	protein_coding	HGNC Symbol	24	DDHD domain containing 2 [Source:HGNC Symbol;Acc:HGNC:29106]		1253	1401	1137.08	1234	1343	1361
ENSG00000085831	22996	TTC39A	protein_coding	HGNC Symbol	18	tetratricopeptide repeat domain 39A [Source:HGNC Symbol;Acc:HGNC:18657]		1177.25	1368	1081	1142	1280.49	1276
ENSG00000085832	2060	EPS15	protein_coding	HGNC Symbol	9	epidermal growth factor receptor pathway substrate 15 [Source:HGNC Symbol;Acc:HGNC:3419]		1995	2591	2045	2329	2198	2048
ENSG00000085840	4998	ORC1	protein_coding	HGNC Symbol	2	origin recognition complex subunit 1 [Source:HGNC Symbol;Acc:HGNC:8487]		1349	1394	1329	1476	1302	1252
ENSG00000085871	4258	MGST2	protein_coding	HGNC Symbol	7	microsomal glutathione S-transferase 2 [Source:HGNC Symbol;Acc:HGNC:7063]		357	464.06	310	378.13	349.08	383.03
ENSG00000085872	10523	CHERP	protein_coding	HGNC Symbol	7	calcium homeostasis endoplasmic reticulum protein [Source:HGNC Symbol;Acc:HGNC:16930]		5863.91	6573.87	6748.23	6970.14	4758.49	4715.24
ENSG00000085978	55054	ATG16L1	protein_coding	HGNC Symbol	18	autophagy related 16 like 1 [Source:HGNC Symbol;Acc:HGNC:21498]		981	1116	829	907	830	860
ENSG00000085982	55230	USP40	protein_coding	HGNC Symbol	17	ubiquitin specific peptidase 40 [Source:HGNC Symbol;Acc:HGNC:20069]		1025	1069	639	722	1219	940
ENSG00000085998	55624	POMGNT1	protein_coding	HGNC Symbol	10	protein O-linked mannose N-acetylglucosaminyltransferase 1 (beta 1,2-) [Source:HGNC Symbol;Acc:HGNC:19139]		3195.65	3307.4	2570.3	2784.53	3281.97	3365.93
ENSG00000085999	8438	RAD54L	protein_coding	HGNC Symbol	21	RAD54 like [Source:HGNC Symbol;Acc:HGNC:9826]		2607.17	2915.23	2351.38	2430.37	2060.76	2223.94
ENSG00000086015	23139	MAST2	protein_coding	HGNC Symbol	11	microtubule associated serine/threonine kinase 2 [Source:HGNC Symbol;Acc:HGNC:19035]		3505	3876	3623	3882	3393	3568
ENSG00000086061	3301	DNAJA1	protein_coding	HGNC Symbol	3	DnaJ heat shock protein family (Hsp40) member A1 [Source:HGNC Symbol;Acc:HGNC:5229]		5341	7263	3238	3489	3923	4533
ENSG00000086062	2683	B4GALT1	protein_coding	HGNC Symbol	2	beta-1,4-galactosyltransferase 1 [Source:HGNC Symbol;Acc:HGNC:924]		1687	1745	1208	1275	1552	1318
ENSG00000086065	51510	CHMP5	protein_coding	HGNC Symbol	3	charged multivesicular body protein 5 [Source:HGNC Symbol;Acc:HGNC:26942]		2128	2452	1405	1499	1643	2340
ENSG00000086102	4799	NFX1	protein_coding	HGNC Symbol	6	nuclear transcription factor, X-box binding 1 [Source:HGNC Symbol;Acc:HGNC:7803]		1313	1760	1332	1364	1057	905
ENSG00000086159	363	AQP6	protein_coding	HGNC Symbol	5	aquaporin 6 [Source:HGNC Symbol;Acc:HGNC:639]		12	16	23	13.3	18	26
ENSG00000086189	27292	DIMT1	protein_coding	HGNC Symbol	6	DIMT1 rRNA methyltransferase and ribosome maturation factor [Source:HGNC Symbol;Acc:HGNC:30217]		961.29	1271.35	906.14	1018.08	1039.08	977.07
ENSG00000086200	51194	IPO11	protein_coding	HGNC Symbol	14	importin 11 [Source:HGNC Symbol;Acc:HGNC:20628]		1409	1662	1365	1579	1113	1131.21
ENSG00000086205	2346	FOLH1	protein_coding	HGNC Symbol	13	folate hydrolase 1 [Source:HGNC Symbol;Acc:HGNC:3788]		44	42.9	58.48	44.82	63.72	68.82
ENSG00000086232	27102	EIF2AK1	protein_coding	HGNC Symbol	10	eukaryotic translation initiation factor 2 alpha kinase 1 [Source:HGNC Symbol;Acc:HGNC:24921]		8025.68	10092.9	6036.8	6788.55	7219.76	7353.07
ENSG00000086288	51314	NME8	protein_coding	HGNC Symbol	6	NME/NM23 family member 8 [Source:HGNC Symbol;Acc:HGNC:16473]		0	0	0	0	0	0
ENSG00000086289	54749	EPDR1	protein_coding	HGNC Symbol	4	ependymin related 1 [Source:HGNC Symbol;Acc:HGNC:17572]		1031	1232	421	524	837	946
ENSG00000086300	29887	SNX10	protein_coding	HGNC Symbol	9	sorting nexin 10 [Source:HGNC Symbol;Acc:HGNC:14974]		764.95	827.2	445.53	544.93	570.42	603.4
ENSG00000086475	22929	SEPHS1	protein_coding	HGNC Symbol	6	selenophosphate synthetase 1 [Source:HGNC Symbol;Acc:HGNC:19685]		3726.97	4569.92	3612.98	4091.95	3456.92	2982.98
ENSG00000086504	10573	MRPL28	protein_coding	HGNC Symbol	11	mitochondrial ribosomal protein L28 [Source:HGNC Symbol;Acc:HGNC:14484]		5092.14	4949.25	4788.08	5281.24	4279.58	4305
ENSG00000086506	3049	HBQ1	protein_coding	HGNC Symbol	1	hemoglobin subunit theta 1 [Source:HGNC Symbol;Acc:HGNC:4833]		101	88	194	173	157	166
ENSG00000086544	80271	ITPKC	protein_coding	HGNC Symbol	2	inositol-trisphosphate 3-kinase C [Source:HGNC Symbol;Acc:HGNC:14897]		1291	1371	1046	1176	1348	1351
ENSG00000086548	4680	CEACAM6	protein_coding	HGNC Symbol	2	CEA cell adhesion molecule 6 [Source:HGNC Symbol;Acc:HGNC:1818]		1	0	0	0	0	0
ENSG00000086570	2196	FAT2	protein_coding	HGNC Symbol	2	FAT atypical cadherin 2 [Source:HGNC Symbol;Acc:HGNC:3596]		10.51	14.09	9	6.22	6	4.26
ENSG00000086589	55696	RBM22	protein_coding	HGNC Symbol	8	RNA binding motif protein 22 [Source:HGNC Symbol;Acc:HGNC:25503]		1792	2393	1647	1844	1640	1627
ENSG00000086598	10959	TMED2	protein_coding	HGNC Symbol	5	transmembrane p24 trafficking protein 2 [Source:HGNC Symbol;Acc:HGNC:16996]		7335.58	8294.4	6105.96	6880.63	6732.9	7414.8
ENSG00000086619	56605	ERO1B	protein_coding	HGNC Symbol	3	endoplasmic reticulum oxidoreductase 1 beta [Source:HGNC Symbol;Acc:HGNC:14355]		999	1090	798	900	1071	1131
ENSG00000086666	54469	ZFAND6	protein_coding	HGNC Symbol	24	zinc finger AN1-type containing 6 [Source:HGNC Symbol;Acc:HGNC:30164]		1795	2324	1699	1886	1830	1685
ENSG00000086696	3294	HSD17B2	protein_coding	HGNC Symbol	6	hydroxysteroid 17-beta dehydrogenase 2 [Source:HGNC Symbol;Acc:HGNC:5211]		0	0	0	0	0	0
ENSG00000086712	55787	TXLNG	protein_coding	HGNC Symbol	3	taxilin gamma [Source:HGNC Symbol;Acc:HGNC:18578]		4224.04	6134.73	3611.65	3870.3	4140.74	3739.02
ENSG00000086717	5475	PPEF1	protein_coding	HGNC Symbol	9	protein phosphatase with EF-hand domain 1 [Source:HGNC Symbol;Acc:HGNC:9243]		17	18	11	12	10	18
ENSG00000086730	7462	LAT2	protein_coding	HGNC Symbol	11	linker for activation of T cells family member 2 [Source:HGNC Symbol;Acc:HGNC:12749]		7	25	21	29	17	10
ENSG00000086758	10075	HUWE1	protein_coding	HGNC Symbol	15	HECT, UBA and WWE domain containing E3 ubiquitin protein ligase 1 [Source:HGNC Symbol;Acc:HGNC:30892]		19579	22322	23381	26631	22967	13645
ENSG00000086827	9183	ZW10	protein_coding	HGNC Symbol	3	zw10 kinetochore protein [Source:HGNC Symbol;Acc:HGNC:13194]		700	977	506	543	597	502
ENSG00000086848	79796	ALG9	protein_coding	HGNC Symbol	17	ALG9 alpha-1,2-mannosyltransferase [Source:HGNC Symbol;Acc:HGNC:15672]		856	950	776	833	921	899
ENSG00000086967	4606	MYBPC2	protein_coding	HGNC Symbol	2	myosin binding protein C2 [Source:HGNC Symbol;Acc:HGNC:7550]		39	40	21	31	39	29
ENSG00000086991	50507	NOX4	protein_coding	HGNC Symbol	15	NADPH oxidase 4 [Source:HGNC Symbol;Acc:HGNC:7891]		2	1	0	7	7	2
ENSG00000087008	8310	ACOX3	protein_coding	HGNC Symbol	8	acyl-CoA oxidase 3, pristanoyl [Source:HGNC Symbol;Acc:HGNC:121]		212	180	152	192	209	167
ENSG00000087053	8898	MTMR2	protein_coding	HGNC Symbol	60	myotubularin related protein 2 [Source:HGNC Symbol;Acc:HGNC:7450]		1442.11	1938.03	1546.3	1700.35	1334.37	1170.72
ENSG00000087074	23645	PPP1R15A	protein_coding	HGNC Symbol	2	protein phosphatase 1 regulatory subunit 15A [Source:HGNC Symbol;Acc:HGNC:14375]		2271	2875	1763	2041	2238	2133
ENSG00000087076	51171	HSD17B14	protein_coding	HGNC Symbol	4	hydroxysteroid 17-beta dehydrogenase 14 [Source:HGNC Symbol;Acc:HGNC:23238]		22	30	17	38	47	42
ENSG00000087077	7205	TRIP6	protein_coding	HGNC Symbol	9	thyroid hormone receptor interactor 6 [Source:HGNC Symbol;Acc:HGNC:12311]		2410	2344	2188	2497	2121	2291
ENSG00000087085	43	ACHE	protein_coding	HGNC Symbol	14	acetylcholinesterase (Cartwright blood group) [Source:HGNC Symbol;Acc:HGNC:108]		239	248	101	89	71	80
ENSG00000087086	2512	FTL	protein_coding	HGNC Symbol	1	ferritin light chain [Source:HGNC Symbol;Acc:HGNC:3999]		14265.9	15258.9	12940.9	13836.9	12530	13141
ENSG00000087087	51593	SRRT	protein_coding	HGNC Symbol	19	serrate, RNA effector molecule [Source:HGNC Symbol;Acc:HGNC:24101]		5636	7980	4861	5282	5443	5275
ENSG00000087088	581	BAX	protein_coding	HGNC Symbol	13	BCL2 associated X, apoptosis regulator [Source:HGNC Symbol;Acc:HGNC:959]		3341	3593	1995	2176	2801	2833
ENSG00000087095	51701	NLK	protein_coding	HGNC Symbol	6	nemo like kinase [Source:HGNC Symbol;Acc:HGNC:29858]		944	1221	634	720	931	828
ENSG00000087111	94005	PIGS	protein_coding	HGNC Symbol	15	phosphatidylinositol glycan anchor biosynthesis class S [Source:HGNC Symbol;Acc:HGNC:14937]		5903	5904	4835	5053	5434	5775
ENSG00000087116	9509	ADAMTS2	protein_coding	HGNC Symbol	5	ADAM metallopeptidase with thrombospondin type 1 motif 2 [Source:HGNC Symbol;Acc:HGNC:218]		864	728	818	888	946	1019
ENSG00000087128	28983	TMPRSS11E	protein_coding	HGNC Symbol	2	transmembrane serine protease 11E [Source:HGNC Symbol;Acc:HGNC:24465]		0	0	0	0	0	0
ENSG00000087152	56970	ATXN7L3	protein_coding	HGNC Symbol	12	ataxin 7 like 3 [Source:HGNC Symbol;Acc:HGNC:25416]		3064.34	2930.8	2537.29	2665.13	2837.99	2878.25
ENSG00000087157	9489	PGS1	protein_coding	HGNC Symbol	15	phosphatidylglycerophosphate synthase 1 [Source:HGNC Symbol;Acc:HGNC:30029]		1336	1390.93	1100	1270	1311	1388
ENSG00000087191	5705	PSMC5	protein_coding	HGNC Symbol	21	proteasome 26S subunit, ATPase 5 [Source:HGNC Symbol;Acc:HGNC:9552]		5652.1	7427.52	5314.49	5775.54	4591.12	4142.08
ENSG00000087206	51720	UIMC1	protein_coding	HGNC Symbol	14	ubiquitin interaction motif containing 1 [Source:HGNC Symbol;Acc:HGNC:30298]		922	1172	976	1090	842	852
ENSG00000087237	1071	CETP	protein_coding	HGNC Symbol	5	cholesteryl ester transfer protein [Source:HGNC Symbol;Acc:HGNC:1869]		2	7	1	4	2	4
ENSG00000087245	4313	MMP2	protein_coding	HGNC Symbol	8	matrix metallopeptidase 2 [Source:HGNC Symbol;Acc:HGNC:7166]		786.93	724.85	268.86	346	512	515.95
ENSG00000087250	4504	MT3	protein_coding	HGNC Symbol	6	metallothionein 3 [Source:HGNC Symbol;Acc:HGNC:7408]		3	1	3	1	0	1
ENSG00000087253	54947	LPCAT2	protein_coding	HGNC Symbol	8	lysophosphatidylcholine acyltransferase 2 [Source:HGNC Symbol;Acc:HGNC:26032]		627	778	389	503	549	541
ENSG00000087258	2775	GNAO1	protein_coding	HGNC Symbol	27	G protein subunit alpha o1 [Source:HGNC Symbol;Acc:HGNC:4389]		363	376	271	341	233	161
ENSG00000087263	55239	OGFOD1	protein_coding	HGNC Symbol	11	2-oxoglutarate and iron dependent oxygenase domain containing 1 [Source:HGNC Symbol;Acc:HGNC:25585]		2452.86	3099.97	1853.93	2007.94	2085.91	2305.97
ENSG00000087266	6452	SH3BP2	protein_coding	HGNC Symbol	28	SH3 domain binding protein 2 [Source:HGNC Symbol;Acc:HGNC:10825]		1253	1346	1313	1323	1468	1223
ENSG00000087269	8602	NOP14	protein_coding	HGNC Symbol	5	NOP14 nucleolar protein [Source:HGNC Symbol;Acc:HGNC:16821]		2822.44	3761.72	3017.03	3200.74	2646.24	2399.83
ENSG00000087274	118	ADD1	protein_coding	HGNC Symbol	29	adducin 1 [Source:HGNC Symbol;Acc:HGNC:243]		4861	5910	4131	4385.99	4374	3918
ENSG00000087299	79944	L2HGDH	protein_coding	HGNC Symbol	7	L-2-hydroxyglutarate dehydrogenase [Source:HGNC Symbol;Acc:HGNC:20499]		1072	1103	1017	1203	1045	1021
ENSG00000087301	57544	TXNDC16	protein_coding	HGNC Symbol	4	thioredoxin domain containing 16 [Source:HGNC Symbol;Acc:HGNC:19965]		1197	1486	987	1165	1066	1118
ENSG00000087302	51637	RTRAF	protein_coding	HGNC Symbol	7	RNA transcription, translation and transport factor [Source:HGNC Symbol;Acc:HGNC:23169]		4548.99	6428.35	4754.93	5089.12	4392.26	4184.5
ENSG00000087303	22795	NID2	protein_coding	HGNC Symbol	8	nidogen 2 [Source:HGNC Symbol;Acc:HGNC:13389]		1828.01	1908.65	1694.07	1808.88	2357.74	2090.5
ENSG00000087338	64395	GMCL1	protein_coding	HGNC Symbol	4	germ cell-less 1, spermatogenesis associated [Source:HGNC Symbol;Acc:HGNC:23843]		1393	1584	1391	1514	1110	1092
ENSG00000087365	10992	SF3B2	protein_coding	HGNC Symbol	16	splicing factor 3b subunit 2 [Source:HGNC Symbol;Acc:HGNC:10769]		11644	14565.6	11981	12960	9556.91	9611
ENSG00000087448	57542	KLHL42	protein_coding	HGNC Symbol	5	kelch like family member 42 [Source:HGNC Symbol;Acc:HGNC:29252]		1763	1947.65	1371	1572	1674	1536
ENSG00000087460	2778	GNAS	protein_coding	HGNC Symbol	61	GNAS complex locus [Source:HGNC Symbol;Acc:HGNC:4392]		45469	51700.8	28184.6	30915.5	40659	38513.6
ENSG00000087470	10059	DNM1L	protein_coding	HGNC Symbol	30	dynamin 1 like [Source:HGNC Symbol;Acc:HGNC:2973]		4339	5875	4142.6	4433.61	4032	3591
ENSG00000087494	5744	PTHLH	protein_coding	HGNC Symbol	9	parathyroid hormone like hormone [Source:HGNC Symbol;Acc:HGNC:9607]		59.97	93	62	71	67	57
ENSG00000087495	116154	PHACTR3	protein_coding	HGNC Symbol	9	phosphatase and actin regulator 3 [Source:HGNC Symbol;Acc:HGNC:15833]		51	68	60	57	58	58
ENSG00000087502	51290	ERGIC2	protein_coding	HGNC Symbol	12	ERGIC and golgi 2 [Source:HGNC Symbol;Acc:HGNC:30208]		1199.57	1661.53	1077.63	1369.05	1068	1265
ENSG00000087510	7022	TFAP2C	protein_coding	HGNC Symbol	2	transcription factor AP-2 gamma [Source:HGNC Symbol;Acc:HGNC:11744]		503	549	247	313	430	398
ENSG00000087586	6790	AURKA	protein_coding	HGNC Symbol	13	aurora kinase A [Source:HGNC Symbol;Acc:HGNC:11393]		2209	2734.98	1708.95	1971.92	1615.99	1707.95
ENSG00000087589	57091	CASS4	protein_coding	HGNC Symbol	3	Cas scaffold protein family member 4 [Source:HGNC Symbol;Acc:HGNC:15878]		8	27	10	15	2	4
ENSG00000087842	8544	PIR	protein_coding	HGNC Symbol	6	pirin [Source:HGNC Symbol;Acc:HGNC:30048]		405	375	184	199	307	261
ENSG00000087884	28971	AAMDC	protein_coding	HGNC Symbol	12	adipogenesis associated Mth938 domain containing [Source:HGNC Symbol;Acc:HGNC:30205]		341.54	319	304.51	348.46	323	293.77
ENSG00000087903	5990	RFX2	protein_coding	HGNC Symbol	24	regulatory factor X2 [Source:HGNC Symbol;Acc:HGNC:9983]		292	323	341	374	294	257
ENSG00000087995	339175	METTL2A	protein_coding	HGNC Symbol	4	methyltransferase like 2A [Source:HGNC Symbol;Acc:HGNC:25755]		1447.15	1819.52	1448.32	1512.5	1655.65	1673.15
ENSG00000088002	6820	SULT2B1	protein_coding	HGNC Symbol	4	sulfotransferase family 2B member 1 [Source:HGNC Symbol;Acc:HGNC:11459]		41.94	45	33	30	47	63
ENSG00000088035	29929	ALG6	protein_coding	HGNC Symbol	12	ALG6 alpha-1,3-glucosyltransferase [Source:HGNC Symbol;Acc:HGNC:23157]		552	592	438	524	562	521
ENSG00000088038	4849	CNOT3	protein_coding	HGNC Symbol	15	CCR4-NOT transcription complex subunit 3 [Source:HGNC Symbol;Acc:HGNC:7879]		6505.43	8323.61	6452.35	6545.81	5865.77	4916.04
ENSG00000088053	51206	GP6	protein_coding	HGNC Symbol	5	glycoprotein VI platelet [Source:HGNC Symbol;Acc:HGNC:14388]		4	5	10	11	5	4
ENSG00000088179	5775	PTPN4	protein_coding	HGNC Symbol	12	protein tyrosine phosphatase non-receptor type 4 [Source:HGNC Symbol;Acc:HGNC:9656]		613	734	619	737	680	527
ENSG00000088205	8886	DDX18	protein_coding	HGNC Symbol	6	DEAD-box helicase 18 [Source:HGNC Symbol;Acc:HGNC:2741]		3946	4834	3999	4340	3276	3253
ENSG00000088247	8570	KHSRP	protein_coding	HGNC Symbol	13	KH-type splicing regulatory protein [Source:HGNC Symbol;Acc:HGNC:6316]		21501	23954	20476	22498	19123	17357
ENSG00000088256	2767	GNA11	protein_coding	HGNC Symbol	7	G protein subunit alpha 11 [Source:HGNC Symbol;Acc:HGNC:4379]		6357.32	6640	4289	4520.68	4585.78	4457.8
ENSG00000088280	55616	ASAP3	protein_coding	HGNC Symbol	12	ArfGAP with SH3 domain, ankyrin repeat and PH domain 3 [Source:HGNC Symbol;Acc:HGNC:14987]		838	958	603	600	813	848
ENSG00000088298	55741	EDEM2	protein_coding	HGNC Symbol	2	ER degradation enhancing alpha-mannosidase like protein 2 [Source:HGNC Symbol;Acc:HGNC:15877]		551	563	333	320	541	584
ENSG00000088298	111089941	EDEM2	protein_coding	HGNC Symbol	2	ER degradation enhancing alpha-mannosidase like protein 2 [Source:HGNC Symbol;Acc:HGNC:15877]		551	563	333	320	541	584
ENSG00000088305	1789	DNMT3B	protein_coding	HGNC Symbol	6	DNA methyltransferase 3 beta [Source:HGNC Symbol;Acc:HGNC:2979]		980	1039	796	888	915	819
ENSG00000088320	28954	REM1	protein_coding	HGNC Symbol	1	RRAD and GEM like GTPase 1 [Source:HGNC Symbol;Acc:HGNC:15922]		4	0	0	0	2	0
ENSG00000088325	22974	TPX2	protein_coding	HGNC Symbol	2	TPX2 microtubule nucleation factor [Source:HGNC Symbol;Acc:HGNC:1249]		6613	8683	4658	5261	5755	5315
ENSG00000088340	NA	FER1L4	transcribed_unitary_pseudogene	HGNC Symbol	18	fer-1 like family member 4 (pseudogene) [Source:HGNC Symbol;Acc:HGNC:15801]		47	57	69	58	45	56
ENSG00000088356	81572	PDRG1	protein_coding	HGNC Symbol	1	p53 and DNA damage regulated 1 [Source:HGNC Symbol;Acc:HGNC:16119]		737.99	633.99	551.99	566	766	737
ENSG00000088367	2036	EPB41L1	protein_coding	HGNC Symbol	19	erythrocyte membrane protein band 4.1 like 1 [Source:HGNC Symbol;Acc:HGNC:3378]		2376	2820	1469	1562	2111	1884
ENSG00000088386	6564	SLC15A1	protein_coding	HGNC Symbol	2	solute carrier family 15 member 1 [Source:HGNC Symbol;Acc:HGNC:10920]		113	141	65	63	73	96
ENSG00000088387	23348	DOCK9	protein_coding	HGNC Symbol	19	dedicator of cytokinesis 9 [Source:HGNC Symbol;Acc:HGNC:14132]		1012	1212	1005	1085	1038	846
ENSG00000088448	55608	ANKRD10	protein_coding	HGNC Symbol	11	ankyrin repeat domain 10 [Source:HGNC Symbol;Acc:HGNC:20265]		643	590	781	858	651	699
ENSG00000088451	23483	TGDS	protein_coding	HGNC Symbol	3	TDP-glucose 4,6-dehydratase [Source:HGNC Symbol;Acc:HGNC:20324]		193	232	195	202	233	233
ENSG00000088538	1795	DOCK3	protein_coding	HGNC Symbol	1	dedicator of cytokinesis 3 [Source:HGNC Symbol;Acc:HGNC:2989]		631	728	713	794	844	736
ENSG00000088543	51161	C3orf18	protein_coding	HGNC Symbol	11	chromosome 3 open reading frame 18 [Source:HGNC Symbol;Acc:HGNC:24837]		21	16	21	24	19	33
ENSG00000088682	57017	COQ9	protein_coding	HGNC Symbol	16	coenzyme Q9 [Source:HGNC Symbol;Acc:HGNC:25302]		2001.96	2267	1631	1834.99	2089	2242
ENSG00000088726	55287	TMEM40	protein_coding	HGNC Symbol	8	transmembrane protein 40 [Source:HGNC Symbol;Acc:HGNC:25620]		20	22	6	12	11	14
ENSG00000088727	64147	KIF9	protein_coding	HGNC Symbol	13	kinesin family member 9 [Source:HGNC Symbol;Acc:HGNC:16666]		139.76	187.95	100.49	123.33	116.08	130.82
ENSG00000088756	79822	ARHGAP28	protein_coding	HGNC Symbol	15	Rho GTPase activating protein 28 [Source:HGNC Symbol;Acc:HGNC:25509]		728.61	842.63	702.76	811.26	673.4	575.45
ENSG00000088766	54675	CRLS1	protein_coding	HGNC Symbol	7	cardiolipin synthase 1 [Source:HGNC Symbol;Acc:HGNC:16148]		1039	1035.68	666	724	934	882
ENSG00000088782	140850	DEFB127	protein_coding	HGNC Symbol	1	defensin beta 127 [Source:HGNC Symbol;Acc:HGNC:16206]		0	0	0	0	0	0
ENSG00000088808	23368	PPP1R13B	protein_coding	HGNC Symbol	18	protein phosphatase 1 regulatory subunit 13B [Source:HGNC Symbol;Acc:HGNC:14950]		1014.84	1436.88	1051.62	1072.06	1050.46	928.28
ENSG00000088812	8455	ATRN	protein_coding	HGNC Symbol	2	attractin [Source:HGNC Symbol;Acc:HGNC:885]		3558	3918	2717	2941	3457	2966
ENSG00000088826	54498	SMOX	protein_coding	HGNC Symbol	12	spermine oxidase [Source:HGNC Symbol;Acc:HGNC:15862]		693	703	443	492	574	457
ENSG00000088827	6614	SIGLEC1	protein_coding	HGNC Symbol	2	sialic acid binding Ig like lectin 1 [Source:HGNC Symbol;Acc:HGNC:11127]		0	2	6	1	4	2
ENSG00000088832	2280	FKBP1A	protein_coding	HGNC Symbol	11	FKBP prolyl isomerase 1A [Source:HGNC Symbol;Acc:HGNC:3711]		7590.52	8436.64	5625.39	6057.64	6487.38	6169.54
ENSG00000088833	55968	NSFL1C	protein_coding	HGNC Symbol	13	NSFL1 cofactor [Source:HGNC Symbol;Acc:HGNC:15912]		3461	4512	2376	2356	3046	2898
ENSG00000088836	83959	SLC4A11	protein_coding	HGNC Symbol	12	solute carrier family 4 member 11 [Source:HGNC Symbol;Acc:HGNC:16438]		511	655	399	437	430	392
ENSG00000088854	25943	C20orf194	protein_coding	HGNC Symbol	2	chromosome 20 open reading frame 194 [Source:HGNC Symbol;Acc:HGNC:17721]		585	679	436	508	636	626
ENSG00000088876	79175	ZNF343	protein_coding	HGNC Symbol	9	zinc finger protein 343 [Source:HGNC Symbol;Acc:HGNC:16017]		780.58	1081.92	641.35	624.15	689.84	595.5
ENSG00000088881	57593	EBF4	protein_coding	HGNC Symbol	7	EBF family member 4 [Source:HGNC Symbol;Acc:HGNC:29278]		1739	1694	1061	1118	2319	2457
ENSG00000088882	56265	CPXM1	protein_coding	HGNC Symbol	1	carboxypeptidase X, M14 family member 1 [Source:HGNC Symbol;Acc:HGNC:15771]		850	926	220	233	576	567
ENSG00000088888	57506	MAVS	protein_coding	HGNC Symbol	2	mitochondrial antiviral signaling protein [Source:HGNC Symbol;Acc:HGNC:29233]		5842	6497	4424	4779.36	6678	5627
ENSG00000088899	9762	LZTS3	protein_coding	HGNC Symbol	4	leucine zipper tumor suppressor family member 3 [Source:HGNC Symbol;Acc:HGNC:30139]		1086	1152	1061	1000	906	962
ENSG00000088926	2160	F11	protein_coding	HGNC Symbol	7	coagulation factor XI [Source:HGNC Symbol;Acc:HGNC:3529]		0	0	0	0	0	2
ENSG00000088930	22803	XRN2	protein_coding	HGNC Symbol	1	5prime-3prime exoribonuclease 2 [Source:HGNC Symbol;Acc:HGNC:12836]		5291.03	6295.85	3610.5	3878.32	4292.09	4461.3
ENSG00000088970	55857	KIZ	protein_coding	HGNC Symbol	15	kizuna centrosomal protein [Source:HGNC Symbol;Acc:HGNC:15865]		591	791	465	492	687	698
ENSG00000088986	8655	DYNLL1	protein_coding	HGNC Symbol	11	dynein light chain LC8-type 1 [Source:HGNC Symbol;Acc:HGNC:15476]		5210	6202	3789	4107	4555	4689
ENSG00000088992	54997	TESC	protein_coding	HGNC Symbol	8	tescalcin [Source:HGNC Symbol;Acc:HGNC:26065]		95	104	151	162	120	121
ENSG00000089006	27131	SNX5	protein_coding	HGNC Symbol	19	sorting nexin 5 [Source:HGNC Symbol;Acc:HGNC:14969]		2083.99	2717.97	2064	2274.99	2366.99	2174.93
ENSG00000089009	6128	RPL6	protein_coding	HGNC Symbol	13	ribosomal protein L6 [Source:HGNC Symbol;Acc:HGNC:10362]		29552.6	35802.1	37156.9	40749.5	33053.7	29310.2
ENSG00000089012	55423	SIRPG	protein_coding	HGNC Symbol	7	signal regulatory protein gamma [Source:HGNC Symbol;Acc:HGNC:15757]		0	0	0	0	0	0
ENSG00000089022	8550	MAPKAPK5	protein_coding	HGNC Symbol	10	MAPK activated protein kinase 5 [Source:HGNC Symbol;Acc:HGNC:6889]		1638.09	2036.87	1503.61	1698.05	1516.81	1630.32
ENSG00000089041	5027	P2RX7	protein_coding	HGNC Symbol	13	purinergic receptor P2X 7 [Source:HGNC Symbol;Acc:HGNC:8537]		25	31	21.68	19	36	57
ENSG00000089048	51575	ESF1	protein_coding	HGNC Symbol	2	ESF1 nucleolar pre-rRNA processing protein homolog [Source:HGNC Symbol;Acc:HGNC:15898]		1438	2265	1045	1106	1234	1017
ENSG00000089050	10741	RBBP9	protein_coding	HGNC Symbol	3	RB binding protein 9, serine hydrolase [Source:HGNC Symbol;Acc:HGNC:9892]		1355	1655	746	881	1286	1214
ENSG00000089053	51433	ANAPC5	protein_coding	HGNC Symbol	22	anaphase promoting complex subunit 5 [Source:HGNC Symbol;Acc:HGNC:15713]		4740.37	5055.58	5012	5555	4839.67	4849.57
ENSG00000089057	9962	SLC23A2	protein_coding	HGNC Symbol	5	solute carrier family 23 member 2 [Source:HGNC Symbol;Acc:HGNC:10973]		2761	3210	1955	2081	2771	2120
ENSG00000089060	80024	SLC8B1	protein_coding	HGNC Symbol	16	solute carrier family 8 member B1 [Source:HGNC Symbol;Acc:HGNC:26175]		291	368	283	316	349	335
ENSG00000089063	29058	TMEM230	protein_coding	HGNC Symbol	11	transmembrane protein 230 [Source:HGNC Symbol;Acc:HGNC:15876]		4062	4746	2702	3133	3935	4090
ENSG00000089091	55184	DZANK1	protein_coding	HGNC Symbol	11	double zinc ribbon and ankyrin repeat domains 1 [Source:HGNC Symbol;Acc:HGNC:15858]		93	135	65	68	125	122
ENSG00000089094	84678	KDM2B	protein_coding	HGNC Symbol	19	lysine demethylase 2B [Source:HGNC Symbol;Acc:HGNC:13610]		3402.03	3615.29	3456.34	3798.16	3287.37	2990.26
ENSG00000089101	26074	CFAP61	protein_coding	HGNC Symbol	24	cilia and flagella associated protein 61 [Source:HGNC Symbol;Acc:HGNC:15872]		13	7	7	5	3	11
ENSG00000089116	64211	LHX5	protein_coding	HGNC Symbol	2	LIM homeobox 5 [Source:HGNC Symbol;Acc:HGNC:14216]		5	6	0	2	3	2
ENSG00000089123	55617	TASP1	protein_coding	HGNC Symbol	7	taspase 1 [Source:HGNC Symbol;Acc:HGNC:15859]		238	306	153	171	205	227
ENSG00000089127	4938	OAS1	protein_coding	HGNC Symbol	12	2prime-5prime-oligoadenylate synthetase 1 [Source:HGNC Symbol;Acc:HGNC:8086]		2815	3389	545	647	1268	5498
ENSG00000089154	10985	GCN1	protein_coding	HGNC Symbol	9	GCN1 activator of EIF2AK4 [Source:HGNC Symbol;Acc:HGNC:4199]		13327	13439	16508	17712	12411	10945
ENSG00000089157	6175	RPLP0	protein_coding	HGNC Symbol	27	ribosomal protein lateral stalk subunit P0 [Source:HGNC Symbol;Acc:HGNC:10371]		41403.8	41484.1	57663.2	63404.5	60170.9	63304.7
ENSG00000089159	5829	PXN	protein_coding	HGNC Symbol	22	paxillin [Source:HGNC Symbol;Acc:HGNC:9718]		1750.94	1929.26	1887.12	2048.83	1794.83	1555.25
ENSG00000089163	23409	SIRT4	protein_coding	HGNC Symbol	3	sirtuin 4 [Source:HGNC Symbol;Acc:HGNC:14932]		37	26	29	56	32	55
ENSG00000089169	22895	RPH3A	protein_coding	HGNC Symbol	27	rabphilin 3A [Source:HGNC Symbol;Acc:HGNC:17056]		1	1	2	1	2	4
ENSG00000089177	55614	KIF16B	protein_coding	HGNC Symbol	6	kinesin family member 16B [Source:HGNC Symbol;Acc:HGNC:15869]		971	1170	625	700	886	788
ENSG00000089195	51605	TRMT6	protein_coding	HGNC Symbol	5	tRNA methyltransferase 6 [Source:HGNC Symbol;Acc:HGNC:20900]		1162	1628	621	733	837	752
ENSG00000089199	1114	CHGB	protein_coding	HGNC Symbol	3	chromogranin B [Source:HGNC Symbol;Acc:HGNC:1930]		107	136	51	61	45	48
ENSG00000089220	5037	PEBP1	protein_coding	HGNC Symbol	2	phosphatidylethanolamine binding protein 1 [Source:HGNC Symbol;Acc:HGNC:8630]		9317	9844	9549	10501	7687	7386
ENSG00000089225	6910	TBX5	protein_coding	HGNC Symbol	5	T-box transcription factor 5 [Source:HGNC Symbol;Acc:HGNC:11604]		10	14	0	0	10	9
ENSG00000089234	8315	BRAP	protein_coding	HGNC Symbol	3	BRCA1 associated protein [Source:HGNC Symbol;Acc:HGNC:1099]		1140	1392	976	1025	1011	906
ENSG00000089248	10961	ERP29	protein_coding	HGNC Symbol	5	endoplasmic reticulum protein 29 [Source:HGNC Symbol;Acc:HGNC:13799]		3088.99	4003	2809.59	3088.34	3418	3133
ENSG00000089250	4842	NOS1	protein_coding	HGNC Symbol	6	nitric oxide synthase 1 [Source:HGNC Symbol;Acc:HGNC:7872]		16	21	5	5	4	6
ENSG00000089280	2521	FUS	protein_coding	HGNC Symbol	13	FUS RNA binding protein [Source:HGNC Symbol;Acc:HGNC:4010]		11421	15257	9862.2	10266.7	11470.7	10085.8
ENSG00000089289	3476	IGBP1	protein_coding	HGNC Symbol	2	immunoglobulin binding protein 1 [Source:HGNC Symbol;Acc:HGNC:5461]		1602	1820	1515	1590	1964	2043
ENSG00000089327	53827	FXYD5	protein_coding	HGNC Symbol	13	FXYD domain containing ion transport regulator 5 [Source:HGNC Symbol;Acc:HGNC:4029]		4450	5757	4254	4534	4644	5634
ENSG00000089335	55900	ZNF302	protein_coding	HGNC Symbol	15	zinc finger protein 302 [Source:HGNC Symbol;Acc:HGNC:13848]		1712.15	2288.27	1320.39	1485.53	1813.92	1598.66
ENSG00000089351	57655	GRAMD1A	protein_coding	HGNC Symbol	14	GRAM domain containing 1A [Source:HGNC Symbol;Acc:HGNC:29305]		11476	11444	13564	15078	12536	12221
ENSG00000089356	5349	FXYD3	protein_coding	HGNC Symbol	14	FXYD domain containing ion transport regulator 3 [Source:HGNC Symbol;Acc:HGNC:4027]		0	4	0	0	0	0
ENSG00000089472	9843	HEPH	protein_coding	HGNC Symbol	9	hephaestin [Source:HGNC Symbol;Acc:HGNC:4866]		0	0	1	0	0	0
ENSG00000089486	29965	CDIP1	protein_coding	HGNC Symbol	14	cell death inducing p53 target 1 [Source:HGNC Symbol;Acc:HGNC:13234]		1546	1423	1149	1211	1459	1337
ENSG00000089505	113540	CMTM1	protein_coding	HGNC Symbol	20	CKLF like MARVEL transmembrane domain containing 1 [Source:HGNC Symbol;Acc:HGNC:19172]		147	171	63.83	106	101	136.99
ENSG00000089558	23415	KCNH4	protein_coding	HGNC Symbol	2	potassium voltage-gated channel subfamily H member 4 [Source:HGNC Symbol;Acc:HGNC:6253]		11	20	31	38	23	12
ENSG00000089597	23193	GANAB	protein_coding	HGNC Symbol	17	glucosidase II alpha subunit [Source:HGNC Symbol;Acc:HGNC:4138]		15464	14783	11129	12366	12760	13170
ENSG00000089639	51291	GMIP	protein_coding	HGNC Symbol	8	GEM interacting protein [Source:HGNC Symbol;Acc:HGNC:24852]		572	694	504	510	466	491
ENSG00000089682	55285	RBM41	protein_coding	HGNC Symbol	8	RNA binding motif protein 41 [Source:HGNC Symbol;Acc:HGNC:25617]		670	896	601	635	528	562
ENSG00000089685	332	BIRC5	protein_coding	HGNC Symbol	11	baculoviral IAP repeat containing 5 [Source:HGNC Symbol;Acc:HGNC:593]		5599	5744	4763	5240	6158	6172
ENSG00000089692	3902	LAG3	protein_coding	HGNC Symbol	4	lymphocyte activating 3 [Source:HGNC Symbol;Acc:HGNC:6476]		16	30	29	46	21	16
ENSG00000089693	8079	MLF2	protein_coding	HGNC Symbol	11	myeloid leukemia factor 2 [Source:HGNC Symbol;Acc:HGNC:7126]		8787	9596	6921	7761	7647	7846
ENSG00000089723	78990	OTUB2	protein_coding	HGNC Symbol	2	OTU deubiquitinase, ubiquitin aldehyde binding 2 [Source:HGNC Symbol;Acc:HGNC:20351]		306.9	329.72	368.54	388.41	440.58	441.85
ENSG00000089737	57062	DDX24	protein_coding	HGNC Symbol	11	DEAD-box helicase 24 [Source:HGNC Symbol;Acc:HGNC:13266]		8743.1	11186.3	7929.46	8732.59	6636.42	7059.15
ENSG00000089775	7597	ZBTB25	protein_coding	HGNC Symbol	4	zinc finger and BTB domain containing 25 [Source:HGNC Symbol;Acc:HGNC:13112]		442.12	510.23	453.67	516.3	444.15	478.42
ENSG00000089818	25977	NECAP1	protein_coding	HGNC Symbol	27	NECAP endocytosis associated 1 [Source:HGNC Symbol;Acc:HGNC:24539]		702.85	933.41	835.79	823.78	767.46	783.94
ENSG00000089820	393	ARHGAP4	protein_coding	HGNC Symbol	24	Rho GTPase activating protein 4 [Source:HGNC Symbol;Acc:HGNC:674]		114	115	99	115.34	161	156
ENSG00000089847	170961	ANKRD24	protein_coding	HGNC Symbol	6	ankyrin repeat domain 24 [Source:HGNC Symbol;Acc:HGNC:29424]		62	78	79	66	84	71
ENSG00000089876	55760	DHX32	protein_coding	HGNC Symbol	3	DEAH-box helicase 32 (putative) [Source:HGNC Symbol;Acc:HGNC:16717]		1765.66	1701.45	1501.93	1706.5	1481.91	1504.38
ENSG00000089902	23186	RCOR1	protein_coding	HGNC Symbol	4	REST corepressor 1 [Source:HGNC Symbol;Acc:HGNC:17441]		1461	1694	1453	1585	1456	1255
ENSG00000089916	55668	GPATCH2L	protein_coding	HGNC Symbol	14	G-patch domain containing 2 like [Source:HGNC Symbol;Acc:HGNC:20210]		1249	1514.22	1658.29	1837	1702	1531
ENSG00000090006	8425	LTBP4	protein_coding	HGNC Symbol	39	latent transforming growth factor beta binding protein 4 [Source:HGNC Symbol;Acc:HGNC:6717]		2577	2198	3701	3855	3239	3942
ENSG00000090013	645	BLVRB	protein_coding	HGNC Symbol	6	biliverdin reductase B [Source:HGNC Symbol;Acc:HGNC:1063]		1582	1375	1164	1346	1569	1553
ENSG00000090020	6548	SLC9A1	protein_coding	HGNC Symbol	6	solute carrier family 9 member A1 [Source:HGNC Symbol;Acc:HGNC:11071]		1570	1641	1310	1416	1243	1022
ENSG00000090054	10558	SPTLC1	protein_coding	HGNC Symbol	12	serine palmitoyltransferase long chain base subunit 1 [Source:HGNC Symbol;Acc:HGNC:11277]		1225.09	1439.36	937.48	1069.49	1056.79	1049.99
ENSG00000090060	10914	PAPOLA	protein_coding	HGNC Symbol	26	poly(A) polymerase alpha [Source:HGNC Symbol;Acc:HGNC:14981]		7344	9256	7499	8393	6520	5946
ENSG00000090061	8812	CCNK	protein_coding	HGNC Symbol	9	cyclin K [Source:HGNC Symbol;Acc:HGNC:1596]		2989.4	4274.59	2690.09	2896.57	2794.24	2658.59
ENSG00000090097	57060	PCBP4	protein_coding	HGNC Symbol	18	poly(rC) binding protein 4 [Source:HGNC Symbol;Acc:HGNC:8652]		581	562	440	557	536	504
ENSG00000090104	5996	RGS1	protein_coding	HGNC Symbol	6	regulator of G protein signaling 1 [Source:HGNC Symbol;Acc:HGNC:9991]		0	0	0	0	0	0
ENSG00000090238	83719	YPEL3	protein_coding	HGNC Symbol	12	yippee like 3 [Source:HGNC Symbol;Acc:HGNC:18327]		902	970	693.54	683	897	916
ENSG00000090263	51650	MRPS33	protein_coding	HGNC Symbol	9	mitochondrial ribosomal protein S33 [Source:HGNC Symbol;Acc:HGNC:16634]		586	636	563	630	700	758
ENSG00000090266	4708	NDUFB2	protein_coding	HGNC Symbol	15	NADH:ubiquinone oxidoreductase subunit B2 [Source:HGNC Symbol;Acc:HGNC:7697]		1316.27	1094.68	1153.48	1389.49	1035.55	1107.65
ENSG00000090273	10726	NUDC	protein_coding	HGNC Symbol	4	nuclear distribution C, dynein complex regulator [Source:HGNC Symbol;Acc:HGNC:8045]		10208	13586.9	9802.91	10379	8098	8063.64
ENSG00000090316	10296	MAEA	protein_coding	HGNC Symbol	20	macrophage erythroblast attacher, E3 ubiquitin ligase [Source:HGNC Symbol;Acc:HGNC:13731]		2038	2298	1889	2079	1917	1665
ENSG00000090339	3383	ICAM1	protein_coding	HGNC Symbol	5	intercellular adhesion molecule 1 [Source:HGNC Symbol;Acc:HGNC:5344]		42.9	73.88	23.68	22.48	41.88	51.44
ENSG00000090372	29888	STRN4	protein_coding	HGNC Symbol	24	striatin 4 [Source:HGNC Symbol;Acc:HGNC:15721]		10190	11107.4	9090.42	9765.6	10703.4	10904.7
ENSG00000090376	11213	IRAK3	protein_coding	HGNC Symbol	3	interleukin 1 receptor associated kinase 3 [Source:HGNC Symbol;Acc:HGNC:17020]		85	100	22	15	63	45
ENSG00000090382	4069	LYZ	protein_coding	HGNC Symbol	3	lysozyme [Source:HGNC Symbol;Acc:HGNC:6740]		13	23	13	15	46	16
ENSG00000090402	6476	SI	protein_coding	HGNC Symbol	3	sucrase-isomaltase [Source:HGNC Symbol;Acc:HGNC:10856]		0	0	0	0	0	0
ENSG00000090432	79594	MUL1	protein_coding	HGNC Symbol	1	mitochondrial E3 ubiquitin protein ligase 1 [Source:HGNC Symbol;Acc:HGNC:25762]		1167	1135	765	923	1250	1271
ENSG00000090447	7023	TFAP4	protein_coding	HGNC Symbol	7	transcription factor AP-4 [Source:HGNC Symbol;Acc:HGNC:11745]		1316	1400	1265	1428	1528	1374
ENSG00000090470	10081	PDCD7	protein_coding	HGNC Symbol	3	programmed cell death 7 [Source:HGNC Symbol;Acc:HGNC:8767]		1129	1165	972	1082	1032	1156
ENSG00000090487	51324	SPG21	protein_coding	HGNC Symbol	14	SPG21 abhydrolase domain containing, maspardin [Source:HGNC Symbol;Acc:HGNC:20373]		1263	1079	1061	1245	1115	1183
ENSG00000090512	26998	FETUB	protein_coding	HGNC Symbol	8	fetuin B [Source:HGNC Symbol;Acc:HGNC:3658]		1	0	0	0	0	0
ENSG00000090520	51726	DNAJB11	protein_coding	HGNC Symbol	4	DnaJ heat shock protein family (Hsp40) member B11 [Source:HGNC Symbol;Acc:HGNC:14889]		1887.65	2653.38	1289.57	1464.36	1470.77	1439.05
ENSG00000090530	55214	P3H2	protein_coding	HGNC Symbol	10	prolyl 3-hydroxylase 2 [Source:HGNC Symbol;Acc:HGNC:19317]		428	552	287	350	376	312
ENSG00000090534	7066	THPO	protein_coding	HGNC Symbol	8	thrombopoietin [Source:HGNC Symbol;Acc:HGNC:11795]		45	35	12	10	38	39
ENSG00000090539	8646	CHRD	protein_coding	HGNC Symbol	17	chordin [Source:HGNC Symbol;Acc:HGNC:1949]		536	496	355	345	585	582
ENSG00000090554	2323	FLT3LG	protein_coding	HGNC Symbol	12	fms related receptor tyrosine kinase 3 ligand [Source:HGNC Symbol;Acc:HGNC:3766]		138.22	139	80	98.7	142	207
ENSG00000090565	9727	RAB11FIP3	protein_coding	HGNC Symbol	11	RAB11 family interacting protein 3 [Source:HGNC Symbol;Acc:HGNC:17224]		2689	2888	2227	2459	2945	2736
ENSG00000090581	84572	GNPTG	protein_coding	HGNC Symbol	9	N-acetylglucosamine-1-phosphate transferase subunit gamma [Source:HGNC Symbol;Acc:HGNC:23026]		762.35	750.73	675.47	737.75	858.92	865.87
ENSG00000090612	10795	ZNF268	protein_coding	HGNC Symbol	19	zinc finger protein 268 [Source:HGNC Symbol;Acc:HGNC:13061]		837	1080	597	654	802	732
ENSG00000090615	2802	GOLGA3	protein_coding	HGNC Symbol	8	golgin A3 [Source:HGNC Symbol;Acc:HGNC:4426]		4000	4365	3140	3245	3529	2840
ENSG00000090621	8761	PABPC4	protein_coding	HGNC Symbol	25	poly(A) binding protein cytoplasmic 4 [Source:HGNC Symbol;Acc:HGNC:8557]		7078.87	8485.76	9064.87	10092.8	6877.89	6140.85
ENSG00000090659	30835	CD209	protein_coding	HGNC Symbol	11	CD209 molecule [Source:HGNC Symbol;Acc:HGNC:1641]		0	0	0	0	0	0
ENSG00000090661	79603	CERS4	protein_coding	HGNC Symbol	16	ceramide synthase 4 [Source:HGNC Symbol;Acc:HGNC:23747]		728	702	706	710	1003	884
ENSG00000090674	57192	MCOLN1	protein_coding	HGNC Symbol	10	mucolipin 1 [Source:HGNC Symbol;Acc:HGNC:13356]		670	682	603	675.84	620	511
ENSG00000090686	84196	USP48	protein_coding	HGNC Symbol	15	ubiquitin specific peptidase 48 [Source:HGNC Symbol;Acc:HGNC:18533]		2657	3743	2820	3085	2550	2322
ENSG00000090776	1947	EFNB1	protein_coding	HGNC Symbol	1	ephrin B1 [Source:HGNC Symbol;Acc:HGNC:3226]		2700	2348	2053	2173	2351	2162
ENSG00000090857	55066	PDPR	protein_coding	HGNC Symbol	11	pyruvate dehydrogenase phosphatase regulatory subunit [Source:HGNC Symbol;Acc:HGNC:30264]		2531.46	2865.39	2251.55	2704.56	2887.65	2314.39
ENSG00000090861	16	AARS1	protein_coding	HGNC Symbol	42	alanyl-tRNA synthetase 1 [Source:HGNC Symbol;Acc:HGNC:20]		7403	8120	7273	7878	7952	8192
ENSG00000090863	2734	GLG1	protein_coding	HGNC Symbol	14	golgi glycoprotein 1 [Source:HGNC Symbol;Acc:HGNC:4316]		6771	7396	5431	5988	6958	6480
ENSG00000090889	24137	KIF4A	protein_coding	HGNC Symbol	2	kinesin family member 4A [Source:HGNC Symbol;Acc:HGNC:13339]		2975.96	3780.93	2602.94	2778.95	2754.96	2415.97
ENSG00000090905	27327	TNRC6A	protein_coding	HGNC Symbol	18	trinucleotide repeat containing adaptor 6A [Source:HGNC Symbol;Acc:HGNC:11969]		3451	4377	2941	3174	3051.43	2651
ENSG00000090924	64857	PLEKHG2	protein_coding	HGNC Symbol	16	pleckstrin homology and RhoGEF domain containing G2 [Source:HGNC Symbol;Acc:HGNC:29515]		3960	4635	3417	3607	3664	2864
ENSG00000090932	10683	DLL3	protein_coding	HGNC Symbol	5	delta like canonical Notch ligand 3 [Source:HGNC Symbol;Acc:HGNC:2909]		538	430	479	598	659	647
ENSG00000090971	57106	NAT14	protein_coding	HGNC Symbol	5	N-acetyltransferase 14 (putative) [Source:HGNC Symbol;Acc:HGNC:28918]		1978	1575	1499	1776	1907	1823
ENSG00000090975	57605	PITPNM2	protein_coding	HGNC Symbol	9	phosphatidylinositol transfer protein membrane associated 2 [Source:HGNC Symbol;Acc:HGNC:21044]		591	690	638	674	735	633
ENSG00000090989	55763	EXOC1	protein_coding	HGNC Symbol	8	exocyst complex component 1 [Source:HGNC Symbol;Acc:HGNC:30380]		732.73	963.48	670.84	638.78	765.5	660.73
ENSG00000091009	54439	RBM27	protein_coding	HGNC Symbol	2	RNA binding motif protein 27 [Source:HGNC Symbol;Acc:HGNC:29243]		1583.66	1902.54	1624.31	1861.87	1488.5	1294.82
ENSG00000091010	5459	POU4F3	protein_coding	HGNC Symbol	1	POU class 4 homeobox 3 [Source:HGNC Symbol;Acc:HGNC:9220]		7	11	8	5	5	12
ENSG00000091039	114882	OSBPL8	protein_coding	HGNC Symbol	18	oxysterol binding protein like 8 [Source:HGNC Symbol;Acc:HGNC:16396]		2695	3264	2679	2907	2710	2352
ENSG00000091073	113878	DTX2	protein_coding	HGNC Symbol	21	deltex E3 ubiquitin ligase 2 [Source:HGNC Symbol;Acc:HGNC:15973]		657.56	731.77	588.63	629.1	630.92	674.22
ENSG00000091106	58484	NLRC4	protein_coding	HGNC Symbol	5	NLR family CARD domain containing 4 [Source:HGNC Symbol;Acc:HGNC:16412]		6	14	9	12	11	10
ENSG00000091127	54517	PUS7	protein_coding	HGNC Symbol	6	pseudouridine synthase 7 [Source:HGNC Symbol;Acc:HGNC:26033]		1025	1267	1164	1291	1081	908
ENSG00000091128	22798	LAMB4	protein_coding	HGNC Symbol	8	laminin subunit beta 4 [Source:HGNC Symbol;Acc:HGNC:6491]		2	1	5	6	1	0
ENSG00000091129	4897	NRCAM	protein_coding	HGNC Symbol	16	neuronal cell adhesion molecule [Source:HGNC Symbol;Acc:HGNC:7994]		1869	2394	1784	1893	2024	1885
ENSG00000091136	3912	LAMB1	protein_coding	HGNC Symbol	13	laminin subunit beta 1 [Source:HGNC Symbol;Acc:HGNC:6486]		7510.1	8233.66	8343.47	9255.99	7579.68	7286.73
ENSG00000091137	5172	SLC26A4	protein_coding	HGNC Symbol	8	solute carrier family 26 member 4 [Source:HGNC Symbol;Acc:HGNC:8818]		16	32.68	19.74	21.06	18	9
ENSG00000091138	1811	SLC26A3	protein_coding	HGNC Symbol	5	solute carrier family 26 member 3 [Source:HGNC Symbol;Acc:HGNC:3018]		0	0	0	0	1	1
ENSG00000091140	1738	DLD	protein_coding	HGNC Symbol	14	dihydrolipoamide dehydrogenase [Source:HGNC Symbol;Acc:HGNC:2898]		3134	4093	3024	3226	2741	2776
ENSG00000091157	23335	WDR7	protein_coding	HGNC Symbol	13	WD repeat domain 7 [Source:HGNC Symbol;Acc:HGNC:13490]		1517.46	1823.24	1389.63	1545.43	1273.78	1162.73
ENSG00000091164	9352	TXNL1	protein_coding	HGNC Symbol	11	thioredoxin like 1 [Source:HGNC Symbol;Acc:HGNC:12436]		1722.54	2395.01	1650.37	1920.96	1851.24	1543.27
ENSG00000091181	3568	IL5RA	protein_coding	HGNC Symbol	11	interleukin 5 receptor subunit alpha [Source:HGNC Symbol;Acc:HGNC:6017]		5	2	1	3	7	11
ENSG00000091262	368	ABCC6	protein_coding	HGNC Symbol	9	ATP binding cassette subfamily C member 6 [Source:HGNC Symbol;Acc:HGNC:57]		66.97	92.9	39.86	59.4	81.49	106.34
ENSG00000091317	54918	CMTM6	protein_coding	HGNC Symbol	3	CKLF like MARVEL transmembrane domain containing 6 [Source:HGNC Symbol;Acc:HGNC:19177]		1671.85	1854.8	1204	1432	1395.76	1478
ENSG00000091409	3655	ITGA6	protein_coding	HGNC Symbol	11	integrin subunit alpha 6 [Source:HGNC Symbol;Acc:HGNC:6142]		3173.82	3938.93	2819.86	3010	3047.91	2713.96
ENSG00000091428	11069	RAPGEF4	protein_coding	HGNC Symbol	15	Rap guanine nucleotide exchange factor 4 [Source:HGNC Symbol;Acc:HGNC:16626]		354	421	399	479.95	449	437
ENSG00000091436	51776	MAP3K20	protein_coding	HGNC Symbol	8	mitogen-activated protein kinase kinase kinase 20 [Source:HGNC Symbol;Acc:HGNC:17797]		2458.77	3028.99	2260.8	2496.94	2413.95	2353.82
ENSG00000091482	23676	SMPX	protein_coding	HGNC Symbol	3	small muscle protein X-linked [Source:HGNC Symbol;Acc:HGNC:11122]		6	6	0	1	1	3
ENSG00000091483	2271	FH	protein_coding	HGNC Symbol	3	fumarate hydratase [Source:HGNC Symbol;Acc:HGNC:3700]		1071	1157	1024	1076	966	929
ENSG00000091490	23231	SEL1L3	protein_coding	HGNC Symbol	13	SEL1L family member 3 [Source:HGNC Symbol;Acc:HGNC:29108]		1205	1362	1006	1088	1220	1189
ENSG00000091513	7018	TF	protein_coding	HGNC Symbol	14	transferrin [Source:HGNC Symbol;Acc:HGNC:11740]		16	12	18	24	15	10
ENSG00000091527	55573	CDV3	protein_coding	HGNC Symbol	9	CDV3 homolog [Source:HGNC Symbol;Acc:HGNC:26928]		3893	5118	4539	5027	3911	3576
ENSG00000091536	51168	MYO15A	protein_coding	HGNC Symbol	24	myosin XVA [Source:HGNC Symbol;Acc:HGNC:7594]		20	29	45	35	30	28
ENSG00000091542	54890	ALKBH5	protein_coding	HGNC Symbol	3	alkB homolog 5, RNA demethylase [Source:HGNC Symbol;Acc:HGNC:25996]		11405.8	11511.1	9000.5	10296.8	9060.22	9490.47
ENSG00000091583	350	APOH	protein_coding	HGNC Symbol	4	apolipoprotein H [Source:HGNC Symbol;Acc:HGNC:616]		0	0	0	0	1	0
ENSG00000091592	22861	NLRP1	protein_coding	HGNC Symbol	16	NLR family pyrin domain containing 1 [Source:HGNC Symbol;Acc:HGNC:14374]		37.79	40	17	18	30	42.04
ENSG00000091622	83394	PITPNM3	protein_coding	HGNC Symbol	5	PITPNM family member 3 [Source:HGNC Symbol;Acc:HGNC:21043]		282.05	305	194.6	185.33	227	192.13
ENSG00000091640	9552	SPAG7	protein_coding	HGNC Symbol	8	sperm associated antigen 7 [Source:HGNC Symbol;Acc:HGNC:11216]		1535	1814	1424	1643	1651	1950
ENSG00000091651	23594	ORC6	protein_coding	HGNC Symbol	9	origin recognition complex subunit 6 [Source:HGNC Symbol;Acc:HGNC:17151]		1683	2320	1449	1593.44	1784.68	1850
ENSG00000091656	79776	ZFHX4	protein_coding	HGNC Symbol	14	zinc finger homeobox 4 [Source:HGNC Symbol;Acc:HGNC:30939]		1255	1587	1451	1659	1465	900
ENSG00000091664	57084	SLC17A6	protein_coding	HGNC Symbol	3	solute carrier family 17 member 6 [Source:HGNC Symbol;Acc:HGNC:16703]		0	0	0	0	0	0
ENSG00000091704	1357	CPA1	protein_coding	HGNC Symbol	9	carboxypeptidase A1 [Source:HGNC Symbol;Acc:HGNC:2296]		2	1	1	0	1	0
ENSG00000091732	51530	ZC3HC1	protein_coding	HGNC Symbol	12	zinc finger C3HC-type containing 1 [Source:HGNC Symbol;Acc:HGNC:29913]		864	866	759	785	756	880
ENSG00000091831	2099	ESR1	protein_coding	HGNC Symbol	15	estrogen receptor 1 [Source:HGNC Symbol;Acc:HGNC:3467]		15	9	8	12	12	6
ENSG00000091844	26575	RGS17	protein_coding	HGNC Symbol	2	regulator of G protein signaling 17 [Source:HGNC Symbol;Acc:HGNC:14088]		130	122	23	26	74	40
ENSG00000091879	285	ANGPT2	protein_coding	HGNC Symbol	4	angiopoietin 2 [Source:HGNC Symbol;Acc:HGNC:485]		28	20	28	34	4	16
ENSG00000091947	84336	TMEM101	protein_coding	HGNC Symbol	8	transmembrane protein 101 [Source:HGNC Symbol;Acc:HGNC:28653]		1385	1282	1295	1479	2206	2191
ENSG00000091972	4345	CD200	protein_coding	HGNC Symbol	8	CD200 molecule [Source:HGNC Symbol;Acc:HGNC:7203]		8	5	4	3	9	2
ENSG00000091986	151887	CCDC80	protein_coding	HGNC Symbol	8	coiled-coil domain containing 80 [Source:HGNC Symbol;Acc:HGNC:30649]		488	578	368	386	432	446
ENSG00000092009	1215	CMA1	protein_coding	HGNC Symbol	2	chymase 1 [Source:HGNC Symbol;Acc:HGNC:2097]		1	0	1	0	0	0
ENSG00000092010	5720	PSME1	protein_coding	HGNC Symbol	10	proteasome activator subunit 1 [Source:HGNC Symbol;Acc:HGNC:9568]		4017	5391	2563	2635	3587	4503
ENSG00000092020	55012	PPP2R3C	protein_coding	HGNC Symbol	20	protein phosphatase 2 regulatory subunit Bprimeprimegamma [Source:HGNC Symbol;Acc:HGNC:17485]		405.75	465.17	336.2	348.54	438.86	390.18
ENSG00000092036	54930	HAUS4	protein_coding	HGNC Symbol	21	HAUS augmin like complex subunit 4 [Source:HGNC Symbol;Acc:HGNC:20163]		1344.32	1217.38	1253	1367	1865.1	1906
ENSG00000092051	84502	JPH4	protein_coding	HGNC Symbol	5	junctophilin 4 [Source:HGNC Symbol;Acc:HGNC:20156]		54	53	35	26	45	51
ENSG00000092054	4625	MYH7	protein_coding	HGNC Symbol	1	myosin heavy chain 7 [Source:HGNC Symbol;Acc:HGNC:7577]		14	15.58	6	5.56	3	7
ENSG00000092067	1053	CEBPE	protein_coding	HGNC Symbol	1	CCAAT enhancer binding protein epsilon [Source:HGNC Symbol;Acc:HGNC:1836]		0	0	1	1	0	1
ENSG00000092068	23428	SLC7A8	protein_coding	HGNC Symbol	14	solute carrier family 7 member 8 [Source:HGNC Symbol;Acc:HGNC:11066]		683	976	678	721	594	574
ENSG00000092094	55644	OSGEP	protein_coding	HGNC Symbol	12	O-sialoglycoprotein endopeptidase [Source:HGNC Symbol;Acc:HGNC:18028]		781.41	996.68	791.42	821.66	853	842.48
ENSG00000092096	51310	SLC22A17	protein_coding	HGNC Symbol	10	solute carrier family 22 member 17 [Source:HGNC Symbol;Acc:HGNC:23095]		990	878	585	574	790	813
ENSG00000092098	55072	RNF31	protein_coding	HGNC Symbol	25	ring finger protein 31 [Source:HGNC Symbol;Acc:HGNC:16031]		2165.04	2273.97	2118.08	2081.86	2064.18	1846.4
ENSG00000092108	23256	SCFD1	protein_coding	HGNC Symbol	24	sec1 family domain containing 1 [Source:HGNC Symbol;Acc:HGNC:20726]		1326	1758	1221	1408	1209	1222
ENSG00000092140	55632	G2E3	protein_coding	HGNC Symbol	15	G2/M-phase specific E3 ubiquitin protein ligase [Source:HGNC Symbol;Acc:HGNC:20338]		1018	1305	1255	1384	946	925
ENSG00000092148	25831	HECTD1	protein_coding	HGNC Symbol	19	HECT domain E3 ubiquitin protein ligase 1 [Source:HGNC Symbol;Acc:HGNC:20157]		4856.56	5683	5102.83	5674.52	4866.36	3805
ENSG00000092199	3183	HNRNPC	protein_coding	HGNC Symbol	33	heterogeneous nuclear ribonucleoprotein C [Source:HGNC Symbol;Acc:HGNC:5035]		23186.7	30276.5	24434.5	26799.8	21074.8	22019.3
ENSG00000092200	57096	RPGRIP1	protein_coding	HGNC Symbol	13	RPGR interacting protein 1 [Source:HGNC Symbol;Acc:HGNC:13436]		6	5	6	4	1	6
ENSG00000092201	11198	SUPT16H	protein_coding	HGNC Symbol	8	SPT16 homolog, facilitates chromatin remodeling subunit [Source:HGNC Symbol;Acc:HGNC:11465]		14991.9	19941.9	15563.8	16954.8	13199.9	12149.9
ENSG00000092203	9878	TOX4	protein_coding	HGNC Symbol	14	TOX high mobility group box family member 4 [Source:HGNC Symbol;Acc:HGNC:20161]		2417.22	2982.41	2084.29	2198.64	1999.41	2065.92
ENSG00000092208	8487	GEMIN2	protein_coding	HGNC Symbol	13	gem nuclear organelle associated protein 2 [Source:HGNC Symbol;Acc:HGNC:10884]		338	364	361	357	380	409
ENSG00000092295	7051	TGM1	protein_coding	HGNC Symbol	9	transglutaminase 1 [Source:HGNC Symbol;Acc:HGNC:11777]		37	40	53	85	33	18
ENSG00000092330	26277	TINF2	protein_coding	HGNC Symbol	15	TERF1 interacting nuclear factor 2 [Source:HGNC Symbol;Acc:HGNC:11824]		998	1046	757	830	1001	1049
ENSG00000092345	1618	DAZL	protein_coding	HGNC Symbol	3	deleted in azoospermia like [Source:HGNC Symbol;Acc:HGNC:2685]		0	0	0	0	0	0
ENSG00000092377	90665	TBL1Y	protein_coding	HGNC Symbol	4	transducin beta like 1 Y-linked [Source:HGNC Symbol;Acc:HGNC:18502]		0	0	0	0	0	0
ENSG00000092421	57556	SEMA6A	protein_coding	HGNC Symbol	15	semaphorin 6A [Source:HGNC Symbol;Acc:HGNC:10738]		2477.56	3050.74	2131.35	2215.6	2561.35	2114.85
ENSG00000092439	54822	TRPM7	protein_coding	HGNC Symbol	10	transient receptor potential cation channel subfamily M member 7 [Source:HGNC Symbol;Acc:HGNC:17994]		1219	1441	1111	1183	1328.71	1121
ENSG00000092445	7301	TYRO3	protein_coding	HGNC Symbol	9	TYRO3 protein tyrosine kinase [Source:HGNC Symbol;Acc:HGNC:12446]		1831	1697	1677	1947	1851	1792
ENSG00000092470	79968	WDR76	protein_coding	HGNC Symbol	4	WD repeat domain 76 [Source:HGNC Symbol;Acc:HGNC:25773]		1153	1543	1031	1162	1282	1121
ENSG00000092529	825	CAPN3	protein_coding	HGNC Symbol	59	calpain 3 [Source:HGNC Symbol;Acc:HGNC:1480]		21.7	31.45	37.25	22.73	38.41	14
ENSG00000092531	8773	SNAP23	protein_coding	HGNC Symbol	23	synaptosome associated protein 23 [Source:HGNC Symbol;Acc:HGNC:11131]		780.03	996.68	857.13	902.43	769.85	724.31
ENSG00000092607	6913	TBX15	protein_coding	HGNC Symbol	3	T-box transcription factor 15 [Source:HGNC Symbol;Acc:HGNC:11594]		18	14	25	20	18	20
ENSG00000092621	26227	PHGDH	protein_coding	HGNC Symbol	34	phosphoglycerate dehydrogenase [Source:HGNC Symbol;Acc:HGNC:8923]		9050	8986	9288	10146	16045	15035
ENSG00000092758	1299	COL9A3	protein_coding	HGNC Symbol	14	collagen type IX alpha 3 chain [Source:HGNC Symbol;Acc:HGNC:2219]		110	110	94	143	147	139
ENSG00000092820	7430	EZR	protein_coding	HGNC Symbol	4	ezrin [Source:HGNC Symbol;Acc:HGNC:12691]		11284	14374	9543	10386	8683	8687
ENSG00000092841	4637	MYL6	protein_coding	HGNC Symbol	21	myosin light chain 6 [Source:HGNC Symbol;Acc:HGNC:7587]		10826.9	12499.6	7660.13	8460.18	7555.83	7168.26
ENSG00000092847	26523	AGO1	protein_coding	HGNC Symbol	5	argonaute RISC component 1 [Source:HGNC Symbol;Acc:HGNC:3262]		3581	3949	3247	3702	3308	2742
ENSG00000092850	27285	TEKT2	protein_coding	HGNC Symbol	3	tektin 2 [Source:HGNC Symbol;Acc:HGNC:11725]		7	22	20	14	9	16
ENSG00000092853	63967	CLSPN	protein_coding	HGNC Symbol	6	claspin [Source:HGNC Symbol;Acc:HGNC:19715]		3473	5130	2457	2732.95	2543	2267
ENSG00000092871	117584	RFFL	protein_coding	HGNC Symbol	12	ring finger and FYVE like domain containing E3 ubiquitin protein ligase [Source:HGNC Symbol;Acc:HGNC:24821]		1049.87	1215.08	788.3	826.86	1068.53	1042.78
ENSG00000092929	201294	UNC13D	protein_coding	HGNC Symbol	17	unc-13 homolog D [Source:HGNC Symbol;Acc:HGNC:23147]		46	49	60	68	48	38
ENSG00000092931	79157	MFSD11	protein_coding	HGNC Symbol	20	major facilitator superfamily domain containing 11 [Source:HGNC Symbol;Acc:HGNC:25458]		721.34	684.38	629.16	750.4	931.23	988.61
ENSG00000092964	1808	DPYSL2	protein_coding	HGNC Symbol	8	dihydropyrimidinase like 2 [Source:HGNC Symbol;Acc:HGNC:3014]		3094	3500	2898	3153	2773	2260
ENSG00000092969	7042	TGFB2	protein_coding	HGNC Symbol	4	transforming growth factor beta 2 [Source:HGNC Symbol;Acc:HGNC:11768]		204	215	245	248	185	162
ENSG00000092978	55105	GPATCH2	protein_coding	HGNC Symbol	5	G-patch domain containing 2 [Source:HGNC Symbol;Acc:HGNC:25499]		669	767	430	561	542	557
ENSG00000093000	10762	NUP50	protein_coding	HGNC Symbol	19	nucleoporin 50 [Source:HGNC Symbol;Acc:HGNC:8065]		4245.26	5470.69	3683.58	3979.82	3966.15	3379.91
ENSG00000093009	8318	CDC45	protein_coding	HGNC Symbol	14	cell division cycle 45 [Source:HGNC Symbol;Acc:HGNC:1739]		3576	3949	2713	2953	2964	2830
[truncated: 58,873 more rows]
[truncated: 5 more columns]
