# Supplementary material for: Prefoldin complex promotes interferon-stimulated gene expression and is inhibited by rotavirus VP3
Source: Nat Commun. 2025 Aug 29;16:8083. doi: 10.1038/s41467-025-63393-3 (PMC12397275; doi:10.1038/s41467-025-63393-3)
Supplement: Supplementary file 5 — Supplementary Data 3 [file 41467_2025_63393_MOESM5_ESM.xlsx]

## Sheet: PFDN3 KO vs WT
Protein IDs	Majority protein IDs	Protein names	Gene names	-LOG(P-value) PFDN3-KO_vs_WT	Difference PFDN3-KO_vs_WT	Peptides	Unique peptides	Sequence coverage [%]	Mol. weight [kDa]	LFQ intensity PFDN3-KO-1_Average	LFQ intensity PFDN3-KO-2_Average	LFQ intensity WT-1_Average	LFQ intensity WT-2_Average	LFQ intensity PFDN4-KO-1_Average	LFQ intensity PFDN4-KO-2_Average	GOBP name	GOMF name	GOCC name	KEGG name
Q63HN8	Q63HN8	E3 ubiquitin-protein ligase RNF213	RNF213	2.40169	-6.15962	4	4	1.2	591.4	20.7863	20.7864	27.335	26.5569	21.9041	26.1632	cellular macromolecule metabolic process;cellular metabolic process;cellular process;cellular protein metabolic process;macromolecule metabolic process;macromolecule modification;metabolic process;primary metabolic process;protein autoubiquitination;protein metabolic process;protein modification by small protein conjugation;protein modification by small protein conjugation or removal;protein modi…	acid-amino acid ligase activity;ATPase activity;binding;catalytic activity;cation binding;hydrolase activity;hydrolase activity, acting on acid anhydrides;hydrolase activity, acting on acid anhydrides, in phosphorus-containing anhydrides;ion binding;ligase activity;ligase activity, forming carbon-nitrogen bonds;metal ion binding;nucleoside-triphosphatase activity;nucleotide binding;pyrophosphatas…	cell part;cytoplasm;intracellular part
P35080	P35080	Profilin-2	PFN2	1.88563	-4.33574	2	2	30	15.046	20.9008	20.7841	25.6742	24.6821	20.5724	24.1909	actin cytoskeleton organization;actin filament-based process;biological regulation;cellular component organization;cellular component organization at cellular level;cellular component organization or biogenesis;cellular component organization or biogenesis at cellular level;cellular process;cytoskeleton organization;negative regulation of actin filament polymerization;negative regulation of biolo…	actin binding;binding;cytoskeletal protein binding;lipid binding;phosphatidylinositol binding;phosphatidylinositol-4,5-bisphosphate binding;phospholipid binding;protein binding	actin cytoskeleton;axon part;cell part;cell projection part;cytoplasm;cytoskeleton;intracellular non-membrane-bounded organelle;intracellular organelle;intracellular part;non-membrane-bounded organelle;organelle;synapse part;terminal button	Regulation of actin cytoskeleton;Shigellosis
Q9NQP4	Q9NQP4	Prefoldin subunit 4	PFDN4	2.67076	-3.97528	2	2	20.1	15.314	20.7656	20.6946	24.5249	24.8858	20.4506	20.95	cellular macromolecule metabolic process;cellular metabolic process;cellular process;cellular protein metabolic process;'de novo' posttranslational protein folding;'de novo' protein folding;macromolecule metabolic process;metabolic process;primary metabolic process;protein folding;protein metabolic process	binding;chaperone binding;protein binding	cell part;cytoplasmic part;cytosol;cytosolic part;intracellular membrane-bounded organelle;intracellular organelle;intracellular part;macromolecular complex;membrane-bounded organelle;mitochondrion;nucleus;organelle;prefoldin complex;protein complex
P61758	P61758	Prefoldin subunit 3	VBP1	1.69218	-3.86863	4	4	23.9	22.626	21.0917	20.555	25.1834	24.2005	24.9741	24.078	cellular macromolecule metabolic process;cellular metabolic process;cellular process;cellular protein metabolic process;'de novo' posttranslational protein folding;'de novo' protein folding;macromolecule metabolic process;metabolic process;primary metabolic process;protein folding;protein metabolic process		cell part;cytoplasm;cytoplasmic part;cytosolic part;intracellular membrane-bounded organelle;intracellular organelle;intracellular part;macromolecular complex;membrane-bounded organelle;nucleus;organelle;prefoldin complex;protein complex
P42025	P42025	Beta-centractin	ACTR1B	1.38342	-3.20705	6	2	21.5	42.293	21.1218	20.089	23.3805	24.2445	20.5333	21.1516	antigen processing and presentation;antigen processing and presentation of exogenous antigen;antigen processing and presentation of exogenous peptide antigen;antigen processing and presentation of exogenous peptide antigen via MHC class II;antigen processing and presentation of peptide antigen;antigen processing and presentation of peptide antigen via MHC class II;antigen processing and presentat…	adenyl nucleotide binding;adenyl ribonucleotide binding;ATP binding;binding;nucleotide binding;purine nucleotide binding;purine ribonucleoside triphosphate binding;purine ribonucleotide binding;ribonucleotide binding	cell part;centrosome;cytoplasmic part;cytoskeletal part;cytosol;dynactin complex;intracellular non-membrane-bounded organelle;intracellular organelle;intracellular organelle part;intracellular part;macromolecular complex;microtubule associated complex;microtubule organizing center;non-membrane-bounded organelle;organelle;organelle part;protein complex
Q13153	Q13153	Serine/threonine-protein kinase PAK 1	PAK1	0.988452	-3.14826	6	3	15.6	60.646	20.3755	20.525	24.691	22.5059	24.909	24.5295	actin cytoskeleton organization;actin cytoskeleton reorganization;actin filament-based process;activation of immune response;anatomical structure development;anatomical structure morphogenesis;antigen receptor-mediated signaling pathway;apoptosis;axon guidance;biological regulation;branching morphogenesis of a tube;cell death;cell projection organization;cell surface receptor linked signaling pat…	adenyl nucleotide binding;adenyl ribonucleotide binding;ATP binding;binding;catalytic activity;kinase activity;nucleotide binding;phosphotransferase activity, alcohol group as acceptor;protein kinase activity;protein serine/threonine kinase activity;purine nucleotide binding;purine ribonucleoside triphosphate binding;purine ribonucleotide binding;ribonucleotide binding;transferase activity;transf…	adherens junction;anchoring junction;axon;cell junction;cell part;cell projection;cell projection part;cell-cell contact zone;cell-cell junction;cell-substrate adherens junction;cell-substrate junction;contractile fiber part;cytoplasmic part;cytosol;dendrite;focal adhesion;Golgi apparatus;growth cone;intercalated disc;intracellular membrane-bounded organelle;intracellular organelle;intracellular …	Axon guidance;Chemokine signaling pathway;Epithelial cell signaling in Helicobacter pylori infection;ErbB signaling pathway;Fc gamma R-mediated phagocytosis;Focal adhesion;MAPK signaling pathway;MAPK signaling pathway - yeast;Natural killer cell mediated cytotoxicity;Regulation of actin cytoskeleton;Renal cell carcinoma;T cell receptor signaling pathway
Q99471	Q99471	Prefoldin subunit 5	PFDN5	3.28595	-2.94332	5	5	40.3	17.328	20.4458	20.5632	23.4801	23.4155	23.6932	23.3792	anatomical structure development;biological regulation;cellular macromolecule metabolic process;cellular metabolic process;cellular process;cellular protein metabolic process;'de novo' posttranslational protein folding;'de novo' protein folding;developmental process;macromolecule metabolic process;metabolic process;negative regulation of biological process;negative regulation of biosynthetic proc…	protein binding transcription factor activity;transcription cofactor activity;transcription corepressor activity;transcription factor binding transcription factor activity	cell part;cytoplasm;cytoplasmic part;cytosolic part;intracellular membrane-bounded organelle;intracellular organelle;intracellular part;macromolecular complex;membrane-bounded organelle;nucleus;organelle;prefoldin complex;protein complex
O60925	O60925	Prefoldin subunit 1	PFDN1	0.526133	-2.8787	3	3	24.6	14.21	20.7893	20.2373	21.3469	25.4371	24.69	24.9165	actin cytoskeleton organization;actin filament-based process;anatomical structure development;B cell activation;cell activation;cell cycle;cellular component organization;cellular component organization at cellular level;cellular component organization or biogenesis;cellular component organization or biogenesis at cellular level;cellular macromolecule metabolic process;cellular metabolic process;…	nucleic acid binding transcription factor activity;sequence-specific DNA binding transcription factor activity	cell part;cytoplasmic part;cytosolic part;intracellular part;macromolecular complex;prefoldin complex;protein complex
P09132	P09132	Signal recognition particle 19 kDa protein	SRP19	2.66129	-2.80462	4	4	38.2	16.156	20.8191	20.5833	23.4482	23.5634	23.422	23.7932	biosynthetic process;cellular biosynthetic process;cellular macromolecule biosynthetic process;cellular macromolecule metabolic process;cellular metabolic process;cellular process;cellular protein metabolic process;cotranslational protein targeting to membrane;establishment of localization;establishment of localization in cell;establishment of protein localization;establishment of protein localiz…	7S RNA binding;binding;nucleic acid binding;RNA binding	cell part;cytoplasmic part;cytosol;intracellular membrane-bounded organelle;intracellular non-membrane-bounded organelle;intracellular organelle;intracellular organelle part;intracellular part;macromolecular complex;membrane-bounded organelle;mitochondrion;non-membrane-bounded organelle;nuclear part;nucleolus;organelle;organelle part;ribonucleoprotein complex;signal recognition particle;signal re…	Protein export
Q9HC07	Q9HC07	Transmembrane protein 165	TMEM165	1.61489	-2.71072	3	3	13.9	34.905	20.3624	20.4558	22.6922	23.5475	22.0655	21.3417	biological regulation;calcium ion homeostasis;calcium ion transport;carbohydrate metabolic process;cation homeostasis;cation transport;cellular calcium ion homeostasis;cellular carbohydrate metabolic process;cellular cation homeostasis;cellular chemical homeostasis;cellular divalent inorganic cation homeostasis;cellular homeostasis;cellular ion homeostasis;cellular macromolecule metabolic process…		cell part;cytoplasmic part;early endosome membrane;endosomal part;endosome membrane;Golgi apparatus;Golgi apparatus part;Golgi membrane;integral to membrane;intracellular membrane-bounded organelle;intracellular organelle;intracellular organelle part;intracellular part;intrinsic to membrane;late endosome membrane;lysosomal membrane;membrane;membrane part;membrane-bounded organelle;organelle;organ…
Q9Y2R2	Q9Y2R2	Tyrosine-protein phosphatase non-receptor type 22	PTPN22	1.43461	-2.55962	2	2	2.7	91.704	21.4041	20.6172	23.8865	23.2541	23.5613	21.4227	activation of immune response;antigen receptor-mediated signaling pathway;biological regulation;cell activation;cell differentiation;cell surface receptor linked signaling pathway;cellular developmental process;cellular metabolic process;cellular process;cellular response to stimulus;dephosphorylation;developmental process;immune response-activating cell surface receptor signaling pathway;immune …	binding;catalytic activity;enzyme binding;hydrolase activity;hydrolase activity, acting on ester bonds;kinase binding;phosphatase activity;phosphoprotein phosphatase activity;phosphoric ester hydrolase activity;protein binding;protein domain specific binding;protein tyrosine phosphatase activity;SH3 domain binding	cell part;cytoplasmic part;internal side of plasma membrane;intracellular membrane-bounded organelle;intracellular organelle;intracellular part;membrane part;membrane-bounded organelle;nucleus;organelle;perinuclear region of cytoplasm;plasma membrane part
Q9UQ88;P21127	Q9UQ88;P21127	Cyclin-dependent kinase 11A;Cyclin-dependent kinase 11B	CDK11A;CDK11B	2.2714	-2.5549	2	2	2.7	91.361	20.4673	20.3351	23.1318	22.7805	23.5011	22.5986	apoptosis;biological regulation;cell cycle phase;cell cycle process;cell death;cell proliferation;cellular component organization;cellular component organization at cellular level;cellular component organization or biogenesis;cellular component organization or biogenesis at cellular level;cellular process;death;mitosis;nuclear division;organelle fission;organelle organization;programmed cell deat…	adenyl nucleotide binding;adenyl ribonucleotide binding;ATP binding;binding;catalytic activity;cyclin-dependent protein kinase activity;kinase activity;nucleotide binding;phosphotransferase activity, alcohol group as acceptor;protein kinase activity;protein serine/threonine kinase activity;purine nucleotide binding;purine ribonucleoside triphosphate binding;purine ribonucleotide binding;ribonucle…	cell part;cytoplasm;intracellular membrane-bounded organelle;intracellular organelle;intracellular part;membrane-bounded organelle;nucleus;organelle
Q04941	Q04941	Proteolipid protein 2	PLP2	1.51748	-2.47698	2	2	18.4	16.691	21.1248	20.4309	22.9813	23.5284	21.4986	23.563	biological regulation;cell surface receptor linked signaling pathway;cellular process;cellular response to chemical stimulus;cellular response to cytokine stimulus;cellular response to organic substance;cellular response to stimulus;chemotaxis;cytokine-mediated signaling pathway;locomotion;regulation of biological process;regulation of cellular process;response to chemical stimulus;response to cy…	ion transmembrane transporter activity;substrate-specific transmembrane transporter activity;substrate-specific transporter activity;transmembrane transporter activity;transporter activity	cell part;cytoplasmic part;endoplasmic reticulum membrane;endoplasmic reticulum part;integral to membrane;intracellular organelle part;intracellular part;intrinsic to membrane;membrane;membrane part;organelle membrane;organelle part;plasma membrane
Q6P158	Q6P158	Putative ATP-dependent RNA helicase DHX57	DHX57	1.45005	-2.46784	4	3	4.7	155.6	20.3707	21.2759	23.1386	23.4437	23.465	20.9211		adenyl nucleotide binding;adenyl ribonucleotide binding;ATP binding;ATPase activity;ATPase activity, coupled;ATP-dependent helicase activity;binding;catalytic activity;cation binding;helicase activity;hydrolase activity;hydrolase activity, acting on acid anhydrides;hydrolase activity, acting on acid anhydrides, in phosphorus-containing anhydrides;ion binding;metal ion binding;nucleic acid binding…
O60281	O60281	Zinc finger protein 292	ZNF292	0.469629	-2.35915	4	4	2.6	304.81	21.2534	25.041	25.5568	25.4559	25.0817	25.1388		binding;cation binding;DNA binding;ion binding;metal ion binding;nucleic acid binding;nucleic acid binding transcription factor activity;RNA polymerase II core promoter proximal region sequence-specific DNA binding transcription factor activity;RNA polymerase II core promoter proximal region sequence-specific DNA binding transcription factor activity involved in positive regulation of transcripti…	cell part;intracellular membrane-bounded organelle;intracellular organelle;intracellular part;membrane-bounded organelle;nucleus;organelle
P21953	P21953	2-oxoisovalerate dehydrogenase subunit beta, mitochondrial	BCKDHB	1.52913	-2.18584	3	3	10.7	43.122	20.7037	20.9569	22.6531	23.3791	24.0444	21.36	amine catabolic process;amine metabolic process;branched chain family amino acid catabolic process;branched chain family amino acid metabolic process;carboxylic acid catabolic process;carboxylic acid metabolic process;catabolic process;cellular amine metabolic process;cellular amino acid catabolic process;cellular amino acid metabolic process;cellular catabolic process;cellular ketone metabolic p…	3-methyl-2-oxobutanoate dehydrogenase (2-methylpropanoyl-transferring) activity;alpha-ketoacid dehydrogenase activity;carbon-carbon lyase activity;carboxy-lyase activity;catalytic activity;lyase activity;oxidoreductase activity;oxidoreductase activity, acting on the aldehyde or oxo group of donors;oxidoreductase activity, acting on the aldehyde or oxo group of donors, disulfide as acceptor	cell part;cytoplasmic part;dihydrolipoyl dehydrogenase complex;intracellular organelle part;intracellular part;macromolecular complex;mitochondrial alpha-ketoglutarate dehydrogenase complex;mitochondrial part;mitochondrial tricarboxylic acid cycle enzyme complex;organelle part;protein complex;tricarboxylic acid cycle enzyme complex	Valine, leucine and isoleucine degradation
Q71RC2	Q71RC2	La-related protein 4	LARP4	1.29601	-2.12375	2	2	4.8	80.595	20.0458	21.0328	22.7191	22.607	21.6474	22.2641	biological regulation;cellular component organization;cellular component organization at cellular level;cellular component organization or biogenesis;cellular component organization or biogenesis at cellular level;cellular process;cytoskeleton organization;organelle organization;regulation of anatomical structure morphogenesis;regulation of biological process;regulation of cell morphogenesis;regu…	binding;nucleic acid binding;RNA binding
Q9Y294	Q9Y294	Histone chaperone ASF1A	ASF1A	2.56117	-2.00814	3	2	25	22.968	20.8859	21.0968	23.0012	22.9979	20.4896	23.2664	biological regulation;biosynthetic process;cell differentiation;cellular biosynthetic process;cellular component assembly;cellular component assembly at cellular level;cellular component organization;cellular component organization at cellular level;cellular component organization or biogenesis;cellular component organization or biogenesis at cellular level;cellular developmental process;cellular…	binding;chromatin binding;histone binding;protein binding	cell part;intracellular membrane-bounded organelle;intracellular organelle;intracellular part;membrane-bounded organelle;nucleus;organelle
Q6NUQ4	Q6NUQ4	Transmembrane protein 214	TMEM214	1.14966	-1.97853	3	3	6.1	77.15	20.7613	20.1542	21.9697	22.9029	22.3485	21.7735			cell part;cytoplasmic microtubule;cytoplasmic part;cytoskeletal part;integral to membrane;intracellular organelle part;intracellular part;intrinsic to membrane;macromolecular complex;membrane part;microtubule;organelle part;protein complex
Q9UMX0	Q9UMX0	Ubiquilin-1	UBQLN1	0.433075	-1.95299	6	2	20	62.518	20.4643	23.8071	23.7924	24.3849	24.398	24.3012	biological regulation;cellular process;cellular response to chemical stimulus;cellular response to hypoxia;cellular response to oxygen levels;cellular response to stimulus;cellular response to stress;regulation of biological process;regulation of cellular metabolic process;regulation of cellular process;regulation of cellular protein metabolic process;regulation of macromolecule metabolic process…		cell part;cytoplasmic part;endoplasmic reticulum;intracellular membrane-bounded organelle;intracellular organelle;intracellular part;macromolecular complex;membrane-bounded organelle;nucleus;organelle;perinuclear region of cytoplasm;proteasome complex;protein complex	Protein processing in endoplasmic reticulum
Q9Y2X7	Q9Y2X7	ARF GTPase-activating protein GIT1	GIT1	1.00126	-1.89151	3	3	5.4	84.34	21.3305	20.0681	22.45	22.7315	21.9889	22.4466	biological regulation;positive regulation of catalytic activity;positive regulation of GTPase activity;positive regulation of hydrolase activity;positive regulation of molecular function;regulation of ARF GTPase activity;regulation of biological process;regulation of catabolic process;regulation of catalytic activity;regulation of cellular catabolic process;regulation of cellular metabolic proces…	ARF GTPase activator activity;binding;cation binding;enzyme activator activity;enzyme regulator activity;GTPase activator activity;GTPase regulator activity;ion binding;metal ion binding;nucleoside-triphosphatase regulator activity;small GTPase regulator activity;transition metal ion binding;zinc ion binding	adherens junction;anchoring junction;cell junction;cell part;cell-substrate adherens junction;cell-substrate junction;cytoplasm;focal adhesion;intracellular part	Endocytosis;Epithelial cell signaling in Helicobacter pylori infection;Regulation of actin cytoskeleton
Q8N9N7	Q8N9N7	Leucine-rich repeat-containing protein 57	LRRC57	1.76847	-1.87851	2	2	9.6	26.754	20.6821	20.1886	22.2852	22.3425	20.9782	22.1877
Q9Y237	Q9Y237	Peptidyl-prolyl cis-trans isomerase NIMA-interacting 4	PIN4	0.340171	-1.74341	2	2	17.6	13.81	21.5007	25.29	25.3465	24.9309	25.3838	25.7301	cellular macromolecule metabolic process;cellular metabolic process;cellular nitrogen compound metabolic process;cellular process;cellular protein metabolic process;macromolecule metabolic process;macromolecule modification;metabolic process;ncRNA metabolic process;ncRNA processing;nitrogen compound metabolic process;nucleic acid metabolic process;nucleobase-containing compound metabolic process;…	bent DNA binding;binding;catalytic activity;cis-trans isomerase activity;DNA binding;double-stranded DNA binding;isomerase activity;nucleic acid binding;peptidyl-prolyl cis-trans isomerase activity;structure-specific DNA binding	cell part;cytoplasm;cytoplasmic part;cytoskeletal part;intracellular non-membrane-bounded organelle;intracellular organelle;intracellular organelle lumen;intracellular organelle part;intracellular part;macromolecular complex;membrane-enclosed lumen;mitochondrial matrix;mitochondrial part;non-membrane-bounded organelle;nuclear part;nucleolus;organelle;organelle lumen;organelle part;preribosome;rib…
Q9ULX6	Q9ULX6	A-kinase anchor protein 8-like	AKAP8L	1.23833	-1.71154	2	2	3.6	71.639	20.216	21.0743	22.3261	22.3872	22.3135	20.8613		binding;cation binding;DEAD/H-box RNA helicase binding;DNA binding;enzyme binding;ion binding;metal ion binding;nucleic acid binding;protein binding	cell part;cytoplasm;intracellular organelle part;intracellular part;nuclear matrix;nuclear part;organelle part
Q96F45;Q9H7S9	Q96F45;Q9H7S9	Zinc finger protein 503;Zinc finger protein 703	ZNF503;ZNF703	2.62466	-1.70212	2	2	5.3	62.554	20.8944	20.9548	22.5493	22.7041	21.1625	21.3939	adherens junction assembly;adherens junction organization;biological regulation;biosynthetic process;cell differentiation;cell junction assembly;cell junction organization;cell-cell junction organization;cellular biosynthetic process;cellular component assembly;cellular component assembly at cellular level;cellular component organization;cellular component organization at cellular level;cellular …	binding;cation binding;ion binding;metal ion binding;nucleic acid binding;transition metal ion binding;zinc ion binding	cell part;cytoplasm;intracellular membrane-bounded organelle;intracellular organelle;intracellular part;membrane-bounded organelle;nucleus;organelle
Q9Y6U3	Q9Y6U3	Adseverin	SCIN	0.993134	-1.6341	3	3	6.9	80.488	20.8505	20.1896	21.696	22.6123	20.3533	21.2935	actin cytoskeleton organization;actin filament capping;actin filament organization;actin filament severing;actin filament-based process;actin nucleation;biological regulation;calcium ion-dependent exocytosis;cellular component organization;cellular component organization at cellular level;cellular component organization or biogenesis;cellular component organization or biogenesis at cellular level…	1-phosphatidylinositol binding;actin binding;actin filament binding;binding;calcium ion binding;cation binding;cytoskeletal protein binding;ion binding;lipid binding;metal ion binding;phosphatidylinositol binding;phosphatidylinositol-4,5-bisphosphate binding;phosphatidylserine binding;phospholipid binding;protein binding	cell cortex;cell part;cytoplasmic part;cytoskeleton;intracellular non-membrane-bounded organelle;intracellular organelle;intracellular part;non-membrane-bounded organelle;organelle	Fc gamma R-mediated phagocytosis;Regulation of actin cytoskeleton
O43504	O43504	Ragulator complex protein LAMTOR5	LAMTOR5	0.425595	-1.53204	2	2	44	9.6138	20.9433	23.3312	23.0302	24.3083	20.3107	20.2761	biological regulation;cellular component organization;cellular component organization or biogenesis;cellular process;cellular response to acid;cellular response to amine stimulus;cellular response to amino acid stimulus;cellular response to chemical stimulus;cellular response to endogenous stimulus;cellular response to organic nitrogen;cellular response to organic substance;cellular response to s…		cell part;cytoplasmic part;cytosol;endosomal part;intracellular membrane-bounded organelle;intracellular organelle;intracellular organelle part;intracellular part;lysosome;lytic vacuole;macromolecular complex;membrane part;membrane-bounded organelle;organelle;organelle part;protein complex;Ragulator complex;vacuole
Q9H0L4	Q9H0L4	Cleavage stimulation factor subunit 2 tau variant	CSTF2T	0.633139	-1.51424	6	4	21.6	64.436	21.2955	23.0366	23.4725	23.8881	24.0645	21.0291	cellular macromolecule metabolic process;cellular metabolic process;cellular nitrogen compound metabolic process;cellular process;macromolecule metabolic process;metabolic process;mRNA metabolic process;mRNA processing;nitrogen compound metabolic process;nucleic acid metabolic process;nucleobase-containing compound metabolic process;primary metabolic process;RNA metabolic process;RNA processing	binding;nucleic acid binding;nucleotide binding;RNA binding	cell part;intracellular;intracellular membrane-bounded organelle;intracellular organelle;intracellular part;membrane-bounded organelle;nucleus;organelle	mRNA surveillance pathway
P07311	P07311	Acylphosphatase-1	ACYP1	0.774405	-1.46987	2	2	29.3	11.261	20.6831	22.0229	23.0017	22.6441	21.3462	19.9216	cellular metabolic process;cellular process;metabolic process;phosphate-containing compound metabolic process;phosphorus metabolic process	acylphosphatase activity;catalytic activity;hydrolase activity;hydrolase activity, acting on acid anhydrides;hydrolase activity, acting on acid anhydrides, in phosphorus-containing anhydrides		Aminobenzoate degradation;Pyruvate metabolism
P11233	P11233	Ras-related protein Ral-A	RALA	0.576543	-1.46671	3	3	14.1	23.567	22.441	20.5286	22.909	22.994	22.4511	22.6564	actin cytoskeleton organization;actin cytoskeleton reorganization;actin filament-based process;biological regulation;cell surface receptor linked signaling pathway;cellular component organization;cellular component organization at cellular level;cellular component organization or biogenesis;cellular component organization or biogenesis at cellular level;cellular localization;cellular membrane org…	binding;catalytic activity;Edg-2 lysophosphatidic acid receptor binding;endothelial differentiation G-protein coupled receptor binding;G-protein-coupled receptor binding;GTP binding;GTPase activity;guanyl nucleotide binding;guanyl ribonucleotide binding;hydrolase activity;hydrolase activity, acting on acid anhydrides;hydrolase activity, acting on acid anhydrides, in phosphorus-containing anhydrid…	cell division site part;cell part;cell surface;cleavage furrow;cytoplasmic part;cytoplasmic vesicle membrane;cytoplasmic vesicle part;intracellular organelle part;intracellular part;membrane;midbody;organelle membrane;organelle part;plasma membrane;vesicle membrane	Pancreatic cancer;Pathways in cancer
Q9Y394	Q9Y394	Dehydrogenase/reductase SDR family member 7	DHRS7	0.268055	-1.46002	4	4	23.3	38.298	21.2284	20.364	20.314	24.1984	24.1203	23.9875		catalytic activity;oxidoreductase activity
Q9UBT7	Q9UBT7	Alpha-catulin	CTNNAL1	1.07776	-1.42181	3	3	6.7	81.895	20.8898	20.7097	22.6514	21.7917	20.2126	22.5725	biological adhesion;biological regulation;cell adhesion;cellular process;cellular response to stimulus;intracellular signal transduction;Ras protein signal transduction;regulation of biological process;regulation of cellular process;response to stimulus;Rho protein signal transduction;signal transduction;small GTPase mediated signal transduction	structural molecule activity	actin cytoskeleton;cell part;cytoplasmic part;cytoskeleton;cytosol;intracellular non-membrane-bounded organelle;intracellular organelle;intracellular part;membrane;non-membrane-bounded organelle;organelle;plasma membrane
Q15654	Q15654	Thyroid receptor-interacting protein 6	TRIP6	0.522866	-1.41962	3	3	15.3	50.287	22.8185	20.7723	23.169	23.2611	20.6701	20.9115	biological regulation;biosynthetic process;cell junction assembly;cell junction organization;cell-substrate junction assembly;cellular biosynthetic process;cellular component assembly;cellular component assembly at cellular level;cellular component organization;cellular component organization at cellular level;cellular component organization or biogenesis;cellular component organization or biogen…	binding;cation binding;cytokine receptor binding;growth factor receptor binding;hormone receptor binding;interleukin-1 receptor binding;ion binding;metal ion binding;nuclear hormone receptor binding;protein binding;receptor binding;thyroid hormone receptor binding;transcription factor binding;transition metal ion binding;zinc ion binding	adherens junction;anchoring junction;cell junction;cell part;cell-substrate adherens junction;cell-substrate junction;cytoplasm;cytoskeleton;focal adhesion;intracellular membrane-bounded organelle;intracellular non-membrane-bounded organelle;intracellular organelle;intracellular part;membrane-bounded organelle;non-membrane-bounded organelle;nucleus;organelle	NOD-like receptor signaling pathway
Q9BY42	Q9BY42	Protein RTF2 homolog	RTFDC1	0.429339	-1.39669	3	3	13.4	33.886	21.8309	19.6521	22.6966	21.5799	23.137	23.0283
Q9UHV9	Q9UHV9	Prefoldin subunit 2	PFDN2	1.4851	-1.39224	4	4	26.6	16.648	22.9234	22.6218	23.9552	24.3745	23.6863	24.3446	cellular macromolecule metabolic process;cellular metabolic process;cellular process;cellular protein metabolic process;'de novo' posttranslational protein folding;'de novo' protein folding;macromolecule metabolic process;metabolic process;primary metabolic process;protein folding;protein metabolic process	binding;protein binding;unfolded protein binding	cell part;cytoplasmic part;cytosolic part;intracellular membrane-bounded organelle;intracellular organelle;intracellular part;macromolecular complex;membrane-bounded organelle;mitochondrion;nucleus;organelle;prefoldin complex;protein complex
Q9ULT8	Q9ULT8	E3 ubiquitin-protein ligase HECTD1	HECTD1	1.00836	-1.38708	10	10	7.2	289.38	20.9736	21.8108	22.9924	22.5661	22.3461	22.79	anatomical structure formation involved in morphogenesis;cellular macromolecule metabolic process;cellular metabolic process;cellular process;cellular protein metabolic process;developmental process;macromolecule metabolic process;macromolecule modification;metabolic process;neural tube closure;primary metabolic process;protein metabolic process;protein modification by small protein conjugation;p…	acid-amino acid ligase activity;binding;catalytic activity;cation binding;ion binding;ligase activity;ligase activity, forming carbon-nitrogen bonds;metal ion binding;small conjugating protein ligase activity;ubiquitin-protein ligase activity	cell part;cytoplasm;intracellular membrane-bounded organelle;intracellular organelle;intracellular part;membrane-bounded organelle;nucleus;organelle
Q5BJF2	Q5BJF2	Transmembrane protein 97	TMEM97	0.381321	-1.38048	2	2	13.1	20.848	20.3546	21.6828	21.2176	23.5808	23.8479	23.6861	biological regulation;chemical homeostasis;cholesterol homeostasis;homeostatic process;lipid homeostasis;regulation of biological process;regulation of biological quality;regulation of cell growth;regulation of cellular component organization;regulation of cellular process;regulation of growth;sterol homeostasis		cell part;cytoplasmic part;endoplasmic reticulum;integral to membrane;intracellular membrane-bounded organelle;intracellular organelle;intracellular organelle part;intracellular part;intrinsic to membrane;lysosome;lytic vacuole;membrane;membrane part;membrane-bounded organelle;nuclear membrane;nuclear part;organelle;organelle membrane;organelle part;plasma membrane;rough endoplasmic reticulum;vac…
Q9BTT6	Q9BTT6	Leucine-rich repeat-containing protein 1	LRRC1	0.584964	-1.36529	6	5	22.7	59.241	22.3001	20.6146	23.0676	22.5777	23.4322	23.521			cell part;cytoplasm;intracellular part;membrane
P06132	P06132	Uroporphyrinogen decarboxylase	UROD	0.343834	-1.36457	3	3	16.6	40.786	20.1717	23.1172	22.8977	23.1203	23.0608	23.1806	biosynthetic process;cellular aromatic compound metabolic process;cellular biosynthetic process;cellular metabolic process;cellular nitrogen compound biosynthetic process;cellular nitrogen compound metabolic process;cellular process;cofactor biosynthetic process;cofactor metabolic process;heme biosynthetic process;heme metabolic process;heterocycle biosynthetic process;heterocycle metabolic proce…	carbon-carbon lyase activity;carboxy-lyase activity;catalytic activity;lyase activity;uroporphyrinogen decarboxylase activity	cell part;cytoplasmic part;cytoskeleton;cytosol;intracellular membrane-bounded organelle;intracellular non-membrane-bounded organelle;intracellular organelle;intracellular part;membrane-bounded organelle;microtubule cytoskeleton;non-membrane-bounded organelle;nucleus;organelle	Porphyrin and chlorophyll metabolism
Q13492	Q13492	Phosphatidylinositol-binding clathrin assembly protein	PICALM	1.08198	-1.34383	5	4	17.9	70.754	21.1639	21.8972	22.6848	23.064	22.8767	23.2173	anatomical structure development;anatomical structure morphogenesis;axonogenesis;biological regulation;cell part morphogenesis;cell projection morphogenesis;cell projection organization;cellular component assembly;cellular component assembly at cellular level;cellular component morphogenesis;cellular component organization;cellular component organization at cellular level;cellular component organ…	1-phosphatidylinositol binding;binding;clathrin binding;clathrin heavy chain binding;lipid binding;phosphatidylinositol binding;phospholipid binding;protein binding	cell part;clathrin coat;clathrin-coated vesicle;coated pit;coated vesicle;cytoplasmic membrane-bounded vesicle;cytoplasmic part;cytoplasmic vesicle;Golgi apparatus;intracellular membrane-bounded organelle;intracellular organelle;intracellular part;macromolecular complex;membrane;membrane coat;membrane part;membrane-bounded organelle;membrane-bounded vesicle;nucleus;organelle;perinuclear region of…
O14880	O14880	Microsomal glutathione S-transferase 3	MGST3	0.492588	-1.31902	2	2	17.8	16.516	20.9421	22.9625	23.2587	23.284	22.5575	23.0821	biological regulation;cellular metabolic process;cellular process;cellular response to stimulus;lipid metabolic process;metabolic process;primary metabolic process;regulation of biological process;regulation of cellular process;response to stimulus;signal transduction;small molecule metabolic process;xenobiotic metabolic process	antioxidant activity;catalytic activity;glutathione peroxidase activity;glutathione transferase activity;oxidoreductase activity;oxidoreductase activity, acting on peroxide as acceptor;peroxidase activity;transferase activity;transferase activity, transferring alkyl or aryl (other than methyl) groups	cell part;cytoplasmic part;endoplasmic reticulum membrane;endoplasmic reticulum part;envelope;integral to membrane;intracellular organelle part;intracellular part;intrinsic to membrane;membrane;membrane part;nuclear envelope;nuclear part;organelle envelope;organelle membrane;organelle part	Drug metabolism - cytochrome P450;Glutathione metabolism;Metabolism of xenobiotics by cytochrome P450
Q02818	Q02818	Nucleobindin-1	NUCB1	1.69519	-1.29225	2	2	5.6	53.879	21.1341	21.1436	22.2448	22.6175	21.1044	21.2678		binding;calcium ion binding;cation binding;DNA binding;ion binding;metal ion binding;nucleic acid binding	cell part;cytoplasmic part;cytoskeleton;endoplasmic reticulum-Golgi intermediate compartment;extracellular region part;extracellular space;Golgi apparatus;intracellular membrane-bounded organelle;intracellular non-membrane-bounded organelle;intracellular organelle;intracellular part;membrane;membrane-bounded organelle;microtubule cytoskeleton;non-membrane-bounded organelle;organelle
Q9Y241	Q9Y241	HIG1 domain family member 1A, mitochondrial	HIGD1A	0.312196	-1.26703	2	2	43	10.143	20.581	23.5265	23.607	23.0345	21.5281	22.7951	biological regulation;cellular metabolic process;cellular process;electron transport chain;generation of precursor metabolites and energy;metabolic process;negative regulation of apoptosis;negative regulation of biological process;negative regulation of cell death;negative regulation of cellular process;negative regulation of programmed cell death;oxidation-reduction process;regulation of apoptos…		cell part;cytoplasmic part;integral to membrane;intracellular organelle part;intracellular part;intrinsic to membrane;macromolecular complex;membrane;membrane part;mitochondrial inner membrane;mitochondrial membrane;mitochondrial part;organelle inner membrane;organelle membrane;organelle part;protein complex;respiratory chain
O95865	O95865	N(G),N(G)-dimethylarginine dimethylaminohydrolase 2	DDAH2	0.381339	-1.26387	3	3	17.9	29.644	20.8158	23.2915	23.4041	23.231	22.2568	23.3424	amine catabolic process;amine metabolic process;arginine catabolic process;arginine metabolic process;biological regulation;biosynthetic process;carboxylic acid catabolic process;carboxylic acid metabolic process;catabolic process;cellular amine metabolic process;cellular amino acid catabolic process;cellular amino acid metabolic process;cellular biosynthetic process;cellular catabolic process;ce…	amine binding;amino acid binding;binding;carboxylic acid binding;catalytic activity;dimethylargininase activity;hydrolase activity;hydrolase activity, acting on carbon-nitrogen (but not peptide) bonds;hydrolase activity, acting on carbon-nitrogen (but not peptide) bonds, in linear amidines	cell part;cytoplasmic part;intracellular membrane-bounded organelle;intracellular organelle;intracellular part;membrane-bounded organelle;mitochondrion;organelle
O75391	O75391	Sperm-associated antigen 7	SPAG7	1.33915	-1.25019	2	2	15.9	26.034	20.7343	21.2879	22.2466	22.276	19.704	20.8216		binding;nucleic acid binding	cell part;intracellular membrane-bounded organelle;intracellular organelle;intracellular part;membrane-bounded organelle;nucleus;organelle
Q02750	Q02750	Dual specificity mitogen-activated protein kinase kinase 1	MAP2K1	0.313707	-1.22487	6	5	27.2	43.439	20.6926	23.5655	23.5012	23.2066	20.9252	23.5904	activation of immune response;activation of innate immune response;activation of MAPKK activity;activation of protein kinase activity;aging;anatomical structure development;axon guidance;biological regulation;blood vessel development;cell aging;cell cycle arrest;cell cycle phase;cell cycle process;cell differentiation;cell motility;cell proliferation;cell surface receptor linked signaling pathway…	adenyl nucleotide binding;adenyl ribonucleotide binding;ATP binding;binding;catalytic activity;enzyme activator activity;enzyme regulator activity;hydrolase activity;hydrolase activity, acting on ester bonds;kinase activator activity;kinase activity;kinase regulator activity;MAP kinase kinase activity;molecular transducer activity;nucleotide binding;phosphatase activity;phosphoprotein phosphatase…	adherens junction;anchoring junction;cell cortex;cell junction;cell part;cell projection cytoplasm;cell projection part;cell-substrate adherens junction;cell-substrate junction;cytoplasmic part;cytoskeletal part;cytosol;dendrite cytoplasm;early endosome;endosome;focal adhesion;Golgi apparatus;intracellular membrane-bounded organelle;intracellular organelle;intracellular organelle part;intracellul…	Acute myeloid leukemia;B cell receptor signaling pathway;Bladder cancer;Chemokine signaling pathway;Chronic myeloid leukemia;Colorectal cancer;Dorso-ventral axis formation;Endometrial cancer;ErbB signaling pathway;Fc epsilon RI signaling pathway;Fc gamma R-mediated phagocytosis;Focal adhesion;Gap junction;Glioma;GnRH signaling pathway;Insulin signaling pathway;Long-term depression;Long-term poten…
Q9H1B7	Q9H1B7	Interferon regulatory factor 2-binding protein-like	IRF2BPL	1.20507	-1.22419	4	3	10.3	82.658	21.3963	20.7997	22.4405	22.2039	21.5572	21.876		binding;cation binding;ion binding;metal ion binding	cell part;intracellular membrane-bounded organelle;intracellular organelle;intracellular part;membrane-bounded organelle;nucleus;organelle
Q9NPH2	Q9NPH2	Inositol-3-phosphate synthase 1	ISYNA1	1.63436	-1.21457	8	8	27.6	61.067	24.8509	24.4792	25.9101	25.8491	25.1536	24.3817	alcohol biosynthetic process;alcohol metabolic process;biosynthetic process;carbohydrate biosynthetic process;carbohydrate metabolic process;cellular biosynthetic process;cellular carbohydrate biosynthetic process;cellular carbohydrate metabolic process;cellular lipid metabolic process;cellular metabolic process;cellular process;inositol biosynthetic process;inositol metabolic process;inositol ph…	catalytic activity;inositol-3-phosphate synthase activity;intramolecular lyase activity;isomerase activity	cell part;cytoplasmic part;cytosol;intracellular part	Inositol phosphate metabolism;Streptomycin biosynthesis
Q9NX62	Q9NX62	Inositol monophosphatase 3	IMPAD1	0.403974	-1.20534	3	3	18.1	38.681	22.6076	20.3831	22.8338	22.5676	22.9822	22.777	alcohol biosynthetic process;alcohol metabolic process;amine metabolic process;aminoglycan metabolic process;anatomical structure development;anatomical structure morphogenesis;biosynthetic process;carbohydrate biosynthetic process;carbohydrate metabolic process;cell development;cellular biosynthetic process;cellular carbohydrate biosynthetic process;cellular carbohydrate metabolic process;cellul…	3'(2'),5'-bisphosphate nucleotidase activity;3'-nucleotidase activity;binding;catalytic activity;cation binding;hydrolase activity;hydrolase activity, acting on ester bonds;inositol monophosphate phosphatase activity;inositol or phosphatidylinositol phosphatase activity;inositol phosphate phosphatase activity;ion binding;metal ion binding;nucleotidase activity;phosphatase activity;phosphoric este…	cell part;cytoplasmic part;Golgi apparatus;integral to membrane;intracellular membrane-bounded organelle;intracellular organelle;intracellular part;intrinsic to membrane;membrane part;membrane-bounded organelle;organelle
P48637	P48637	Glutathione synthetase	GSS	0.611743	-1.20007	5	5	15.2	52.384	22.5591	21.3798	23.6098	22.7294	22.677	22.5603	aging;anatomical structure development;cellular metabolic process;cellular process;developmental process;metabolic process;nervous system development;response to acid;response to amine stimulus;response to amino acid stimulus;response to cadmium ion;response to chemical stimulus;response to cytokine stimulus;response to endogenous stimulus;response to external stimulus;response to extracellular s…	acid-amino acid ligase activity;adenyl nucleotide binding;adenyl ribonucleotide binding;amine binding;amino acid binding;ATP binding;binding;carboxylic acid binding;catalytic activity;cation binding;glutathione binding;glutathione synthase activity;glycine binding;identical protein binding;ion binding;ligase activity;ligase activity, forming carbon-nitrogen bonds;magnesium ion binding;metal ion b…	cell part;cytoplasmic part;cytosol;intracellular part	Glutathione metabolism
Q13131;P54646	Q13131	5-AMP-activated protein kinase catalytic subunit alpha-1	PRKAA1	0.568483	-1.19887	3	3	9.8	64.009	21.059	22.6342	22.9456	23.1454	22.9335	22.5626	activation of MAPK activity;alcohol metabolic process;amine transport;amino acid transmembrane transport;amino acid transport;autophagy;betaine transport;biological regulation;biosynthetic process;carbohydrate homeostasis;carbohydrate metabolic process;carboxylic acid biosynthetic process;carboxylic acid metabolic process;carboxylic acid transport;carnitine shuttle;carnitine transport;catabolic p…	[acetyl-CoA carboxylase] kinase activity;[hydroxymethylglutaryl-CoA reductase (NADPH)] kinase activity;adenyl nucleotide binding;adenyl ribonucleotide binding;AMP-activated protein kinase activity;ATP binding;binding;cAMP-dependent protein kinase activity;catalytic activity;cation binding;chromatin binding;cyclic nucleotide-dependent protein kinase activity;histone kinase activity;histone serine …	AMP-activated protein kinase complex;apical plasma membrane;cell part;cytoplasmic part;cytosol;intracellular membrane-bounded organelle;intracellular organelle;intracellular organelle part;intracellular part;macromolecular complex;membrane part;membrane-bounded organelle;nuclear part;nucleoplasm;nucleus;organelle;organelle part;plasma membrane part;protein complex	Adipocytokine signaling pathway;Hypertrophic cardiomyopathy (HCM);Insulin signaling pathway;mTOR signaling pathway;Regulation of autophagy
O00625	O00625	Pirin	PIR	1.03459	-1.16606	2	2	12.1	32.113	20.6406	21.4023	22.1696	22.2055	21.4311	19.6303	biosynthetic process;cell differentiation;cellular biosynthetic process;cellular developmental process;cellular macromolecule biosynthetic process;cellular macromolecule metabolic process;cellular metabolic process;cellular nitrogen compound metabolic process;cellular process;developmental process;leukocyte differentiation;macromolecule biosynthetic process;macromolecule metabolic process;metabol…	binding;catalytic activity;cation binding;dioxygenase activity;ion binding;metal ion binding;oxidoreductase activity;oxidoreductase activity, acting on single donors with incorporation of molecular oxygen;oxidoreductase activity, acting on single donors with incorporation of molecular oxygen, incorporation of two atoms of oxygen;protein binding transcription factor activity;quercetin 2,3-dioxygen…	cell part;cytoplasm;intracellular membrane-bounded organelle;intracellular organelle;intracellular part;membrane-bounded organelle;nucleus;organelle
Q16864	Q16864	V-type proton ATPase subunit F	ATP6V1F	0.447304	-1.15548	2	2	34.5	13.37	18.8771	18.6194	20.8684	18.9391	19.4323	19.13	ATP hydrolysis coupled proton transport;biological regulation;cation homeostasis;cation transport;cell surface receptor linked signaling pathway;cellular cation homeostasis;cellular chemical homeostasis;cellular component organization;cellular component organization at cellular level;cellular component organization or biogenesis;cellular component organization or biogenesis at cellular level;cell…	active transmembrane transporter activity;ATPase activity;ATPase activity, coupled;ATPase activity, coupled to movement of substances;ATPase activity, coupled to transmembrane movement of ions;ATPase activity, coupled to transmembrane movement of substances;ATPase activity, uncoupled;catalytic activity;cation transmembrane transporter activity;cation-transporting ATPase activity;hydrogen ion tran…	cell part;cytoplasmic part;cytosol;intracellular organelle part;intracellular part;macromolecular complex;membrane part;organelle part;protein complex;proton-transporting two-sector ATPase complex;proton-transporting two-sector ATPase complex, catalytic domain;proton-transporting V-type ATPase complex;proton-transporting V-type ATPase, V1 domain;vacuolar part;vacuolar proton-transporting V-type A…	Collecting duct acid secretion;Epithelial cell signaling in Helicobacter pylori infection;Oxidative phosphorylation;Phagosome;Rheumatoid arthritis;Vibrio cholerae infection
Q9BRX8	Q9BRX8	Redox-regulatory protein FAM213A	FAM213A	0.715742	-1.15387	2	2	9.6	25.764	22.83	23.3753	24.7863	23.7267	23.2488	23.9835	biological regulation;metabolic process;oxidation-reduction process;regulation of biological process;regulation of cell differentiation;regulation of cellular process;regulation of developmental process;regulation of immune system process;regulation of multicellular organismal development;regulation of multicellular organismal process;regulation of myeloid cell differentiation;regulation of myelo…	antioxidant activity	cell part;cytoplasm;cytoplasmic part;intracellular membrane-bounded organelle;intracellular organelle;intracellular part;membrane-bounded organelle;mitochondrion;organelle
Q8ND24	Q8ND24	RING finger protein 214	RNF214	0.554497	-1.1524	5	5	11.1	77.667	21.4596	19.9063	21.9351	21.7356	22.2864	22.1761		binding;cation binding;ion binding;metal ion binding;transition metal ion binding;zinc ion binding
P06280	P06280	Alpha-galactosidase A	GLA	1.66433	-1.14692	7	7	19.8	48.766	23.5338	23.4742	24.4819	24.8199	23.5506	23.184	biological regulation;carbohydrate catabolic process;carbohydrate metabolic process;catabolic process;cellular carbohydrate catabolic process;cellular carbohydrate metabolic process;cellular catabolic process;cellular lipid catabolic process;cellular lipid metabolic process;cellular metabolic process;cellular process;ceramide catabolic process;ceramide metabolic process;glycolipid catabolic proce…	alpha-galactosidase activity;binding;carbohydrate binding;catalytic activity;galactosidase activity;galactoside binding;hydrolase activity;hydrolase activity, acting on glycosyl bonds;hydrolase activity, hydrolyzing O-glycosyl compounds;identical protein binding;monosaccharide binding;protein binding;protein dimerization activity;protein homodimerization activity;raffinose alpha-galactosidase act…	cell part;cytoplasmic part;extracellular region;Golgi apparatus;intracellular membrane-bounded organelle;intracellular organelle;intracellular organelle lumen;intracellular organelle part;intracellular part;lysosomal lumen;membrane-bounded organelle;membrane-enclosed lumen;organelle;organelle lumen;organelle part;vacuolar lumen;vacuolar part	Galactose metabolism;Glycerolipid metabolism;Glycosphingolipid biosynthesis - globo series;Lysosome;Sphingolipid metabolism
Q8N6R0	Q8N6R0	Methyltransferase-like protein 13	METTL13	0.393217	-1.12252	4	4	10.4	78.767	20.1806	22.3207	22.4019	22.3443	22.6675	22.9162		catalytic activity;methyltransferase activity;transferase activity;transferase activity, transferring one-carbon groups
P35270	P35270	Sepiapterin reductase	SPR	1.13119	-1.11911	2	2	15.3	28.048	21.3939	20.749	22.1863	22.1948	21.858	22.0159	aromatic compound biosynthetic process;biological regulation;biosynthetic process;cellular aromatic compound metabolic process;cellular biosynthetic process;cellular metabolic process;cellular nitrogen compound biosynthetic process;cellular nitrogen compound metabolic process;cellular process;coenzyme biosynthetic process;coenzyme metabolic process;cofactor biosynthetic process;cofactor metabolic…	aldo-keto reductase (NADP) activity;binding;catalytic activity;coenzyme binding;cofactor binding;NADP binding;nucleotide binding;oxidoreductase activity;oxidoreductase activity, acting on CH-OH group of donors;oxidoreductase activity, acting on the CH-OH group of donors, NAD or NADP as acceptor;sepiapterin reductase activity	cell part;cytoplasmic part;cytosol;intracellular membrane-bounded organelle;intracellular organelle;intracellular part;membrane-bounded organelle;nucleus;organelle	Folate biosynthesis
Q9Y547	Q9Y547	Intraflagellar transport protein 25 homolog	HSPB11	1.46697	-1.09312	3	3	33.3	16.297	22.2717	21.9298	23.0766	23.3111	22.2951	22.3202	biological adhesion;cell adhesion;cellular process;response to stimulus;response to stress		axoneme part;cell part;cell projection;cell projection part;cilium;intracellular part;intraflagellar transport particle B;macromolecular complex;organelle part;protein complex
Q969U7	Q969U7	Proteasome assembly chaperone 2	PSMG2	0.858801	-1.08885	2	2	9.1	29.396	21.8295	20.9356	22.5491	22.3937	22.5358	21.1161	apoptosis;biological regulation;cell cycle checkpoint;cell death;cellular component assembly;cellular component assembly at cellular level;cellular component organization;cellular component organization at cellular level;cellular component organization or biogenesis;cellular component organization or biogenesis at cellular level;cellular macromolecular complex assembly;cellular macromolecular com…		cell part;intracellular membrane-bounded organelle;intracellular organelle;intracellular part;membrane-bounded organelle;nucleus;organelle
Q9BUF5	Q9BUF5	Tubulin beta-6 chain	TUBB6	1.25613	-1.0854	19	8	65	49.857	24.518	24.2644	25.2418	25.7113	24.4876	24.5478	cellular component assembly;cellular component assembly at cellular level;cellular component organization;cellular component organization at cellular level;cellular component organization or biogenesis;cellular component organization or biogenesis at cellular level;cellular macromolecular complex assembly;cellular macromolecular complex subunit organization;cellular macromolecule metabolic proces…	binding;catalytic activity;GTP binding;GTPase activity;guanyl nucleotide binding;guanyl ribonucleotide binding;hydrolase activity;hydrolase activity, acting on acid anhydrides;hydrolase activity, acting on acid anhydrides, in phosphorus-containing anhydrides;nucleoside-triphosphatase activity;nucleotide binding;purine nucleotide binding;purine ribonucleoside triphosphate binding;purine ribonucleo…	cell part;cytoplasm;cytoskeletal part;intracellular organelle part;intracellular part;macromolecular complex;membrane;microtubule;organelle part;plasma membrane;protein complex	Gap junction;Pathogenic Escherichia coli infection;Phagosome
P20585	P20585	DNA mismatch repair protein Msh3	MSH3	0.686039	-1.07576	4	4	6	127.41	20.6744	20.4347	21.0603	22.2003	20.967	21.5925	biological regulation;cell cycle process;cellular component organization;cellular component organization at cellular level;cellular component organization or biogenesis;cellular component organization or biogenesis at cellular level;cellular macromolecule metabolic process;cellular metabolic process;cellular nitrogen compound metabolic process;cellular process;cellular response to stimulus;cellul…	adenyl nucleotide binding;adenyl ribonucleotide binding;ATP binding;ATPase activity;ATPase activity, coupled;binding;catalytic activity;centromeric DNA binding;damaged DNA binding;DNA binding;DNA insertion or deletion binding;DNA secondary structure binding;DNA-dependent ATPase activity;double-strand/single-strand DNA junction binding;double-stranded DNA binding;hydrolase activity;hydrolase activ…	cell part;chromosome;intracellular non-membrane-bounded organelle;intracellular organelle;intracellular organelle part;intracellular part;macromolecular complex;mismatch repair complex;MutSbeta complex;non-membrane-bounded organelle;nuclear chromosome;nuclear part;organelle;organelle part;protein complex	Colorectal cancer;Mismatch repair;Pathways in cancer
O95299	O95299	NADH dehydrogenase [ubiquinone] 1 alpha subcomplex subunit 10, mitochondrial	NDUFA10	0.425365	-1.07401	4	4	16.9	40.75	23.2975	21.3987	23.4501	23.3941	23.2641	23.2804	cellular metabolic process;cellular nitrogen compound metabolic process;cellular process;electron transport chain;generation of precursor metabolites and energy;metabolic process;mitochondrial electron transport, NADH to ubiquinone;nitrogen compound metabolic process;nucleobase-containing compound metabolic process;oxidation-reduction process;primary metabolic process;respiratory electron transpo…	adenyl nucleotide binding;adenyl ribonucleotide binding;ATP binding;binding;catalytic activity;NADH dehydrogenase (quinone) activity;NADH dehydrogenase (ubiquinone) activity;NADH dehydrogenase activity;nucleotide binding;oxidoreductase activity;oxidoreductase activity, acting on NADH or NADPH;oxidoreductase activity, acting on NADH or NADPH, quinone or similar compound as acceptor;phosphotransfer…	cell part;cytoplasmic part;intracellular organelle lumen;intracellular organelle part;intracellular part;macromolecular complex;membrane part;membrane-enclosed lumen;mitochondrial matrix;mitochondrial membrane part;mitochondrial part;mitochondrial respiratory chain complex I;NADH dehydrogenase complex;organelle lumen;organelle part;protein complex;respiratory chain complex I	Alzheimer's disease;Huntington's disease;Oxidative phosphorylation;Parkinson's disease
P35520	P35520	Cystathionine beta-synthase	CBS	2.34734	-1.06847	6	6	24.9	60.586	22.2085	22.1302	23.2981	23.1775	22.1684	22.0873	amine biosynthetic process;amine catabolic process;amine metabolic process;anatomical structure development;anatomical structure morphogenesis;biological regulation;biosynthetic process;blood vessel remodeling;carboxylic acid biosynthetic process;carboxylic acid catabolic process;carboxylic acid metabolic process;cartilage development;cartilage development involved in endochondral bone morphogene…	amine binding;amino acid binding;binding;carbon-oxygen lyase activity;carboxylic acid binding;catalytic activity;cation binding;cofactor binding;cystathionine beta-synthase activity;heme binding;hydro-lyase activity;identical protein binding;ion binding;iron ion binding;lyase activity;metal ion binding;modified amino acid binding;protein binding;protein dimerization activity;protein homodimerizat…	cell part;cytoplasmic part;cytosol;intracellular non-membrane-bounded organelle;intracellular organelle;intracellular organelle part;intracellular part;non-membrane-bounded organelle;nuclear part;nucleolus;organelle;organelle part	Cysteine and methionine metabolism;Glycine, serine and threonine metabolism
Q9Y3Y2	Q9Y3Y2	Chromatin target of PRMT1 protein	CHTOP	0.389883	-1.05454	2	2	8.1	26.396	22.8415	20.9144	23.2476	22.6173	22.8891	22.7861	biological regulation;biosynthetic process;cellular biosynthetic process;cellular macromolecule biosynthetic process;cellular macromolecule metabolic process;cellular metabolic process;cellular nitrogen compound metabolic process;cellular process;macromolecule biosynthetic process;macromolecule metabolic process;metabolic process;nitrogen compound metabolic process;nucleic acid metabolic process;…	binding;nucleic acid binding;RNA binding	cell part;intracellular membrane-bounded organelle;intracellular organelle;intracellular organelle part;intracellular part;membrane-bounded organelle;nuclear part;nucleoplasm;nucleus;organelle;organelle part
Q9GZZ1	Q9GZZ1	N-alpha-acetyltransferase 50	NAA50	0.397636	-1.04937	3	3	23.1	19.398	21.3807	23.3429	23.5443	23.278	23.6236	23.5678	cellular macromolecule metabolic process;cellular metabolic process;cellular process;cellular protein metabolic process;macromolecule metabolic process;macromolecule modification;metabolic process;N-terminal protein amino acid acetylation;N-terminal protein amino acid modification;primary metabolic process;protein acetylation;protein acylation;protein metabolic process;protein modification process	acetyltransferase activity;catalytic activity;N-acetyltransferase activity;N-acyltransferase activity;transferase activity;transferase activity, transferring acyl groups;transferase activity, transferring acyl groups other than amino-acyl groups	cell part;cytoplasm;intracellular part
P61421	P61421	V-type proton ATPase subunit d 1	ATP6V0D1	0.689423	-1.03375	3	3	17.4	40.329	21.473	20.7024	22.5233	21.7196	22.464	22.4073	activation of signaling protein activity involved in unfolded protein response;anatomical structure development;anatomical structure formation involved in morphogenesis;ATP hydrolysis coupled proton transport;biological regulation;brain development;cation homeostasis;cation transport;cell projection assembly;cell projection organization;cell surface receptor linked signaling pathway;cellular cati…	active transmembrane transporter activity;ATPase activity;ATPase activity, coupled;ATPase activity, coupled to movement of substances;ATPase activity, coupled to transmembrane movement of ions;ATPase activity, coupled to transmembrane movement of ions, phosphorylative mechanism;ATPase activity, coupled to transmembrane movement of substances;catalytic activity;cation transmembrane transporter act…	apical plasma membrane;axon part;axon terminus;cell part;cell projection part;clathrin-coated vesicle;coated vesicle;cytoplasmic membrane-bounded vesicle;cytoplasmic part;cytoplasmic vesicle;cytoplasmic vesicle membrane;cytoplasmic vesicle part;early endosome;endocytic vesicle membrane;endosomal part;endosome;endosome membrane;intracellular membrane-bounded organelle;intracellular organelle;intra…	Collecting duct acid secretion;Epithelial cell signaling in Helicobacter pylori infection;ko05152;Lysosome;Oxidative phosphorylation;Phagosome;Rheumatoid arthritis;Vibrio cholerae infection
Q93034	Q93034	Cullin-5	CUL5	0.767719	-1.03146	3	3	5.3	90.954	21.0451	20.0726	21.5188	21.6618	21.5528	21.4049	biological regulation;calcium ion homeostasis;catabolic process;cation homeostasis;cell cycle arrest;cell cycle process;cell proliferation;cellular calcium ion homeostasis;cellular catabolic process;cellular cation homeostasis;cellular chemical homeostasis;cellular divalent inorganic cation homeostasis;cellular homeostasis;cellular ion homeostasis;cellular macromolecule catabolic process;cellular…	binding;calcium channel activity;cation channel activity;cation transmembrane transporter activity;channel activity;enzyme binding;ion channel activity;ion transmembrane transporter activity;passive transmembrane transporter activity;protein binding;receptor activity;substrate-specific channel activity;substrate-specific transmembrane transporter activity;substrate-specific transporter activity;t…	cell part;Cul5-RING ubiquitin ligase complex;cullin-RING ubiquitin ligase complex;cytoplasmic part;cytosol;intracellular membrane-bounded organelle;intracellular organelle;intracellular part;macromolecular complex;membrane;membrane-bounded organelle;nucleus;organelle;plasma membrane;protein complex;ubiquitin ligase complex	Ubiquitin mediated proteolysis
Q9Y6Y8	Q9Y6Y8	SEC23-interacting protein	SEC23IP	0.73223	-1.02401	3	3	5.5	111.08	21.202	20.3318	22.067	21.5149	23.6866	23.6722	cellular component organization;cellular component organization at cellular level;cellular component organization or biogenesis;cellular component organization or biogenesis at cellular level;cellular process;establishment of localization;establishment of localization in cell;establishment of protein localization;Golgi organization;intracellular protein transport;intracellular transport;organelle…	binding;cation binding;ion binding;metal ion binding	cell part;coated vesicle membrane;cytoplasmic part;cytoplasmic vesicle membrane;cytoplasmic vesicle part;endoplasmic reticulum;endoplasmic reticulum-Golgi intermediate compartment;ER to Golgi transport vesicle membrane;intracellular membrane-bounded organelle;intracellular organelle;intracellular organelle part;intracellular part;membrane;membrane-bounded organelle;organelle;organelle membrane;or…
Q13015	Q13015	Protein AF1q	MLLT11	0.337314	-1.02398	2	2	41.1	10.061	22.5598	20.3032	22.4641	22.4468	23.0296	21.593	biological regulation;positive regulation of apoptosis;positive regulation of biological process;positive regulation of biosynthetic process;positive regulation of cell death;positive regulation of cellular biosynthetic process;positive regulation of cellular component organization;positive regulation of cellular metabolic process;positive regulation of cellular process;positive regulation of gen…		cell part;intracellular
P30046;A6NHG4	P30046;A6NHG4	D-dopachrome decarboxylase;D-dopachrome decarboxylase-like protein	DDT;DDTL	1.20165	-1.01886	6	6	45.8	12.712	24.9169	25.2083	25.8562	26.3067	25.914	26.0658	biosynthetic process;cellular biosynthetic process;cellular metabolic process;cellular process;melanin biosynthetic process;melanin metabolic process;metabolic process;pigment biosynthetic process;pigment metabolic process;secondary metabolic process	carbon-carbon lyase activity;carboxy-lyase activity;catalytic activity;D-dopachrome decarboxylase activity;dopachrome isomerase activity;intramolecular oxidoreductase activity;intramolecular oxidoreductase activity, transposing C=C bonds;isomerase activity;lyase activity	cell part;cytoplasm;intracellular part
Q13576	Q13576	Ras GTPase-activating-like protein IQGAP2	IQGAP2	0.976558	-1.01295	7	6	6.6	180.58	20.6731	21.0556	22.18	21.5745	21.2786	21.2303	biological regulation;cellular process;cellular response to stimulus;intracellular signal transduction;positive regulation of catalytic activity;positive regulation of GTPase activity;positive regulation of hydrolase activity;positive regulation of molecular function;positive regulation of Ras GTPase activity;regulation of biological process;regulation of catabolic process;regulation of catalytic…	actin binding;binding;cytoskeletal protein binding;enzyme activator activity;enzyme inhibitor activity;enzyme regulator activity;GTPase activator activity;GTPase inhibitor activity;GTPase regulator activity;nucleoside-triphosphatase regulator activity;protein binding;Ras GTPase activator activity;small GTPase regulator activity	actin cytoskeleton;cell part;cell projection;cytoskeletal part;cytoskeleton;intracellular non-membrane-bounded organelle;intracellular organelle;intracellular organelle part;intracellular part;macromolecular complex;microtubule;microvillus;non-membrane-bounded organelle;organelle;organelle part;protein complex	Regulation of actin cytoskeleton
P34896	P34896	Serine hydroxymethyltransferase, cytosolic	SHMT1	0.92608	-1.01259	7	6	20.5	53.082	23.4344	23.6883	24.2119	24.936	23.4962	23.9221	amine biosynthetic process;amine catabolic process;amine metabolic process;betaine biosynthetic process;betaine metabolic process;biosynthetic process;carboxylic acid biosynthetic process;carboxylic acid catabolic process;carboxylic acid metabolic process;carnitine biosynthetic process;carnitine metabolic process;catabolic process;cellular amine metabolic process;cellular amino acid biosynthetic …	aldehyde-lyase activity;amine binding;amino acid binding;binding;carbon-carbon lyase activity;carboxylic acid binding;catalytic activity;cofactor binding;glycine hydroxymethyltransferase activity;hydroxymethyl-, formyl- and related transferase activity;identical protein binding;L-allo-threonine aldolase activity;lyase activity;protein binding;protein dimerization activity;protein homodimerization…	cell part;cytoplasmic part;cytosol;intracellular membrane-bounded organelle;intracellular organelle;intracellular part;membrane-bounded organelle;mitochondrion;nucleus;organelle	Cyanoamino acid metabolism;Glycine, serine and threonine metabolism;Methane metabolism;One carbon pool by folate
Q9P1F3	Q9P1F3	Costars family protein ABRACL	ABRACL	0.706358	-1.00659	3	3	65.4	9.0564	24.2099	23.5817	24.4785	25.3262	24.4207	24.4106
O15212	O15212	Prefoldin subunit 6	PFDN6	2.67887	-0.977794	2	2	15.5	14.582	22.9943	23.0558	24.0355	23.9703	24.569	24.1016	cellular component assembly;cellular component assembly at cellular level;cellular component organization;cellular component organization at cellular level;cellular component organization or biogenesis;cellular component organization or biogenesis at cellular level;cellular macromolecular complex assembly;cellular macromolecular complex subunit organization;cellular macromolecule metabolic proces…	binding;chaperone binding;protein binding;unfolded protein binding	cell part;cytoplasmic part;cytosolic part;intracellular part;macromolecular complex;prefoldin complex;protein complex
Q9NRW1;P20340;Q14964	Q9NRW1;P20340;Q14964	Ras-related protein Rab-6B;Ras-related protein Rab-6A;Ras-related protein Rab-39A	RAB6B;RAB6A;RAB39A	0.455438	-0.970686	2	2	15.9	23.461	24.375	25.9596	26.2705	26.0055	26.3544	26.6239	biological regulation;cation homeostasis;cellular cation homeostasis;cellular chemical homeostasis;cellular component movement;cellular component organization;cellular component organization at cellular level;cellular component organization or biogenesis;cellular component organization or biogenesis at cellular level;cellular homeostasis;cellular ion homeostasis;cellular macromolecule metabolic p…	binding;catalytic activity;GTP binding;GTPase activity;guanyl nucleotide binding;guanyl ribonucleotide binding;hydrolase activity;hydrolase activity, acting on acid anhydrides;hydrolase activity, acting on acid anhydrides, in phosphorus-containing anhydrides;nucleoside-triphosphatase activity;nucleotide binding;purine nucleotide binding;purine ribonucleoside triphosphate binding;purine ribonucleo…	cell part;cytoplasmic membrane-bounded vesicle;cytoplasmic part;cytoplasmic vesicle;cytoplasmic vesicle membrane;cytoplasmic vesicle part;cytosol;endocytic vesicle;endocytic vesicle membrane;Golgi apparatus;Golgi apparatus part;Golgi membrane;intracellular membrane-bounded organelle;intracellular organelle;intracellular organelle part;intracellular part;membrane;membrane-bounded organelle;membran…
P41214	P41214	Eukaryotic translation initiation factor 2D	EIF2D	0.955719	-0.957331	4	4	14	64.706	21.2918	21.9799	22.6464	22.54	20.6319	21.1839	establishment of localization;establishment of localization in cell;establishment of protein localization;intracellular protein transport;intracellular transport;protein transport;transport	binding;nucleic acid binding;receptor activity;RNA binding;translation factor activity, nucleic acid binding;translation initiation factor activity	cell part;cytoplasm;intracellular part
Q99447	Q99447	Ethanolamine-phosphate cytidylyltransferase	PCYT2	1.39605	-0.95728	2	2	7.7	43.835	20.3127	20.6361	21.3176	21.5458	20.9302	21.7523	alcohol metabolic process;amine biosynthetic process;amine metabolic process;biosynthetic process;cellular amine metabolic process;cellular biogenic amine biosynthetic process;cellular biogenic amine metabolic process;cellular biosynthetic process;cellular lipid metabolic process;cellular metabolic process;cellular nitrogen compound biosynthetic process;cellular nitrogen compound metabolic proces…	catalytic activity;cytidylyltransferase activity;ethanolamine-phosphate cytidylyltransferase activity;nucleotidyltransferase activity;transferase activity;transferase activity, transferring phosphorus-containing groups	cell part;cytoplasmic part;endoplasmic reticulum membrane;endoplasmic reticulum part;intracellular organelle part;intracellular part;membrane;membrane part;organelle membrane;organelle part	Glycerophospholipid metabolism;Phosphonate and phosphinate metabolism
Q9Y6H1;Q5T1J5	Q9Y6H1;Q5T1J5	Coiled-coil-helix-coiled-coil-helix domain-containing protein 2;Putative coiled-coil-helix-coiled-coil-helix domain-containing protein CHCHD2P9, mitochondrial	CHCHD2;CHCHD2P9	1.27388	-0.948133	4	4	33.8	15.512	24.4654	24.1395	25.41	25.0911	24.3625	24.5269			cell part;cytoplasmic part;intracellular membrane-bounded organelle;intracellular organelle;intracellular part;membrane-bounded organelle;mitochondrion;organelle
Q15843	Q15843	NEDD8	NEDD8	0.489103	-0.944195	2	2	34.6	9.0714	24.9385	24.926	25.1481	26.6047	24.7044	25.9703	anatomical structure morphogenesis;biological regulation;catabolic process;cellular catabolic process;cellular macromolecule catabolic process;cellular macromolecule metabolic process;cellular metabolic process;cellular process;cellular protein metabolic process;developmental process;localization;macromolecule catabolic process;macromolecule localization;macromolecule metabolic process;macromolec…		cell part;intracellular membrane-bounded organelle;intracellular organelle;intracellular part;membrane-bounded organelle;nucleus;organelle
O94888	O94888	UBX domain-containing protein 7	UBXN7	0.283035	-0.940551	4	4	11.2	54.862	20.558	22.8876	22.3028	23.0239	22.8009	22.7846		binding;enzyme binding;protein binding;small conjugating protein binding;ubiquitin binding;ubiquitin protein ligase binding	Cdc48p-Npl4p-Ufd1p AAA ATPase complex;cell part;cytoplasmic part;endoplasmic reticulum part;intracellular organelle part;intracellular part;macromolecular complex;membrane part;organelle part;protein complex
Q13586	Q13586	Stromal interaction molecule 1	STIM1	0.79704	-0.936274	4	4	8	77.422	21.5256	20.7112	21.9266	22.1828	21.1901	20.8729	activation of store-operated calcium channel activity;biological regulation;blood coagulation;calcium ion transport;cation transport;coagulation;detection of calcium ion;detection of chemical stimulus;detection of stimulus;divalent inorganic cation transport;divalent metal ion transport;establishment of localization;hemostasis;ion transport;metal ion transport;multicellular organismal process;pos…	binding;calcium ion binding;cation binding;cytoskeletal protein binding;ion binding;metal ion binding;microtubule binding;microtubule plus-end binding;protein binding;tubulin binding	cell cortex part;cell part;cortical endoplasmic reticulum;cytoplasmic part;cytoskeletal part;endoplasmic reticulum part;integral to endoplasmic reticulum membrane;integral to membrane;integral to organelle membrane;integral to plasma membrane;intracellular organelle part;intracellular part;intrinsic to endoplasmic reticulum membrane;intrinsic to membrane;intrinsic to organelle membrane;intrinsic …
P49419	P49419	Alpha-aminoadipic semialdehyde dehydrogenase	ALDH7A1	2.06388	-0.931365	8	8	26.2	58.486	24.5647	24.4557	25.5095	25.3737	24.4514	24.5992	alcohol metabolic process;amine biosynthetic process;amine catabolic process;amine metabolic process;aspartate family amino acid catabolic process;aspartate family amino acid metabolic process;betaine biosynthetic process;betaine metabolic process;biosynthetic process;carboxylic acid biosynthetic process;carboxylic acid catabolic process;carboxylic acid metabolic process;catabolic process;cellula…	aldehyde dehydrogenase (NAD) activity;betaine-aldehyde dehydrogenase activity;catalytic activity;L-aminoadipate-semialdehyde dehydrogenase activity;oxidoreductase activity;oxidoreductase activity, acting on the aldehyde or oxo group of donors;oxidoreductase activity, acting on the aldehyde or oxo group of donors, NAD or NADP as acceptor	cell part;cytoplasmic part;cytosol;intracellular membrane-bounded organelle;intracellular organelle;intracellular organelle lumen;intracellular organelle part;intracellular part;membrane-bounded organelle;membrane-enclosed lumen;mitochondrial matrix;mitochondrial part;nucleus;organelle;organelle lumen;organelle part	Arginine and proline metabolism;Ascorbate and aldarate metabolism;beta-Alanine metabolism;Fatty acid metabolism;Glycerolipid metabolism;Glycine, serine and threonine metabolism;Glycolysis / Gluconeogenesis;Histidine metabolism;Lysine biosynthesis;Lysine degradation;Propanoate metabolism;Pyruvate metabolism;Tryptophan metabolism;Valine, leucine and isoleucine degradation
Q13546	Q13546	Receptor-interacting serine/threonine-protein kinase 1	RIPK1	0.479757	-0.924893	3	3	3.6	75.93	20.2158	21.6702	21.8634	21.8723	21.2486	20.7876	activation of caspase activity;activation of immune response;activation of innate immune response;activation of JUN kinase activity;activation of MAPK activity;biological regulation;catabolic process;cell surface receptor linked signaling pathway;cellular catabolic process;cellular component assembly;cellular component organization;cellular component organization or biogenesis;cellular macromolec…	adenyl nucleotide binding;adenyl ribonucleotide binding;ATP binding;binding;catalytic activity;kinase activity;nucleotide binding;phosphotransferase activity, alcohol group as acceptor;protein kinase activity;protein serine/threonine kinase activity;purine nucleotide binding;purine ribonucleoside triphosphate binding;purine ribonucleotide binding;ribonucleotide binding;transferase activity;transf…	cell part;cytoplasmic part;cytosol;death-inducing signaling complex;intracellular membrane-bounded organelle;intracellular organelle;intracellular part;macromolecular complex;membrane part;membrane raft;membrane-bounded organelle;mitochondrion;organelle;plasma membrane part;protein complex;receptor complex	Apoptosis;Cytosolic DNA-sensing pathway;Hepatitis C;RIG-I-like receptor signaling pathway;Toll-like receptor signaling pathway
P48735	P48735	Isocitrate dehydrogenase [NADP], mitochondrial	IDH2	2.04951	-0.921697	11	11	28.3	50.909	23.9399	24.0364	24.8367	24.983	23.5518	23.4908	2-oxoglutarate metabolic process;acetyl-CoA catabolic process;acetyl-CoA metabolic process;carbohydrate metabolic process;carboxylic acid metabolic process;catabolic process;cellular aldehyde metabolic process;cellular carbohydrate metabolic process;cellular catabolic process;cellular ketone metabolic process;cellular metabolic process;cellular process;coenzyme catabolic process;coenzyme metaboli…	binding;catalytic activity;cation binding;coenzyme binding;cofactor binding;ion binding;isocitrate dehydrogenase (NADP+) activity;isocitrate dehydrogenase activity;magnesium ion binding;metal ion binding;NAD binding;nucleotide binding;oxidoreductase activity;oxidoreductase activity, acting on CH-OH group of donors;oxidoreductase activity, acting on the CH-OH group of donors, NAD or NADP as accept…	cell part;cytoplasmic part;intracellular organelle lumen;intracellular organelle part;intracellular part;membrane;membrane-enclosed lumen;mitochondrial inner membrane;mitochondrial matrix;mitochondrial membrane;mitochondrial part;organelle inner membrane;organelle lumen;organelle membrane;organelle part	Carbon fixation pathways in prokaryotes;Citrate cycle (TCA cycle);Glutathione metabolism;Peroxisome
Q96GA7	Q96GA7	Serine dehydratase-like	SDSL	0.977031	-0.91796	3	3	16.4	34.674	21.6966	22.2525	22.7254	23.0595	20.2631	21.2076	amine metabolic process;carboxylic acid metabolic process;cellular amine metabolic process;cellular amino acid metabolic process;cellular ketone metabolic process;cellular metabolic process;cellular nitrogen compound metabolic process;cellular process;metabolic process;nitrogen compound metabolic process;organic acid metabolic process;oxoacid metabolic process;primary metabolic process;small mole…	ammonia-lyase activity;binding;carbon-nitrogen lyase activity;catalytic activity;cofactor binding;L-serine ammonia-lyase activity;L-threonine ammonia-lyase activity;lyase activity;pyridoxal phosphate binding;vitamin B6 binding;vitamin binding	cell part;cytoplasmic part;intracellular membrane-bounded organelle;intracellular organelle;intracellular part;membrane-bounded organelle;mitochondrion;organelle
Q7L5Y9	Q7L5Y9	Macrophage erythroblast attacher	MAEA	0.452331	-0.912639	2	2	8.6	45.287	21.3683	22.0258	23.2953	21.9241	21.1822	19.5488	anatomical structure development;biological adhesion;biological regulation;cell adhesion;cell cycle;cell development;cell division;cell maturation;cellular component organization;cellular component organization at cellular level;cellular component organization or biogenesis;cellular component organization or biogenesis at cellular level;cellular developmental process;cellular process;cytoskeleton…	actin binding;binding;cytoskeletal protein binding;protein binding	actomyosin contractile ring;cell cortex part;cell division site part;cell part;contractile ring;cytoplasmic part;cytoskeletal part;integral to membrane;integral to plasma membrane;intracellular non-membrane-bounded organelle;intracellular organelle;intracellular organelle part;intracellular part;intrinsic to membrane;intrinsic to plasma membrane;membrane part;non-membrane-bounded organelle;nuclea…
P55145	P55145	Mesencephalic astrocyte-derived neurotrophic factor	MANF	1.10877	-0.911791	7	7	33	20.7	23.9048	23.3642	24.555	24.5375	23.4777	23.7648	biological regulation;circulatory system process;multicellular organismal process;positive regulation of blood pressure;positive regulation of systemic arterial blood pressure;regulation of anatomical structure size;regulation of biological quality;regulation of blood pressure;regulation of blood vessel size;regulation of tube size;response to chemical stimulus;response to organic substance;respo…		cell part;cytoplasmic part;extracellular region part;extracellular space;intracellular part;perinuclear region of cytoplasm
Q8TAG9	Q8TAG9	Exocyst complex component 6	EXOC6	0.343652	-0.9077	4	4	9.2	93.721	21.4945	19.5321	21.3625	21.4794	21.1552	21.3355	cell differentiation;cellular component organization;cellular component organization or biogenesis;cellular developmental process;cellular macromolecule metabolic process;cellular membrane organization;cellular metabolic process;cellular process;cellular protein metabolic process;developmental process;erythrocyte differentiation;establishment of localization;establishment of protein localization;…		cell cortex part;cell part;cytoplasmic part;exocyst;intracellular part;macromolecular complex;membrane;plasma membrane;protein complex
Q9BV20	Q9BV20	Methylthioribose-1-phosphate isomerase	MRI1	1.0924	-0.90451	2	2	6.5	39.149	21.5796	21.2891	22.1064	22.5713	21.844	22.3916	amine biosynthetic process;amine metabolic process;amino acid salvage;aspartate family amino acid biosynthetic process;aspartate family amino acid metabolic process;biosynthetic process;carboxylic acid biosynthetic process;carboxylic acid metabolic process;cellular amine metabolic process;cellular amino acid biosynthetic process;cellular amino acid metabolic process;cellular biogenic amine metabo…	catalytic activity;intramolecular oxidoreductase activity;intramolecular oxidoreductase activity, interconverting aldoses and ketoses;isomerase activity;S-methyl-5-thioribose-1-phosphate isomerase activity	cell part;cell projection;cytoplasmic part;cytosol;intracellular membrane-bounded organelle;intracellular organelle;intracellular part;membrane-bounded organelle;nucleus;organelle	Cysteine and methionine metabolism
P35573	P35573	Glycogen debranching enzyme;4-alpha-glucanotransferase;Amylo-alpha-1,6-glucosidase	AGL	1.6375	-0.897669	7	7	7	174.76	22.7289	22.4568	23.4638	23.5172	22.1715	22.3935	alcohol metabolic process;biosynthetic process;carbohydrate biosynthetic process;carbohydrate catabolic process;carbohydrate metabolic process;catabolic process;cellular biosynthetic process;cellular carbohydrate biosynthetic process;cellular carbohydrate catabolic process;cellular carbohydrate metabolic process;cellular glucan metabolic process;cellular macromolecule biosynthetic process;cellula…	4-alpha-glucanotransferase activity;alpha-glucosidase activity;amylo-alpha-1,6-glucosidase activity;binding;carbohydrate binding;catalytic activity;glucosidase activity;glycogen debranching enzyme activity;hydrolase activity;hydrolase activity, acting on glycosyl bonds;hydrolase activity, hydrolyzing O-glycosyl compounds;pattern binding;polysaccharide binding;transferase activity;transferase acti…	cell part;cytoplasmic part;cytosol;endoplasmic reticulum;inclusion body;intracellular membrane-bounded organelle;intracellular organelle;intracellular part;isoamylase complex;macromolecular complex;membrane-bounded organelle;nucleus;organelle;protein complex;sarcoplasmic reticulum	Starch and sucrose metabolism
Q6IBS0	Q6IBS0	Twinfilin-2	TWF2	1.0353	-0.890995	3	3	15.8	39.548	22.6156	22.2984	23.104	23.5921	23.4862	20.0776	actin filament capping;barbed-end actin filament capping;biological regulation;cell communication;cell projection organization;cellular component organization;cellular component organization at cellular level;cellular component organization or biogenesis;cellular component organization or biogenesis at cellular level;cellular process;cellular response to chemical stimulus;cellular response to ext…	actin binding;actin monomer binding;adenyl nucleotide binding;adenyl ribonucleotide binding;ATP binding;binding;cytoskeletal protein binding;lipid binding;nucleotide binding;phosphatidylinositol binding;phosphatidylinositol-4,5-bisphosphate binding;phospholipid binding;protein binding;purine nucleotide binding;purine ribonucleoside triphosphate binding;purine ribonucleotide binding;ribonucleotide…	cell part;cell projection;cell projection part;contractile fiber;cytoplasmic part;cytoskeleton;filopodium;growth cone;intracellular non-membrane-bounded organelle;intracellular organelle;intracellular part;lamellipodium;microvillus;myofibril;non-membrane-bounded organelle;organelle;organelle part;perinuclear region of cytoplasm;site of polarized growth;stereocilium
Q9NV70	Q9NV70	Exocyst complex component 1	EXOC1	0.271683	-0.887474	3	3	5.4	101.98	20.6817	20.6194	20.3438	22.7322	22.5256	22.3447	cellular component organization;cellular component organization or biogenesis;cellular macromolecule metabolic process;cellular membrane organization;cellular metabolic process;cellular process;cellular protein metabolic process;establishment of localization;establishment of localization in cell;establishment of protein localization;exocytosis;macromolecule metabolic process;membrane organization…		cell cortex part;cell part;cytoplasmic part;exocyst;intracellular part;macromolecular complex;membrane;plasma membrane;protein complex
P30154	P30154	Serine/threonine-protein phosphatase 2A 65 kDa regulatory subunit A beta isoform	PPP2R1B	1.54177	-0.886033	10	5	29.8	66.213	23.5813	23.3407	24.2517	24.4424	23.0655	22.5641				Cell cycle - yeast;Chagas disease (American trypanosomiasis);Hepatitis C;Long-term depression;Meiosis - yeast;mRNA surveillance pathway;Oocyte meiosis;TGF-beta signaling pathway;Tight junction;Wnt signaling pathway
Q96RE7;Q96BF6	Q96RE7	Nucleus accumbens-associated protein 1	NACC1	1.24374	-0.884744	4	4	12.3	57.258	21.1075	20.698	21.8703	21.7047	21.1561	22.1508	biological regulation;biosynthetic process;cellular biosynthetic process;cellular component assembly;cellular component organization;cellular component organization or biogenesis;cellular localization;cellular macromolecule biosynthetic process;cellular macromolecule localization;cellular macromolecule metabolic process;cellular metabolic process;cellular nitrogen compound metabolic process;cellu…	binding;catalytic activity;core promoter proximal region DNA binding;core promoter proximal region sequence-specific DNA binding;deacetylase activity;DNA binding;histone deacetylase activity;hydrolase activity;hydrolase activity, acting on carbon-nitrogen (but not peptide) bonds;hydrolase activity, acting on carbon-nitrogen (but not peptide) bonds, in linear amides;identical protein binding;nucle…	cell part;chromatin;chromosomal part;cytoplasm;intracellular organelle part;intracellular part;nuclear body;nuclear chromatin;nuclear chromosome part;nuclear part;nucleoplasm part;organelle part
O75940	O75940	Survival of motor neuron-related-splicing factor 30	SMNDC1	0.21292	-0.876757	3	3	24.4	26.711	21.3617	21.2248	20.6969	23.6432	22.1202	23.6154	apoptosis;biological regulation;cell death;cellular macromolecule metabolic process;cellular metabolic process;cellular nitrogen compound metabolic process;cellular process;death;induction of apoptosis;induction of programmed cell death;macromolecule metabolic process;metabolic process;mRNA metabolic process;mRNA processing;nitrogen compound metabolic process;nucleic acid metabolic process;nucleo…	binding;nucleic acid binding;RNA binding	Cajal body;cell part;cytoplasm;intracellular organelle part;intracellular part;macromolecular complex;nuclear body;nuclear part;nuclear speck;nucleoplasm part;organelle part;ribonucleoprotein complex;spliceosomal complex	Spliceosome
P62841	P62841	40S ribosomal protein S15	RPS15	0.275592	-0.874919	3	3	36.6	17.04	23.0312	20.7116	22.8236	22.669	20.9951	23.0705	biosynthetic process;catabolic process;cellular biosynthetic process;cellular catabolic process;cellular component biogenesis;cellular component biogenesis at cellular level;cellular component disassembly;cellular component disassembly at cellular level;cellular component organization;cellular component organization at cellular level;cellular component organization or biogenesis;cellular componen…	binding;DNA binding;nucleic acid binding;RNA binding;structural constituent of ribosome;structural molecule activity	cell part;cytosolic small ribosomal subunit;intracellular organelle part;intracellular part;macromolecular complex;nuclear part;nucleoplasm;organelle part;ribonucleoprotein complex;small ribosomal subunit	Ribosome
Q6NXE6	Q6NXE6	Armadillo repeat-containing protein 6	ARMC6	0.321216	-0.873388	2	2	5.6	54.141	22.6289	20.7179	22.2282	22.8654	21.7378	20.872
Q8TBC4	Q8TBC4	NEDD8-activating enzyme E1 catalytic subunit	UBA3	2.54617	-0.870323	6	6	30	51.852	22.593	22.5546	23.4865	23.4017	22.3795	22.4095	biological regulation;cell cycle;cellular macromolecule metabolic process;cellular metabolic process;cellular process;cellular protein metabolic process;endomitotic cell cycle;macromolecule metabolic process;macromolecule modification;metabolic process;mitotic cell cycle;negative regulation of biological process;negative regulation of biosynthetic process;negative regulation of cellular biosynthe…	acid-amino acid ligase activity;adenyl nucleotide binding;adenyl ribonucleotide binding;ATP binding;binding;catalytic activity;ligase activity;ligase activity, forming carbon-nitrogen bonds;NEDD8 activating enzyme activity;nucleotide binding;purine nucleotide binding;purine ribonucleoside triphosphate binding;purine ribonucleotide binding;ribonucleotide binding;small protein activating enzyme act…	cell part;intracellular membrane-bounded organelle;intracellular organelle;intracellular part;membrane-bounded organelle;nucleus;organelle	Ubiquitin mediated proteolysis
Q96GA3	Q96GA3	Protein LTV1 homolog	LTV1	0.495206	-0.867802	2	2	6.5	54.854	22.2145	20.8929	22.4443	22.3987	22.3147	22.5236			cell part;cytoplasm;intracellular membrane-bounded organelle;intracellular organelle;intracellular part;membrane-bounded organelle;nucleus;organelle
P22307	P22307	Non-specific lipid-transfer protein	SCP2	0.0962643	-0.866931	3	3	9.1	58.993	24.9101	19.7315	24.7457	21.6298	24.7298	24.869	bile acid biosynthetic process;bile acid metabolic process;biological regulation;biosynthetic process;C21-steroid hormone biosynthetic process;C21-steroid hormone metabolic process;carboxylic acid biosynthetic process;carboxylic acid catabolic process;carboxylic acid metabolic process;catabolic process;cellular biosynthetic process;cellular catabolic process;cellular component organization;cellul…	binding;C-acyltransferase activity;carboxylic acid binding;catalytic activity;cholesterol binding;fatty acid binding;lipid binding;lipid transporter activity;monocarboxylic acid binding;oleic acid binding;phosphatidylinositol transporter activity;phospholipid transporter activity;propanoyl-CoA C-acyltransferase activity;steroid binding;sterol binding;substrate-specific transporter activity;transf…	cell part;cytoplasmic part;intracellular membrane-bounded organelle;intracellular organelle;intracellular organelle lumen;intracellular organelle part;intracellular part;macromolecular complex;membrane-bounded organelle;membrane-enclosed lumen;microbody lumen;microbody part;mitochondrion;nucleus;organelle;organelle lumen;organelle part;peroxisomal matrix;peroxisomal part;protein complex	Peroxisome;PPAR signaling pathway;Primary bile acid biosynthesis
Q9Y462	Q9Y462	Zinc finger protein 711	ZNF711	1.29817	-0.865549	3	3	7.6	86.244	21.3448	20.9459	22.0423	21.9796	21.9651	20.4535	biological regulation;biosynthetic process;cellular biosynthetic process;cellular macromolecule biosynthetic process;cellular macromolecule metabolic process;cellular metabolic process;cellular nitrogen compound metabolic process;cellular process;macromolecule biosynthetic process;macromolecule metabolic process;metabolic process;nitrogen compound metabolic process;nucleic acid metabolic process;…	binding;cation binding;DNA binding;ion binding;metal ion binding;nucleic acid binding;sequence-specific DNA binding;transition metal ion binding;zinc ion binding	cell part;intracellular membrane-bounded organelle;intracellular organelle;intracellular part;membrane-bounded organelle;nucleus;organelle
Q969G3	Q969G3	SWI/SNF-related matrix-associated actin-dependent regulator of chromatin subfamily E member 1	SMARCE1	2.34488	-0.857975	3	3	9.2	46.649	25.57	25.4917	26.4314	26.3462	25.5403	24.8776	anatomical structure development;biological regulation;cellular component disassembly;cellular component disassembly at cellular level;cellular component organization;cellular component organization at cellular level;cellular component organization or biogenesis;cellular component organization or biogenesis at cellular level;cellular macromolecular complex disassembly;cellular macromolecular comp…	acetyltransferase activity;binding;catalytic activity;chromatin binding;DNA binding;N-acetyltransferase activity;N-acyltransferase activity;nucleic acid binding;protein binding transcription factor activity;transcription coactivator activity;transcription cofactor activity;transcription factor binding transcription factor activity;transferase activity;transferase activity, transferring acyl group…	cell part;chromatin remodeling complex;chromosome;intracellular non-membrane-bounded organelle;intracellular organelle;intracellular organelle part;intracellular part;macromolecular complex;nBAF complex;non-membrane-bounded organelle;npBAF complex;nuclear chromosome;nuclear part;nucleoplasm part;organelle;organelle part;protein complex;SWI/SNF complex;SWI/SNF-type complex;transcriptional represso…
Q8WY22	Q8WY22	BRI3-binding protein	BRI3BP	0.46987	-0.856165	2	2	14.3	27.835	21.0457	22.3257	22.792	22.2917	22.0422	22.4701			cell part;cytoplasmic part;integral to membrane;intracellular organelle part;intracellular part;intrinsic to membrane;membrane;membrane part;mitochondrial membrane;mitochondrial outer membrane;mitochondrial part;organelle membrane;organelle outer membrane;organelle part;outer membrane
Q3YEC7	Q3YEC7	Rab-like protein 6	RABL6	1.21674	-0.853791	5	5	9.1	79.548	22.1814	22.2425	22.8474	23.2842	22.2418	22.76	biological regulation;cellular process;cellular response to stimulus;intracellular signal transduction;regulation of biological process;regulation of cellular process;response to stimulus;signal transduction;small GTPase mediated signal transduction	binding;GTP binding;guanyl nucleotide binding;guanyl ribonucleotide binding;nucleotide binding;purine nucleotide binding;purine ribonucleoside triphosphate binding;purine ribonucleotide binding;ribonucleotide binding	cell part;centrosome;cytoplasm;cytoplasmic part;cytoskeletal part;intracellular membrane-bounded organelle;intracellular non-membrane-bounded organelle;intracellular organelle;intracellular organelle part;intracellular part;membrane-bounded organelle;microtubule organizing center;non-membrane-bounded organelle;nucleus;organelle;organelle part
Q6P1N0	Q6P1N0	Coiled-coil and C2 domain-containing protein 1A	CC2D1A	0.387241	-0.84675	5	5	8.2	104.06	22.0065	20.3902	22.1798	21.9103	22.3983	22.356	biological regulation;positive regulation of biological process;positive regulation of cell communication;positive regulation of cellular process;positive regulation of I-kappaB kinase/NF-kappaB cascade;positive regulation of intracellular protein kinase cascade;positive regulation of response to stimulus;positive regulation of signal transduction;positive regulation of signaling;regulation of bi…	binding;core promoter proximal region DNA binding;core promoter proximal region sequence-specific DNA binding;DNA binding;molecular transducer activity;nucleic acid binding;nucleic acid binding transcription factor activity;regulatory region DNA binding;regulatory region nucleic acid binding;RNA polymerase II core promoter proximal region sequence-specific DNA binding;RNA polymerase II core promo…	cell part;cytoplasm;cytoplasmic part;cytoskeletal part;intracellular membrane-bounded organelle;intracellular organelle;intracellular organelle part;intracellular part;membrane-bounded organelle;microtubule organizing center;nucleus;organelle;organelle part
Q96SU4	Q96SU4	Oxysterol-binding protein-related protein 9	OSBPL9	0.444072	-0.839544	3	3	6	83.184	21.2029	20.3461	22.183	21.0452	21.3669	20.9173	establishment of localization;lipid transport;organic substance transport;transport	binding;lipid binding;phospholipid binding
Q96C36;P32322	Q96C36	Pyrroline-5-carboxylate reductase 2	PYCR2	1.62927	-0.838627	7	7	25	33.637	23.639	23.3795	24.3644	24.3314	23.8835	23.7713	amine biosynthetic process;amine metabolic process;biosynthetic process;carboxylic acid biosynthetic process;carboxylic acid metabolic process;cellular amine metabolic process;cellular amino acid biosynthetic process;cellular amino acid metabolic process;cellular biosynthetic process;cellular ketone metabolic process;cellular metabolic process;cellular nitrogen compound biosynthetic process;cellu…	catalytic activity;oxidoreductase activity;oxidoreductase activity, acting on the CH-NH group of donors;oxidoreductase activity, acting on the CH-NH group of donors, NAD or NADP as acceptor;pyrroline-5-carboxylate reductase activity	cell part;cytoplasm;cytoplasmic part;intracellular organelle lumen;intracellular organelle part;intracellular part;membrane-enclosed lumen;mitochondrial matrix;mitochondrial part;organelle lumen;organelle part	Arginine and proline metabolism
Q969X5	Q969X5	Endoplasmic reticulum-Golgi intermediate compartment protein 1	ERGIC1	0.397933	-0.824743	4	4	19.3	32.592	22.2745	20.7407	22.2039	22.4608	22.5681	22.2257	cellular process;ER to Golgi vesicle-mediated transport;establishment of localization;establishment of localization in cell;Golgi vesicle transport;intracellular transport;transport;vesicle-mediated transport		cell part;cytoplasmic part;endoplasmic reticulum membrane;endoplasmic reticulum part;endoplasmic reticulum-Golgi intermediate compartment;endoplasmic reticulum-Golgi intermediate compartment membrane;Golgi apparatus part;Golgi membrane;integral to membrane;intracellular membrane-bounded organelle;intracellular organelle;intracellular organelle part;intracellular part;intrinsic to membrane;membran…
Q9Y6K1	Q9Y6K1	DNA (cytosine-5)-methyltransferase 3A	DNMT3A	0.311133	-0.821354	3	3	5.6	101.86	21.7512	21.2829	23.2856	21.3913	21.6788	21.523	amine metabolic process;biological regulation;carboxylic acid metabolic process;cellular amine metabolic process;cellular amino acid metabolic process;cellular aromatic compound metabolic process;cellular component organization;cellular component organization at cellular level;cellular component organization or biogenesis;cellular component organization or biogenesis at cellular level;cellular ke…	binding;catalytic activity;cation binding;chromatin binding;DNA (cytosine-5-)-methyltransferase activity;DNA (cytosine-5-)-methyltransferase activity, acting on CpG substrates;DNA binding;DNA-methyltransferase activity;ion binding;metal ion binding;methyltransferase activity;nucleic acid binding;S-adenosylmethionine-dependent methyltransferase activity;sequence-specific DNA binding;transferase ac…	cell part;chromatin;chromosomal part;chromosome, centromeric region;cytoplasm;euchromatin;heterochromatin;intracellular organelle part;intracellular part;nuclear chromatin;nuclear chromosome part;nuclear heterochromatin;nuclear matrix;nuclear part;organelle part	Cysteine and methionine metabolism
Q92783	Q92783	Signal transducing adapter molecule 1	STAM	0.326301	-0.805398	4	3	9.3	59.179	20.281	21.9875	21.6082	22.2711	21.8933	22.0906	biological regulation;cell surface receptor linked signaling pathway;cellular component organization;cellular component organization or biogenesis;cellular membrane organization;cellular process;cellular response to stimulus;endosome transport;enzyme linked receptor protein signaling pathway;epidermal growth factor receptor signaling pathway;establishment of localization;establishment of localiza…	binding;binding, bridging;protein binding;protein binding, bridging;SH3/SH2 adaptor activity;signaling adaptor activity	cell part;cytoplasmic part;cytosol;early endosome membrane;endosomal part;endosome membrane;intracellular organelle part;intracellular part;membrane;organelle membrane;organelle part	Endocytosis;Jak-STAT signaling pathway
O95319	O95319	CUGBP Elav-like family member 2	CELF2	0.315809	-0.804756	3	2	7.9	54.284	21.426	23.2716	22.9601	23.3471	23.0959	20.5737	biological regulation;cellular macromolecule metabolic process;cellular metabolic process;cellular nitrogen compound metabolic process;cellular process;macromolecule metabolic process;metabolic process;mRNA metabolic process;mRNA processing;nitrogen compound metabolic process;nucleic acid metabolic process;nucleobase-containing compound metabolic process;primary metabolic process;regulation of bi…	binding;nucleic acid binding;nucleotide binding;RNA binding	cell part;cytoplasm;intracellular membrane-bounded organelle;intracellular organelle;intracellular part;membrane-bounded organelle;nucleus;organelle
Q86UK7	Q86UK7	Zinc finger protein 598	ZNF598	0.847259	-0.796317	3	3	6	98.636	20.1737	20.0041	20.5588	21.2117	21.0795	21.4154		binding;cation binding;ion binding;metal ion binding;transition metal ion binding;zinc ion binding
P07203	P07203	Glutathione peroxidase 1	GPX1	0.985591	-0.795193	7	7	41.4	22.088	22.9726	23.4595	24.1448	23.8778	22.5119	23.253	acylglycerol metabolic process;amine metabolic process;anatomical structure development;anatomical structure formation involved in morphogenesis;anatomical structure morphogenesis;angiogenesis;angiogenesis involved in wound healing;apoptotic mitochondrial changes;arachidonic acid metabolic process;biological regulation;blood vessel endothelial cell migration;carboxylic acid metabolic process;cata…	antioxidant activity;catalytic activity;endopeptidase inhibitor activity;endopeptidase regulator activity;enzyme inhibitor activity;enzyme regulator activity;glutathione peroxidase activity;oxidoreductase activity;oxidoreductase activity, acting on peroxide as acceptor;peptidase inhibitor activity;peptidase regulator activity;peroxidase activity	cell part;cytoplasmic part;cytosol;intracellular membrane-bounded organelle;intracellular organelle;intracellular part;membrane-bounded organelle;mitochondrion;organelle	Arachidonic acid metabolism;Glutathione metabolism
P55196	P55196	Afadin	MLLT4	1.45452	-0.775475	20	20	18.9	206.8	25.1724	24.8804	25.833	25.7707	25.0918	25.1932	adherens junction organization;biological adhesion;biological regulation;cell adhesion;cell communication;cell junction assembly;cell junction organization;cell-cell junction organization;cell-cell signaling;cellular component assembly;cellular component assembly at cellular level;cellular component organization;cellular component organization at cellular level;cellular component organization or …	binding;protein binding;protein C-terminus binding	adherens junction;anchoring junction;apical part of cell;cell junction;cell part;cell-cell adherens junction;cell-cell junction;cytoplasmic part;cytosol;intracellular membrane-bounded organelle;intracellular organelle;intracellular part;membrane;membrane-bounded organelle;nucleus;organelle;plasma membrane	Adherens junction;Leukocyte transendothelial migration;Tight junction
O95248	O95248	Myotubularin-related protein 5	SBF1	0.409841	-0.772861	3	3	2.5	208.44	19.2667	19.2839	20.7565	19.3398	19.5888	18.8796	cellular macromolecule metabolic process;cellular metabolic process;cellular process;cellular protein metabolic process;dephosphorylation;gamete generation;macromolecule metabolic process;macromolecule modification;male gamete generation;metabolic process;multicellular organismal process;multicellular organismal reproductive process;phosphate-containing compound metabolic process;phosphorus metab…	binding;catalytic activity;enzyme regulator activity;GTPase regulator activity;guanyl-nucleotide exchange factor activity;hydrolase activity;hydrolase activity, acting on ester bonds;lipid binding;nucleoside-triphosphatase regulator activity;phosphatase activity;phospholipid binding;phosphoprotein phosphatase activity;phosphoric ester hydrolase activity;protein tyrosine/serine/threonine phosphata…	cell part;integral to membrane;intracellular membrane-bounded organelle;intracellular organelle;intracellular part;intrinsic to membrane;membrane part;membrane-bounded organelle;nucleus;organelle
O15460	O15460	Prolyl 4-hydroxylase subunit alpha-2	P4HA2	0.374287	-0.770889	4	4	12.9	60.901	22.3071	20.7804	22.4185	22.2108	20.4114	22.1264	4-hydroxyproline metabolic process;amine metabolic process;carboxylic acid metabolic process;cellular amine metabolic process;cellular amino acid metabolic process;cellular ketone metabolic process;cellular macromolecule metabolic process;cellular metabolic process;cellular modified amino acid metabolic process;cellular nitrogen compound metabolic process;cellular process;cellular protein metabol…	binding;carboxylic acid binding;catalytic activity;cation binding;dioxygenase activity;electron carrier activity;ion binding;iron ion binding;L-ascorbic acid binding;metal ion binding;oxidoreductase activity;oxidoreductase activity, acting on paired donors, with incorporation or reduction of molecular oxygen;oxidoreductase activity, acting on paired donors, with incorporation or reduction of mole…	cell part;cytoplasmic part;endoplasmic reticulum lumen;endoplasmic reticulum part;intracellular organelle lumen;intracellular organelle part;intracellular part;membrane-enclosed lumen;organelle lumen;organelle part	Arginine and proline metabolism
Q15126	Q15126	Phosphomevalonate kinase	PMVK	0.757243	-0.764896	4	4	19.8	21.995	22.2044	22.1858	22.5898	23.3302	21.8642	21.9586	acetyl-CoA metabolic process;alcohol metabolic process;biosynthetic process;cellular biosynthetic process;cellular lipid metabolic process;cellular metabolic process;cellular process;cholesterol biosynthetic process;cholesterol metabolic process;coenzyme metabolic process;cofactor metabolic process;isopentenyl diphosphate biosynthetic process;isopentenyl diphosphate biosynthetic process, mevalona…	adenyl nucleotide binding;adenyl ribonucleotide binding;ATP binding;binding;catalytic activity;kinase activity;nucleotide binding;phosphomevalonate kinase activity;phosphotransferase activity, phosphate group as acceptor;purine nucleotide binding;purine ribonucleoside triphosphate binding;purine ribonucleotide binding;ribonucleotide binding;transferase activity;transferase activity, transferring …	cell part;cytoplasmic part;cytosol;intracellular membrane-bounded organelle;intracellular organelle;intracellular part;membrane-bounded organelle;microbody;organelle;peroxisome	Peroxisome;Terpenoid backbone biosynthesis
P22570	P22570	NADPH:adrenodoxin oxidoreductase, mitochondrial	FDXR	1.8493	-0.764283	4	4	14.5	53.836	23.2748	23.0919	23.9564	23.9389	23.6866	21.0269	alcohol metabolic process;biosynthetic process;cellular metabolic process;cellular nitrogen compound metabolic process;cellular process;cholesterol metabolic process;coenzyme metabolic process;cofactor metabolic process;electron transport chain;generation of precursor metabolites and energy;heterocycle metabolic process;lipid biosynthetic process;lipid metabolic process;metabolic process;NADP met…	binding;catalytic activity;coenzyme binding;cofactor binding;ferredoxin-NADP+ reductase activity;NADP binding;NADPH binding;NADPH-adrenodoxin reductase activity;nucleotide binding;oxidoreductase activity;oxidoreductase activity, acting on iron-sulfur proteins as donors;oxidoreductase activity, acting on iron-sulfur proteins as donors, NAD or NADP as acceptor	cell part;cytoplasmic part;intracellular organelle lumen;intracellular organelle part;intracellular part;membrane;membrane-enclosed lumen;mitochondrial inner membrane;mitochondrial matrix;mitochondrial membrane;mitochondrial part;organelle inner membrane;organelle lumen;organelle membrane;organelle part
Q8NHH9	Q8NHH9	Atlastin-2	ATL2	0.602147	-0.763512	3	3	7.4	66.228	21.9445	22.3522	22.4817	23.342	22.3517	21.0472	cellular component assembly;cellular component organization;cellular component organization at cellular level;cellular component organization or biogenesis;cellular component organization or biogenesis at cellular level;cellular process;endoplasmic reticulum organization;Golgi organization;macromolecular complex assembly;macromolecular complex subunit organization;organelle organization;protein c…	binding;catalytic activity;GTP binding;GTPase activity;guanyl nucleotide binding;guanyl ribonucleotide binding;hydrolase activity;hydrolase activity, acting on acid anhydrides;hydrolase activity, acting on acid anhydrides, in phosphorus-containing anhydrides;identical protein binding;nucleoside-triphosphatase activity;nucleotide binding;protein binding;purine nucleotide binding;purine ribonucleos…	cell part;cytoplasmic part;endoplasmic reticulum;endoplasmic reticulum membrane;endoplasmic reticulum part;integral to membrane;intracellular membrane-bounded organelle;intracellular organelle;intracellular organelle part;intracellular part;intrinsic to membrane;membrane;membrane part;membrane-bounded organelle;organelle;organelle membrane;organelle part
Q7Z3E5	Q7Z3E5	LisH domain-containing protein ARMC9	ARMC9	0.317746	-0.761228	3	3	3.9	91.818	22.1446	20.4306	22.2767	21.8209	22.6375	22.6523
Q86UV5	Q86UV5	Ubiquitin carboxyl-terminal hydrolase 48	USP48	1.24786	-0.757837	2	2	4.5	119.03	21.0677	20.9305	21.5817	21.9322	22.069	22.005	catabolic process;cellular catabolic process;cellular macromolecule catabolic process;cellular macromolecule metabolic process;cellular metabolic process;cellular process;macromolecule catabolic process;macromolecule metabolic process;metabolic process;modification-dependent macromolecule catabolic process;modification-dependent protein catabolic process;primary metabolic process;protein metaboli…	catalytic activity;cysteine-type peptidase activity;hydrolase activity;hydrolase activity, acting on ester bonds;peptidase activity;peptidase activity, acting on L-amino acid peptides;thiolester hydrolase activity;ubiquitin thiolesterase activity	cell part;cytoplasmic part;intracellular membrane-bounded organelle;intracellular organelle;intracellular part;membrane-bounded organelle;mitochondrion;nucleus;organelle
Q96PZ0	Q96PZ0	Pseudouridylate synthase 7 homolog	PUS7	0.196232	-0.75716	4	4	9.5	75.035	19.9162	22.592	22.315	21.7075	21.8354	21.9578	cellular macromolecule metabolic process;cellular metabolic process;cellular nitrogen compound metabolic process;cellular process;macromolecule metabolic process;macromolecule modification;metabolic process;ncRNA metabolic process;ncRNA processing;nitrogen compound metabolic process;nucleic acid metabolic process;nucleobase-containing compound metabolic process;primary metabolic process;pseudouri…	binding;catalytic activity;intramolecular transferase activity;isomerase activity;nucleic acid binding;pseudouridine synthase activity;RNA binding
Q13427	Q13427	Peptidyl-prolyl cis-trans isomerase G	PPIG	0.228461	-0.756813	3	3	6.1	88.616	23.1883	20.806	22.6753	22.8326	23.0865	20.8091	cellular macromolecule metabolic process;cellular metabolic process;cellular nitrogen compound metabolic process;cellular process;cellular protein metabolic process;macromolecule metabolic process;macromolecule modification;metabolic process;nitrogen compound metabolic process;nucleic acid metabolic process;nucleobase-containing compound metabolic process;peptidyl-amino acid modification;peptidyl…	binding;catalytic activity;cis-trans isomerase activity;cyclosporin A binding;drug binding;isomerase activity;peptide binding;peptidyl-prolyl cis-trans isomerase activity	cell part;cytoplasm;intracellular organelle part;intracellular part;nuclear body;nuclear matrix;nuclear part;nuclear speck;nucleoplasm;nucleoplasm part;organelle part
Q9BQE3	Q9BQE3	Tubulin alpha-1C chain	TUBA1C	2.10054	-0.753583	25	4	80	49.895	22.7818	22.8679	23.5264	23.6304	24.0347	23.6214	cell division;cellular component assembly;cellular component assembly at cellular level;cellular component organization;cellular component organization at cellular level;cellular component organization or biogenesis;cellular component organization or biogenesis at cellular level;cellular macromolecular complex assembly;cellular macromolecular complex subunit organization;cellular macromolecule me…	binding;catalytic activity;GTP binding;GTPase activity;guanyl nucleotide binding;guanyl ribonucleotide binding;hydrolase activity;hydrolase activity, acting on acid anhydrides;hydrolase activity, acting on acid anhydrides, in phosphorus-containing anhydrides;nucleoside-triphosphatase activity;nucleotide binding;purine nucleotide binding;purine ribonucleoside triphosphate binding;purine ribonucleo…	cell part;cytoplasmic microtubule;cytoplasmic part;cytoskeletal part;intracellular organelle part;intracellular part;macromolecular complex;microtubule;organelle part;protein complex	Gap junction;Pathogenic Escherichia coli infection;Phagosome
Q15036	Q15036	Sorting nexin-17	SNX17	1.22765	-0.753148	3	3	10.6	52.901	22.0613	21.7067	22.5638	22.7105	20.6169	20.6512	alcohol metabolic process;biological regulation;catabolic process;cellular component organization;cellular component organization or biogenesis;cellular membrane organization;cellular process;cellular response to stimulus;cholesterol catabolic process;cholesterol metabolic process;endocytosis;endosome transport;establishment of localization;establishment of localization in cell;establishment of p…	binding;lipid binding;lipoprotein particle receptor binding;low-density lipoprotein particle receptor binding;phosphatidylinositol binding;phospholipid binding;protein binding;receptor binding	cell part;cytoplasmic membrane-bounded vesicle;cytoplasmic part;cytoplasmic vesicle;cytoplasmic vesicle membrane;cytoplasmic vesicle part;cytosol;early endosome;endosome;Golgi apparatus;intracellular membrane-bounded organelle;intracellular organelle;intracellular organelle part;intracellular part;membrane;membrane-bounded organelle;membrane-bounded vesicle;organelle;organelle membrane;organelle …
Q9GZT4	Q9GZT4	Serine racemase	SRR	0.761586	-0.747075	3	3	15	36.566	21.5724	21.2794	22.501	21.8448	21.5469	21.8195	aging;amine biosynthetic process;amine metabolic process;anatomical structure development;biosynthetic process;brain development;carboxylic acid biosynthetic process;carboxylic acid metabolic process;cellular amine metabolic process;cellular amino acid biosynthetic process;cellular amino acid metabolic process;cellular biosynthetic process;cellular component assembly;cellular component organizati…	adenyl nucleotide binding;adenyl ribonucleotide binding;amine binding;amino acid binding;amino-acid racemase activity;ammonia-lyase activity;ATP binding;binding;calcium ion binding;carbon-nitrogen lyase activity;carboxylic acid binding;catalytic activity;cation binding;cofactor binding;D-serine ammonia-lyase activity;glycine binding;identical protein binding;ion binding;isomerase activity;L-serin…	apical part of cell;cell body;cell part;cytoplasm;intracellular part;membrane;neuronal cell body;plasma membrane	Glycine, serine and threonine metabolism
P50336	P50336	Protoporphyrinogen oxidase	PPOX	1.1914	-0.743504	3	3	11.5	50.765	20.9965	20.7254	21.7492	21.4596	19.5688	21.1442	biosynthetic process;cellular aromatic compound metabolic process;cellular biosynthetic process;cellular metabolic process;cellular nitrogen compound biosynthetic process;cellular nitrogen compound metabolic process;cellular process;cofactor biosynthetic process;cofactor metabolic process;heme biosynthetic process;heme metabolic process;heterocycle biosynthetic process;heterocycle metabolic proce…	binding;catalytic activity;coenzyme binding;cofactor binding;flavin adenine dinucleotide binding;oxidoreductase activity;oxidoreductase activity, acting on the CH-CH group of donors;oxidoreductase activity, acting on the CH-CH group of donors, oxygen as acceptor;oxygen-dependent protoporphyrinogen oxidase activity;protoporphyrinogen oxidase activity	cell part;cytoplasmic part;integral to membrane;integral to mitochondrial inner membrane;integral to mitochondrial membrane;integral to organelle membrane;intracellular organelle part;intracellular part;intrinsic to membrane;intrinsic to mitochondrial inner membrane;intrinsic to organelle membrane;membrane part;membrane-enclosed lumen;mitochondrial intermembrane space;mitochondrial membrane part;…	Porphyrin and chlorophyll metabolism
O60573	O60573	Eukaryotic translation initiation factor 4E type 2	EIF4E2	0.313996	-0.742606	2	2	12.7	28.362	20.3474	22.0926	21.9023	22.023	22.4671	20.6505	biological regulation;cell surface receptor linked signaling pathway;cellular process;cellular response to chemical stimulus;cellular response to cytokine stimulus;cellular response to organic substance;cellular response to stimulus;cytokine-mediated signaling pathway;negative regulation of biological process;negative regulation of biosynthetic process;negative regulation of cellular biosynthetic…	binding;nucleic acid binding;RNA binding;RNA cap binding;translation factor activity, nucleic acid binding;translation initiation factor activity	cell part;cytoplasmic part;cytosol;intracellular part;macromolecular complex;mRNA cap binding complex;protein complex;RNA cap binding complex	Insulin signaling pathway;mTOR signaling pathway;RNA transport
P09211	P09211	Glutathione S-transferase P	GSTP1	1.03804	-0.740837	10	10	57.6	23.356	26.5801	26.9725	27.377	27.6573	26.3737	26.4404	amine metabolic process;anatomical structure development;biological regulation;carboxylic acid metabolic process;cell proliferation;cellular amine metabolic process;cellular amino acid metabolic process;cellular ketone metabolic process;cellular metabolic process;cellular modified amino acid metabolic process;cellular nitrogen compound metabolic process;cellular process;cellular response to bioti…	binding;catalytic activity;dinitrosyl-iron complex binding;enzyme binding;enzyme regulator activity;glutathione transferase activity;JUN kinase binding;kinase binding;kinase regulator activity;nitric oxide binding;protein binding;protein kinase binding;S-nitrosoglutathione binding;transferase activity;transferase activity, transferring alkyl or aryl (other than methyl) groups	cell part;cytoplasmic part;cytosol;intracellular membrane-bounded organelle;intracellular organelle;intracellular part;macromolecular complex;membrane-bounded organelle;mitochondrion;nucleus;organelle;protein complex;TRAF2-GSTP1 complex	Drug metabolism - cytochrome P450;Glutathione metabolism;Metabolism of xenobiotics by cytochrome P450
P19174	P19174	1-phosphatidylinositol 4,5-bisphosphate phosphodiesterase gamma-1	PLCG1	0.249413	-0.732493	4	4	5	148.53	20.7763	20.9699	20.5436	22.6676	22.2877	22.7878	activation of immune response;activation of MAPKK activity;activation of phospholipase C activity;activation of protein kinase activity;antigen receptor-mediated signaling pathway;axon guidance;biological regulation;blood coagulation;catabolic process;cell migration;cell motility;cell surface receptor linked signaling pathway;cellular catabolic process;cellular component movement;cellular lipid c…	binding;calcium ion binding;catalytic activity;cation binding;hydrolase activity;hydrolase activity, acting on ester bonds;ion binding;lipase activity;lipid binding;metal ion binding;molecular transducer activity;phosphatidylinositol phospholipase C activity;phospholipase activity;phospholipase C activity;phospholipid binding;phosphoric diester hydrolase activity;phosphoric ester hydrolase activi…	cell part;cell projection;cytoplasmic part;cytosol;intracellular organelle part;intracellular part;lamellipodium;macromolecular complex;membrane;nuclear part;organelle part;plasma membrane;protein complex;ruffle;signalosome	Calcium signaling pathway;Epithelial cell signaling in Helicobacter pylori infection;ErbB signaling pathway;Fc epsilon RI signaling pathway;Fc gamma R-mediated phagocytosis;Glioma;Inositol phosphate metabolism;Leukocyte transendothelial migration;Natural killer cell mediated cytotoxicity;Neurotrophin signaling pathway;Non-small cell lung cancer;Pathways in cancer;Phosphatidylinositol signaling sy…
P41567	P41567	Eukaryotic translation initiation factor 1	EIF1	1.07385	-0.727731	7	3	75.2	12.732	24.9353	24.5452	25.582	25.354	24.7657	25.0935	biological regulation;posttranscriptional regulation of gene expression;regulation of biological process;regulation of biosynthetic process;regulation of cellular biosynthetic process;regulation of cellular macromolecule biosynthetic process;regulation of cellular metabolic process;regulation of cellular process;regulation of cellular protein metabolic process;regulation of gene expression;regula…	binding;nucleic acid binding;RNA binding;translation factor activity, nucleic acid binding;translation initiation factor activity	cell part;cytoplasm;intracellular part	RNA transport
P52788	P52788	Spermine synthase	SMS	0.47537	-0.723116	8	8	39.6	41.268	23.8125	22.7312	23.8028	24.1871	23.5287	23.6923	amine biosynthetic process;amine metabolic process;aspartate family amino acid metabolic process;biosynthetic process;carboxylic acid metabolic process;cellular amine metabolic process;cellular amino acid metabolic process;cellular biogenic amine biosynthetic process;cellular biogenic amine metabolic process;cellular biosynthetic process;cellular ketone metabolic process;cellular metabolic proces…	catalytic activity;spermidine synthase activity;spermine synthase activity;transferase activity;transferase activity, transferring alkyl or aryl (other than methyl) groups	cell part;cytoplasmic part;cytosol;intracellular part	Arginine and proline metabolism;beta-Alanine metabolism;Cysteine and methionine metabolism;Glutathione metabolism
Q9H845	Q9H845	Acyl-CoA dehydrogenase family member 9, mitochondrial	ACAD9	0.722288	-0.717022	3	3	10.5	68.76	22.6827	21.9564	23.086	22.9871	22.6256	22.2614		acyl-CoA dehydrogenase activity;binding;catalytic activity;coenzyme binding;cofactor binding;flavin adenine dinucleotide binding;oxidoreductase activity;oxidoreductase activity, acting on the CH-CH group of donors	cell part;cell projection;cytoplasmic part;dendrite;intracellular membrane-bounded organelle;intracellular organelle;intracellular part;membrane-bounded organelle;mitochondrion;neuron projection;nucleus;organelle	Geraniol degradation;Naphthalene degradation
Q9BW72	Q9BW72	HIG1 domain family member 2A, mitochondrial	HIGD2A	0.248675	-0.716776	2	2	50.9	11.528	22.4354	24.1549	24.6083	23.4156	21.3169	24.2665	biological regulation;cellular metabolic process;cellular process;electron transport chain;generation of precursor metabolites and energy;metabolic process;negative regulation of apoptosis;negative regulation of biological process;negative regulation of cell death;negative regulation of cellular process;negative regulation of programmed cell death;oxidation-reduction process;regulation of apoptos…		cell part;cytoplasmic part;integral to membrane;intracellular organelle part;intracellular part;intrinsic to membrane;membrane;membrane part;mitochondrial inner membrane;mitochondrial membrane;mitochondrial part;organelle inner membrane;organelle membrane;organelle part;respiratory chain
Q9HCK8	Q9HCK8	Chromodomain-helicase-DNA-binding protein 8	CHD8	0.478271	-0.703835	2	2	1.5	290.52	22.4148	22.3161	22.5164	23.6222	22.6616	22.5817	ATP-dependent chromatin remodeling;biological regulation;biosynthetic process;canonical Wnt receptor signaling pathway;cell surface receptor linked signaling pathway;cellular biosynthetic process;cellular component organization;cellular component organization at cellular level;cellular component organization or biogenesis;cellular component organization or biogenesis at cellular level;cellular ma…	adenyl nucleotide binding;adenyl ribonucleotide binding;ATP binding;ATPase activity;ATPase activity, coupled;beta-catenin binding;binding;catalytic activity;DNA binding;DNA helicase activity;DNA-dependent ATPase activity;helicase activity;histone binding;hydrolase activity;hydrolase activity, acting on acid anhydrides;hydrolase activity, acting on acid anhydrides, in phosphorus-containing anhydri…	cell part;histone methyltransferase complex;intracellular organelle part;intracellular part;macromolecular complex;methyltransferase complex;MLL1 complex;nuclear part;nucleoplasm part;organelle part;protein complex	Wnt signaling pathway
Q9HD20	Q9HD20	Manganese-transporting ATPase 13A1	ATP13A1	0.295867	-0.70179	6	6	8.5	132.95	21.3878	23.102	22.779	23.1144	22.8725	23.0763	ATP catabolic process;ATP metabolic process;catabolic process;cellular catabolic process;cellular metabolic process;cellular nitrogen compound catabolic process;cellular nitrogen compound metabolic process;cellular process;heterocycle catabolic process;heterocycle metabolic process;metabolic process;nitrogen compound metabolic process;nucleobase-containing compound catabolic process;nucleobase-co…	active transmembrane transporter activity;adenyl nucleotide binding;adenyl ribonucleotide binding;ATP binding;ATPase activity;ATPase activity, coupled;ATPase activity, coupled to movement of substances;ATPase activity, coupled to transmembrane movement of ions;ATPase activity, coupled to transmembrane movement of substances;binding;catalytic activity;cation binding;cation transmembrane transporte…	cell part;integral to membrane;intrinsic to membrane;membrane part
P11171	P11171	Protein 4.1	EPB41	0.374072	-0.697847	3	3	9.5	97.016	22.0809	20.7043	21.9759	22.2051	21.0718	21.7658	actin cytoskeleton organization;actin filament-based process;biological regulation;blood circulation;cellular component organization;cellular component organization at cellular level;cellular component organization or biogenesis;cellular component organization or biogenesis at cellular level;cellular process;circulatory system process;cortical actin cytoskeleton organization;cortical cytoskeleton…	1-phosphatidylinositol binding;binding;cytoskeletal protein binding;lipid binding;phosphatidylinositol binding;phospholipid binding;protein binding;spectrin binding;structural constituent of cytoskeleton;structural molecule activity	cell cortex part;cell part;cytoplasmic part;cytoskeletal part;cytoskeleton;extrinsic to membrane;Golgi apparatus;intracellular membrane-bounded organelle;intracellular non-membrane-bounded organelle;intracellular organelle;intracellular organelle part;intracellular part;macromolecular complex;membrane;membrane part;membrane-bounded organelle;non-membrane-bounded organelle;nucleus;organelle;organe…	Tight junction
Q8NCW5	Q8NCW5	NAD(P)H-hydrate epimerase	APOA1BP	0.646825	-0.694829	6	6	36.1	31.674	25.044	24.4951	25.7572	25.1716	24.69	24.5257	cellular component assembly;cellular component organization;cellular component organization or biogenesis;macromolecular complex assembly;macromolecular complex subunit organization;protein complex assembly;protein complex subunit organization;protein homooligomerization;protein homotetramerization;protein oligomerization;protein tetramerization	binding;cation binding;ion binding;metal ion binding;nucleotide binding	cell body;cell part;cytoplasmic part;extracellular region part;extracellular space;intracellular membrane-bounded organelle;intracellular organelle;intracellular part;membrane-bounded organelle;mitochondrion;organelle
Q9UBP6	Q9UBP6	tRNA (guanine-N(7)-)-methyltransferase	METTL1	0.84646	-0.692576	2	2	10.5	31.471	21.452	21.2213	21.7591	22.2994	22.4705	20.7499		binding;catalytic activity;methyltransferase activity;nucleic acid binding;RNA binding;RNA methyltransferase activity;S-adenosylmethionine-dependent methyltransferase activity;transferase activity;transferase activity, transferring one-carbon groups;tRNA (guanine) methyltransferase activity;tRNA (guanine-N7-)-methyltransferase activity;tRNA binding;tRNA methyltransferase activity	cell part;cytoplasm;intracellular membrane-bounded organelle;intracellular organelle;intracellular part;membrane-bounded organelle;nucleus;organelle
Q86VI3	Q86VI3	Ras GTPase-activating-like protein IQGAP3	IQGAP3	1.45998	-0.690782	6	4	6.5	184.7	20.9628	20.8949	21.492	21.7473	21.9508	21.0214	activation of MAPK activity;biological regulation;cell cycle process;cellular component organization;cellular component organization or biogenesis;cellular macromolecule metabolic process;cellular metabolic process;cellular process;cellular protein metabolic process;cellular response to chemical stimulus;cellular response to organic substance;cellular response to stimulus;ERK1 and ERK2 cascade;G1…	enzyme activator activity;enzyme regulator activity;GTPase activator activity;GTPase regulator activity;nucleoside-triphosphatase regulator activity;Ras GTPase activator activity;small GTPase regulator activity	cell junction;cell part;cell-cell junction;cytoplasm;intracellular part;lateral plasma membrane;membrane part;plasma membrane part	Regulation of actin cytoskeleton
P67936;P07951;CON__Q3SX28;P09493	P67936;P07951	Tropomyosin alpha-4 chain;Tropomyosin beta chain	TPM4;TPM2	1.68237	-0.687892	10	8	34.7	28.521	25.4446	25.6349	26.1946	26.2608	25.7194	25.902	actin cytoskeleton organization;actin filament-based movement;actin filament-based process;actin-mediated cell contraction;actin-myosin filament sliding;actomyosin structure organization;anatomical structure morphogenesis;biological regulation;cardiac muscle contraction;cardiac muscle tissue morphogenesis;cell projection organization;cellular component movement;cellular component organization;cel…	actin binding;binding;calcium ion binding;cation binding;cytoskeletal protein binding;ion binding;metal ion binding;protein binding;structural constituent of cytoskeleton;structural constituent of muscle;structural molecule activity	actin filament bundle;actomyosin;bleb;cell cortex part;cell part;cell projection;cell projection membrane;cell projection part;contractile fiber part;cortical cytoskeleton;cytoplasmic part;cytoskeletal part;cytoskeleton;cytosol;filamentous actin;intracellular non-membrane-bounded organelle;intracellular organelle;intracellular organelle part;intracellular part;leading edge membrane;macromolecular…	Cardiac muscle contraction;Dilated cardiomyopathy;Hypertrophic cardiomyopathy (HCM)
Q7L0Y3	Q7L0Y3	Mitochondrial ribonuclease P protein 1	TRMT10C	0.224159	-0.687151	3	3	13.2	47.346	20.5584	22.7298	22.5249	22.1377	21.8992	20.6052	cellular macromolecule metabolic process;cellular metabolic process;cellular nitrogen compound metabolic process;cellular process;macromolecule metabolic process;metabolic process;ncRNA metabolic process;ncRNA processing;nitrogen compound metabolic process;nucleic acid metabolic process;nucleobase-containing compound metabolic process;primary metabolic process;RNA metabolic process;RNA processing…	catalytic activity;methyltransferase activity;transferase activity;transferase activity, transferring one-carbon groups	cell part;cytoplasmic part;intracellular membrane-bounded organelle;intracellular organelle;intracellular part;membrane-bounded organelle;mitochondrion;nucleus;organelle
Q2M2I8;Q9NSY1	Q2M2I8	AP2-associated protein kinase 1	AAK1	0.302203	-0.685936	3	3	5.2	103.88	21.8542	20.4142	21.3932	22.2471	20.1809	20.6514	biological regulation;cellular component organization;cellular component organization or biogenesis;cellular macromolecule metabolic process;cellular membrane organization;cellular metabolic process;cellular process;cellular protein metabolic process;endocytosis;establishment of localization;macromolecule metabolic process;macromolecule modification;membrane invagination;membrane organization;met…	adenyl nucleotide binding;adenyl ribonucleotide binding;AP-2 adaptor complex binding;ATP binding;binding;catalytic activity;enzyme regulator activity;kinase activity;Notch binding;nucleotide binding;phosphatase regulator activity;phosphotransferase activity, alcohol group as acceptor;protein binding;protein complex binding;protein kinase activity;protein serine/threonine kinase activity;purine nu…	axon part;cell leading edge;cell part;cell projection part;clathrin-coated vesicle;coated pit;coated vesicle;cytoplasmic membrane-bounded vesicle;cytoplasmic part;cytoplasmic vesicle;extrinsic to membrane;extrinsic to plasma membrane;intracellular membrane-bounded organelle;intracellular organelle;intracellular part;membrane part;membrane-bounded organelle;membrane-bounded vesicle;nucleus;organel…
O00161	O00161	Synaptosomal-associated protein 23	SNAP23	0.860075	-0.684669	4	4	28.4	23.354	23.0312	23.2484	23.5613	24.0876	20.8476	21.5729	cellular component organization;cellular component organization or biogenesis;cellular membrane fusion;cellular membrane organization;cellular process;establishment of localization;establishment of localization in cell;establishment of protein localization;exocytosis;Golgi vesicle transport;intracellular transport;membrane fusion;membrane organization;post-Golgi vesicle-mediated transport;protein…		azurophil granule;cell junction;cell part;cell projection;cytoplasmic membrane-bounded vesicle;cytoplasmic part;cytoplasmic vesicle;Golgi apparatus;intracellular membrane-bounded organelle;intracellular organelle;intracellular part;lysosome;lytic vacuole;membrane;membrane-bounded organelle;membrane-bounded vesicle;neuron projection;nucleus;organelle;plasma membrane;primary lysosome;specific granu…	SNARE interactions in vesicular transport
O95684	O95684	FGFR1 oncogene partner	FGFR1OP	0.555727	-0.677201	5	5	23.6	43.064	21.8844	21.1468	22.4662	21.9194	22.3135	21.6565	biological regulation;cell cycle process;cellular component organization;cellular component organization at cellular level;cellular component organization or biogenesis;cellular component organization or biogenesis at cellular level;cellular process;cytoskeleton organization;G2/M transition of mitotic cell cycle;maintenance of location;maintenance of location in cell;maintenance of protein locati…	binding;catalytic activity;enzyme inhibitor activity;enzyme regulator activity;identical protein binding;kinase activity;kinase inhibitor activity;kinase regulator activity;phosphotransferase activity, alcohol group as acceptor;protein binding;protein dimerization activity;protein homodimerization activity;protein kinase activity;protein kinase inhibitor activity;protein kinase regulator activity…	cell part;centrosome;cytoplasmic part;cytoskeletal part;cytosol;intracellular membrane-bounded organelle;intracellular non-membrane-bounded organelle;intracellular organelle;intracellular organelle part;intracellular part;membrane-bounded organelle;microtubule organizing center;non-membrane-bounded organelle;nucleus;organelle;organelle part;perinuclear region of cytoplasm
P22413	P22413	Ectonucleotide pyrophosphatase/phosphodiesterase family member 1;Alkaline phosphodiesterase I;Nucleotide pyrophosphatase	ENPP1	0.537227	-0.674592	5	5	10.6	104.92	22.3558	21.7191	22.3616	23.0625	23.492	22.0655	3'-phosphoadenosine 5'-phosphosulfate metabolic process;anatomical structure development;anion homeostasis;anion transport;biological regulation;biomineral tissue development;bone remodeling;catabolic process;cellular anion homeostasis;cellular catabolic process;cellular chemical homeostasis;cellular homeostasis;cellular ion homeostasis;cellular metabolic process;cellular nitrogen compound catabo…	3'-phosphoadenosine 5'-phosphosulfate binding;adenyl nucleotide binding;adenyl ribonucleotide binding;ATP binding;binding;carbohydrate binding;cargo receptor activity;catalytic activity;cation binding;exonuclease activity;hydrolase activity;hydrolase activity, acting on acid anhydrides;hydrolase activity, acting on acid anhydrides, in phosphorus-containing anhydrides;hydrolase activity, acting on…	basolateral plasma membrane;cell part;cell surface;extracellular region part;extracellular space;integral to membrane;intrinsic to membrane;membrane part;plasma membrane part	Nicotinate and nicotinamide metabolism;Pantothenate and CoA biosynthesis;Purine metabolism;Riboflavin metabolism;Starch and sucrose metabolism
O60762	O60762	Dolichol-phosphate mannosyltransferase subunit 1	DPM1	1.43507	-0.673243	4	4	23.5	29.634	24.2249	24.4886	25.045	25.0149	24.3176	24.5518	alcohol metabolic process;biosynthetic process;carbohydrate biosynthetic process;carbohydrate metabolic process;cellular biosynthetic process;cellular carbohydrate metabolic process;cellular lipid metabolic process;cellular macromolecule metabolic process;cellular metabolic process;cellular nitrogen compound metabolic process;cellular process;cellular protein metabolic process;C-terminal protein …	alcohol binding;binding;carbohydrate binding;catalytic activity;dolichyl-phosphate beta-D-mannosyltransferase activity;dolichyl-phosphate-mannose-protein mannosyltransferase activity;mannose binding;mannosyltransferase activity;monosaccharide binding;sugar binding;transferase activity;transferase activity, transferring glycosyl groups;transferase activity, transferring hexosyl groups	cell part;cytoplasmic part;dolichol-phosphate-mannose synthase complex;endoplasmic reticulum membrane;endoplasmic reticulum part;intracellular organelle part;intracellular part;macromolecular complex;mannosyltransferase complex;membrane;membrane part;organelle membrane;organelle part;protein complex	N-Glycan biosynthesis
Q16822	Q16822	Phosphoenolpyruvate carboxykinase [GTP], mitochondrial	PCK2	0.517331	-0.670527	3	3	6.6	70.698	22.2982	22.6632	22.6976	23.6048	20.7973	21.7532	alcohol biosynthetic process;alcohol metabolic process;biosynthetic process;carbohydrate biosynthetic process;carbohydrate metabolic process;cellular biosynthetic process;cellular carbohydrate biosynthetic process;cellular carbohydrate metabolic process;cellular metabolic process;cellular process;gluconeogenesis;glucose metabolic process;hexose biosynthetic process;hexose metabolic process;metabo…	binding;carbon-carbon lyase activity;carboxy-lyase activity;catalytic activity;cation binding;GTP binding;guanyl nucleotide binding;guanyl ribonucleotide binding;ion binding;lyase activity;metal ion binding;nucleotide binding;phosphoenolpyruvate carboxykinase (GTP) activity;phosphoenolpyruvate carboxykinase activity;purine nucleotide binding;purine ribonucleoside triphosphate binding;purine ribon…	cell part;cytoplasmic part;intracellular organelle lumen;intracellular organelle part;intracellular part;membrane-enclosed lumen;mitochondrial matrix;mitochondrial part;organelle lumen;organelle part	Adipocytokine signaling pathway;Citrate cycle (TCA cycle);Glycolysis / Gluconeogenesis;Insulin signaling pathway;PPAR signaling pathway;Proximal tubule bicarbonate reclamation;Pyruvate metabolism
Q96RP9	Q96RP9	Elongation factor G, mitochondrial	GFM1	0.349721	-0.659019	4	4	11.1	83.471	21.8168	20.5873	21.522	22.2001	20.6716	22.2524	biosynthetic process;cellular biosynthetic process;cellular macromolecule biosynthetic process;cellular macromolecule metabolic process;cellular metabolic process;cellular process;macromolecule biosynthetic process;macromolecule metabolic process;metabolic process;mitochondrial translational elongation;translational elongation	binding;catalytic activity;GTP binding;GTPase activity;guanyl nucleotide binding;guanyl ribonucleotide binding;hydrolase activity;hydrolase activity, acting on acid anhydrides;hydrolase activity, acting on acid anhydrides, in phosphorus-containing anhydrides;nucleic acid binding;nucleoside-triphosphatase activity;nucleotide binding;purine nucleotide binding;purine ribonucleoside triphosphate bind…	cell part;cytoplasmic part;intracellular membrane-bounded organelle;intracellular organelle;intracellular part;membrane-bounded organelle;mitochondrion;organelle
Q9NTX5	Q9NTX5	Ethylmalonyl-CoA decarboxylase	ECHDC1	1.21637	-0.649671	6	6	25.1	33.698	23.3821	23.2009	24.0825	23.7998	23.6156	23.5823		carbon-carbon lyase activity;carboxy-lyase activity;catalytic activity;lyase activity;methylmalonyl-CoA decarboxylase activity	cell part;cytoplasmic part;cytosol;intracellular part
Q9NXW2	Q9NXW2	DnaJ homolog subfamily B member 12	DNAJB12	0.681653	-0.648829	3	3	8.5	41.859	22.792	23.0311	23.2273	23.8934	23.0411	23.1287			cell part;integral to membrane;intrinsic to membrane;membrane part	Protein processing in endoplasmic reticulum
Q02952	Q02952	A-kinase anchor protein 12	AKAP12	1.33746	-0.647935	21	21	26.1	191.48	23.4028	23.6446	24.2498	24.0935	23.9326	24.2116	biological regulation;cell surface receptor linked signaling pathway;cellular process;cellular response to stimulus;establishment of localization;establishment of localization in cell;establishment of protein localization;G-protein coupled receptor protein signaling pathway;intracellular protein transport;intracellular transport;positive regulation of biological process;positive regulation of bio…	binding;protein binding;protein kinase A binding	cell cortex;cell part;cytoplasm;cytoplasmic part;cytoskeleton;intracellular non-membrane-bounded organelle;intracellular organelle;intracellular part;membrane;non-membrane-bounded organelle;organelle;plasma membrane
Q3ZCM7;A6NNZ2	Q3ZCM7;A6NNZ2	Tubulin beta-8 chain;Tubulin beta-8 chain-like protein LOC260334	TUBB8	0.217671	-0.645098	11	3	28.4	49.775	26.8061	26.8329	26.4012	28.528	27.7021	27.1294	cellular component assembly;cellular component assembly at cellular level;cellular component organization;cellular component organization at cellular level;cellular component organization or biogenesis;cellular component organization or biogenesis at cellular level;cellular macromolecular complex assembly;cellular macromolecular complex subunit organization;cellular process;cellular protein compl…	binding;catalytic activity;GTP binding;GTPase activity;guanyl nucleotide binding;guanyl ribonucleotide binding;hydrolase activity;hydrolase activity, acting on acid anhydrides;hydrolase activity, acting on acid anhydrides, in phosphorus-containing anhydrides;nucleoside-triphosphatase activity;nucleotide binding;purine nucleotide binding;purine ribonucleoside triphosphate binding;purine ribonucleo…	cell part;cytoplasm;cytoskeletal part;cytoskeleton;intracellular non-membrane-bounded organelle;intracellular organelle;intracellular organelle part;intracellular part;macromolecular complex;membrane;microtubule;microtubule cytoskeleton;non-membrane-bounded organelle;organelle;organelle part;plasma membrane;protein complex	Gap junction;Pathogenic Escherichia coli infection;Phagosome
Q9NP79	Q9NP79	Vacuolar protein sorting-associated protein VTA1 homolog	VTA1	1.364	-0.636603	4	4	21.8	33.879	24.5138	24.7638	25.2196	25.3312	24.7483	24.2857	cellular component organization;cellular component organization or biogenesis;cellular membrane organization;cellular process;endosome transport;establishment of localization;establishment of localization in cell;establishment of protein localization;intracellular transport;membrane organization;protein transport;transport;vesicle-mediated transport		cell part;cytoplasmic part;cytosol;endosomal part;endosome membrane;intracellular organelle part;intracellular part;membrane;organelle membrane;organelle part	Endocytosis
P24941;Q00526	P24941;Q00526	Cyclin-dependent kinase 2;Cyclin-dependent kinase 3	CDK2;CDK3	0.289319	-0.635046	3	2	13.8	33.929	23.1929	23.7978	23.3825	24.8783	23.5656	23.4209	anaphase-promoting complex-dependent proteasomal ubiquitin-dependent protein catabolic process;biological regulation;biosynthetic process;blood coagulation;catabolic process;cation transport;cell cycle phase;cell cycle process;cell division;cell proliferation;cellular biosynthetic process;cellular catabolic process;cellular component organization;cellular component organization at cellular level;…	adenyl nucleotide binding;adenyl ribonucleotide binding;ATP binding;binding;catalytic activity;cation binding;cyclin binding;cyclin-dependent protein kinase activity;ion binding;kinase activity;metal ion binding;nucleotide binding;phosphotransferase activity, alcohol group as acceptor;protein binding;protein kinase activity;protein serine/threonine kinase activity;purine nucleotide binding;purine…	Cajal body;cell part;centrosome;chromosomal part;chromosome;chromosome, telomeric region;condensed chromosome;cyclin-dependent protein kinase holoenzyme complex;cytoplasmic part;cytoskeletal part;cytosol;endosome;intracellular membrane-bounded organelle;intracellular non-membrane-bounded organelle;intracellular organelle;intracellular organelle part;intracellular part;macromolecular complex;membr…	Cell cycle;Measles;Oocyte meiosis;p53 signaling pathway;Pathways in cancer;Progesterone-mediated oocyte maturation;Prostate cancer;Small cell lung cancer
O95864	O95864	Fatty acid desaturase 2	FADS2	1.90002	-0.632727	6	6	17.3	52.259	23.1452	23.1704	23.8611	23.72	22.9734	23	biosynthetic process;carboxylic acid biosynthetic process;carboxylic acid metabolic process;cellular biosynthetic process;cellular ketone metabolic process;cellular lipid metabolic process;cellular metabolic process;cellular process;electron transport chain;fatty acid biosynthetic process;fatty acid metabolic process;generation of precursor metabolites and energy;linoleic acid metabolic process;l…	binding;catalytic activity;cation binding;CoA desaturase activity;heme binding;ion binding;iron ion binding;metal ion binding;oxidoreductase activity;oxidoreductase activity, acting on paired donors, with incorporation or reduction of molecular oxygen;oxidoreductase activity, acting on paired donors, with oxidation of a pair of donors resulting in the reduction of molecular oxygen to two molecule…	cell part;cytoplasmic part;endoplasmic reticulum membrane;endoplasmic reticulum part;integral to membrane;integral to plasma membrane;intracellular organelle part;intracellular part;intrinsic to membrane;intrinsic to plasma membrane;membrane;membrane part;organelle membrane;organelle part;plasma membrane part	alpha-Linolenic acid metabolism;Biosynthesis of unsaturated fatty acids;PPAR signaling pathway
P31949	P31949	Protein S100-A11;Protein S100-A11, N-terminally processed	S100A11	0.275951	-0.631725	3	3	34.3	11.74	24.6919	24.771	26.2005	24.5259	24.7996	24.3992	biological regulation;cellular process;cellular response to stimulus;negative regulation of biological process;negative regulation of biosynthetic process;negative regulation of cell proliferation;negative regulation of cellular biosynthetic process;negative regulation of cellular macromolecule biosynthetic process;negative regulation of cellular metabolic process;negative regulation of cellular …	binding;calcium ion binding;calcium-dependent protein binding;cation binding;identical protein binding;ion binding;metal ion binding;protein binding;protein dimerization activity;protein homodimerization activity	cell part;cell projection;cytoplasm;intracellular membrane-bounded organelle;intracellular organelle;intracellular part;membrane-bounded organelle;nucleus;organelle;ruffle
P31483	P31483	Nucleolysin TIA-1 isoform p40	TIA1	0.294577	-0.629987	4	2	14	42.963	21.6855	20.113	21.5676	21.4908	22.3675	21.7701	apoptosis;biological regulation;cell death;cellular process;death;induction of apoptosis;induction of programmed cell death;negative regulation of biological process;negative regulation of biosynthetic process;negative regulation of cellular biosynthetic process;negative regulation of cellular macromolecule biosynthetic process;negative regulation of cellular metabolic process;negative regulation…	AU-rich element binding;binding;mRNA binding;nucleic acid binding;nucleotide binding;poly(A) RNA binding;poly-purine tract binding;RNA binding;single-stranded RNA binding	cell part;cytoplasmic part;intracellular membrane-bounded organelle;intracellular non-membrane-bounded organelle;intracellular organelle;intracellular part;macromolecular complex;membrane-bounded organelle;non-membrane-bounded organelle;nucleus;organelle;ribonucleoprotein complex;RNA granule;stress granule
Q9Y5X1	Q9Y5X1	Sorting nexin-9	SNX9	0.525641	-0.628296	10	10	25.2	66.591	23.1906	23.4517	23.5179	24.381	23.2652	23.0606	biological regulation;cell communication;cellular component assembly;cellular component assembly at cellular level;cellular component organization;cellular component organization at cellular level;cellular component organization or biogenesis;cellular component organization or biogenesis at cellular level;cellular macromolecular complex assembly;cellular macromolecular complex subunit organizatio…	1-phosphatidylinositol binding;binding;lipid binding;phosphatidylinositol binding;phospholipid binding	cell part;cell projection;clathrin-coated vesicle;coated vesicle;cytoplasmic membrane-bounded vesicle;cytoplasmic part;cytoplasmic vesicle;cytoplasmic vesicle membrane;cytoplasmic vesicle part;extrinsic to internal side of plasma membrane;extrinsic to membrane;extrinsic to plasma membrane;Golgi apparatus;Golgi apparatus part;intracellular membrane-bounded organelle;intracellular organelle;intrace…
O43598	O43598	2-deoxynucleoside 5-phosphate N-hydrolase 1	DNPH1	1.46427	-0.627903	5	5	55.2	19.108	24.6852	24.6333	25.4037	25.1705	24.7893	24.5166	biological regulation;catabolic process;cell proliferation;cellular catabolic process;cellular metabolic process;cellular nitrogen compound catabolic process;cellular nitrogen compound metabolic process;cellular process;deoxyribonucleoside monophosphate catabolic process;deoxyribonucleoside monophosphate metabolic process;deoxyribonucleotide catabolic process;deoxyribonucleotide metabolic process…	catalytic activity;deoxyribonucleoside 5'-monophosphate N-glycosidase activity;hydrolase activity;hydrolase activity, acting on glycosyl bonds;hydrolase activity, hydrolyzing N-glycosyl compounds;nucleoside deoxyribosyltransferase activity;transferase activity;transferase activity, transferring glycosyl groups;transferase activity, transferring pentosyl groups	cell part;cytoplasm;intracellular membrane-bounded organelle;intracellular organelle;intracellular part;membrane-bounded organelle;nucleus;organelle
P58107	P58107	Epiplakin	EPPK1	2.12973	-0.624412	40	37	42.5	555.65	25.9314	25.8702	26.5698	26.4806	26.0197	25.9662		structural molecule activity	cell part;cytoplasm;cytoskeleton;intracellular non-membrane-bounded organelle;intracellular organelle;intracellular part;non-membrane-bounded organelle;organelle
Q15042	Q15042	Rab3 GTPase-activating protein catalytic subunit	RAB3GAP1	0.203855	-0.615858	5	5	8.7	110.52	22.9349	20.8845	22.1929	22.8582	21.9465	21.2719	anatomical structure development;anatomical structure morphogenesis;camera-type eye development;developmental process;eye development;face morphogenesis;hypothalamus development;organ development;sensory organ development	enzyme activator activity;enzyme regulator activity;GTPase activator activity;GTPase regulator activity;nucleoside-triphosphatase regulator activity;Rab GTPase activator activity;Ras GTPase activator activity;small GTPase regulator activity	cell part;centrosome;cytoplasm;cytoplasmic part;cytoskeletal part;intracellular membrane-bounded organelle;intracellular non-membrane-bounded organelle;intracellular organelle;intracellular organelle part;intracellular part;membrane-bounded organelle;microtubule organizing center;non-membrane-bounded organelle;nucleus;organelle;organelle part
P14174	P14174	Macrophage migration inhibitory factor	MIF	1.1481	-0.615095	3	3	35.7	12.476	29.7761	29.7433	30.2022	30.5474	30.3134	30.2666	aging;biological regulation;biosynthetic process;carboxylic acid biosynthetic process;carboxylic acid metabolic process;cell aging;cell proliferation;cell surface receptor linked signaling pathway;cellular biosynthetic process;cellular component assembly;cellular component organization;cellular component organization or biogenesis;cellular ketone metabolic process;cellular lipid metabolic process…	binding;catalytic activity;chemoattractant activity;cytokine activity;dopachrome isomerase activity;intramolecular oxidoreductase activity;intramolecular oxidoreductase activity, interconverting keto- and enol-groups;intramolecular oxidoreductase activity, transposing C=C bonds;isomerase activity;phenylpyruvate tautomerase activity;protein binding;receptor binding	cell part;cell surface;cytoplasm;extracellular region;extracellular region part;extracellular space;intracellular part	Phenylalanine metabolism;Tyrosine metabolism
P15121	P15121	Aldose reductase	AKR1B1	0.69198	-0.613387	5	5	30.4	35.853	24.4188	24.0629	24.5776	25.1309	24.6469	25.1685	biological regulation;biosynthetic process;C21-steroid hormone biosynthetic process;C21-steroid hormone metabolic process;carbohydrate metabolic process;cellular biosynthetic process;cellular hormone metabolic process;cellular metabolic process;cellular process;hormone biosynthetic process;hormone metabolic process;lipid biosynthetic process;lipid metabolic process;metabolic process;primary metab…	alcohol dehydrogenase (NADP+) activity;alditol:NADP+ 1-oxidoreductase activity;aldo-keto reductase (NADP) activity;catalytic activity;electron carrier activity;glyceraldehyde oxidoreductase activity;oxidoreductase activity;oxidoreductase activity, acting on CH-OH group of donors;oxidoreductase activity, acting on the aldehyde or oxo group of donors;oxidoreductase activity, acting on the CH-OH gro…	cell part;cytoplasmic part;cytosol;extracellular region part;extracellular space;intracellular membrane-bounded organelle;intracellular organelle;intracellular part;membrane-bounded organelle;nucleus;organelle	Fructose and mannose metabolism;Galactose metabolism;Glycerolipid metabolism;Pentose and glucuronate interconversions;Pyruvate metabolism
P36507	P36507	Dual specificity mitogen-activated protein kinase kinase 2	MAP2K2	0.546253	-0.61196	7	6	24	44.424	23.8639	23.3249	23.8813	24.5314	24.0396	23.9617	activation of immune response;activation of innate immune response;activation of MAPKK activity;activation of protein kinase activity;axon guidance;biological regulation;cell surface receptor linked signaling pathway;cellular macromolecule metabolic process;cellular metabolic process;cellular process;cellular protein metabolic process;cellular response to chemical stimulus;cellular response to en…	adenyl nucleotide binding;adenyl ribonucleotide binding;ATP binding;binding;catalytic activity;enzyme activator activity;enzyme regulator activity;kinase activator activity;kinase activity;kinase regulator activity;MAP kinase kinase activity;nucleotide binding;PDZ domain binding;phosphotransferase activity, alcohol group as acceptor;protein binding;protein domain specific binding;protein kinase a…	adherens junction;anchoring junction;cell cortex;cell junction;cell part;cell-cell junction;cell-substrate adherens junction;cell-substrate junction;cytoplasmic part;cytoskeletal part;cytosol;early endosome;endoplasmic reticulum;endosome;extracellular region;focal adhesion;Golgi apparatus;internal side of plasma membrane;intracellular membrane-bounded organelle;intracellular organelle;intracellul…	Acute myeloid leukemia;B cell receptor signaling pathway;Bladder cancer;Chronic myeloid leukemia;Endometrial cancer;ErbB signaling pathway;Fc epsilon RI signaling pathway;Gap junction;Glioma;GnRH signaling pathway;Insulin signaling pathway;Long-term depression;Long-term potentiation;MAPK signaling pathway;Melanogenesis;Melanoma;Natural killer cell mediated cytotoxicity;Neurotrophin signaling path…
Q9UDR5	Q9UDR5	Alpha-aminoadipic semialdehyde synthase, mitochondrial;Lysine ketoglutarate reductase;Saccharopine dehydrogenase	AASS	0.772578	-0.611739	5	5	9.9	102.13	22.5636	22.5668	23.4663	22.8876	23.5653	22.4345	acetyl-CoA metabolic process;amine catabolic process;amine metabolic process;aspartate family amino acid catabolic process;aspartate family amino acid metabolic process;carboxylic acid catabolic process;carboxylic acid metabolic process;catabolic process;cellular amine metabolic process;cellular amino acid catabolic process;cellular amino acid metabolic process;cellular catabolic process;cellular…	catalytic activity;oxidoreductase activity;oxidoreductase activity, acting on the CH-NH group of donors;oxidoreductase activity, acting on the CH-NH group of donors, NAD or NADP as acceptor;saccharopine dehydrogenase (NAD+, L-glutamate-forming) activity;saccharopine dehydrogenase (NADP+, L-lysine-forming) activity;saccharopine dehydrogenase activity	cell part;cytoplasmic part;intracellular organelle lumen;intracellular organelle part;intracellular part;membrane-enclosed lumen;mitochondrial matrix;mitochondrial part;organelle lumen;organelle part	Lysine biosynthesis;Lysine degradation
Q8TCD5	Q8TCD5	5(3)-deoxyribonucleotidase, cytosolic type	NT5C	1.12709	-0.610417	3	3	29.4	23.382	21.6584	21.7525	22.4863	22.1454	22.3548	20.9289	2'-deoxyribonucleotide metabolic process;catabolic process;cellular aromatic compound metabolic process;cellular catabolic process;cellular metabolic process;cellular nitrogen compound catabolic process;cellular nitrogen compound metabolic process;cellular process;deoxyribonucleotide catabolic process;deoxyribonucleotide metabolic process;heterocycle catabolic process;heterocycle metabolic proces…	5'-nucleotidase activity;binding;catalytic activity;cation binding;hydrolase activity;hydrolase activity, acting on ester bonds;ion binding;metal ion binding;nucleotidase activity;nucleotide binding;phosphatase activity;phosphoric ester hydrolase activity;pyrimidine nucleotide binding	cell part;cytoplasmic part;cytosol;intracellular membrane-bounded organelle;intracellular organelle;intracellular part;membrane-bounded organelle;mitochondrion;nucleus;organelle	Nicotinate and nicotinamide metabolism;Purine metabolism;Pyrimidine metabolism
Q16658	Q16658	Fascin	FSCN1	1.37044	-0.608546	18	18	46.5	54.529	25.5107	25.5451	26.2651	26.0078	26.013	26.028	actin cytoskeleton organization;actin filament bundle assembly;actin filament organization;actin filament-based process;cell migration;cell motility;cell proliferation;cellular component assembly;cellular component assembly at cellular level;cellular component movement;cellular component organization;cellular component organization at cellular level;cellular component organization or biogenesis;c…	actin binding;actin filament binding;binding;cytoskeletal protein binding;drug binding;protein binding	actin filament bundle;actomyosin;cell junction;cell part;cell projection;cytoplasmic part;cytoskeletal part;cytosol;filopodium;intracellular organelle part;intracellular part;invadopodium;organelle part;stress fiber
Q16512	Q16512	Serine/threonine-protein kinase N1	PKN1	0.728905	-0.601891	5	4	7.5	103.93	21.3017	21.2804	22.1972	21.5887	20.5433	20.8254	activation of JUN kinase activity;activation of MAPK activity;ameboidal cell migration;biological regulation;biosynthetic process;cell migration;cell motility;cellular biosynthetic process;cellular component movement;cellular macromolecule biosynthetic process;cellular macromolecule metabolic process;cellular metabolic process;cellular nitrogen compound metabolic process;cellular process;cellular…	adenyl nucleotide binding;adenyl ribonucleotide binding;androgen receptor binding;ATP binding;binding;catalytic activity;chromatin binding;enzyme binding;GTPase binding;GTP-Rho binding;histone binding;histone deacetylase binding;histone kinase activity;histone kinase activity (H3-T11 specific);histone threonine kinase activity;hormone receptor binding;kinase activity;ligand-dependent nuclear rece…	cell division site part;cell part;cleavage furrow;cytoplasmic membrane-bounded vesicle;cytoplasmic part;cytoplasmic vesicle;endosome;intracellular membrane-bounded organelle;intracellular organelle;intracellular part;membrane;membrane-bounded organelle;membrane-bounded vesicle;midbody;nucleus;organelle;plasma membrane;vesicle
Q9H993	Q9H993	Protein-glutamate O-methyltransferase	ARMT1	1.1543	-0.5999	10	10	35.6	51.172	24.1516	23.8161	24.5811	24.5864	24.0524	24.0633
Q00325	Q00325	Phosphate carrier protein, mitochondrial	SLC25A3	0.488083	-0.597753	4	4	15.2	40.094	21.7248	20.8008	21.8515	21.8696	21.2274	21.5647	cellular metabolic process;cellular process;generation of precursor metabolites and energy;metabolic process	active transmembrane transporter activity;anion transmembrane transporter activity;inorganic anion transmembrane transporter activity;ion transmembrane transporter activity;phosphate ion carrier activity;phosphate ion transmembrane transporter activity;secondary active transmembrane transporter activity;substrate-specific transmembrane transporter activity;substrate-specific transporter activity;…	cell part;cytoplasmic part;integral to membrane;integral to plasma membrane;intracellular organelle part;intracellular part;intrinsic to membrane;intrinsic to plasma membrane;membrane;membrane part;mitochondrial inner membrane;mitochondrial membrane;mitochondrial part;organelle inner membrane;organelle membrane;organelle part;plasma membrane part
O75044;P0DMP2;P0DJJ0;Q7Z6B7	O75044;P0DMP2;P0DJJ0;Q7Z6B7	SLIT-ROBO Rho GTPase-activating protein 2;SLIT-ROBO Rho GTPase-activating protein 2B;SLIT-ROBO Rho GTPase-activating protein 2C;SLIT-ROBO Rho GTPase-activating protein 1	SRGAP2;SRGAP2B;SRGAP2C;SRGAP1	1.07231	-0.595945	4	4	4.9	120.87	20.913	21.0294	21.3912	21.7432	20.392	20.9772	actin filament severing;actin filament-based process;anatomical structure development;anatomical structure morphogenesis;axon guidance;biological adhesion;biological regulation;cell adhesion;cell migration;cell morphogenesis;cell morphogenesis involved in differentiation;cell motility;cell projection assembly;cell projection organization;cell-substrate adhesion;cellular component assembly;cellula…	binding;enzyme activator activity;enzyme binding;enzyme regulator activity;GTPase activator activity;GTPase binding;GTPase regulator activity;identical protein binding;nucleoside-triphosphatase regulator activity;protein binding;protein dimerization activity;protein homodimerization activity;Rac GTPase activator activity;Rac GTPase binding;Ras GTPase activator activity;Ras GTPase binding;Rho GTPa…	cell junction;cell part;cell projection;cytoplasmic membrane-bounded vesicle;cytoplasmic part;cytoplasmic vesicle;cytoskeletal part;cytosol;endocytic vesicle;intracellular membrane-bounded organelle;intracellular organelle;intracellular organelle part;intracellular part;lamellipodium;membrane;membrane-bounded organelle;membrane-bounded vesicle;nucleus;organelle;organelle part;phagocytic vesicle;p…	Axon guidance
Q9UNE7	Q9UNE7	E3 ubiquitin-protein ligase CHIP	STUB1	1.41838	-0.594248	3	3	10.9	34.856	23.5192	23.5562	24.0139	24.25	23.8024	23.5507	biological regulation;catabolic process;cell surface receptor linked signaling pathway;cellular catabolic process;cellular macromolecule catabolic process;cellular macromolecule metabolic process;cellular metabolic process;cellular nitrogen compound metabolic process;cellular process;cellular protein metabolic process;cellular response to chemical stimulus;cellular response to misfolded protein;c…	acid-amino acid ligase activity;binding;binding, bridging;catalytic activity;heat shock protein binding;Hsp70 protein binding;Hsp90 protein binding;identical protein binding;ligase activity;ligase activity, forming carbon-nitrogen bonds;misfolded protein binding;protein binding;protein binding, bridging;protein dimerization activity;protein domain specific binding;protein homodimerization activit…	cell part;cytoplasmic part;cytosol;inclusion body;intracellular organelle part;intracellular part;macromolecular complex;nuclear inclusion body;nuclear part;organelle part;protein complex;ubiquitin conjugating enzyme complex;ubiquitin ligase complex	Protein processing in endoplasmic reticulum;Ubiquitin mediated proteolysis
O43347	O43347	RNA-binding protein Musashi homolog 1	MSI1	0.99895	-0.591043	3	3	18.2	39.124	20.4244	20.8269	21.241	21.1924	20.834	21.8036	anatomical structure development;cell differentiation;cellular developmental process;cellular process;developmental process;epithelial cell differentiation;nervous system development;response to chemical stimulus;response to endogenous stimulus;response to hormone stimulus;response to organic substance;response to stimulus;system development	binding;nucleic acid binding;nucleotide binding;poly(U) RNA binding;poly-pyrimidine tract binding;RNA binding;single-stranded RNA binding	cell part;cytoplasm;intracellular membrane-bounded organelle;intracellular organelle;intracellular part;macromolecular complex;membrane-bounded organelle;nucleus;organelle;polysome;ribonucleoprotein complex	mRNA surveillance pathway
P49748	P49748	Very long-chain specific acyl-CoA dehydrogenase, mitochondrial	ACADVL	0.58556	-0.590217	10	10	27	70.389	24.0332	24.5469	24.6016	25.1589	23.7075	24.0489	activation of signaling protein activity involved in unfolded protein response;biological regulation;carboxylic acid catabolic process;carboxylic acid metabolic process;catabolic process;cellular catabolic process;cellular ketone metabolic process;cellular lipid catabolic process;cellular lipid metabolic process;cellular macromolecule metabolic process;cellular metabolic process;cellular process;…	acyl-CoA dehydrogenase activity;binding;catalytic activity;coenzyme binding;cofactor binding;flavin adenine dinucleotide binding;long-chain-acyl-CoA dehydrogenase activity;oxidoreductase activity;oxidoreductase activity, acting on the CH-CH group of donors	cell part;cytoplasmic part;intracellular non-membrane-bounded organelle;intracellular organelle;intracellular organelle part;intracellular part;membrane;mitochondrial inner membrane;mitochondrial membrane;mitochondrial nucleoid;mitochondrial part;non-membrane-bounded organelle;nucleoid;organelle;organelle inner membrane;organelle membrane;organelle part	Fatty acid metabolism
O14818;Q8TAA3	O14818;Q8TAA3	Proteasome subunit alpha type-7;Proteasome subunit alpha type-7-like	PSMA7;PSMA8	1.27737	-0.585884	8	8	42.7	27.887	25.63	25.9102	26.3614	26.3505	26.0303	26.1288	anaphase-promoting complex-dependent proteasomal ubiquitin-dependent protein catabolic process;antigen processing and presentation;antigen processing and presentation of exogenous antigen;antigen processing and presentation of exogenous peptide antigen;antigen processing and presentation of exogenous peptide antigen via MHC class I;antigen processing and presentation of exogenous peptide antigen …	catalytic activity;endopeptidase activity;hydrolase activity;peptidase activity;peptidase activity, acting on L-amino acid peptides;threonine-type endopeptidase activity;threonine-type peptidase activity	cell part;cytoplasmic part;cytosol;intracellular membrane-bounded organelle;intracellular organelle;intracellular organelle part;intracellular part;macromolecular complex;membrane-bounded organelle;nuclear part;nucleoplasm;nucleus;organelle;organelle part;proteasome core complex;proteasome core complex, alpha-subunit complex;protein complex	Proteasome
P21964	P21964	Catechol O-methyltransferase	COMT	0.554369	-0.585043	5	5	26.2	30.037	23.8475	23.7648	23.9957	24.7866	24.4238	24.0237	alcohol catabolic process;alcohol metabolic process;amine catabolic process;amine metabolic process;behavior;benzene-containing compound metabolic process;biological regulation;biosynthetic process;catabolic process;catecholamine catabolic process;catecholamine metabolic process;catechol-containing compound catabolic process;catechol-containing compound metabolic process;cellular amine metabolic …	binding;catalytic activity;catechol O-methyltransferase activity;cation binding;ion binding;magnesium ion binding;metal ion binding;methyltransferase activity;O-methyltransferase activity;S-adenosylmethionine-dependent methyltransferase activity;transferase activity;transferase activity, transferring one-carbon groups	cell part;cytoplasmic part;cytosol;integral to membrane;intracellular membrane-bounded organelle;intracellular organelle;intracellular part;intrinsic to membrane;membrane;membrane part;membrane-bounded organelle;mitochondrion;organelle;plasma membrane	Betalain biosynthesis;Steroid hormone biosynthesis;Tyrosine metabolism
Q9NZ32	Q9NZ32	Actin-related protein 10	ACTR10	1.28609	-0.58347	7	7	31.4	46.306	21.7241	21.5043	22.2814	22.114	22.2016	22.2991	cellular component movement;cellular process;microtubule-based movement;microtubule-based process		cell part;cytoplasm;cytoskeletal part;dynactin complex;intracellular organelle part;intracellular part;macromolecular complex;microtubule associated complex;organelle part;protein complex
P05091;P00352	P05091	Aldehyde dehydrogenase, mitochondrial	ALDH2	1.98324	-0.580364	13	12	35	56.381	24.3116	24.2021	24.8136	24.8609	23.9938	23.7541	alcohol catabolic process;alcohol metabolic process;biological regulation;biosynthetic process;carbohydrate metabolic process;catabolic process;cellular aldehyde metabolic process;cellular biosynthetic process;cellular hormone metabolic process;cellular lipid metabolic process;cellular metabolic process;cellular process;diterpenoid metabolic process;ethanol catabolic process;ethanol metabolic pro…	aldehyde dehydrogenase (NAD) activity;aldehyde dehydrogenase [NAD(P)+] activity;androgen binding;binding;catalytic activity;electron carrier activity;enzyme activator activity;enzyme regulator activity;GTPase activator activity;GTPase regulator activity;hormone binding;lipid binding;nucleoside-triphosphatase regulator activity;oxidoreductase activity;oxidoreductase activity, acting on the aldehyd…	cell part;cytoplasmic part;cytosol;intracellular organelle lumen;intracellular organelle part;intracellular part;membrane-enclosed lumen;mitochondrial matrix;mitochondrial part;organelle lumen;organelle part	Arginine and proline metabolism;Ascorbate and aldarate metabolism;beta-Alanine metabolism;Chloroalkane and chloroalkene degradation;Fatty acid metabolism;Glycerolipid metabolism;Glycolysis / Gluconeogenesis;Histidine metabolism;Limonene and pinene degradation;Lysine degradation;Pentose and glucuronate interconversions;Propanoate metabolism;Pyruvate metabolism;Retinol metabolism;Tryptophan metabol…
P08133	P08133	Annexin A6	ANXA6	1.24195	-0.578829	20	20	40.4	75.872	25.0329	25.2135	25.5887	25.8153	25.2138	24.8502	biological regulation;calcium ion transport;cation transport;divalent inorganic cation transport;divalent metal ion transport;establishment of localization;ion transport;metal ion transport;regulation of biological process;regulation of multicellular organismal process;regulation of muscle contraction;regulation of muscle system process;regulation of system process;transport	binding;calcium ion binding;calcium-dependent phospholipid binding;cation binding;ion binding;lipid binding;metal ion binding;phospholipid binding	cell part;cytoplasmic membrane-bounded vesicle;cytoplasmic part;cytoplasmic vesicle;extracellular membrane-bounded organelle;extracellular organelle;extracellular region part;extracellular vesicular exosome;intracellular membrane-bounded organelle;intracellular organelle;intracellular part;melanosome;membrane-bounded organelle;membrane-bounded vesicle;organelle;perinuclear region of cytoplasm;pig…
P10253	P10253	Lysosomal alpha-glucosidase;76 kDa lysosomal alpha-glucosidase;70 kDa lysosomal alpha-glucosidase	GAA	1.90171	-0.578471	9	9	17.8	105.32	23.4804	23.5133	24.012	24.1386	23.182	23.5602	alcohol metabolic process;anatomical structure homeostasis;anatomical structure morphogenesis;behavior;biological regulation;carbohydrate catabolic process;carbohydrate metabolic process;cardiac muscle contraction;cardiac muscle tissue morphogenesis;catabolic process;cellular carbohydrate catabolic process;cellular carbohydrate metabolic process;cellular component organization;cellular component …	alpha-glucosidase activity;binding;carbohydrate binding;catalytic activity;glucosidase activity;hydrolase activity;hydrolase activity, acting on glycosyl bonds;hydrolase activity, hydrolyzing O-glycosyl compounds;maltose alpha-glucosidase activity	cell part;cytoplasmic part;intracellular membrane-bounded organelle;intracellular organelle;intracellular organelle part;intracellular part;lysosomal membrane;lysosome;lytic vacuole;membrane;membrane-bounded organelle;organelle;organelle membrane;organelle part;vacuolar membrane;vacuolar part;vacuole	Galactose metabolism;Lysosome;Starch and sucrose metabolism
Q9Y6X5;Q6UWV6	Q9Y6X5	Bis(5-adenosyl)-triphosphatase ENPP4	ENPP4	0.569558	-0.57608	3	3	10.8	51.641	22.3182	21.9564	22.3783	23.0484	23.6337	22.5235	biological regulation;blood coagulation;cellular lipid metabolic process;cellular metabolic process;cellular process;coagulation;glycolipid metabolic process;glycosphingolipid metabolic process;hemostasis;lipid metabolic process;membrane lipid metabolic process;metabolic process;multicellular organismal process;negative regulation of biological process;negative regulation of biosynthetic process;…	bis(5'-adenosyl)-triphosphatase activity;catalytic activity;hydrolase activity;hydrolase activity, acting on acid anhydrides;hydrolase activity, acting on acid anhydrides, in phosphorus-containing anhydrides;hydrolase activity, acting on ester bonds;lipase activity;nucleotide diphosphatase activity;phospholipase activity;phosphoric diester hydrolase activity;phosphoric ester hydrolase activity;py…	cell part;cell projection;cytoplasmic part;Golgi apparatus;integral to membrane;intracellular membrane-bounded organelle;intracellular organelle;intracellular part;intrinsic to membrane;membrane;membrane part;membrane-bounded organelle;microvillus;organelle;plasma membrane	Sphingolipid metabolism
Q92888	Q92888	Rho guanine nucleotide exchange factor 1	ARHGEF1	0.456442	-0.575318	3	3	5.2	102.43	20.5689	20.3864	21.5192	20.5867	21.1871	20.3284	biological regulation;cell proliferation;cell surface receptor linked signaling pathway;cellular process;cellular response to stimulus;enzyme linked receptor protein signaling pathway;intracellular signal transduction;negative regulation of axonogenesis;negative regulation of biological process;negative regulation of cell communication;negative regulation of cell development;negative regulation o…	binding;enzyme activator activity;enzyme regulator activity;GTPase activator activity;GTPase regulator activity;guanyl-nucleotide exchange factor activity;lipid binding;nucleoside-triphosphatase regulator activity;phospholipid binding;Ras guanyl-nucleotide exchange factor activity;Rho guanyl-nucleotide exchange factor activity;small GTPase regulator activity	cell part;cytoplasmic part;cytosol;intracellular part;membrane;plasma membrane	ko05152;Regulation of actin cytoskeleton;Vascular smooth muscle contraction
P30043	P30043	Flavin reductase (NADPH)	BLVRB	1.20098	-0.573968	6	6	52.4	22.119	24.4919	24.6099	24.9856	25.2641	24.7414	24.216	catabolic process;cellular catabolic process;cellular metabolic process;cellular nitrogen compound catabolic process;cellular nitrogen compound metabolic process;cellular process;cofactor catabolic process;cofactor metabolic process;heme catabolic process;heme metabolic process;heterocycle catabolic process;heterocycle metabolic process;metabolic process;nitrogen compound metabolic process;pigmen…	biliverdin reductase activity;catalytic activity;flavin reductase activity;oxidoreductase activity;oxidoreductase activity, acting on the CH-CH group of donors;oxidoreductase activity, acting on the CH-CH group of donors, NAD or NADP as acceptor;oxidoreductase activity, acting on the CH-NH group of donors;oxidoreductase activity, acting on the CH-NH group of donors, NAD or NADP as acceptor	cell part;cytoplasmic part;cytosol;intracellular membrane-bounded organelle;intracellular organelle;intracellular part;membrane;membrane-bounded organelle;nucleus;organelle;plasma membrane	Porphyrin and chlorophyll metabolism;Riboflavin metabolism
Q15121	Q15121	Astrocytic phosphoprotein PEA-15	PEA15	0.882811	-0.571687	5	5	53.1	15.04	22.6615	22.7956	23.5204	23.08	22.7679	22.3564	apoptosis;biological regulation;carbohydrate transport;cell death;cellular process;death;establishment of localization;negative regulation of biological process;negative regulation of glucose import;negative regulation of glucose transport;negative regulation of transport;organic substance transport;programmed cell death;regulation of biological process;regulation of glucose import;regulation of …		cell part;cytoplasm;cytoskeletal part;intracellular organelle part;intracellular part;macromolecular complex;microtubule associated complex;organelle part;protein complex
O94925	O94925	Glutaminase kidney isoform, mitochondrial	GLS	0.972479	-0.569688	7	7	15.7	73.46	23.0726	23.3975	23.9257	23.6839	23.3239	23.6556	amine biosynthetic process;amine catabolic process;amine metabolic process;behavior;biological regulation;biosynthetic process;carboxylic acid biosynthetic process;carboxylic acid catabolic process;carboxylic acid metabolic process;catabolic process;cellular amine metabolic process;cellular amino acid biosynthetic process;cellular amino acid catabolic process;cellular amino acid metabolic process…	catalytic activity;glutaminase activity;hydrolase activity;hydrolase activity, acting on carbon-nitrogen (but not peptide) bonds;hydrolase activity, acting on carbon-nitrogen (but not peptide) bonds, in linear amides	cell part;cytoplasmic part;cytosol;intracellular organelle lumen;intracellular organelle part;intracellular part;membrane-enclosed lumen;mitochondrial matrix;mitochondrial part;organelle lumen;organelle part	Alanine, aspartate and glutamate metabolism;Arginine and proline metabolism;D-Glutamine and D-glutamate metabolism;Nitrogen metabolism;Proximal tubule bicarbonate reclamation
Q8WXF7	Q8WXF7	Atlastin-1	ATL1	0.224361	-0.568984	2	2	4.5	63.543	19.9178	20.8657	21.7404	20.1811	20.2892	20.4185	anatomical structure morphogenesis;axonogenesis;cell death;cell part morphogenesis;cell projection morphogenesis;cell projection organization;cellular component assembly;cellular component morphogenesis;cellular component organization;cellular component organization at cellular level;cellular component organization or biogenesis;cellular component organization or biogenesis at cellular level;cell…	binding;catalytic activity;GTP binding;GTPase activity;guanyl nucleotide binding;guanyl ribonucleotide binding;hydrolase activity;hydrolase activity, acting on acid anhydrides;hydrolase activity, acting on acid anhydrides, in phosphorus-containing anhydrides;identical protein binding;nucleoside-triphosphatase activity;nucleotide binding;protein binding;purine nucleotide binding;purine ribonucleos…	axon;cell part;cell projection;cytoplasmic part;endoplasmic reticulum membrane;endoplasmic reticulum part;Golgi apparatus part;Golgi cis cisterna;Golgi cisterna;Golgi membrane;integral to membrane;intracellular organelle part;intracellular part;intrinsic to membrane;membrane;membrane part;neuron projection;organelle membrane;organelle part;organelle subcompartment
Q9Y224	Q9Y224	UPF0568 protein C14orf166	C14orf166	0.822879	-0.566982	6	6	36.9	28.068	24.5463	24.7329	24.9759	25.4373	24.4797	24.5668	biological regulation;biosynthetic process;cellular biosynthetic process;cellular macromolecule biosynthetic process;cellular macromolecule metabolic process;cellular metabolic process;cellular nitrogen compound metabolic process;cellular process;interaction with host;interspecies interaction between organisms;macromolecule biosynthetic process;macromolecule metabolic process;metabolic process;mu…	basal RNA polymerase II transcription machinery binding;basal transcription machinery binding;binding;enzyme binding;protein binding;RNA polymerase binding;RNA polymerase core enzyme binding;RNA polymerase II core binding	cell part;cytoplasmic part;cytoskeletal part;intracellular membrane-bounded organelle;intracellular organelle;intracellular organelle part;intracellular part;macromolecular complex;membrane-bounded organelle;microtubule organizing center;nucleus;organelle;organelle part;perinuclear region of cytoplasm;protein complex;tRNA-splicing ligase complex
Q8NFH3	Q8NFH3	Nucleoporin Nup43	NUP43	1.3343	-0.55794	3	3	15	42.15	22.5422	22.7675	23.2656	23.16	23.0068	21.1503	biological regulation;carbohydrate metabolic process;carbohydrate transport;cell cycle;cell cycle phase;cell cycle process;cell division;cell surface receptor linked signaling pathway;cellular component organization;cellular component organization at cellular level;cellular component organization or biogenesis;cellular component organization or biogenesis at cellular level;cellular process;cellul…		cell part;chromosomal part;condensed chromosome kinetochore;cytoplasmic part;cytosol;intracellular non-membrane-bounded organelle;intracellular organelle;intracellular organelle part;intracellular part;kinetochore;macromolecular complex;membrane part;non-membrane-bounded organelle;nuclear part;Nup107-160 complex;organelle;organelle part;protein complex	RNA transport
A6NIH7	A6NIH7	Protein unc-119 homolog B	UNC119B	0.649501	-0.555301	3	3	21.9	28.136	22.1507	22.3915	23.1221	22.5307	22.2908	22.2723	anatomical structure morphogenesis;cell part morphogenesis;cell projection morphogenesis;cell projection organization;cellular component morphogenesis;cellular component organization;cellular component organization at cellular level;cellular component organization or biogenesis;cellular component organization or biogenesis at cellular level;cellular developmental process;cellular process;cilium m…	binding;lipid binding	cell part;cell projection part;ciliary transition zone;cilium part;intracellular organelle part;intracellular part;organelle part
Q9UBQ7	Q9UBQ7	Glyoxylate reductase/hydroxypyruvate reductase	GRHPR	0.876556	-0.553087	4	4	25.6	35.668	24.0592	24.4959	24.7777	24.8836	24.4993	24.2399	carboxylic acid metabolic process;cellular aldehyde metabolic process;cellular component assembly;cellular component organization;cellular component organization or biogenesis;cellular ketone metabolic process;cellular metabolic process;cellular nitrogen compound metabolic process;cellular process;establishment of localization;excretion;glyoxylate metabolic process;macromolecular complex assembly…	binding;catalytic activity;coenzyme binding;cofactor binding;glycerate dehydrogenase activity;glyoxylate reductase (NADP) activity;hydroxypyruvate reductase activity;identical protein binding;NAD binding;NADP binding;NADPH binding;nucleotide binding;oxidoreductase activity;oxidoreductase activity, acting on CH-OH group of donors;oxidoreductase activity, acting on the CH-OH group of donors, NAD or…	cell part;cytoplasmic part;intracellular organelle lumen;intracellular organelle part;intracellular part;membrane-enclosed lumen;microbody lumen;microbody part;organelle lumen;organelle part;peroxisomal matrix;peroxisomal part	Glyoxylate and dicarboxylate metabolism;Pyruvate metabolism
Q7Z4H3	Q7Z4H3	HD domain-containing protein 2	HDDC2	2.29083	-0.552672	6	6	39.2	23.39	23.4718	23.4818	23.9901	24.0688	23.4847	23.7724	metabolic process	binding;catalytic activity;cation binding;hydrolase activity;hydrolase activity, acting on ester bonds;ion binding;metal ion binding;phosphoric diester hydrolase activity;phosphoric ester hydrolase activity	cell part;cytoplasmic part;intracellular membrane-bounded organelle;intracellular organelle;intracellular part;membrane-bounded organelle;mitochondrion;organelle
Q9UJY4	Q9UJY4	ADP-ribosylation factor-binding protein GGA2	GGA2	0.510095	-0.550189	2	2	10	67.15	20.4554	19.7942	20.9123	20.4378	20.3333	20.0781	cellular process;establishment of localization;establishment of localization in cell;establishment of protein localization;intracellular protein transport;intracellular transport;protein transport;transport;vesicle-mediated transport	ADP-ribosylation factor binding;binding;enzyme binding;GTPase binding;protein binding;small GTPase binding	AP-type membrane coat adaptor complex;cell part;clathrin adaptor complex;clathrin-coated vesicle;coated vesicle;cytoplasmic membrane-bounded vesicle;cytoplasmic part;cytoplasmic vesicle;endosomal part;endosome membrane;Golgi apparatus;Golgi apparatus part;intracellular membrane-bounded organelle;intracellular organelle;intracellular organelle part;intracellular part;macromolecular complex;membran…	Lysosome
Q9ULA0	Q9ULA0	Aspartyl aminopeptidase	DNPEP	1.1388	-0.548391	4	4	13.2	53.41	20.8078	21.079	21.5698	21.4137	21.3504	21.4203	cellular metabolic process;cellular process;macromolecule metabolic process;metabolic process;peptide metabolic process;primary metabolic process;protein metabolic process;proteolysis	aminopeptidase activity;binding;catalytic activity;cation binding;exopeptidase activity;hydrolase activity;ion binding;metal ion binding;metallopeptidase activity;peptidase activity;peptidase activity, acting on L-amino acid peptides;transition metal ion binding;zinc ion binding	cell part;cytoplasm;intracellular part
Q13595	Q13595	Transformer-2 protein homolog alpha	TRA2A	0.889083	-0.545622	3	3	15.6	32.688	24.839	24.687	25.5126	25.1046	25.0813	24.7021	cellular macromolecule metabolic process;cellular metabolic process;cellular nitrogen compound metabolic process;cellular process;macromolecule metabolic process;metabolic process;mRNA metabolic process;mRNA processing;nitrogen compound metabolic process;nuclear mRNA splicing, via spliceosome;nucleic acid metabolic process;nucleobase-containing compound metabolic process;primary metabolic process…	binding;nucleic acid binding;nucleotide binding;RNA binding	cell part;intracellular membrane-bounded organelle;intracellular organelle;intracellular part;membrane-bounded organelle;nucleus;organelle	Spliceosome
Q9UL46	Q9UL46	Proteasome activator complex subunit 2	PSME2	1.13636	-0.536625	6	6	32.2	27.401	25.6557	25.6485	26.0352	26.3423	25.3969	25.7053	anaphase-promoting complex-dependent proteasomal ubiquitin-dependent protein catabolic process;antigen processing and presentation;antigen processing and presentation of exogenous antigen;antigen processing and presentation of exogenous peptide antigen;antigen processing and presentation of exogenous peptide antigen via MHC class I;antigen processing and presentation of exogenous peptide antigen …		cell part;cytoplasmic part;cytosol;intracellular organelle part;intracellular part;macromolecular complex;nuclear part;nucleoplasm;organelle part;proteasome activator complex;proteasome complex;protein complex	Antigen processing and presentation;Proteasome
P06737;P11217	P06737	Glycogen phosphorylase, liver form	PYGL	1.32171	-0.534681	11	9	20.4	97.147	23.5621	23.3343	23.9417	24.0241	23.0185	22.8418	5-phosphoribose 1-diphosphate biosynthetic process;5-phosphoribose 1-diphosphate metabolic process;alcohol biosynthetic process;alcohol metabolic process;biological regulation;biosynthetic process;carbohydrate biosynthetic process;carbohydrate catabolic process;carbohydrate homeostasis;carbohydrate metabolic process;catabolic process;cellular biosynthetic process;cellular carbohydrate biosyntheti…	adenyl nucleotide binding;adenyl ribonucleotide binding;AMP binding;ATP binding;bile acid binding;binding;carbohydrate binding;carboxylic acid binding;catalytic activity;cofactor binding;drug binding;glucose binding;glycogen phosphorylase activity;identical protein binding;lipid binding;monocarboxylic acid binding;monosaccharide binding;nucleobase binding;nucleotide binding;phosphorylase activity…	cell part;cytoplasmic part;cytosol;intracellular part;membrane;plasma membrane	Insulin signaling pathway;Starch and sucrose metabolism
P32119	P32119	Peroxiredoxin-2	PRDX2	1.86353	-0.531193	12	11	66.2	21.892	27.0748	27.1584	27.6009	27.6947	27.4429	27.2692	biological regulation;catabolic process;cellular catabolic process;cellular metabolic process;cellular process;cellular response to chemical stimulus;cellular response to hydrogen peroxide;cellular response to oxidative stress;cellular response to oxygen radical;cellular response to reactive oxygen species;cellular response to stimulus;cellular response to stress;cellular response to superoxide;h…	antioxidant activity;catalytic activity;oxidoreductase activity;oxidoreductase activity, acting on paired donors, with incorporation or reduction of molecular oxygen;oxidoreductase activity, acting on peroxide as acceptor;peroxidase activity;peroxiredoxin activity;thioredoxin peroxidase activity	cell part;cytoplasm;cytoplasmic part;cytosol;intracellular part
Q9Y3C4	Q9Y3C4	EKC/KEOPS complex subunit TPRKB	TPRKB	0.29279	-0.529971	2	2	21.1	19.661	21.8773	20.5523	21.6771	21.8125	22.7908	22.9848	catabolic process;macromolecule catabolic process;macromolecule metabolic process;metabolic process;primary metabolic process;protein catabolic process;protein metabolic process		cell part;cytoplasmic part;cytosol;intracellular membrane-bounded organelle;intracellular organelle;intracellular part;membrane-bounded organelle;nucleus;organelle
Q71UM5	Q71UM5	40S ribosomal protein S27-like	RPS27L	0.272374	-0.528674	4	2	39.3	9.4771	23.8067	23.1202	23.3707	24.6136	24.3716	24.3225	biological regulation;biosynthetic process;cell cycle checkpoint;cellular biosynthetic process;cellular macromolecule biosynthetic process;cellular macromolecule metabolic process;cellular metabolic process;cellular nitrogen compound metabolic process;cellular process;cellular protein metabolic process;cellular response to stimulus;cellular response to stress;DNA damage checkpoint;DNA damage resp…	apoptotic protease activator activity;binding;caspase activator activity;caspase regulator activity;cation binding;enzyme activator activity;enzyme regulator activity;ion binding;metal ion binding;nucleic acid binding;peptidase activator activity;peptidase regulator activity;structural constituent of ribosome;structural molecule activity;translation activator activity;translation regulator activi…	cell part;cytoplasmic part;intracellular membrane-bounded organelle;intracellular non-membrane-bounded organelle;intracellular organelle;intracellular part;macromolecular complex;membrane-bounded organelle;non-membrane-bounded organelle;nucleus;organelle;ribonucleoprotein complex;ribosome	Ribosome
Q96CV9	Q96CV9	Optineurin	OPTN	2.38991	-0.523098	3	3	7.1	65.921	21.1944	21.1274	21.6848	21.6832	20.8945	20.9352	biological regulation;cell cycle process;cell death;cellular component organization;cellular component organization at cellular level;cellular component organization or biogenesis;cellular component organization or biogenesis at cellular level;cellular process;cellular response to stimulus;death;establishment of localization;establishment of localization in cell;establishment of protein localizat…		cell part;cytoplasmic part;cytosol;Golgi apparatus part;Golgi membrane;intracellular organelle part;intracellular part;membrane;nuclear part;nucleoplasm;organelle membrane;organelle part;perinuclear region of cytoplasm;trans-Golgi network
P49459	P49459	Ubiquitin-conjugating enzyme E2 A	UBE2A	0.323845	-0.52026	2	2	32.2	17.315	21.136	19.9568	20.9831	21.1501	21.8225	22.2876	antigen processing and presentation;antigen processing and presentation of peptide antigen;antigen processing and presentation of peptide antigen via MHC class I;biological regulation;catabolic process;cellular catabolic process;cellular component organization;cellular component organization at cellular level;cellular component organization or biogenesis;cellular component organization or biogene…	acid-amino acid ligase activity;adenyl nucleotide binding;adenyl ribonucleotide binding;ATP binding;binding;catalytic activity;ligase activity;ligase activity, forming carbon-nitrogen bonds;nucleotide binding;purine nucleotide binding;purine ribonucleoside triphosphate binding;purine ribonucleotide binding;ribonucleotide binding;small conjugating protein ligase activity;ubiquitin-protein ligase a…	cell part;chromatin;chromosomal part;chromosome;cytoplasmic part;cytosol;HULC complex;intracellular non-membrane-bounded organelle;intracellular organelle;intracellular organelle part;intracellular part;macromolecular complex;non-membrane-bounded organelle;nuclear chromatin;nuclear chromosome part;nuclear part;organelle;organelle part;protein complex;sex chromosome;ubiquitin conjugating enzyme co…	Ubiquitin mediated proteolysis
Q969V3	Q969V3	Nicalin	NCLN	0.296995	-0.520237	5	5	12.4	62.974	22.2666	22.1284	22.0763	23.3592	22.5959	22.4485	biological regulation;macromolecule metabolic process;metabolic process;primary metabolic process;protein metabolic process;proteolysis;regulation of biological process;regulation of cellular process;regulation of response to stimulus;regulation of signal transduction;regulation of signaling	catalytic activity;hydrolase activity;peptidase activity	cell part;cytoplasmic part;endoplasmic reticulum;endoplasmic reticulum membrane;endoplasmic reticulum part;integral to membrane;intracellular membrane-bounded organelle;intracellular organelle;intracellular organelle part;intracellular part;intrinsic to membrane;membrane;membrane part;membrane-bounded organelle;nucleus;organelle;organelle membrane;organelle part
Q9P253	Q9P253	Vacuolar protein sorting-associated protein 18 homolog	VPS18	0.8681	-0.519426	3	3	5.8	110.18	21.0772	20.7316	21.2984	21.5492	21.6131	22.3087	cellular component organization;cellular component organization at cellular level;cellular component organization or biogenesis;cellular component organization or biogenesis at cellular level;cellular process;endosome organization;establishment of localization;establishment of localization in cell;establishment of protein localization;intracellular protein transport;intracellular transport;lysoso…	binding;cation binding;ion binding;metal ion binding	actin filament;cell part;cytoplasmic part;cytoskeletal part;early endosome;endosomal part;endosome;endosome membrane;HOPS complex;intracellular membrane-bounded organelle;intracellular organelle;intracellular organelle part;intracellular part;late endosome membrane;lysosomal membrane;macromolecular complex;membrane;membrane part;membrane-bounded organelle;organelle;organelle membrane;organelle pa…
Q16836	Q16836	Hydroxyacyl-coenzyme A dehydrogenase, mitochondrial	HADH	0.83636	-0.517431	6	6	35.7	34.293	23.6503	23.869	24.0831	24.4711	23.9068	23.6892	carboxylic acid catabolic process;carboxylic acid metabolic process;catabolic process;cellular catabolic process;cellular ketone metabolic process;cellular lipid catabolic process;cellular lipid metabolic process;cellular metabolic process;cellular process;fatty acid beta-oxidation;fatty acid catabolic process;fatty acid metabolic process;fatty acid oxidation;lipid catabolic process;lipid metabol…	3-hydroxyacyl-CoA dehydrogenase activity;binding;catalytic activity;coenzyme binding;cofactor binding;NAD binding;NAD+ binding;nucleotide binding;oxidoreductase activity;oxidoreductase activity, acting on CH-OH group of donors;oxidoreductase activity, acting on the CH-OH group of donors, NAD or NADP as acceptor	cell part;cytoplasmic part;intracellular membrane-bounded organelle;intracellular organelle;intracellular organelle lumen;intracellular organelle part;intracellular part;membrane-bounded organelle;membrane-enclosed lumen;mitochondrial matrix;mitochondrial part;nucleus;organelle;organelle lumen;organelle part	Butanoate metabolism;Caprolactam degradation;Fatty acid elongation in mitochondria;Fatty acid metabolism;Geraniol degradation;Lysine degradation;Tryptophan metabolism;Valine, leucine and isoleucine degradation
Q9Y624	Q9Y624	Junctional adhesion molecule A	F11R	0.14124	-0.517378	2	2	14.4	32.583	19.5207	21.8062	20.636	21.7256	22.7992	23.1719	biological adhesion;biological regulation;blood coagulation;cell adhesion;cell differentiation;cell junction assembly;cell junction organization;cell migration;cell motility;cell surface receptor linked signaling pathway;cell-cell junction assembly;cell-cell junction organization;cellular component assembly;cellular component assembly at cellular level;cellular component movement;cellular compone…		cell junction;cell part;cell-cell junction;integral to membrane;intrinsic to membrane;membrane;membrane part;occluding junction;plasma membrane;tight junction	Cell adhesion molecules (CAMs);Epithelial cell signaling in Helicobacter pylori infection;Leukocyte transendothelial migration;Tight junction
P45985	P45985	Dual specificity mitogen-activated protein kinase kinase 4	MAP2K4	0.795538	-0.507741	5	5	26.3	44.287	23.4044	23.2234	23.608	24.0353	23.7054	23.3861	activation of immune response;activation of innate immune response;apoptosis;biological regulation;cell death;cellular process;cellular response to abiotic stimulus;cellular response to external stimulus;cellular response to mechanical stimulus;cellular response to stimulus;cellular response to stress;death;defense response;immune response;immune response-activating signal transduction;immune res…	adenyl nucleotide binding;adenyl ribonucleotide binding;ATP binding;binding;catalytic activity;kinase activity;nucleotide binding;phosphotransferase activity, alcohol group as acceptor;protein kinase activity;protein serine/threonine kinase activity;protein tyrosine kinase activity;purine nucleotide binding;purine ribonucleoside triphosphate binding;purine ribonucleotide binding;ribonucleotide bi…	cell part;cytoplasmic part;cytosol;intracellular membrane-bounded organelle;intracellular organelle;intracellular part;membrane-bounded organelle;nucleus;organelle	Chagas disease (American trypanosomiasis);Epithelial cell signaling in Helicobacter pylori infection;ErbB signaling pathway;Fc epsilon RI signaling pathway;GnRH signaling pathway;MAPK signaling pathway;Toll-like receptor signaling pathway
P04406;O14556	P04406	Glyceraldehyde-3-phosphate dehydrogenase	GAPDH	3.29965	-0.506685	20	20	84.2	36.053	30.103	30.1091	30.6018	30.6237	30.1078	30.0895	alcohol biosynthetic process;alcohol catabolic process;alcohol metabolic process;anatomical structure development;apoptosis;biological regulation;biosynthetic process;carbohydrate biosynthetic process;carbohydrate catabolic process;carbohydrate metabolic process;catabolic process;cell death;cell development;cell motility;cellular biosynthetic process;cellular carbohydrate biosynthetic process;cel…	binding;catalytic activity;coenzyme binding;cofactor binding;cytoskeletal protein binding;glyceraldehyde-3-phosphate dehydrogenase (NAD+) (phosphorylating) activity;microtubule binding;NAD binding;NADP binding;nucleotide binding;oxidoreductase activity;oxidoreductase activity, acting on the aldehyde or oxo group of donors;oxidoreductase activity, acting on the aldehyde or oxo group of donors, NAD…	cell part;cytoplasmic part;cytoskeleton;cytosol;extracellular membrane-bounded organelle;extracellular organelle;extracellular region part;extracellular vesicular exosome;intracellular membrane-bounded organelle;intracellular non-membrane-bounded organelle;intracellular organelle;intracellular part;lipid particle;macromolecular complex;membrane;membrane-bounded organelle;membrane-bounded vesicle;…	Alzheimer's disease;Glycolysis / Gluconeogenesis
O95674	O95674	Phosphatidate cytidylyltransferase 2	CDS2	1.1329	-0.504929	5	5	19.8	51.417	22.6831	22.4994	22.9838	23.2086	23.1206	23.2637	acylglycerol biosynthetic process;acylglycerol metabolic process;biosynthetic process;CDP-diacylglycerol biosynthetic process;CDP-diacylglycerol metabolic process;cellular biosynthetic process;cellular lipid metabolic process;cellular metabolic process;cellular process;diacylglycerol biosynthetic process;diacylglycerol metabolic process;glycerol ether biosynthetic process;glycerol ether metabolic…	catalytic activity;cytidylyltransferase activity;nucleotidyltransferase activity;phosphatidate cytidylyltransferase activity;transferase activity;transferase activity, transferring phosphorus-containing groups	cell part;cytoplasmic part;endoplasmic reticulum;integral to membrane;intracellular membrane-bounded organelle;intracellular organelle;intracellular organelle part;intracellular part;intrinsic to membrane;membrane;membrane part;membrane-bounded organelle;mitochondrial inner membrane;mitochondrial membrane;mitochondrial part;organelle;organelle inner membrane;organelle membrane;organelle part	Glycerophospholipid metabolism;Phosphatidylinositol signaling system
P11216	P11216	Glycogen phosphorylase, brain form	PYGB	1.00218	-0.502684	11	9	18.5	96.695	22.7379	23.0617	23.4594	23.3455	23.2704	23.304	alcohol metabolic process;carbohydrate catabolic process;carbohydrate metabolic process;catabolic process;cellular carbohydrate catabolic process;cellular carbohydrate metabolic process;cellular glucan metabolic process;cellular macromolecule metabolic process;cellular metabolic process;cellular polysaccharide catabolic process;cellular polysaccharide metabolic process;cellular process;energy der…	binding;catalytic activity;cofactor binding;glycogen phosphorylase activity;phosphorylase activity;pyridoxal phosphate binding;transferase activity;transferase activity, transferring glycosyl groups;transferase activity, transferring hexosyl groups;vitamin B6 binding;vitamin binding	cell part;cytoplasm;intracellular part	Insulin signaling pathway;Starch and sucrose metabolism
O95336	O95336	6-phosphogluconolactonase	PGLS	1.13438	-0.501409	11	11	69.4	27.547	24.3385	24.6221	25.0063	24.9571	24.5694	24.6457	alcohol catabolic process;alcohol metabolic process;carbohydrate catabolic process;carbohydrate metabolic process;catabolic process;cellular carbohydrate catabolic process;cellular carbohydrate metabolic process;cellular metabolic process;cellular nitrogen compound metabolic process;cellular process;coenzyme metabolic process;cofactor metabolic process;glucose catabolic process;glucose metabolic …	6-phosphogluconolactonase activity;binding;carbohydrate binding;carboxylic ester hydrolase activity;catalytic activity;hydrolase activity;hydrolase activity, acting on ester bonds;monosaccharide binding;sugar binding	cell part;cytoplasmic part;cytosol;intracellular part	Pentose phosphate pathway
P21399	P21399	Cytoplasmic aconitate hydratase	ACO1	0.573887	-0.497863	6	6	12	98.398	21.391	21.9871	22.0537	22.3201	22.3669	22.604	acetyl-CoA catabolic process;acetyl-CoA metabolic process;biological regulation;carboxylic acid metabolic process;catabolic process;cation homeostasis;cellular catabolic process;cellular cation homeostasis;cellular chemical homeostasis;cellular homeostasis;cellular ion homeostasis;cellular iron ion homeostasis;cellular ketone metabolic process;cellular metabolic process;cellular metal ion homeost…	4 iron, 4 sulfur cluster binding;aconitate hydratase activity;binding;carbon-oxygen lyase activity;catalytic activity;cation binding;citrate hydro-lyase (cis-aconitate-forming) activity;hydro-lyase activity;ion binding;iron-responsive element binding;iron-sulfur cluster binding;isocitrate hydro-lyase (cis-aconitate-forming) activity;lyase activity;metal cluster binding;metal ion binding;mRNA bind…	cell part;cytoplasmic part;cytosol;endoplasmic reticulum;Golgi apparatus;intracellular membrane-bounded organelle;intracellular organelle;intracellular part;membrane-bounded organelle;mitochondrion;organelle	Carbon fixation pathways in prokaryotes;Citrate cycle (TCA cycle);Glyoxylate and dicarboxylate metabolism
P53350	P53350	Serine/threonine-protein kinase PLK1	PLK1	2.29226	-0.495728	4	4	9.8	68.254	22.4962	22.4777	22.9483	23.017	23.5233	23.158	activation of anaphase-promoting complex activity;activation of mitotic anaphase-promoting complex activity;anaphase-promoting complex-dependent proteasomal ubiquitin-dependent protein catabolic process;biological regulation;catabolic process;cell cycle checkpoint;cell cycle process;cell proliferation;cellular catabolic process;cellular component disassembly;cellular component disassembly at cell…	adenyl nucleotide binding;adenyl ribonucleotide binding;ATP binding;binding;catalytic activity;cytoskeletal protein binding;kinase activity;microtubule binding;nucleotide binding;phosphotransferase activity, alcohol group as acceptor;protein binding;protein kinase activity;protein serine/threonine kinase activity;purine nucleotide binding;purine ribonucleoside triphosphate binding;purine ribonucl…	cell part;centrosome;chromosomal part;condensed chromosome outer kinetochore;condensed nuclear chromosome outer kinetochore;cytoplasmic part;cytoskeletal part;cytosol;intracellular non-membrane-bounded organelle;intracellular organelle;intracellular organelle part;intracellular part;macromolecular complex;microtubule;microtubule organizing center;midbody;non-membrane-bounded organelle;nuclear chr…	Cell cycle;Oocyte meiosis;Progesterone-mediated oocyte maturation
O75962	O75962	Triple functional domain protein	TRIO	0.210489	-0.495677	2	2	1.1	346.9	20.1936	19.7791	19.6654	21.2987	21.2587	20.7667	axon guidance;biological regulation;cell surface receptor linked signaling pathway;cellular process;cellular response to stimulus;chemotaxis;enzyme linked receptor protein signaling pathway;intracellular signal transduction;locomotion;nerve growth factor receptor signaling pathway;regulation of biological process;regulation of cellular process;regulation of Ras protein signal transduction;regulat…	adenyl nucleotide binding;adenyl ribonucleotide binding;ATP binding;binding;catalytic activity;enzyme regulator activity;GTPase regulator activity;guanyl-nucleotide exchange factor activity;kinase activity;lipid binding;nucleoside-triphosphatase regulator activity;nucleotide binding;phospholipid binding;phosphotransferase activity, alcohol group as acceptor;protein kinase activity;protein serine/…	cell part;cytoplasmic part;cytosol;intracellular part
Q6PI48	Q6PI48	Aspartate--tRNA ligase, mitochondrial	DARS2	1.68163	-0.495269	9	9	21.6	73.562	23.8549	23.9881	24.3879	24.4457	23.7245	23.6132	amine metabolic process;amino acid activation;asparaginyl-tRNA aminoacylation;carboxylic acid metabolic process;cellular amine metabolic process;cellular amino acid metabolic process;cellular ketone metabolic process;cellular macromolecule metabolic process;cellular metabolic process;cellular nitrogen compound metabolic process;cellular process;macromolecule metabolic process;metabolic process;mi…	adenyl nucleotide binding;adenyl ribonucleotide binding;aminoacyl-tRNA ligase activity;aspartate-tRNA ligase activity;aspartate-tRNA(Asn) ligase activity;ATP binding;binding;catalytic activity;ligase activity;ligase activity, forming aminoacyl-tRNA and related compounds;ligase activity, forming carbon-oxygen bonds;nucleic acid binding;nucleotide binding;purine nucleotide binding;purine ribonucleo…	cell part;cytoplasmic part;intracellular membrane-bounded organelle;intracellular organelle;intracellular organelle lumen;intracellular organelle part;intracellular part;membrane-bounded organelle;membrane-enclosed lumen;mitochondrial matrix;mitochondrial part;nucleus;organelle;organelle lumen;organelle part	Aminoacyl-tRNA biosynthesis
Q9P0L0	Q9P0L0	Vesicle-associated membrane protein-associated protein A	VAPA	0.742493	-0.495083	4	3	17.7	27.893	24.924	24.5584	25.0729	25.3997	25.0253	25.0785	biological regulation;biosynthetic process;cell death;cell projection organization;cellular biosynthetic process;cellular component organization;cellular component organization at cellular level;cellular component organization or biogenesis;cellular component organization or biogenesis at cellular level;cellular lipid metabolic process;cellular localization;cellular macromolecule localization;cel…	molecular transducer activity;signal transducer activity;structural molecule activity	cell part;cytoplasmic part;cytoskeletal part;endoplasmic reticulum membrane;endoplasmic reticulum part;integral to membrane;intracellular organelle part;intracellular part;intrinsic to membrane;macromolecular complex;membrane;membrane part;microtubule;organelle;organelle membrane;organelle part;plasma membrane;protein complex;vesicle	Tight junction
O75368	O75368	SH3 domain-binding glutamic acid-rich-like protein	SH3BGRL	0.832669	-0.494956	3	3	50	12.774	22.6876	22.968	23.1609	23.4846	22.431	22.884		binding;binding, bridging;protein binding;protein binding, bridging;SH3/SH2 adaptor activity;signaling adaptor activity	cell part;cytoplasm;intracellular membrane-bounded organelle;intracellular organelle;intracellular part;membrane-bounded organelle;nucleus;organelle
O75947	O75947	ATP synthase subunit d, mitochondrial	ATP5H	1.73417	-0.493343	6	6	49.7	18.491	24.7482	24.8211	25.3353	25.2206	25.0828	24.9714	ATP biosynthetic process;ATP catabolic process;ATP metabolic process;ATP synthesis coupled proton transport;biosynthetic process;catabolic process;cation transport;cellular biosynthetic process;cellular catabolic process;cellular metabolic process;cellular nitrogen compound biosynthetic process;cellular nitrogen compound catabolic process;cellular nitrogen compound metabolic process;cellular proc…	cation transmembrane transporter activity;hydrogen ion transmembrane transporter activity;inorganic cation transmembrane transporter activity;ion transmembrane transporter activity;monovalent inorganic cation transmembrane transporter activity;substrate-specific transmembrane transporter activity;substrate-specific transporter activity;transmembrane transporter activity;transporter activity	cell part;cytoplasmic part;intracellular organelle part;intracellular part;macromolecular complex;membrane part;mitochondrial membrane part;mitochondrial part;mitochondrial proton-transporting ATP synthase complex;mitochondrial proton-transporting ATP synthase complex, coupling factor F(o);organelle part;protein complex;proton-transporting ATP synthase complex;proton-transporting ATP synthase com…	Alzheimer's disease;Huntington's disease;Oxidative phosphorylation;Parkinson's disease
P45973	P45973	Chromobox protein homolog 5	CBX5	0.857719	-0.492982	3	2	20.9	22.225	23.2355	23.6177	23.9956	23.8435	23.427	23.5935	biological regulation;blood coagulation;coagulation;hemostasis;interaction with host;interspecies interaction between organisms;multicellular organismal process;multi-organism process;negative regulation of biological process;negative regulation of biosynthetic process;negative regulation of cellular biosynthetic process;negative regulation of cellular macromolecule biosynthetic process;negative …	binding;binding, bridging;chromatin binding;histone binding;methylated histone residue binding;protein binding;protein binding, bridging;repressing transcription factor binding;transcription factor binding	cell part;centromeric heterochromatin;chromatin;chromatin remodeling complex;chromocenter;chromosomal part;cytoplasm;envelope;heterochromatin;histone deacetylase complex;histone methyltransferase complex;intracellular non-membrane-bounded organelle;intracellular organelle;intracellular organelle part;intracellular part;kinetochore;macromolecular complex;methyltransferase complex;non-membrane-boun…
O95394	O95394	Phosphoacetylglucosamine mutase	PGM3	0.76758	-0.491018	9	9	24.9	59.851	24.4474	24.3945	24.6795	25.1445	24.7732	24.6422	alcohol biosynthetic process;alcohol metabolic process;amino sugar biosynthetic process;amino sugar metabolic process;anatomical structure development;biosynthetic process;carbohydrate biosynthetic process;carbohydrate metabolic process;cellular biosynthetic process;cellular carbohydrate biosynthetic process;cellular carbohydrate metabolic process;cellular macromolecule metabolic process;cellular…	binding;catalytic activity;cation binding;intramolecular transferase activity;intramolecular transferase activity, phosphotransferases;ion binding;isomerase activity;magnesium ion binding;metal ion binding;phosphoacetylglucosamine mutase activity	cell part;cytoplasmic part;cytosol;intracellular part	Amino sugar and nucleotide sugar metabolism
Q14318	Q14318	Peptidyl-prolyl cis-trans isomerase FKBP8	FKBP8	1.20543	-0.489878	6	6	24.5	44.561	23.6927	23.6324	24.2772	24.0277	23.9134	23.9316	apoptosis;biological regulation;cell death;cellular macromolecule metabolic process;cellular metabolic process;cellular process;cellular protein metabolic process;cellular response to stimulus;death;interaction with host;interspecies interaction between organisms;intracellular signal transduction;macromolecule metabolic process;metabolic process;multi-organism process;primary metabolic process;pr…	binding;catalytic activity;cis-trans isomerase activity;drug binding;FK506 binding;isomerase activity;macrolide binding;peptidyl-prolyl cis-trans isomerase activity	cell part;cytoplasmic part;endoplasmic reticulum part;envelope;integral to endoplasmic reticulum membrane;integral to membrane;integral to organelle membrane;intracellular organelle part;intracellular part;intrinsic to endoplasmic reticulum membrane;intrinsic to membrane;intrinsic to organelle membrane;membrane;membrane part;mitochondrial envelope;mitochondrial membrane;mitochondrial part;organel…
P42858	P42858	Huntingtin	HTT	0.710095	-0.488957	5	5	2.7	347.6	20.7379	20.3288	21.1741	20.8705	21.1196	21.1424	acidic amino acid transport;aging;amide biosynthetic process;amine metabolic process;amine transport;amino acid import;amino acid transport;anatomical structure development;anatomical structure formation involved in morphogenesis;anion transport;anterior/posterior pattern specification;apoptosis;associative learning;axon cargo transport;behavior;behavioral interaction between organisms;biological…	beta-tubulin binding;binding;cytoskeletal protein binding;diazepam binding;drug binding;dynein binding;dynein intermediate chain binding;protein binding;transcription factor binding;tubulin binding	autophagic vacuole;axon;cell part;cell projection;cytoplasmic part;cytoplasmic vesicle membrane;cytoplasmic vesicle part;cytosol;dendrite;endoplasmic reticulum;endosome;Golgi apparatus;inclusion body;intracellular membrane-bounded organelle;intracellular organelle;intracellular organelle part;intracellular part;late endosome;macromolecular complex;membrane;membrane-bounded organelle;neuron projec…	Huntington's disease
O60664	O60664	Perilipin-3	PLIN3	1.43289	-0.48805	7	7	33.4	47.074	23.9238	23.8407	24.2833	24.4573	23.5057	23.3993	cellular process;establishment of localization;transport;vesicle-mediated transport		cell part;cytoplasmic part;endosomal part;endosome;endosome membrane;Golgi apparatus;intracellular membrane-bounded organelle;intracellular organelle;intracellular organelle part;intracellular part;lipid particle;membrane;membrane-bounded organelle;organelle;organelle membrane;organelle part
Q12824	Q12824	SWI/SNF-related matrix-associated actin-dependent regulator of chromatin subfamily B member 1	SMARCB1	0.426417	-0.48736	3	3	11.4	44.141	23.3663	23.1673	24.1725	23.3358	19.9625	22.9423	anatomical structure development;ATP-dependent chromatin remodeling;biological regulation;biosynthetic process;blastocyst hatching;cell differentiation;cellular biosynthetic process;cellular component disassembly;cellular component disassembly at cellular level;cellular component organization;cellular component organization at cellular level;cellular component organization or biogenesis;cellular …	protein binding transcription factor activity;transcription coactivator activity;transcription cofactor activity;transcription factor binding transcription factor activity	cell part;chromatin remodeling complex;chromosome;intracellular non-membrane-bounded organelle;intracellular organelle;intracellular organelle part;intracellular part;macromolecular complex;nBAF complex;non-membrane-bounded organelle;npBAF complex;nuclear chromosome;nuclear part;nucleolus;nucleoplasm;organelle;organelle part;protein complex;sex chromosome;SWI/SNF complex;SWI/SNF-type complex;XY b…
Q9NRZ9	Q9NRZ9	Lymphoid-specific helicase	HELLS	0.175381	-0.487175	3	3	4.2	97.073	21.2241	20.103	20.3494	21.9521	22.4618	21.4165	anatomical structure development;biological regulation;biosynthetic process;cell activation;cell cycle phase;cell cycle process;cell division;cell proliferation;cellular biosynthetic process;cellular component assembly;cellular component assembly at cellular level;cellular component organization;cellular component organization at cellular level;cellular component organization or biogenesis;cellul…	adenyl nucleotide binding;adenyl ribonucleotide binding;ATP binding;binding;catalytic activity;chromatin binding;DNA binding;helicase activity;hydrolase activity;hydrolase activity, acting on acid anhydrides;hydrolase activity, acting on acid anhydrides, in phosphorus-containing anhydrides;nucleic acid binding;nucleoside-triphosphatase activity;nucleotide binding;purine nucleotide binding;purine …	cell part;centromeric heterochromatin;chromatin;chromosomal part;heterochromatin;intracellular membrane-bounded organelle;intracellular organelle;intracellular organelle part;intracellular part;membrane-bounded organelle;nucleus;organelle;organelle part
O14976	O14976	Cyclin-G-associated kinase	GAK	0.550548	-0.486222	2	2	3	143.19	20.2449	20.6046	20.6309	21.191	21.7042	20.2788	cell cycle;cellular process	adenyl nucleotide binding;adenyl ribonucleotide binding;ATP binding;binding;catalytic activity;kinase activity;nucleotide binding;phosphotransferase activity, alcohol group as acceptor;protein kinase activity;protein serine/threonine kinase activity;purine nucleotide binding;purine ribonucleoside triphosphate binding;purine ribonucleotide binding;ribonucleotide binding;transferase activity;transf…	adherens junction;anchoring junction;cell junction;cell part;cell-substrate adherens junction;cell-substrate junction;cytoplasmic part;focal adhesion;Golgi apparatus;intracellular membrane-bounded organelle;intracellular organelle;intracellular part;membrane-bounded organelle;organelle;perinuclear region of cytoplasm
Q06787	Q06787	Fragile X mental retardation protein 1	FMR1	0.676348	-0.484485	6	4	14.2	71.174	22.569	23.0089	23.4239	23.123	22.9393	22.7881	anatomical structure development;biological regulation;central nervous system development;developmental process;establishment of localization;establishment of RNA localization;mRNA transport;negative regulation of biological process;negative regulation of biosynthetic process;negative regulation of cellular biosynthetic process;negative regulation of cellular macromolecule biosynthetic process;ne…	binding;mRNA binding;nucleic acid binding;RNA binding	cell part;cell projection;cell projection part;cytoplasm;cytoplasmic part;dendritic shaft;dendritic spine;intracellular non-membrane-bounded organelle;intracellular organelle;intracellular organelle part;intracellular part;macromolecular complex;mRNA cap binding complex;neuron projection;neuron spine;neuronal RNA granule;non-membrane-bounded organelle;nuclear part;nucleolus;nucleoplasm;organelle;…
Q9NQR4	Q9NQR4	Omega-amidase NIT2	NIT2	1.07584	-0.482388	8	8	45.7	30.608	22.9272	22.9919	23.2962	23.5878	23.0276	23.2203	metabolic process;nitrogen compound metabolic process	catalytic activity;hydrolase activity;hydrolase activity, acting on carbon-nitrogen (but not peptide) bonds;hydrolase activity, acting on carbon-nitrogen (but not peptide) bonds, in linear amides;omega-amidase activity	cell part;centrosome;cytoplasm;cytoplasmic part;cytoskeletal part;intracellular membrane-bounded organelle;intracellular non-membrane-bounded organelle;intracellular organelle;intracellular organelle part;intracellular part;membrane-bounded organelle;microtubule organizing center;mitochondrion;non-membrane-bounded organelle;organelle;organelle part	Alanine, aspartate and glutamate metabolism
Q9BVT8	Q9BVT8	Transmembrane and ubiquitin-like domain-containing protein 1	TMUB1	0.429495	-0.479974	2	2	15.9	26.261	21.1132	20.8309	21.0558	21.8481	21.8076	22.197			cell part;cytoplasm;integral to membrane;intracellular membrane-bounded organelle;intracellular organelle;intracellular part;intrinsic to membrane;membrane part;membrane-bounded organelle;nucleus;organelle
P08670;P41219;CON__P08729;CON__Q9DCV7;Q9NSB2;P14136;CON__Q3KNV1;CON__Q9NSB2;CON__Q6ISB0;P08729;CON__Q6NT21;CON__P78386;CON__P78385;CON__O43790;CON__Q61726;CON__P12035;CON__Q14533;CON__Q8N1N4-2;CON__Q01546;CON__Q7RTT2;P12035;Q01546;P07196;Q8N1N4;P78386;Q14533;P78385;O43790;P12036	P08670	Vimentin	VIM	2.19494	-0.479631	37	32	71.5	53.651	29.1503	29.1654	29.6752	29.5997	29.4561	29.5342	actin filament-based movement;actin filament-based process;actin-mediated cell contraction;actin-myosin filament sliding;anatomical structure development;anatomical structure morphogenesis;anterograde axon cargo transport;astrocyte development;astrocyte differentiation;axon cargo transport;axon transport of mitochondrion;Bergmann glial cell differentiation;biological regulation;cell communication…	structural constituent of cytoskeleton;structural constituent of epidermis;structural constituent of eye lens;structural molecule activity	axon;axon part;cell body;cell leading edge;cell part;cell projection;cell projection part;C-fiber;cilium part;cytoplasmic part;cytoskeletal part;cytosol;extracellular membrane-bounded organelle;extracellular organelle;extracellular region part;extracellular vesicular exosome;Golgi apparatus;intermediate filament;intracellular membrane-bounded organelle;intracellular organelle;intracellular organe…	Amyotrophic lateral sclerosis (ALS)
Q8NHV4	Q8NHV4	Protein NEDD1	NEDD1	0.645085	-0.478569	3	3	7.6	71.965	21.5992	21.1678	21.688	22.0362	21.9315	21.8744	cell cycle phase;cell cycle process;cell division;cellular component organization;cellular component organization at cellular level;cellular component organization or biogenesis;cellular component organization or biogenesis at cellular level;cellular process;G2/M transition of mitotic cell cycle;mitosis;nuclear division;organelle fission;organelle organization		cell part;centrosome;cytoplasmic part;cytoskeletal part;cytosol;intracellular non-membrane-bounded organelle;intracellular organelle;intracellular organelle part;intracellular part;microtubule organizing center;non-membrane-bounded organelle;organelle;organelle part
P51151;Q9NP90	P51151	Ras-related protein Rab-9A	RAB9A	0.838627	-0.477199	6	6	39.8	22.837	23.7816	24.0106	24.543	24.2036	24.5658	24.692	biological regulation;cellular process;cellular response to stimulus;endosome transport;establishment of localization;establishment of localization in cell;establishment of protein localization;Golgi to endosome transport;Golgi vesicle transport;intracellular signal transduction;intracellular transport;positive regulation of biological process;positive regulation of cellular process;positive regu…	binding;catalytic activity;GDP binding;GTP binding;GTPase activity;guanyl nucleotide binding;guanyl ribonucleotide binding;hydrolase activity;hydrolase activity, acting on acid anhydrides;hydrolase activity, acting on acid anhydrides, in phosphorus-containing anhydrides;nucleoside-triphosphatase activity;nucleotide binding;purine nucleotide binding;purine ribonucleoside triphosphate binding;purin…	cell part;cytoplasmic membrane-bounded vesicle;cytoplasmic part;cytoplasmic vesicle;cytoplasmic vesicle membrane;cytoplasmic vesicle part;endocytic vesicle;endocytic vesicle membrane;endoplasmic reticulum membrane;endoplasmic reticulum part;endosome;Golgi apparatus part;Golgi membrane;intracellular membrane-bounded organelle;intracellular organelle;intracellular organelle part;intracellular part;…	Measles
O43818	O43818	U3 small nucleolar RNA-interacting protein 2	RRP9	0.379092	-0.476643	5	5	17.7	51.84	21.3699	20.4293	21.3934	21.3591	22.2414	21.8079	cellular macromolecule metabolic process;cellular metabolic process;cellular nitrogen compound metabolic process;cellular process;macromolecule metabolic process;metabolic process;ncRNA metabolic process;ncRNA processing;nitrogen compound metabolic process;nucleic acid metabolic process;nucleobase-containing compound metabolic process;primary metabolic process;RNA metabolic process;RNA processing…	binding;nucleic acid binding;RNA binding	cell part;intracellular organelle part;intracellular part;macromolecular complex;nuclear part;organelle part;ribonucleoprotein complex;small nuclear ribonucleoprotein complex;small nucleolar ribonucleoprotein complex
Q15067	Q15067	Peroxisomal acyl-coenzyme A oxidase 1	ACOX1	1.03687	-0.476635	5	5	15.9	74.423	22.6708	22.7767	23.3465	23.0543	22.6908	22.3844	biological regulation;carboxylic acid catabolic process;carboxylic acid metabolic process;catabolic process;cellular catabolic process;cellular component organization;cellular component organization at cellular level;cellular component organization or biogenesis;cellular component organization or biogenesis at cellular level;cellular ketone metabolic process;cellular lipid catabolic process;cellu…	acyl-CoA dehydrogenase activity;acyl-CoA oxidase activity;binding;carboxylic acid binding;catalytic activity;coenzyme binding;cofactor binding;FAD binding;fatty acid binding;flavin adenine dinucleotide binding;lipid binding;monocarboxylic acid binding;oxidoreductase activity;oxidoreductase activity, acting on the CH-CH group of donors;oxidoreductase activity, acting on the CH-CH group of donors, …	cell part;cytoplasmic part;intracellular membrane-bounded organelle;intracellular organelle;intracellular organelle lumen;intracellular organelle part;intracellular part;membrane;membrane-bounded organelle;membrane-enclosed lumen;microbody;microbody lumen;microbody membrane;microbody part;mitochondrion;organelle;organelle lumen;organelle membrane;organelle part;peroxisomal matrix;peroxisomal memb…	alpha-Linolenic acid metabolism;Biosynthesis of unsaturated fatty acids;Fatty acid metabolism;Peroxisome;PPAR signaling pathway
P08243	P08243	Asparagine synthetase [glutamine-hydrolyzing]	ASNS	0.27692	-0.476597	7	7	20.7	64.369	25.0096	24.0314	24.5994	25.3947	24.3899	24.689	activation of signaling protein activity involved in unfolded protein response;amine biosynthetic process;amine metabolic process;anatomical structure development;asparagine biosynthetic process;asparagine metabolic process;aspartate family amino acid biosynthetic process;aspartate family amino acid metabolic process;biological regulation;biosynthetic process;carboxylic acid biosynthetic process;…	adenyl nucleotide binding;adenyl ribonucleotide binding;asparagine synthase (glutamine-hydrolyzing) activity;ATP binding;binding;carbon-nitrogen ligase activity, with glutamine as amido-N-donor;catalytic activity;cofactor binding;ligase activity;ligase activity, forming carbon-nitrogen bonds;nucleotide binding;purine nucleotide binding;purine ribonucleoside triphosphate binding;purine ribonucleot…	cell part;cytoplasmic part;cytosol;intracellular part	Alanine, aspartate and glutamate metabolism;Nitrogen metabolism
P55010	P55010	Eukaryotic translation initiation factor 5	EIF5	1.06042	-0.475975	4	4	14.2	49.222	24.1733	23.8993	24.4502	24.5744	23.962	23.9703	biological regulation;cellular macromolecule metabolic process;cellular metabolic process;cellular nitrogen compound metabolic process;cellular process;macromolecule metabolic process;metabolic process;nitrogen compound metabolic process;nucleic acid metabolic process;nucleobase-containing compound metabolic process;posttranscriptional regulation of gene expression;primary metabolic process;regul…	binding;catalytic activity;GTP binding;GTPase activity;guanyl nucleotide binding;guanyl ribonucleotide binding;hydrolase activity;hydrolase activity, acting on acid anhydrides;hydrolase activity, acting on acid anhydrides, in phosphorus-containing anhydrides;nucleic acid binding;nucleoside-triphosphatase activity;nucleotide binding;purine nucleotide binding;purine ribonucleoside triphosphate bind…	cell part;cytoplasmic part;cytosol;intracellular part	RNA transport
Q06323	Q06323	Proteasome activator complex subunit 1	PSME1	1.19422	-0.475759	11	11	48.6	28.723	24.1001	23.9977	24.409	24.6403	23.8155	23.8997	anaphase-promoting complex-dependent proteasomal ubiquitin-dependent protein catabolic process;antigen processing and presentation;antigen processing and presentation of exogenous antigen;antigen processing and presentation of exogenous peptide antigen;antigen processing and presentation of exogenous peptide antigen via MHC class I;antigen processing and presentation of exogenous peptide antigen …		cell part;cytoplasmic part;cytosol;intracellular organelle part;intracellular part;macromolecular complex;nuclear part;nucleoplasm;organelle part;proteasome activator complex;proteasome complex;protein complex	Antigen processing and presentation;Proteasome
Q9NX40	Q9NX40	OCIA domain-containing protein 1	OCIAD1	0.616091	-0.474957	5	5	26.5	27.626	23.0986	22.5821	23.1855	23.4451	22.6859	22.7353			cell part;cytoplasmic part;endosome;intracellular membrane-bounded organelle;intracellular organelle;intracellular part;membrane-bounded organelle;mitochondrion;organelle
Q6UB35	Q6UB35	Monofunctional C1-tetrahydrofolate synthase, mitochondrial	MTHFD1L	0.87611	-0.474635	8	8	10.9	105.79	23.358	23.373	23.6474	24.0329	23.4043	23.6056	aromatic compound biosynthetic process;biosynthetic process;carboxylic acid metabolic process;cellular aromatic compound metabolic process;cellular biosynthetic process;cellular ketone metabolic process;cellular metabolic process;cellular nitrogen compound biosynthetic process;cellular nitrogen compound metabolic process;cellular process;coenzyme biosynthetic process;coenzyme metabolic process;co…	adenyl nucleotide binding;adenyl ribonucleotide binding;ATP binding;binding;catalytic activity;formate-tetrahydrofolate ligase activity;identical protein binding;ligase activity;ligase activity, forming carbon-nitrogen bonds;nucleotide binding;protein binding;protein dimerization activity;protein homodimerization activity;purine nucleotide binding;purine ribonucleoside triphosphate binding;purine…	cell part;cytoplasmic part;intracellular membrane-bounded organelle;intracellular organelle;intracellular part;membrane-bounded organelle;mitochondrion;organelle	One carbon pool by folate
Q8IX01	Q8IX01	SURP and G-patch domain-containing protein 2	SUGP2	0.864705	-0.471632	8	8	15	120.21	23.0594	23.0385	23.7152	23.3261	23.6067	23.328	cellular macromolecule metabolic process;cellular metabolic process;cellular nitrogen compound metabolic process;cellular process;macromolecule metabolic process;metabolic process;mRNA metabolic process;mRNA processing;nitrogen compound metabolic process;nucleic acid metabolic process;nucleobase-containing compound metabolic process;primary metabolic process;RNA metabolic process;RNA processing;R…	binding;nucleic acid binding;RNA binding	cell part;intracellular membrane-bounded organelle;intracellular organelle;intracellular part;membrane-bounded organelle;nucleus;organelle
Q9H3P2	Q9H3P2	Negative elongation factor A	NELFA	0.728183	-0.471477	4	4	20.8	57.276	21.5866	21.9188	22.3957	22.0527	22.0511	22.3013	biological regulation;biosynthetic process;cellular biosynthetic process;cellular macromolecule metabolic process;cellular metabolic process;cellular nitrogen compound metabolic process;cellular process;developmental process;macromolecule metabolic process;metabolic process;multicellular organismal development;multicellular organismal process;negative regulation of biological process;negative reg…	binding;chromatin binding	cell part;intracellular organelle part;intracellular part;macromolecular complex;NELF complex;nuclear part;nucleoplasm part;organelle part;protein complex;transcription elongation factor complex
Q9H9J2	Q9H9J2	39S ribosomal protein L44, mitochondrial	MRPL44	0.125256	-0.470901	2	2	10.8	37.535	20.237	22.7975	21.8605	22.1158	21.2315	22.0695	cellular macromolecule metabolic process;cellular metabolic process;cellular nitrogen compound metabolic process;cellular process;macromolecule metabolic process;metabolic process;nitrogen compound metabolic process;nucleic acid metabolic process;nucleic acid phosphodiester bond hydrolysis;nucleobase-containing compound metabolic process;primary metabolic process;RNA metabolic process;RNA process…	binding;catalytic activity;double-stranded RNA binding;endonuclease activity;endonuclease activity, active with either ribo- or deoxyribonucleic acids and producing 5'-phosphomonoesters;endoribonuclease activity;endoribonuclease activity, producing 5'-phosphomonoesters;hydrolase activity;hydrolase activity, acting on ester bonds;nuclease activity;nucleic acid binding;ribonuclease activity;ribonuc…	cell part;cytoplasmic part;intracellular membrane-bounded organelle;intracellular non-membrane-bounded organelle;intracellular organelle;intracellular part;macromolecular complex;membrane-bounded organelle;mitochondrion;non-membrane-bounded organelle;organelle;ribonucleoprotein complex;ribosome
Q9NRV9	Q9NRV9	Heme-binding protein 1	HEBP1	1.56439	-0.470707	4	4	30.7	21.097	23.109	23.2677	23.6596	23.6586	23.041	23.5462	circadian rhythm;rhythmic process	binding;cation binding;heme binding;ion binding;iron ion binding;metal ion binding;tetrapyrrole binding;transition metal ion binding	cell part;cytoplasmic part;cytosol;extracellular region;intracellular membrane-bounded organelle;intracellular organelle;intracellular part;membrane-bounded organelle;mitochondrion;organelle
O43491	O43491	Band 4.1-like protein 2	EPB41L2	1.31885	-0.468441	17	17	28.9	112.59	24.5738	24.3639	24.9193	24.9553	24.7001	24.7738	actin cytoskeleton organization;actin filament-based process;cellular component organization;cellular component organization at cellular level;cellular component organization or biogenesis;cellular component organization or biogenesis at cellular level;cellular process;cortical actin cytoskeleton organization;cortical cytoskeleton organization;cytoskeleton organization;organelle organization	structural molecule activity	cell cortex part;cell junction;cell part;cytoplasmic part;cytoskeletal part;extrinsic to membrane;intracellular membrane-bounded organelle;intracellular organelle;intracellular organelle part;intracellular part;membrane;membrane part;membrane-bounded organelle;nucleus;organelle;organelle part;plasma membrane;spectrin	Tight junction
Q9UJY5	Q9UJY5	ADP-ribosylation factor-binding protein GGA1	GGA1	0.202013	-0.466906	2	2	9.7	70.383	22.3174	22.2053	23.5503	21.9063	20.7313	22.7022	cellular process;establishment of localization;establishment of localization in cell;establishment of protein localization;intracellular protein transport;intracellular transport;protein transport;transport;vesicle-mediated transport		AP-type membrane coat adaptor complex;cell part;clathrin adaptor complex;cytoplasmic part;endosomal part;endosome membrane;Golgi apparatus;intracellular membrane-bounded organelle;intracellular organelle;intracellular organelle part;intracellular part;macromolecular complex;membrane;membrane part;membrane-bounded organelle;organelle;organelle membrane;organelle part;protein complex	Lysosome
P61962	P61962	DDB1- and CUL4-associated factor 7	DCAF7	0.623287	-0.466485	3	3	11.7	38.926	22.9229	22.634	23.0046	23.4853	23.5391	23.7599	cellular macromolecule metabolic process;cellular metabolic process;cellular process;cellular protein metabolic process;developmental process;macromolecule metabolic process;macromolecule modification;metabolic process;multicellular organismal development;multicellular organismal process;primary metabolic process;protein metabolic process;protein modification by small protein conjugation;protein …		cell part;CUL4 RING ubiquitin ligase complex;cullin-RING ubiquitin ligase complex;cytoplasm;intracellular membrane-bounded organelle;intracellular organelle;intracellular part;macromolecular complex;membrane-bounded organelle;nucleus;organelle;protein complex;ubiquitin ligase complex
Q9BSC4	Q9BSC4	Nucleolar protein 10	NOL10	0.206282	-0.465792	4	4	14.7	80.301	22.2378	22.1371	23.4581	21.8484	21.7843	22.0132			cell part;intracellular non-membrane-bounded organelle;intracellular organelle;intracellular organelle part;intracellular part;non-membrane-bounded organelle;nuclear part;nucleolus;organelle;organelle part
Q9BZE9	Q9BZE9	Tether containing UBX domain for GLUT4	ASPSCR1	1.248	-0.465205	7	7	25.3	60.182	22.2549	22.2047	22.8078	22.5822	22.7675	22.5221	biological regulation;carbohydrate homeostasis;cellular component organization;cellular component organization or biogenesis;cellular membrane organization;cellular process;chemical homeostasis;establishment of localization;establishment of localization in cell;establishment of protein localization;glucose homeostasis;homeostatic process;intracellular protein transport;intracellular transport;mem…		cell part;cytoplasmic part;cytosol;extrinsic to membrane;internal side of plasma membrane;intracellular part;membrane;membrane part;organelle membrane;organelle part;perinuclear region of cytoplasm;plasma membrane part;vesicle membrane
O14787	O14787	Transportin-2	TNPO2	0.378366	-0.46473	9	8	20.7	101.39	22.1214	22.3557	22.2588	23.1478	22.2687	22.0064	establishment of localization;establishment of localization in cell;establishment of protein localization;intracellular protein transport;intracellular transport;protein transport;transport	binding;nuclear localization sequence binding;peptide binding;protein transporter activity;signal sequence binding;substrate-specific transporter activity;transporter activity	cell part;cytoplasm;intracellular membrane-bounded organelle;intracellular organelle;intracellular organelle part;intracellular part;macromolecular complex;membrane part;membrane-bounded organelle;nuclear part;nuclear pore;nucleus;organelle;organelle part;pore complex;protein complex
A1L0T0	A1L0T0	Acetolactate synthase-like protein	ILVBL	0.73437	-0.464048	6	6	20.3	67.867	21.7015	21.2772	21.8576	22.0491	22.0309	21.9351	metabolic process	binding;catalytic activity;cation binding;coenzyme binding;cofactor binding;ion binding;magnesium ion binding;metal ion binding;thiamine pyrophosphate binding;transferase activity;vitamin binding	cell part;integral to membrane;intrinsic to membrane;membrane part
Q3LXA3	Q3LXA3	Bifunctional ATP-dependent dihydroxyacetone kinase/FAD-AMP lyase (cyclizing);ATP-dependent dihydroxyacetone kinase;FAD-AMP lyase (cyclizing)	DAK	1.98058	-0.462068	5	5	16.7	58.946	22.8773	22.8723	23.3844	23.2893	22.6408	22.7987	alcohol metabolic process;alditol metabolic process;carbohydrate metabolic process;cellular carbohydrate metabolic process;cellular metabolic process;cellular process;defense response;glycerol metabolic process;immune response;immune system process;innate immune response;metabolic process;polyol metabolic process;primary metabolic process;response to stimulus;response to stress;small molecule met…	adenyl nucleotide binding;adenyl ribonucleotide binding;ATP binding;binding;catalytic activity;cation binding;cyclase activity;FAD-AMP lyase (cyclizing) activity;glycerone kinase activity;ion binding;kinase activity;lyase activity;metal ion binding;nucleotide binding;phosphorus-oxygen lyase activity;phosphotransferase activity, alcohol group as acceptor;purine nucleotide binding;purine ribonucleo…	cell part;cytoplasmic part;cytosol;intracellular part	Glycerolipid metabolism;Methane metabolism;RIG-I-like receptor signaling pathway
Q07866;Q6P597	Q07866	Kinesin light chain 1	KLC1	0.877886	-0.461732	9	5	19	65.309	22.9855	23.3331	23.5516	23.6905	23.1757	23.2716	antigen processing and presentation;antigen processing and presentation of exogenous antigen;antigen processing and presentation of exogenous peptide antigen;antigen processing and presentation of exogenous peptide antigen via MHC class II;antigen processing and presentation of peptide antigen;antigen processing and presentation of peptide antigen via MHC class II;antigen processing and presentat…	cardiolipin synthase activity;catalytic activity;hydrolase activity;hydrolase activity, acting on acid anhydrides;hydrolase activity, acting on acid anhydrides, in phosphorus-containing anhydrides;microtubule motor activity;motor activity;nucleoside-triphosphatase activity;phosphatidyltransferase activity;phosphotransferase activity, for other substituted phosphate groups;pyrophosphatase activity…	cell part;cell projection;cell projection part;ciliary rootlet;cilium part;cytoplasm;cytoplasmic part;cytoskeletal part;cytosol;intracellular organelle part;intracellular part;kinesin complex;macromolecular complex;microtubule;microtubule associated complex;neuron projection;organelle part;protein complex
Q92522	Q92522	Histone H1x	H1FX	0.969344	-0.460182	6	6	31.5	22.487	26.192	26.0411	26.7226	26.4308	26.1804	26.0972	cellular component assembly;cellular component assembly at cellular level;cellular component organization;cellular component organization at cellular level;cellular component organization or biogenesis;cellular component organization or biogenesis at cellular level;cellular macromolecular complex assembly;cellular macromolecular complex subunit organization;cellular process;chromatin organization…	binding;DNA binding;nucleic acid binding	cell part;chromosomal part;intracellular membrane-bounded organelle;intracellular organelle;intracellular organelle part;intracellular part;macromolecular complex;membrane-bounded organelle;nucleosome;nucleus;organelle;organelle part;protein-DNA complex
Q7L576	Q7L576	Cytoplasmic FMR1-interacting protein 1	CYFIP1	1.14245	-0.459805	9	5	9.8	145.18	23.6904	23.8756	24.1507	24.3349	23.8312	23.9088	axon extension;biological regulation;cell growth;cell projection assembly;cell projection organization;cellular component assembly;cellular component assembly at cellular level;cellular component organization;cellular component organization at cellular level;cellular component organization or biogenesis;cellular component organization or biogenesis at cellular level;cellular process;developmental…	actin binding;actin filament binding;binding;cytoskeletal protein binding;enzyme binding;GTPase binding;protein binding;Rac GTPase binding;Ras GTPase binding;Rho GTPase binding;small GTPase binding	cell junction;cell part;cell projection;cytoplasmic part;intracellular part;lamellipodium;macromolecular complex;mRNA cap binding complex;neuron projection;perinuclear region of cytoplasm;protein complex;RNA cap binding complex;ruffle;synapse	Regulation of actin cytoskeleton
Q6PKG0;Q659C4	Q6PKG0	La-related protein 1	LARP1	0.566166	-0.458908	12	12	21.9	123.51	24.238	23.6437	24.4692	24.3303	23.9071	23.7151	biological regulation;positive regulation of autophagy;positive regulation of biological process;positive regulation of catabolic process;positive regulation of cell communication;positive regulation of cellular catabolic process;positive regulation of cellular metabolic process;positive regulation of cellular process;positive regulation of macroautophagy;positive regulation of metabolic process;…	binding;nucleic acid binding;RNA binding
P20073	P20073	Annexin A7	ANXA7	0.737576	-0.457714	6	6	14.1	52.739	23.3274	23.7807	24.0404	23.9831	23.4295	23.8259	behavior;behavioral interaction between organisms;biological regulation;calcium ion homeostasis;cation homeostasis;cell proliferation;cell volume homeostasis;cellular calcium ion homeostasis;cellular cation homeostasis;cellular chemical homeostasis;cellular divalent inorganic cation homeostasis;cellular homeostasis;cellular ion homeostasis;cellular metal ion homeostasis;cellular process;cellular …	binding;calcium ion binding;calcium-dependent phospholipid binding;cation binding;ion binding;lipid binding;metal ion binding;phospholipid binding	cell part;cytoplasmic part;cytosol;endoplasmic reticulum membrane;endoplasmic reticulum part;envelope;intracellular membrane-bounded organelle;intracellular organelle;intracellular organelle part;intracellular part;membrane;membrane part;membrane-bounded organelle;nuclear envelope;nuclear part;nucleus;organelle;organelle envelope;organelle membrane;organelle part;plasma membrane;vesicle
Q96JB5	Q96JB5	CDK5 regulatory subunit-associated protein 3	CDK5RAP3	0.487573	-0.455398	2	2	5.5	56.92	21.7707	21.8612	22.6208	21.9219	21.0259	22.1795	anatomical structure development;biological regulation;brain development;developmental process;organ development;positive regulation of biological process;positive regulation of biosynthetic process;positive regulation of cellular biosynthetic process;positive regulation of cellular metabolic process;positive regulation of cellular process;positive regulation of gene expression;positive regulatio…	binding;enzyme binding;kinase binding;protein binding;protein kinase binding
P07437	P07437	Tubulin beta chain	TUBB	0.592238	-0.4546	21	4	68.5	49.67	29.2665	29.2423	29.4208	29.9972	28.8443	29.3004	biological regulation;cell cycle process;cell division;cell killing;cellular component assembly;cellular component assembly at cellular level;cellular component movement;cellular component organization;cellular component organization at cellular level;cellular component organization or biogenesis;cellular component organization or biogenesis at cellular level;cellular macromolecular complex assem…	binding;catalytic activity;GTP binding;GTPase activity;guanyl nucleotide binding;guanyl ribonucleotide binding;hydrolase activity;hydrolase activity, acting on acid anhydrides;hydrolase activity, acting on acid anhydrides, in phosphorus-containing anhydrides;MHC class I protein binding;MHC protein binding;nucleoside-triphosphatase activity;nucleotide binding;protein binding;purine nucleotide bind…	cell body;cell part;cytoplasmic part;cytoskeletal part;cytosol;extracellular membrane-bounded organelle;extracellular organelle;extracellular region part;extracellular vesicular exosome;intracellular organelle part;intracellular part;macromolecular complex;membrane;membrane-bounded organelle;membrane-bounded vesicle;membrane-enclosed lumen;microtubule;nuclear envelope lumen;nuclear part;organelle…	Gap junction;Pathogenic Escherichia coli infection;Phagosome
P07355;A6NMY6	P07355;A6NMY6	Annexin A2;Putative annexin A2-like protein	ANXA2;ANXA2P2	1.11336	-0.454265	20	20	63.1	38.604	26.8719	26.894	27.2037	27.4707	26.8769	26.8945	anatomical structure development;anatomical structure formation involved in morphogenesis;angiogenesis;biological regulation;body fluid secretion;cellular component organization;cellular component organization at cellular level;cellular component organization or biogenesis;cellular component organization or biogenesis at cellular level;cellular process;cellular response to acid;cellular response …	binding;calcium ion binding;calcium-dependent phospholipid binding;cation binding;enzyme inhibitor activity;enzyme regulator activity;ion binding;lipase inhibitor activity;lipid binding;metal ion binding;phosphatidylinositol binding;phosphatidylinositol-4,5-bisphosphate binding;phospholipase inhibitor activity;phospholipid binding	basement membrane;cell part;cytoplasmic membrane-bounded vesicle;cytoplasmic part;cytoplasmic vesicle;early endosome;endosome;extracellular matrix part;extracellular membrane-bounded organelle;extracellular organelle;extracellular region part;extracellular vesicular exosome;extrinsic to membrane;extrinsic to plasma membrane;intracellular membrane-bounded organelle;intracellular organelle;intracel…
P49721	P49721	Proteasome subunit beta type-2	PSMB2	1.4777	-0.453868	5	5	32.8	22.836	24.4084	24.4673	24.9714	24.8121	24.1022	24.9091	anaphase-promoting complex-dependent proteasomal ubiquitin-dependent protein catabolic process;antigen processing and presentation;antigen processing and presentation of exogenous antigen;antigen processing and presentation of exogenous peptide antigen;antigen processing and presentation of exogenous peptide antigen via MHC class I;antigen processing and presentation of exogenous peptide antigen …	catalytic activity;endopeptidase activity;hydrolase activity;peptidase activity;peptidase activity, acting on L-amino acid peptides;threonine-type endopeptidase activity;threonine-type peptidase activity	cell part;cytoplasmic part;cytosol;intracellular organelle part;intracellular part;macromolecular complex;nuclear part;nucleoplasm;organelle part;proteasome core complex;protein complex	Proteasome
P13797	P13797	Plastin-3	PLS3	1.9421	-0.453492	30	22	59.2	70.81	26.1177	26.0406	26.5628	26.5026	26.0434	26.125		binding;calcium ion binding;cation binding;ion binding;metal ion binding	cell part;cytoplasm;intracellular part
O75352	O75352	Mannose-P-dolichol utilization defect 1 protein	MPDU1	0.551619	-0.452923	3	3	13.8	26.638	23.2568	22.9953	23.2985	23.8593	23.2926	22.919	biosynthetic process;carbohydrate biosynthetic process;carbohydrate metabolic process;cellular macromolecule metabolic process;cellular metabolic process;cellular process;cellular protein metabolic process;dolichol-linked oligosaccharide biosynthetic process;establishment of localization;macromolecule metabolic process;metabolic process;oligosaccharide biosynthetic process;oligosaccharide metabol…		cell part;cytoplasmic part;endoplasmic reticulum membrane;endoplasmic reticulum part;integral to membrane;intracellular membrane-bounded organelle;intracellular organelle;intracellular organelle part;intracellular part;intrinsic to membrane;membrane;membrane part;membrane-bounded organelle;mitochondrion;organelle;organelle membrane;organelle part
Q9NRW7	Q9NRW7	Vacuolar protein sorting-associated protein 45	VPS45	0.357747	-0.451852	3	3	9.1	65.076	22.4831	21.5785	22.3505	22.6148	22.947	22.4654	biological regulation;blood coagulation;cellular process;coagulation;establishment of localization;establishment of localization in cell;establishment of protein localization;hemostasis;intracellular protein transport;intracellular transport;membrane docking;multicellular organismal process;protein transport;regulation of biological quality;regulation of body fluid levels;transport;vesicle dockin…		cell part;cytoplasmic part;endosomal part;endosome membrane;Golgi apparatus;Golgi apparatus part;Golgi membrane;integral to membrane;intracellular membrane-bounded organelle;intracellular organelle;intracellular organelle part;intracellular part;intrinsic to membrane;membrane;membrane part;membrane-bounded organelle;organelle;organelle membrane;organelle part	Endocytosis
P55263	P55263	Adenosine kinase	ADK	0.655364	-0.450492	7	6	24.6	40.545	23.2633	23.1548	23.4089	23.9103	23.1969	23.1276	2'-deoxyribonucleotide biosynthetic process;2'-deoxyribonucleotide metabolic process;adenosine metabolic process;AMP biosynthetic process;AMP metabolic process;AMP salvage;biological regulation;biosynthetic process;cell proliferation;cellular aromatic compound metabolic process;cellular biosynthetic process;cellular metabolic compound salvage;cellular metabolic process;cellular nitrogen compound …	adenosine kinase activity;adenyl nucleotide binding;adenyl ribonucleotide binding;ATP binding;binding;catalytic activity;cation binding;ion binding;kinase activity;metal ion binding;nucleobase-containing compound kinase activity;nucleoside kinase activity;nucleotide binding;phosphotransferase activity, alcohol group as acceptor;purine nucleotide binding;purine ribonucleoside triphosphate binding;…	cell part;cytoplasmic part;cytosol;intracellular membrane-bounded organelle;intracellular organelle;intracellular part;membrane-bounded organelle;nucleus;organelle	Purine metabolism
P49591	P49591	Serine--tRNA ligase, cytoplasmic	SARS	1.05986	-0.449663	14	14	34	58.777	24.5331	24.3652	24.784	25.0135	24.3531	24.6027	amine metabolic process;amino acid activation;carboxylic acid metabolic process;cellular amine metabolic process;cellular amino acid metabolic process;cellular ketone metabolic process;cellular macromolecule metabolic process;cellular metabolic process;cellular nitrogen compound metabolic process;cellular process;macromolecule metabolic process;metabolic process;ncRNA metabolic process;ncRNA proc…	adenyl nucleotide binding;adenyl ribonucleotide binding;aminoacyl-tRNA ligase activity;ATP binding;binding;catalytic activity;ligase activity;ligase activity, forming aminoacyl-tRNA and related compounds;ligase activity, forming carbon-oxygen bonds;nucleic acid binding;nucleotide binding;purine nucleotide binding;purine ribonucleoside triphosphate binding;purine ribonucleotide binding;ribonucleot…	cell part;cytoplasmic part;cytosol;intracellular membrane-bounded organelle;intracellular organelle;intracellular part;membrane-bounded organelle;mitochondrion;organelle	Aminoacyl-tRNA biosynthesis
P26599	P26599	Polypyrimidine tract-binding protein 1	PTBP1	0.780811	-0.448245	17	15	56.1	57.221	26.5242	26.2284	26.9728	26.6763	26.7669	26.2563	biological regulation;cellular macromolecule metabolic process;cellular metabolic process;cellular nitrogen compound metabolic process;cellular process;macromolecule metabolic process;metabolic process;mRNA metabolic process;mRNA processing;negative regulation of biological process;negative regulation of cell differentiation;negative regulation of cellular metabolic process;negative regulation of…	binding;nucleic acid binding;nucleotide binding;poly-pyrimidine tract binding;pre-mRNA binding;RNA binding;single-stranded RNA binding	cell part;intracellular non-membrane-bounded organelle;intracellular organelle;intracellular organelle part;intracellular part;non-membrane-bounded organelle;nuclear part;nucleolus;nucleoplasm;organelle;organelle part
P08183	P08183	Multidrug resistance protein 1	ABCB1	0.164847	-0.44799	4	4	6	141.48	22.6759	21.616	23.3843	21.8035	22.595	22.6394	cell cycle process;cell proliferation;cellular process;drug transmembrane transport;drug transport;establishment of localization;G2/M transition of mitotic cell cycle;stem cell proliferation;transmembrane transport;transport	active transmembrane transporter activity;adenyl nucleotide binding;adenyl ribonucleotide binding;ATP binding;ATPase activity;ATPase activity, coupled;ATPase activity, coupled to movement of substances;ATPase activity, coupled to transmembrane movement of substances;binding;catalytic activity;drug transmembrane transporter activity;hydrolase activity;hydrolase activity, acting on acid anhydrides;…	apical plasma membrane;cell junction;cell part;cell surface;cell-cell junction;cytoplasmic part;Golgi apparatus part;Golgi membrane;integral to membrane;intercellular canaliculus;intracellular organelle part;intracellular part;intrinsic to membrane;membrane;membrane part;organelle membrane;organelle part;plasma membrane part	ABC transporters;Bile secretion
Q9H299	Q9H299	SH3 domain-binding glutamic acid-rich-like protein 3	SH3BGRL3	0.979348	-0.446405	3	3	31.2	10.438	23.7625	23.7675	24.3686	24.0542	24.0008	24.4315	biological regulation;cell redox homeostasis;cellular homeostasis;cellular process;homeostatic process;regulation of biological process;regulation of biological quality;regulation of cellular process	catalytic activity;disulfide oxidoreductase activity;electron carrier activity;oxidoreductase activity;oxidoreductase activity, acting on a sulfur group of donors;protein disulfide oxidoreductase activity	cell part;cytoplasm;intracellular membrane-bounded organelle;intracellular organelle;intracellular part;membrane-bounded organelle;nucleus;organelle
Q9BU76	Q9BU76	Multiple myeloma tumor-associated protein 2	MMTAG2	1.13642	-0.444357	5	5	22.4	29.411	23.182	22.933	23.5277	23.476	23.1098	23.7259
Q5JSH3	Q5JSH3	WD repeat-containing protein 44	WDR44	0.971771	-0.442313	6	6	10.7	101.37	22.6437	22.6459	23.2445	22.9298	22.63	22.8354			cell part;cytoplasmic part;cytosol;endosomal part;endosome membrane;Golgi apparatus;intracellular membrane-bounded organelle;intracellular organelle;intracellular organelle part;intracellular part;membrane;membrane-bounded organelle;organelle;organelle membrane;organelle part;perinuclear region of cytoplasm
P49588	P49588	Alanine--tRNA ligase, cytoplasmic	AARS	1.16407	-0.441351	18	18	29	106.81	24.2204	23.9846	24.5129	24.5748	24.6972	24.5621	alanyl-tRNA aminoacylation;amine metabolic process;amino acid activation;anatomical structure development;biological regulation;carboxylic acid metabolic process;cellular amine metabolic process;cellular amino acid metabolic process;cellular ketone metabolic process;cellular macromolecule metabolic process;cellular metabolic process;cellular nitrogen compound metabolic process;cellular process;ce…	adenyl nucleotide binding;adenyl ribonucleotide binding;alanine-tRNA ligase activity;amine binding;amino acid binding;aminoacyl-tRNA editing activity;aminoacyl-tRNA ligase activity;ATP binding;binding;carboxylic acid binding;carboxylic ester hydrolase activity;catalytic activity;cation binding;hydrolase activity;hydrolase activity, acting on ester bonds;ion binding;ligase activity;ligase activity…	cell part;cytoplasmic part;cytosol;intracellular part	Aminoacyl-tRNA biosynthesis
Q7Z2K6	Q7Z2K6	Endoplasmic reticulum metallopeptidase 1	ERMP1	0.830103	-0.441038	2	2	2.7	100.23	21.9114	22.1756	22.6232	22.3459	20.9914	22.6335	macromolecule metabolic process;metabolic process;primary metabolic process;protein metabolic process;proteolysis	binding;catalytic activity;cation binding;hydrolase activity;ion binding;metal ion binding;metallopeptidase activity;peptidase activity;peptidase activity, acting on L-amino acid peptides	cell part;cytoplasmic part;endoplasmic reticulum membrane;endoplasmic reticulum part;integral to membrane;intracellular organelle part;intracellular part;intrinsic to membrane;membrane;membrane part;organelle membrane;organelle part
Q9Y371	Q9Y371	Endophilin-B1	SH3GLB1	0.474794	-0.440307	5	4	21.6	40.796	23.6194	24.1051	24.0508	24.5543	24.1393	24.2036	apoptosis;biological regulation;biosynthetic process;carboxylic acid biosynthetic process;carboxylic acid metabolic process;cell death;cellular biosynthetic process;cellular component assembly;cellular component organization;cellular component organization or biogenesis;cellular ketone metabolic process;cellular lipid metabolic process;cellular macromolecule metabolic process;cellular metabolic p…	binding;carboxylic acid binding;catalytic activity;fatty acid binding;lipid binding;lysophosphatidic acid acyltransferase activity;lysophospholipid acyltransferase activity;monocarboxylic acid binding;transferase activity;transferase activity, transferring acyl groups;transferase activity, transferring acyl groups other than amino-acyl groups	cell part;cytoplasm;cytoplasmic part;Golgi apparatus part;Golgi membrane;intracellular organelle part;intracellular part;macromolecular complex;membrane;mitochondrial membrane;mitochondrial outer membrane;mitochondrial part;organelle membrane;organelle outer membrane;organelle part;outer membrane;protein complex	Endocytosis
O00165	O00165	HCLS1-associated protein X-1	HAX1	0.45256	-0.439783	2	2	11.5	31.62	21.3675	22.0999	22.1753	22.1717	22.2131	22.1295	biological regulation;cellular component organization;cellular component organization or biogenesis;cellular process;cellular response to chemical stimulus;cellular response to cytokine stimulus;cellular response to organic substance;cellular response to stimulus;positive regulation of actin cytoskeleton reorganization;positive regulation of biological process;positive regulation of biosynthetic …	binding;cytokine binding;growth factor binding;interleukin-1 binding;protein binding;protein N-terminus binding	actin cytoskeleton;cell part;cell projection;cytoplasmic membrane-bounded vesicle;cytoplasmic part;cytoplasmic vesicle;cytoskeleton;endoplasmic reticulum;envelope;intracellular membrane-bounded organelle;intracellular non-membrane-bounded organelle;intracellular organelle;intracellular organelle part;intracellular part;lamellipodium;macromolecular complex;membrane;membrane-bounded organelle;membr…
Q9ULC3	Q9ULC3	Ras-related protein Rab-23	RAB23	0.250612	-0.439783	3	3	27.8	26.659	23.429	23.1553	23.1094	24.3546	21.0041	23.4755	anatomical structure morphogenesis;autophagic vacuole assembly;biological regulation;cellular component assembly;cellular component assembly at cellular level;cellular component organization;cellular component organization at cellular level;cellular component organization or biogenesis;cellular component organization or biogenesis at cellular level;cellular defense response;cellular process;cellu…	binding;catalytic activity;GTP binding;GTPase activity;guanyl nucleotide binding;guanyl ribonucleotide binding;hydrolase activity;hydrolase activity, acting on acid anhydrides;hydrolase activity, acting on acid anhydrides, in phosphorus-containing anhydrides;nucleoside-triphosphatase activity;nucleotide binding;purine nucleotide binding;purine ribonucleoside triphosphate binding;purine ribonucleo…	autophagic vacuole;cell part;cytoplasmic membrane-bounded vesicle;cytoplasmic part;cytoplasmic vesicle;cytoplasmic vesicle membrane;cytoplasmic vesicle part;endocytic vesicle;endocytic vesicle membrane;endosomal part;endosome membrane;intracellular membrane-bounded organelle;intracellular organelle;intracellular organelle part;intracellular part;membrane;membrane-bounded organelle;membrane-bounde…	Hedgehog signaling pathway
Q92696	Q92696	Geranylgeranyl transferase type-2 subunit alpha	RABGGTA	2.1124	-0.438096	6	6	13.9	65.071	22.8136	22.7391	23.204	23.2249	22.1964	22.8676	cellular macromolecule metabolic process;cellular metabolic process;cellular process;cellular protein metabolic process;macromolecule metabolic process;macromolecule modification;metabolic process;multicellular organismal process;neurological system process;primary metabolic process;protein geranylgeranylation;protein metabolic process;protein modification process;protein prenylation;sensory perc…	binding;catalytic activity;cation binding;ion binding;metal ion binding;prenyltransferase activity;protein geranylgeranyltransferase activity;protein prenyltransferase activity;Rab geranylgeranyltransferase activity;transferase activity;transferase activity, transferring alkyl or aryl (other than methyl) groups;transition metal ion binding;zinc ion binding
P51570	P51570	Galactokinase	GALK1	0.699255	-0.437035	7	7	28.3	42.272	23.8513	24.0206	24.1573	24.5886	23.6877	23.5135	alcohol catabolic process;alcohol metabolic process;carbohydrate catabolic process;carbohydrate metabolic process;catabolic process;cellular carbohydrate catabolic process;cellular carbohydrate metabolic process;cellular metabolic process;cellular process;galactose catabolic process;galactose metabolic process;hexose catabolic process;hexose metabolic process;metabolic process;monosaccharide cata…	adenyl nucleotide binding;adenyl ribonucleotide binding;ATP binding;binding;carbohydrate binding;carbohydrate kinase activity;catalytic activity;galactokinase activity;galactose binding;kinase activity;monosaccharide binding;nucleotide binding;phosphotransferase activity, alcohol group as acceptor;purine nucleotide binding;purine ribonucleoside triphosphate binding;purine ribonucleotide binding;r…	cell part;cytoplasmic part;cytosol;intracellular part	Amino sugar and nucleotide sugar metabolism;Galactose metabolism
O15514	O15514	DNA-directed RNA polymerase II subunit RPB4	POLR2D	0.148417	-0.436198	3	3	34.5	16.311	20.2851	22.1882	21.3058	22.0399	21.5491	21.6248	biological regulation;biosynthetic process;cellular biosynthetic process;cellular macromolecule metabolic process;cellular metabolic process;cellular nitrogen compound metabolic process;cellular process;cellular response to stimulus;cellular response to stress;DNA metabolic process;DNA repair;macromolecule metabolic process;metabolic process;mRNA capping;mRNA metabolic process;mRNA processing;nit…	binding;catalytic activity;DNA-directed RNA polymerase activity;nucleotide binding;nucleotidyltransferase activity;RNA polymerase activity;transferase activity;transferase activity, transferring phosphorus-containing groups	cell part;DNA-directed RNA polymerase complex;DNA-directed RNA polymerase II, core complex;intracellular organelle part;intracellular part;macromolecular complex;nuclear DNA-directed RNA polymerase complex;nuclear part;nucleoplasm part;organelle part;protein complex;RNA polymerase complex	Huntington's disease;Purine metabolism;Pyrimidine metabolism;RNA polymerase
Q9UBF2	Q9UBF2	Coatomer subunit gamma-2	COPG2	0.80403	-0.436129	14	11	31.8	97.621	23.2447	23.3994	23.5772	23.9392	23.5147	23.3393	cellular process;establishment of localization;establishment of localization in cell;establishment of protein localization;Golgi vesicle transport;intracellular protein transport;intracellular transport;intra-Golgi vesicle-mediated transport;protein transport;retrograde vesicle-mediated transport, Golgi to ER;transport;vesicle-mediated transport	structural molecule activity	cell part;COPI vesicle coat;cytoplasmic part;cytoplasmic vesicle part;Golgi apparatus part;intracellular organelle part;intracellular part;macromolecular complex;membrane coat;membrane part;organelle part;protein complex;vesicle coat
Q12955	Q12955	Ankyrin-3	ANK3	1.01999	-0.435637	3	3	1.1	480.4	22.9244	22.9093	23.2074	23.4975	21.2814	22.9386	anatomical structure morphogenesis;axon guidance;axonogenesis;biological regulation;cell cycle cytokinesis;cell cycle process;cell part morphogenesis;cell projection morphogenesis;cell projection organization;cellular chemical homeostasis;cellular component assembly;cellular component assembly at cellular level;cellular component morphogenesis;cellular component organization;cellular component or…	binding;binding, bridging;cadherin binding;cell adhesion molecule binding;cytoskeletal protein binding;ion channel binding;protein binding;protein binding, bridging;spectrin binding;structural constituent of cytoskeleton;structural molecule activity	axon part;basolateral plasma membrane;cell junction;cell part;cell projection part;cell surface;cell-cell contact zone;cell-cell junction;contractile fiber part;costamere;cytoplasmic part;cytoskeleton;initial segment;intercalated disc;intracellular membrane-bounded organelle;intracellular non-membrane-bounded organelle;intracellular organelle;intracellular part;lateral plasma membrane;lysosome;ly…
Q8WU90	Q8WU90	Zinc finger CCCH domain-containing protein 15	ZC3H15	0.333095	-0.435596	3	3	12.2	48.602	24.104	24.3022	24.1632	25.1141	24.236	24.3766	biological regulation;cell surface receptor linked signaling pathway;cellular process;cellular response to chemical stimulus;cellular response to cytokine stimulus;cellular response to organic substance;cellular response to stimulus;cytokine-mediated signaling pathway;regulation of biological process;regulation of cellular process;response to chemical stimulus;response to cytokine stimulus;respon…	binding;cation binding;ion binding;metal ion binding;nucleic acid binding;transition metal ion binding;zinc ion binding	cell part;cytoplasm;intracellular non-membrane-bounded organelle;intracellular organelle;intracellular organelle part;intracellular part;non-membrane-bounded organelle;nuclear part;nucleolus;organelle;organelle part
Q9BX68	Q9BX68	Histidine triad nucleotide-binding protein 2, mitochondrial	HINT2	0.96351	-0.432527	5	5	49.1	17.162	24.0979	23.8316	24.3166	24.4779	23.4852	23.8916	apoptosis;biosynthetic process;cell death;cellular process;death;lipid biosynthetic process;lipid metabolic process;metabolic process;primary metabolic process;programmed cell death;steroid biosynthetic process;steroid metabolic process	binding;catalytic activity;hydrolase activity;nucleotide binding	cell part;cytoplasmic part;intracellular membrane-bounded organelle;intracellular organelle;intracellular part;membrane-bounded organelle;mitochondrion;organelle
Q14011	Q14011	Cold-inducible RNA-binding protein	CIRBP	0.932266	-0.430047	4	4	33.1	18.648	24.2048	23.9042	24.4253	24.5438	24.3252	24.0344	biological regulation;cellular component assembly;cellular component assembly at cellular level;cellular component organization;cellular component organization at cellular level;cellular component organization or biogenesis;cellular component organization or biogenesis at cellular level;cellular macromolecular complex assembly;cellular macromolecular complex subunit organization;cellular macromol…	binding;mRNA 3'-UTR binding;mRNA binding;nucleic acid binding;nucleotide binding;RNA binding;rRNA binding;SSU rRNA binding;translation regulator activity;translation repressor activity	cell part;cytoplasmic part;intracellular membrane-bounded organelle;intracellular non-membrane-bounded organelle;intracellular organelle;intracellular organelle part;intracellular part;macromolecular complex;membrane-bounded organelle;non-membrane-bounded organelle;nuclear part;nucleoplasm;nucleus;organelle;organelle part;ribonucleoprotein complex;RNA granule;stress granule
P20618	P20618	Proteasome subunit beta type-1	PSMB1	2.12986	-0.429595	7	7	45.6	26.489	25.2052	25.1357	25.5868	25.6133	25.3048	24.8263	anaphase-promoting complex-dependent proteasomal ubiquitin-dependent protein catabolic process;antigen processing and presentation;antigen processing and presentation of exogenous antigen;antigen processing and presentation of exogenous peptide antigen;antigen processing and presentation of exogenous peptide antigen via MHC class I;antigen processing and presentation of exogenous peptide antigen …	catalytic activity;endopeptidase activity;hydrolase activity;peptidase activity;peptidase activity, acting on L-amino acid peptides;threonine-type endopeptidase activity;threonine-type peptidase activity	cell part;cytoplasmic part;cytosol;intracellular organelle part;intracellular part;macromolecular complex;nuclear part;nucleoplasm;organelle part;proteasome core complex;protein complex	Proteasome
Q9UJX2	Q9UJX2	Cell division cycle protein 23 homolog	CDC23	2.07998	-0.428949	3	3	11.1	68.833	21.4427	21.5079	21.9263	21.8822	21.9897	21.9702	anaphase-promoting complex-dependent proteasomal ubiquitin-dependent protein catabolic process;biological regulation;catabolic process;cell cycle checkpoint;cell cycle phase;cell cycle process;cell division;cellular catabolic process;cellular macromolecule catabolic process;cellular macromolecule metabolic process;cellular metabolic process;cellular process;cellular protein metabolic process;esta…	acid-amino acid ligase activity;catalytic activity;ligase activity;ligase activity, forming carbon-nitrogen bonds;small conjugating protein ligase activity;ubiquitin-protein ligase activity	anaphase-promoting complex;cell part;cullin-RING ubiquitin ligase complex;cytoplasmic part;cytosol;intracellular organelle part;intracellular part;macromolecular complex;nuclear part;nuclear ubiquitin ligase complex;nucleoplasm;organelle part;protein complex;ubiquitin ligase complex	Cell cycle;Cell cycle - yeast;Meiosis - yeast;Oocyte meiosis;Progesterone-mediated oocyte maturation;Ubiquitin mediated proteolysis
Q9Y696	Q9Y696	Chloride intracellular channel protein 4	CLIC4	0.829241	-0.424191	9	9	44.7	28.772	23.6653	23.6496	24.2659	23.8974	23.584	23.3345	anatomical structure formation involved in morphogenesis;anatomical structure morphogenesis;angiogenesis;biological regulation;branching morphogenesis of a tube;cation homeostasis;cell differentiation;cell morphogenesis;cell morphogenesis involved in differentiation;cellular cation homeostasis;cellular chemical homeostasis;cellular component morphogenesis;cellular component organization;cellular …	anion channel activity;anion transmembrane transporter activity;channel activity;chloride channel activity;gated channel activity;ion channel activity;ion transmembrane transporter activity;passive transmembrane transporter activity;substrate-specific channel activity;substrate-specific transmembrane transporter activity;substrate-specific transporter activity;transmembrane transporter activity;t…	actin cytoskeleton;apical part of cell;cell junction;cell part;cell projection;cell surface;cell-cell junction;centrosome;chloride channel complex;cytoplasmic part;cytoplasmic vesicle membrane;cytoplasmic vesicle part;cytoskeletal part;cytoskeleton;cytosol;intracellular membrane-bounded organelle;intracellular non-membrane-bounded organelle;intracellular organelle;intracellular organelle part;int…
P60953	P60953	Cell division control protein 42 homolog	CDC42	1.3322	-0.422414	6	6	38.2	21.258	25.9157	25.727	26.2484	26.2391	26.0212	25.7883	actin cytoskeleton organization;actin filament branching;actin filament bundle assembly;actin filament organization;actin filament-based process;adherens junction organization;anatomical structure development;anatomical structure formation involved in morphogenesis;anatomical structure morphogenesis;angiogenesis;axon guidance;biological adhesion;biological regulation;blood coagulation;canonical W…	binding;catalytic activity;enzyme binding;GTP binding;GTPase activity;guanyl nucleotide binding;guanyl ribonucleotide binding;hydrolase activity;hydrolase activity, acting on acid anhydrides;hydrolase activity, acting on acid anhydrides, in phosphorus-containing anhydrides;kinase binding;nucleoside-triphosphatase activity;nucleotide binding;protein binding;protein kinase binding;purine nucleotide…	apical part of cell;cell body;cell part;cell projection;cytoplasmic membrane-bounded vesicle;cytoplasmic part;cytoplasmic vesicle;cytoskeletal part;cytosol;filopodium;Golgi apparatus part;Golgi membrane;intracellular membrane-bounded organelle;intracellular non-membrane-bounded organelle;intracellular organelle;intracellular organelle part;intracellular part;membrane;membrane-bounded organelle;me…	Adherens junction;Axon guidance;Bacterial invasion of epithelial cells;Chemokine signaling pathway;Endocytosis;Epithelial cell signaling in Helicobacter pylori infection;Fc gamma R-mediated phagocytosis;Focal adhesion;GnRH signaling pathway;Leukocyte transendothelial migration;MAPK signaling pathway;MAPK signaling pathway - yeast;Neurotrophin signaling pathway;Pancreatic cancer;Pathogenic Escheri…
P54619;Q9UGJ0	P54619	5-AMP-activated protein kinase subunit gamma-1	PRKAG1	0.798288	-0.420571	5	5	20.5	37.579	22.8311	23.1852	23.5015	23.356	22.9822	22.5073	alcohol metabolic process;amine transport;amino acid transmembrane transport;amino acid transport;ATP biosynthetic process;ATP metabolic process;betaine transport;biological regulation;biosynthetic process;carbohydrate metabolic process;carboxylic acid biosynthetic process;carboxylic acid metabolic process;carboxylic acid transport;carnitine shuttle;carnitine transport;cation transport;cell cycle…	adenyl nucleotide binding;adenyl ribonucleotide binding;ADP binding;AMP binding;ATP binding;binding;cAMP-dependent protein kinase activity;cAMP-dependent protein kinase inhibitor activity;cAMP-dependent protein kinase regulator activity;catalytic activity;cyclic nucleotide-dependent protein kinase activity;enzyme activator activity;enzyme binding;enzyme inhibitor activity;enzyme regulator activit…	AMP-activated protein kinase complex;cell part;cytoplasmic part;cytosol;intracellular organelle part;intracellular part;macromolecular complex;nuclear part;nucleoplasm;organelle part;protein complex	Adipocytokine signaling pathway;Hypertrophic cardiomyopathy (HCM);Insulin signaling pathway
Q8IYS2	Q8IYS2	Uncharacterized protein KIAA2013	KIAA2013	0.663073	-0.419913	2	2	4.3	69.156	20.8092	20.3375	21.0031	20.9833	21.9441	21.0203			cell part;integral to membrane;intrinsic to membrane;membrane part
P00558;P07205	P00558	Phosphoglycerate kinase 1	PGK1	0.819992	-0.419827	18	18	53.7	44.614	27.4524	27.4302	27.6764	28.0458	27.652	27.5016	alcohol biosynthetic process;alcohol catabolic process;alcohol metabolic process;biosynthetic process;carbohydrate biosynthetic process;carbohydrate catabolic process;carbohydrate metabolic process;catabolic process;cellular biosynthetic process;cellular carbohydrate biosynthetic process;cellular carbohydrate catabolic process;cellular carbohydrate metabolic process;cellular metabolic process;cel…	adenyl nucleotide binding;adenyl ribonucleotide binding;ATP binding;binding;catalytic activity;kinase activity;nucleotide binding;phosphoglycerate kinase activity;phosphotransferase activity, carboxyl group as acceptor;purine nucleotide binding;purine ribonucleoside triphosphate binding;purine ribonucleotide binding;ribonucleotide binding;transferase activity;transferase activity, transferring ph…	cell part;cytoplasmic part;cytosol;intracellular part	Carbon fixation in photosynthetic organisms;Glycolysis / Gluconeogenesis
P56134	P56134	ATP synthase subunit f, mitochondrial	ATP5J2	0.77926	-0.419374	3	3	39.4	10.918	24.0242	24.1809	24.3419	24.702	24.063	24.264	ATP biosynthetic process;ATP catabolic process;ATP metabolic process;ATP synthesis coupled proton transport;biosynthetic process;catabolic process;cation transport;cellular biosynthetic process;cellular catabolic process;cellular metabolic process;cellular nitrogen compound biosynthetic process;cellular nitrogen compound catabolic process;cellular nitrogen compound metabolic process;cellular proc…	transmembrane transporter activity;transporter activity	cell part;cytoplasmic part;integral to membrane;intracellular organelle part;intracellular part;intrinsic to membrane;macromolecular complex;membrane part;mitochondrial membrane part;mitochondrial part;mitochondrial proton-transporting ATP synthase complex;organelle part;protein complex;proton-transporting ATP synthase complex;proton-transporting ATP synthase complex, coupling factor F(o);proton-…	Oxidative phosphorylation
Q8WXA9	Q8WXA9	Splicing regulatory glutamine/lysine-rich protein 1	SREK1	0.127739	-0.418661	3	3	10.2	59.38	23.3681	21.131	22.5643	22.7722	22.3888	22.4307	cellular macromolecule metabolic process;cellular metabolic process;cellular nitrogen compound metabolic process;cellular process;macromolecule metabolic process;metabolic process;mRNA metabolic process;mRNA processing;nitrogen compound metabolic process;nucleic acid metabolic process;nucleobase-containing compound metabolic process;primary metabolic process;RNA metabolic process;RNA processing;R…	binding;nucleic acid binding;nucleotide binding	cell part;cytoplasmic part;intracellular membrane-bounded organelle;intracellular organelle;intracellular organelle part;intracellular part;macromolecular complex;membrane-bounded organelle;mitochondrion;nuclear part;nucleus;organelle;organelle part;ribonucleoprotein complex;spliceosomal complex
Q99622	Q99622	Protein C10	C12orf57	0.766359	-0.416995	3	3	34.9	13.178	22.7825	22.9688	23.4686	23.1166	22.7749	23.206
Q13485	Q13485	Mothers against decapentaplegic homolog 4	SMAD4	0.554354	-0.416953	4	4	11.2	60.438	22.7373	22.8898	23.5035	22.9576	20.5227	22.8431	anatomical structure development;anatomical structure formation involved in morphogenesis;anatomical structure morphogenesis;anterior/posterior axis specification;axis specification;biological regulation;biosynthetic process;BMP signaling pathway;branching involved in ureteric bud morphogenesis;branching morphogenesis of a tube;cell differentiation;cell fate commitment;cell proliferation;cell sur…	binding;cation binding;chromatin binding;core promoter proximal region DNA binding;core promoter proximal region sequence-specific DNA binding;DNA binding;ion binding;metal ion binding;molecular transducer activity;nucleic acid binding;nucleic acid binding transcription factor activity;receptor signaling protein activity;regulatory region DNA binding;regulatory region nucleic acid binding;sequenc…	activin responsive factor complex;cell part;centrosome;cytoplasmic part;cytoskeletal part;cytosol;intracellular non-membrane-bounded organelle;intracellular organelle;intracellular organelle part;intracellular part;macromolecular complex;microtubule organizing center;non-membrane-bounded organelle;nuclear part;nucleoplasm part;organelle;organelle part;protein complex;SMAD protein complex;transcri…	Adherens junction;Cell cycle;Chronic myeloid leukemia;Colorectal cancer;Pancreatic cancer;Pathways in cancer;TGF-beta signaling pathway;Wnt signaling pathway
Q06546	Q06546	GA-binding protein alpha chain	GABPA	0.129701	-0.415529	4	4	17.4	51.295	20.9937	20.3991	20.0534	22.1704	22.0338	22.0061	biological regulation;chordate embryonic development;developmental process;embryo development;embryo development ending in birth or egg hatching;in utero embryonic development;negative regulation of biological process;negative regulation of biosynthetic process;negative regulation of cellular biosynthetic process;negative regulation of cellular macromolecule biosynthetic process;negative regulati…	binding;core promoter proximal region DNA binding;core promoter proximal region sequence-specific DNA binding;DNA binding;nucleic acid binding;protein binding;protein binding transcription factor activity;protein dimerization activity;protein heterodimerization activity;regulatory region DNA binding;regulatory region nucleic acid binding;RNA polymerase II core promoter proximal region sequence-sp…	cell part;chromatin;chromosomal part;intracellular organelle part;intracellular part;nuclear chromatin;nuclear chromosome part;nuclear part;organelle part
Q14257	Q14257	Reticulocalbin-2	RCN2	0.809603	-0.413023	9	9	40.7	36.876	24.7606	24.9758	25.1309	25.4315	25.5715	25.5681		binding;calcium ion binding;cation binding;ion binding;metal ion binding	cell part;cytoplasmic part;endoplasmic reticulum;endoplasmic reticulum lumen;endoplasmic reticulum part;intracellular membrane-bounded organelle;intracellular organelle;intracellular organelle lumen;intracellular organelle part;intracellular part;membrane-bounded organelle;membrane-enclosed lumen;organelle;organelle lumen;organelle part
A6NDG6	A6NDG6	Phosphoglycolate phosphatase	PGP	0.921222	-0.412542	8	8	45.5	34.006	23.5958	23.2875	23.8858	23.8225	23.7902	23.7845	carbohydrate metabolic process;cellular metabolic process;cellular process;dephosphorylation;metabolic process;phosphate-containing compound metabolic process;phosphorus metabolic process;primary metabolic process	catalytic activity;hydrolase activity;hydrolase activity, acting on ester bonds;phosphatase activity;phosphoglycolate phosphatase activity;phosphoric ester hydrolase activity		Glyoxylate and dicarboxylate metabolism
Q969S9	Q969S9	Ribosome-releasing factor 2, mitochondrial	GFM2	0.23115	-0.412024	3	3	5.6	86.6	21.7848	22.8759	22.4021	23.0827	21.948	22.5888	biosynthetic process;cellular biosynthetic process;cellular component disassembly;cellular component disassembly at cellular level;cellular component organization;cellular component organization at cellular level;cellular component organization or biogenesis;cellular component organization or biogenesis at cellular level;cellular macromolecular complex disassembly;cellular macromolecular complex …	binding;catalytic activity;GTP binding;GTPase activity;guanyl nucleotide binding;guanyl ribonucleotide binding;hydrolase activity;hydrolase activity, acting on acid anhydrides;hydrolase activity, acting on acid anhydrides, in phosphorus-containing anhydrides;nucleoside-triphosphatase activity;nucleotide binding;purine nucleotide binding;purine ribonucleoside triphosphate binding;purine ribonucleo…	cell part;cytoplasmic part;intracellular membrane-bounded organelle;intracellular organelle;intracellular part;membrane-bounded organelle;mitochondrion;organelle
Q15785	Q15785	Mitochondrial import receptor subunit TOM34	TOMM34	0.624338	-0.410662	5	5	25.6	34.559	22.7257	23.1178	23.1832	23.4816	23.477	23.2943	establishment of localization;establishment of localization in cell;establishment of protein localization;establishment of protein localization in mitochondrion;establishment of protein localization to organelle;intracellular protein transport;intracellular transport;mitochondrial transport;protein import;protein targeting;protein targeting to mitochondrion;protein transport;transport		cell part;cytoplasmic part;integral to membrane;intracellular organelle part;intracellular part;intrinsic to membrane;membrane;membrane part;mitochondrial membrane;mitochondrial outer membrane;mitochondrial part;organelle membrane;organelle outer membrane;organelle part;outer membrane
P04179	P04179	Superoxide dismutase [Mn], mitochondrial	SOD2	1.02438	-0.408996	5	5	31.5	24.75	24.5081	24.5305	24.7932	25.0634	24.5942	24.6869	age-dependent response to oxidative stress;age-dependent response to reactive oxygen species;amine metabolic process;anatomical structure development;apoptotic mitochondrial changes;behavior;biological regulation;biosynthetic process;carboxylic acid metabolic process;cation homeostasis;cell development;cell differentiation;cellular amine metabolic process;cellular amino acid metabolic process;cel…	antioxidant activity;binding;catalytic activity;cation binding;DNA binding;ion binding;manganese ion binding;metal ion binding;nucleic acid binding;oxidoreductase activity;oxidoreductase activity, acting on superoxide radicals as acceptor;oxygen binding;superoxide dismutase activity;transition metal ion binding	cell part;cytoplasmic part;intracellular non-membrane-bounded organelle;intracellular organelle;intracellular organelle lumen;intracellular organelle part;intracellular part;membrane;membrane-enclosed lumen;mitochondrial inner membrane;mitochondrial matrix;mitochondrial membrane;mitochondrial nucleoid;mitochondrial part;non-membrane-bounded organelle;nucleoid;organelle;organelle inner membrane;or…	Huntington's disease;Peroxisome
Q2TAA2	Q2TAA2	Isoamyl acetate-hydrolyzing esterase 1 homolog	IAH1	0.138934	-0.407646	2	2	16.1	27.598	21.5329	22.4408	21.4893	23.2996	20.7979	21.6714	catabolic process;lipid catabolic process;lipid metabolic process;metabolic process;primary metabolic process	catalytic activity;hydrolase activity;hydrolase activity, acting on ester bonds
P15311	P15311	Ezrin	EZR	0.929488	-0.407487	15	11	28.8	69.412	26.1092	26.4147	26.6859	26.653	26.3744	26.3552	actin cytoskeleton organization;actin filament bundle assembly;actin filament organization;actin filament-based process;axon guidance;biological adhesion;biological regulation;cell adhesion;cell differentiation;cell-cell adhesion;cellular component assembly;cellular component assembly at cellular level;cellular component organization;cellular component organization at cellular level;cellular comp…	actin binding;actin filament binding;binding;cytoskeletal protein binding;protein binding	actin filament;apical part of cell;apical plasma membrane;basolateral plasma membrane;cell cortex part;cell part;cell projection;cell projection membrane;cell projection part;cortical cytoskeleton;cytoplasmic part;cytoskeletal part;cytoskeleton;cytosol;extrinsic to membrane;filopodium;intracellular non-membrane-bounded organelle;intracellular organelle;intracellular organelle part;intracellular p…	Gastric acid secretion;Leukocyte transendothelial migration;Pathogenic Escherichia coli infection;Regulation of actin cytoskeleton
Q13232	Q13232	Nucleoside diphosphate kinase 3	NME3	0.819399	-0.4053	2	2	17.8	19.015	21.6743	21.993	22.3201	22.1578	21.8034	22.1276	apoptosis;biological regulation;biosynthetic process;cell death;cellular biosynthetic process;cellular metabolic process;cellular nitrogen compound biosynthetic process;cellular nitrogen compound metabolic process;cellular process;CTP biosynthetic process;CTP metabolic process;death;GTP biosynthetic process;GTP metabolic process;heterocycle biosynthetic process;heterocycle metabolic process;induc…	adenyl nucleotide binding;adenyl ribonucleotide binding;ATP binding;binding;catalytic activity;cation binding;ion binding;kinase activity;metal ion binding;nucleobase-containing compound kinase activity;nucleoside diphosphate kinase activity;nucleotide binding;phosphotransferase activity, phosphate group as acceptor;purine nucleotide binding;purine ribonucleoside triphosphate binding;purine ribon…	cell part;cytoplasmic part;intracellular membrane-bounded organelle;intracellular organelle;intracellular part;membrane-bounded organelle;mitochondrion;organelle	Purine metabolism;Pyrimidine metabolism
Q8WVV9	Q8WVV9	Heterogeneous nuclear ribonucleoprotein L-like	HNRNPLL	0.389129	-0.405	5	4	14	60.082	21.8731	22.5953	22.4916	22.7868	20.741	22.6454	biological regulation;cellular macromolecule metabolic process;cellular metabolic process;cellular nitrogen compound metabolic process;cellular process;macromolecule metabolic process;metabolic process;mRNA metabolic process;mRNA processing;nitrogen compound metabolic process;nucleic acid metabolic process;nucleobase-containing compound metabolic process;positive regulation of biological process;…	binding;mRNA binding;nucleic acid binding;nucleotide binding;RNA binding	cell part;intracellular membrane-bounded organelle;intracellular organelle;intracellular part;macromolecular complex;membrane-bounded organelle;nucleus;organelle;ribonucleoprotein complex
Q9BSD7	Q9BSD7	Cancer-related nucleoside-triphosphatase	NTPCR	0.773166	-0.404291	9	9	59.5	20.713	23.8493	23.5523	24.2253	23.9849	23.8748	23.7921		adenyl nucleotide binding;adenyl ribonucleotide binding;ATP binding;binding;catalytic activity;hydrolase activity;hydrolase activity, acting on acid anhydrides;hydrolase activity, acting on acid anhydrides, in phosphorus-containing anhydrides;hydrolase activity, acting on ester bonds;nucleoside-triphosphatase activity;nucleotide binding;nucleotide phosphatase activity;phosphatase activity;phospho…		Purine metabolism;Thiamine metabolism
Q6IAN0	Q6IAN0	Dehydrogenase/reductase SDR family member 7B	DHRS7B	0.285849	-0.403545	2	2	9.5	35.119	21.3184	21.723	21.4469	22.4016	21.7961	21.8012		catalytic activity;oxidoreductase activity	cell part;cytoplasmic part;integral to membrane;intracellular membrane-bounded organelle;intracellular organelle;intracellular organelle part;intracellular part;intrinsic to membrane;membrane;membrane part;membrane-bounded organelle;microbody;microbody membrane;microbody part;organelle;organelle membrane;organelle part;peroxisomal membrane;peroxisomal part
Q9NVD7	Q9NVD7	Alpha-parvin	PARVA	1.36329	-0.402411	4	3	14	42.243	21.8908	21.8716	22.3696	22.1975	21.9379	22.0328	actin filament-based process;actin-mediated cell contraction;anatomical structure formation involved in morphogenesis;anatomical structure morphogenesis;angiogenesis;biological adhesion;biological regulation;cardiac septum morphogenesis;cell adhesion;cell chemotaxis;cell junction assembly;cell junction organization;cell migration;cell morphogenesis;cell morphogenesis involved in differentiation;c…		actin cytoskeleton;adherens junction;anchoring junction;cell junction;cell part;cell-substrate adherens junction;cell-substrate junction;contractile fiber part;cytoplasmic part;cytoskeleton;cytosol;focal adhesion;intracellular non-membrane-bounded organelle;intracellular organelle;intracellular part;membrane;non-membrane-bounded organelle;organelle;organelle part;plasma membrane;Z disc	Focal adhesion
O14936	O14936	Peripheral plasma membrane protein CASK	CASK	0.221985	-0.402326	3	3	5.8	105.12	25.0903	24.9008	26.0424	24.7533	25.3167	25.4473	biological adhesion;biological regulation;calcium ion import;calcium ion transmembrane transport;calcium ion transport;cation transport;cell adhesion;cellular process;divalent inorganic cation transport;divalent metal ion transport;establishment of localization;ion transmembrane transport;ion transport;metal ion transport;negative regulation of biological process;negative regulation of cell adhes…	adenyl nucleotide binding;adenyl ribonucleotide binding;ATP binding;binding;catalytic activity;guanylate kinase activity;kinase activity;nucleobase-containing compound kinase activity;nucleotide binding;nucleotide kinase activity;phosphotransferase activity, alcohol group as acceptor;phosphotransferase activity, phosphate group as acceptor;protein kinase activity;protein serine/threonine kinase a…	actin cytoskeleton;basement membrane;basolateral plasma membrane;cell junction;cell part;cell projection membrane;cell projection part;cell-cell junction;cilium membrane;cilium part;cytoplasm;cytoplasmic part;cytoskeleton;cytosol;extracellular matrix part;extracellular region part;intracellular non-membrane-bounded organelle;intracellular organelle;intracellular organelle part;intracellular part;…	Tight junction
Q9UNW1	Q9UNW1	Multiple inositol polyphosphate phosphatase 1	MINPP1	0.680682	-0.402212	5	5	14.2	55.051	22.3884	22.1071	22.4812	22.8187	22.3445	22.1122	anatomical structure development;biomineral tissue development;bone mineralization;cellular metabolic process;cellular process;developmental process;inositol phosphate metabolic process;metabolic process;organophosphate metabolic process;phosphate-containing compound metabolic process;phosphorus metabolic process;polyphosphate metabolic process;tissue development	acid phosphatase activity;bisphosphoglycerate 3-phosphatase activity;bisphosphoglycerate phosphatase activity;catalytic activity;hydrolase activity;hydrolase activity, acting on ester bonds;phosphatase activity;phosphohistidine phosphatase activity;phosphoric ester hydrolase activity	cell part;cytoplasmic part;endoplasmic reticulum lumen;endoplasmic reticulum part;intracellular organelle lumen;intracellular organelle part;intracellular part;membrane-enclosed lumen;organelle lumen;organelle part	Inositol phosphate metabolism
Q9BXS6	Q9BXS6	Nucleolar and spindle-associated protein 1	NUSAP1	0.583719	-0.401669	2	2	6.1	49.451	20.874	20.4125	20.9278	21.162	21.8603	20.4251	biological regulation;cell cycle cytokinesis;cell cycle process;cellular component organization;cellular component organization at cellular level;cellular component organization or biogenesis;cellular component organization or biogenesis at cellular level;cellular macromolecule metabolic process;cellular metabolic process;cellular nitrogen compound metabolic process;cellular process;chromosome co…	binding;DNA binding;nucleic acid binding	cell part;chromosome;cytoplasm;cytoskeletal part;intracellular non-membrane-bounded organelle;intracellular organelle;intracellular organelle part;intracellular part;macromolecular complex;microtubule;non-membrane-bounded organelle;nuclear part;nucleolus;organelle;organelle part;protein complex;spindle microtubule
Q02218;Q9ULD0	Q02218	2-oxoglutarate dehydrogenase, mitochondrial	OGDH	0.402769	-0.39995	6	6	11	115.93	22.2354	22.752	22.6249	23.1624	22.2987	22.4973	2-oxoglutarate metabolic process;acetyl-CoA catabolic process;acetyl-CoA metabolic process;alcohol catabolic process;alcohol metabolic process;amine catabolic process;amine metabolic process;anatomical structure development;aspartate family amino acid catabolic process;aspartate family amino acid metabolic process;carbohydrate catabolic process;carbohydrate metabolic process;carboxylic acid catab…	binding;catalytic activity;coenzyme binding;cofactor binding;oxidoreductase activity;oxidoreductase activity, acting on the aldehyde or oxo group of donors;oxidoreductase activity, acting on the aldehyde or oxo group of donors, disulfide as acceptor;oxidoreductase activity, acting on the aldehyde or oxo group of donors, NAD or NADP as acceptor;oxoglutarate dehydrogenase (NAD+) activity;oxoglutara…	cell part;cytoplasmic part;intracellular organelle lumen;intracellular organelle part;intracellular part;macromolecular complex;membrane;membrane-enclosed lumen;mitochondrial matrix;mitochondrial membrane;mitochondrial part;organelle lumen;organelle membrane;organelle part;oxoglutarate dehydrogenase complex;protein complex	Citrate cycle (TCA cycle);Lysine degradation;Tryptophan metabolism
P61163	P61163	Alpha-centractin	ACTR1A	0.506848	-0.398869	9	5	35.9	42.613	25.3411	25.3107	25.4283	26.0213	25.4903	25.842	antigen processing and presentation;antigen processing and presentation of exogenous antigen;antigen processing and presentation of exogenous peptide antigen;antigen processing and presentation of exogenous peptide antigen via MHC class II;antigen processing and presentation of peptide antigen;antigen processing and presentation of peptide antigen via MHC class II;antigen processing and presentat…	adenyl nucleotide binding;adenyl ribonucleotide binding;ATP binding;binding;nucleotide binding;purine nucleotide binding;purine ribonucleoside triphosphate binding;purine ribonucleotide binding;ribonucleotide binding	cell part;centrosome;cytoplasmic part;cytoskeletal part;cytosol;dynactin complex;intracellular non-membrane-bounded organelle;intracellular organelle;intracellular organelle part;intracellular part;macromolecular complex;microtubule associated complex;microtubule organizing center;non-membrane-bounded organelle;organelle;organelle part;protein complex
Q96T88	Q96T88	E3 ubiquitin-protein ligase UHRF1	UHRF1	0.839597	-0.398559	9	9	15.6	89.813	22.9531	23.2852	23.5572	23.4782	23.4451	23.3212	biological regulation;biosynthetic process;cell cycle;cell proliferation;cellular biosynthetic process;cellular component organization;cellular component organization at cellular level;cellular component organization or biogenesis;cellular component organization or biogenesis at cellular level;cellular macromolecule biosynthetic process;cellular macromolecule metabolic process;cellular metabolic …	acid-amino acid ligase activity;binding;catalytic activity;cation binding;chromatin binding;core promoter proximal region DNA binding;core promoter proximal region sequence-specific DNA binding;DNA binding;histone binding;identical protein binding;ion binding;ligase activity;ligase activity, forming carbon-nitrogen bonds;metal ion binding;methylated histone residue binding;methyl-CpG binding;nucl…	cell part;chromatin;chromosomal part;euchromatin;heterochromatin;intracellular organelle part;intracellular part;nuclear chromatin;nuclear chromosome part;nuclear matrix;nuclear part;organelle part;replication fork
Q9HAV4	Q9HAV4	Exportin-5	XPO5	1.16055	-0.398372	20	20	24	136.31	24.3257	24.2979	24.6005	24.8198	24.4276	24.5847	biological regulation;cellular process;establishment of localization;establishment of localization in cell;establishment of protein localization;gene expression;gene silencing;gene silencing by RNA;intracellular protein transport;intracellular transport;macromolecule metabolic process;metabolic process;negative regulation of biological process;negative regulation of gene expression;negative regul…	binding;nucleic acid binding;protein transporter activity;RNA binding;substrate-specific transporter activity;transporter activity;tRNA binding	cell part;cytoplasmic part;cytosol;intracellular organelle part;intracellular part;macromolecular complex;membrane part;nuclear part;nuclear pore;nucleoplasm;organelle part;pore complex;protein complex	RNA transport
Q15054	Q15054	DNA polymerase delta subunit 3	POLD3	0.392032	-0.394833	2	2	6.7	51.4	20.8229	20.6941	21.5254	20.7813	22.0234	21.7199	anatomical structure homeostasis;base-excision repair;biological regulation;biosynthetic process;cell cycle;cellular biosynthetic process;cellular component organization;cellular component organization at cellular level;cellular component organization or biogenesis;cellular component organization or biogenesis at cellular level;cellular macromolecule biosynthetic process;cellular macromolecule me…	catalytic activity;DNA polymerase activity;DNA-directed DNA polymerase activity;nucleotidyltransferase activity;transferase activity;transferase activity, transferring phosphorus-containing groups	cell part;chromosomal part;cytoplasmic part;delta DNA polymerase complex;DNA polymerase complex;intracellular membrane-bounded organelle;intracellular organelle;intracellular organelle part;intracellular part;macromolecular complex;membrane-bounded organelle;mitochondrion;nuclear chromosome part;nuclear part;nucleoplasm;organelle;organelle part;protein complex	Base excision repair;DNA replication;Homologous recombination;Mismatch repair;Nucleotide excision repair;Purine metabolism;Pyrimidine metabolism
Q9NW13	Q9NW13	RNA-binding protein 28	RBM28	1.0295	-0.394412	9	9	15.5	85.737	22.757	22.7784	23.0327	23.2915	23.0998	22.6742	cellular macromolecule metabolic process;cellular metabolic process;cellular nitrogen compound metabolic process;cellular process;macromolecule metabolic process;metabolic process;mRNA metabolic process;mRNA processing;nitrogen compound metabolic process;nucleic acid metabolic process;nucleobase-containing compound metabolic process;primary metabolic process;RNA metabolic process;RNA processing;R…	binding;nucleic acid binding;nucleotide binding;RNA binding	cell part;cytoplasmic part;Golgi apparatus;intracellular membrane-bounded organelle;intracellular non-membrane-bounded organelle;intracellular organelle;intracellular organelle part;intracellular part;macromolecular complex;membrane-bounded organelle;non-membrane-bounded organelle;nuclear part;nucleolus;organelle;organelle part;ribonucleoprotein complex;spliceosomal complex	Ribosome biogenesis in eukaryotes
Q05639	Q05639	Elongation factor 1-alpha 2	EEF1A2	0.0831694	-0.394361	13	5	50.8	50.47	23.9097	21.2331	23.7972	22.1343	24.3106	24.133	biological regulation;catabolic process;cellular catabolic process;cellular metabolic process;cellular nitrogen compound catabolic process;cellular nitrogen compound metabolic process;cellular process;GTP catabolic process;GTP metabolic process;heterocycle catabolic process;heterocycle metabolic process;metabolic process;negative regulation of apoptosis;negative regulation of biological process;n…	binding;catalytic activity;GTP binding;GTPase activity;guanyl nucleotide binding;guanyl ribonucleotide binding;hydrolase activity;hydrolase activity, acting on acid anhydrides;hydrolase activity, acting on acid anhydrides, in phosphorus-containing anhydrides;nucleic acid binding;nucleoside-triphosphatase activity;nucleotide binding;purine nucleotide binding;purine ribonucleoside triphosphate bind…	cell body;cell part;cytoplasmic part;eukaryotic translation elongation factor 1 complex;intracellular membrane-bounded organelle;intracellular organelle;intracellular part;macromolecular complex;membrane-bounded organelle;neuronal cell body;nucleus;organelle;protein complex	RNA transport
Q9Y5Q8	Q9Y5Q8	General transcription factor 3C polypeptide 5	GTF3C5	0.162503	-0.392289	3	3	10.6	59.57	23.0993	23.2418	22.7216	24.4041	23.0176	23.383	5S class rRNA transcription from RNA polymerase III type 1 promoter;biosynthetic process;cellular biosynthetic process;cellular macromolecule biosynthetic process;cellular macromolecule metabolic process;cellular metabolic process;cellular nitrogen compound metabolic process;cellular process;macromolecule biosynthetic process;macromolecule metabolic process;metabolic process;nitrogen compound met…	binding;DNA binding;nucleic acid binding	cell part;intracellular organelle part;intracellular part;macromolecular complex;nuclear part;nucleoplasm part;organelle part;protein complex;transcription factor complex;transcription factor TFIIIC complex
P08237	P08237	ATP-dependent 6-phosphofructokinase, muscle type	PFKM	1.10252	-0.392201	10	10	20.1	85.182	23.2406	23.4748	23.7436	23.7562	23.3241	23.0355	alcohol catabolic process;alcohol metabolic process;anatomical structure homeostasis;biological regulation;carbohydrate catabolic process;carbohydrate metabolic process;catabolic process;cellular carbohydrate catabolic process;cellular carbohydrate metabolic process;cellular component assembly;cellular component organization;cellular component organization or biogenesis;cellular homeostasis;cellu…	6-phosphofructokinase activity;adenyl nucleotide binding;adenyl ribonucleotide binding;ATP binding;binding;carbohydrate binding;carbohydrate kinase activity;catalytic activity;cation binding;fructose binding;ion binding;kinase activity;metal ion binding;monosaccharide binding;nucleotide binding;phosphofructokinase activity;phosphotransferase activity, alcohol group as acceptor;purine nucleotide b…	6-phosphofructokinase complex;apical plasma membrane;cell part;cytoplasmic part;cytosolic part;intracellular part;macromolecular complex;membrane part;plasma membrane part;protein complex	Fructose and mannose metabolism;Galactose metabolism;Glycolysis / Gluconeogenesis;Methane metabolism;Pentose phosphate pathway
P26038	P26038	Moesin	MSN	2.25049	-0.389071	14	10	26.5	67.819	24.7702	24.7419	25.1195	25.1707	25.1675	24.9086	biological adhesion;biological regulation;cell adhesion;cell migration;cell motility;cell-cell adhesion;cellular component movement;cellular process;immune system process;leukocyte cell-cell adhesion;leukocyte migration;locomotion;membrane docking;membrane to membrane docking;regulation of biological process;regulation of cell migration;regulation of cell motility;regulation of cellular component…	structural constituent of cytoskeleton;structural molecule activity	apical part of cell;apical plasma membrane;basolateral plasma membrane;cell part;cell projection;cell projection membrane;cell projection part;cytoplasm;cytoskeleton;extracellular membrane-bounded organelle;extracellular organelle;extracellular region part;extracellular vesicular exosome;extrinsic to membrane;filopodium;intracellular non-membrane-bounded organelle;intracellular organelle;intracel…	Leukocyte transendothelial migration;Measles;Regulation of actin cytoskeleton
Q6UX04	Q6UX04	Peptidyl-prolyl cis-trans isomerase CWC27 homolog	CWC27	0.445746	-0.388457	4	4	17.2	53.846	23.019	22.7365	22.9698	23.5626	20.8985	22.5327	cellular macromolecule metabolic process;cellular metabolic process;cellular nitrogen compound metabolic process;cellular process;cellular protein metabolic process;macromolecule metabolic process;macromolecule modification;metabolic process;mRNA metabolic process;mRNA processing;nitrogen compound metabolic process;nuclear mRNA splicing, via spliceosome;nucleic acid metabolic process;nucleobase-c…	catalytic activity;cis-trans isomerase activity;isomerase activity;peptidyl-prolyl cis-trans isomerase activity	catalytic step 2 spliceosome;cell part;intracellular organelle part;intracellular part;macromolecular complex;nuclear part;organelle part;ribonucleoprotein complex;spliceosomal complex
P48651	P48651	Phosphatidylserine synthase 1	PTDSS1	0.216664	-0.387315	2	2	5.7	55.527	20.9176	22.1579	22.0881	21.7621	20.0954	20.8332	biosynthetic process;cellular biosynthetic process;cellular lipid metabolic process;cellular metabolic process;cellular process;glycerolipid biosynthetic process;glycerolipid metabolic process;glycerophospholipid biosynthetic process;glycerophospholipid metabolic process;lipid biosynthetic process;lipid metabolic process;metabolic process;organophosphate metabolic process;phosphatidylserine biosy…	catalytic activity;transferase activity	cell part;cytoplasmic part;endoplasmic reticulum membrane;endoplasmic reticulum part;integral to membrane;intracellular organelle part;intracellular part;intrinsic to membrane;membrane;membrane part;organelle membrane;organelle part	Glycerophospholipid metabolism
Q5K4L6	Q5K4L6	Long-chain fatty acid transport protein 3	SLC27A3	0.395018	-0.38614	2	2	6.4	73.55	19.6364	19.3785	19.5504	20.2368	21.2094	20.641	carboxylic acid metabolic process;cellular ketone metabolic process;cellular lipid metabolic process;cellular metabolic process;cellular process;fatty acid metabolic process;lipid metabolic process;metabolic process;monocarboxylic acid metabolic process;organic acid metabolic process;oxoacid metabolic process;primary metabolic process;small molecule metabolic process	binding;C-acyltransferase activity;catalytic activity;fatty-acyl-CoA synthase activity;ligase activity;nucleotide binding;transferase activity;transferase activity, transferring acyl groups;transferase activity, transferring acyl groups other than amino-acyl groups	cell part;cytoplasmic part;integral to membrane;intracellular organelle part;intracellular part;intrinsic to membrane;membrane;membrane part;mitochondrial membrane;mitochondrial part;organelle membrane;organelle part
P16949	P16949	Stathmin	STMN1	0.542694	-0.385939	6	5	34.9	17.302	26.1443	26.4702	26.4803	26.906	26.3539	26.5449	anatomical structure morphogenesis;axonogenesis;biological regulation;cell cycle process;cell part morphogenesis;cell projection morphogenesis;cell projection organization;cellular component disassembly;cellular component disassembly at cellular level;cellular component morphogenesis;cellular component organization;cellular component organization at cellular level;cellular component organization …	binding;cytoskeletal protein binding;molecular transducer activity;protein binding;signal transducer activity;tubulin binding	cell part;cytoplasmic part;cytoskeletal part;cytosol;intracellular;intracellular organelle part;intracellular part;macromolecular complex;membrane;microtubule;organelle part;protein complex	MAPK signaling pathway
Q9BTY2	Q9BTY2	Plasma alpha-L-fucosidase	FUCA2	0.1804	-0.385502	2	2	6.9	54.066	20.9899	21.1935	22.2245	20.7299	22.0898	21.5729	alcohol metabolic process;carbohydrate metabolic process;cellular carbohydrate metabolic process;cellular metabolic process;cellular process;fucose metabolic process;hexose metabolic process;metabolic process;monosaccharide metabolic process;primary metabolic process;small molecule metabolic process	alpha-L-fucosidase activity;catalytic activity;fucosidase activity;hydrolase activity;hydrolase activity, acting on glycosyl bonds;hydrolase activity, hydrolyzing O-glycosyl compounds	extracellular region	Other glycan degradation
Q7Z2W4	Q7Z2W4	Zinc finger CCCH-type antiviral protein 1	ZC3HAV1	0.930555	-0.382709	10	10	18.2	101.43	23.2654	23.4224	23.8474	23.6057	23.7956	23.4719	biological regulation;cellular process;cellular response to chemical stimulus;cellular response to dsRNA;cellular response to exogenous dsRNA;cellular response to organic substance;cellular response to stimulus;defense response;defense response to virus;immune effector process;immune response;immune system process;innate immune response;multi-organism process;negative regulation of biological pro…	binding;catalytic activity;cation binding;ion binding;metal ion binding;NAD+ ADP-ribosyltransferase activity;nucleic acid binding;RNA binding;transferase activity;transferase activity, transferring glycosyl groups;transferase activity, transferring pentosyl groups;transition metal ion binding;zinc ion binding	cell part;cytoplasm;cytoplasmic part;Golgi apparatus;intracellular membrane-bounded organelle;intracellular organelle;intracellular part;membrane;membrane-bounded organelle;nucleus;organelle;plasma membrane
Q16555	Q16555	Dihydropyrimidinase-related protein 2	DPYSL2	0.906347	-0.382247	13	11	42.3	62.293	24.7871	24.8052	25.0298	25.327	25.1075	25.2374	anatomical structure development;axon guidance;biological regulation;catabolic process;cellular aromatic compound metabolic process;cellular catabolic process;cellular component organization;cellular component organization at cellular level;cellular component organization or biogenesis;cellular component organization or biogenesis at cellular level;cellular metabolic process;cellular nitrogen com…	catalytic activity;dihydropyrimidinase activity;hydrolase activity;hydrolase activity, acting on carbon-nitrogen (but not peptide) bonds;hydrolase activity, acting on carbon-nitrogen (but not peptide) bonds, in cyclic amides	axon;cell body;cell part;cell projection;cell projection part;cytoplasmic part;cytosol;dendrite;growth cone;intracellular membrane-bounded organelle;intracellular organelle;intracellular part;macromolecular complex;membrane-bounded organelle;mitochondrion;neuron projection;neuronal cell body;organelle;protein complex;site of polarized growth	Axon guidance
Q9BW27	Q9BW27	Nuclear pore complex protein Nup85	NUP85	2.75954	-0.38136	4	4	10.4	75.019	22.9736	22.9564	23.3598	23.3329	23.5045	22.1249	biological regulation;carbohydrate metabolic process;carbohydrate transport;cell chemotaxis;cell cycle;cell migration;cell motility;cell projection assembly;cell projection organization;cell surface receptor linked signaling pathway;cellular component assembly;cellular component assembly at cellular level;cellular component movement;cellular component organization;cellular component organization …		cell part;chromosomal part;condensed chromosome kinetochore;cytoplasmic part;cytoskeletal part;cytosol;intracellular non-membrane-bounded organelle;intracellular organelle;intracellular organelle part;intracellular part;kinetochore;macromolecular complex;membrane;membrane part;non-membrane-bounded organelle;nuclear membrane;nuclear part;Nup107-160 complex;organelle;organelle membrane;organelle pa…	RNA transport
P78417	P78417	Glutathione S-transferase omega-1	GSTO1	2.22684	-0.379806	8	8	44	27.566	25.8363	25.7861	26.2062	26.1758	25.624	25.8556	biological regulation;calcium-mediated signaling;carboxylic acid metabolic process;catabolic process;cellular catabolic process;cellular ketone metabolic process;cellular metabolic process;cellular process;cellular response to arsenic-containing substance;cellular response to chemical stimulus;cellular response to inorganic substance;cellular response to stimulus;intracellular signal transduction…	antioxidant activity;catalytic activity;disulfide oxidoreductase activity;glutathione dehydrogenase (ascorbate) activity;glutathione disulfide oxidoreductase activity;glutathione transferase activity;methylarsonate reductase activity;oxidoreductase activity;oxidoreductase activity, acting on a sulfur group of donors;oxidoreductase activity, acting on a sulfur group of donors, quinone or similar c…	cell part;cytoplasmic part;cytosol;intracellular part	Drug metabolism - cytochrome P450;Glutathione metabolism;Metabolism of xenobiotics by cytochrome P450
P04066	P04066	Tissue alpha-L-fucosidase	FUCA1	1.14584	-0.378711	2	2	6	53.688	22.9895	22.8537	23.2175	23.3831	22.9615	22.0515	alcohol metabolic process;amine metabolic process;aminoglycan catabolic process;aminoglycan metabolic process;carbohydrate catabolic process;carbohydrate metabolic process;catabolic process;cellular carbohydrate metabolic process;cellular metabolic process;cellular process;fucose metabolic process;glycosaminoglycan catabolic process;glycosaminoglycan metabolic process;hexose metabolic process;mac…	alpha-L-fucosidase activity;binding;carbohydrate binding;catalytic activity;fucosidase activity;hydrolase activity;hydrolase activity, acting on glycosyl bonds;hydrolase activity, hydrolyzing O-glycosyl compounds	cell part;cytoplasm;cytoplasmic part;intracellular membrane-bounded organelle;intracellular organelle;intracellular part;lysosome;lytic vacuole;membrane-bounded organelle;organelle;vacuole	Other glycan degradation
P25787	P25787	Proteasome subunit alpha type-2	PSMA2	1.37556	-0.376008	8	8	50	25.898	25.2742	25.3403	25.6107	25.7558	25.3889	25.4931	anaphase-promoting complex-dependent proteasomal ubiquitin-dependent protein catabolic process;antigen processing and presentation;antigen processing and presentation of exogenous antigen;antigen processing and presentation of exogenous peptide antigen;antigen processing and presentation of exogenous peptide antigen via MHC class I;antigen processing and presentation of exogenous peptide antigen …	catalytic activity;endopeptidase activity;hydrolase activity;peptidase activity;peptidase activity, acting on L-amino acid peptides;threonine-type endopeptidase activity;threonine-type peptidase activity	cell part;cytoplasmic mRNA processing body;cytoplasmic part;cytosol;intracellular non-membrane-bounded organelle;intracellular organelle;intracellular organelle part;intracellular part;macromolecular complex;non-membrane-bounded organelle;nuclear part;nucleoplasm;organelle;organelle part;proteasome core complex;proteasome core complex, alpha-subunit complex;protein complex;ribonucleoprotein compl…	Proteasome
Q7Z7H8	Q7Z7H8	39S ribosomal protein L10, mitochondrial	MRPL10	0.352254	-0.375752	4	4	23.8	29.282	22.7476	22.55	23.4096	22.6394	22.1152	22.2894	biosynthetic process;cellular biosynthetic process;cellular component biogenesis;cellular component biogenesis at cellular level;cellular component organization or biogenesis;cellular component organization or biogenesis at cellular level;cellular macromolecule biosynthetic process;cellular macromolecule metabolic process;cellular metabolic process;cellular process;cellular protein metabolic proc…	structural constituent of ribosome;structural molecule activity	cell part;cytoplasmic part;intracellular organelle part;intracellular part;large ribosomal subunit;macromolecular complex;mitochondrial large ribosomal subunit;mitochondrial part;organellar large ribosomal subunit;organelle part;ribonucleoprotein complex
P21266	P21266	Glutathione S-transferase Mu 3	GSTM3	0.398821	-0.375241	6	6	36	26.559	24.0767	24.0456	24.7891	24.0837	23.6538	23.6927	amine metabolic process;anatomical structure development;benzene-containing compound metabolic process;carboxylic acid metabolic process;catabolic process;cell development;cellular amine metabolic process;cellular amino acid metabolic process;cellular aromatic compound metabolic process;cellular catabolic process;cellular detoxification of nitrogen compound;cellular developmental process;cellular…	amine binding;amino acid binding;binding;carboxylic acid binding;catalytic activity;glutathione binding;glutathione transferase activity;identical protein binding;modified amino acid binding;peptide binding;protein binding;protein dimerization activity;protein homodimerization activity;transferase activity;transferase activity, transferring alkyl or aryl (other than methyl) groups	cell part;cytoplasm;intracellular part	Drug metabolism - cytochrome P450;Glutathione metabolism;Metabolism of xenobiotics by cytochrome P450
Q9UKZ1	Q9UKZ1	CCR4-NOT transcription complex subunit 11	CNOT11	0.853765	-0.372967	2	2	6.3	55.215	21.8575	21.5652	22.0282	22.1404	21.7881	22.227	biological regulation;biosynthetic process;catabolic process;cell proliferation;cellular biosynthetic process;cellular catabolic process;cellular macromolecule biosynthetic process;cellular macromolecule catabolic process;cellular macromolecule metabolic process;cellular metabolic process;cellular nitrogen compound metabolic process;cellular process;gene silencing;gene silencing by RNA;macromolec…		CCR4-NOT complex;cell part;cytoplasmic part;cytosol;intracellular membrane-bounded organelle;intracellular organelle;intracellular organelle part;intracellular part;macromolecular complex;membrane-bounded organelle;nuclear part;nucleoplasm part;nucleus;organelle;organelle part;protein complex;transcription factor complex
Q14160	Q14160	Protein scribble homolog	SCRIB	0.330181	-0.372341	6	5	6.6	174.88	22.7255	23.2414	23.0261	23.6854	22.8975	22.7343	activation of Rac GTPase activity;activation of Ras GTPase activity;activation of Rho GTPase activity;anatomical structure formation involved in morphogenesis;anatomical structure morphogenesis;apoptosis;apoptosis involved in morphogenesis;asymmetric protein localization;biological adhesion;biological regulation;cell adhesion;cell death;cell migration;cell motility;cell proliferation;cell-cell ad…		adherens junction;anchoring junction;basolateral plasma membrane;cell junction;cell part;cell-cell adherens junction;cell-cell junction;cytoplasmic part;intracellular part;macromolecular complex;membrane;membrane part;myelin sheath abaxonal region;plasma membrane;plasma membrane part;protein complex;Scrib-APC-beta-catenin complex
P14735	P14735	Insulin-degrading enzyme	IDE	0.604678	-0.371684	8	8	9.9	117.97	23.7053	23.4236	23.7534	24.1189	23.8841	23.4415	beta-amyloid metabolic process;biological regulation;bradykinin catabolic process;catabolic process;cell surface receptor linked signaling pathway;cellular catabolic process;cellular component assembly;cellular component organization;cellular component organization or biogenesis;cellular homeostasis;cellular macromolecule metabolic process;cellular metabolic process;cellular process;cellular resp…	adenyl nucleotide binding;adenyl ribonucleotide binding;ATP binding;ATPase activity;beta-amyloid binding;beta-endorphin binding;binding;catalytic activity;cation binding;endopeptidase activity;hormone binding;hydrolase activity;hydrolase activity, acting on acid anhydrides;hydrolase activity, acting on acid anhydrides, in phosphorus-containing anhydrides;insulin binding;ion binding;metal ion bind…	cell part;cell surface;cytoplasmic part;cytosol;cytosolic part;cytosolic proteasome complex;extracellular region part;extracellular space;intracellular membrane-bounded organelle;intracellular organelle;intracellular organelle lumen;intracellular organelle part;intracellular part;macromolecular complex;membrane;membrane-bounded organelle;membrane-enclosed lumen;microbody;microbody lumen;microbody…	Alzheimer's disease
P51948	P51948	CDK-activating kinase assembly factor MAT1	MNAT1	0.177534	-0.371534	4	4	24.9	35.823	22.8115	21.471	22.205	22.8206	22.8329	22.3226	adult heart development;anatomical structure development;apoptosis;biological regulation;biosynthetic process;catabolic process;cell cycle process;cell death;cell proliferation;cellular biosynthetic process;cellular catabolic process;cellular component assembly;cellular component organization;cellular component organization or biogenesis;cellular macromolecule catabolic process;cellular macromole…	binding;cation binding;ion binding;metal ion binding;transition metal ion binding;zinc ion binding	cell part;cytoplasm;holo TFIIH complex;intracellular organelle part;intracellular part;macromolecular complex;nuclear part;nucleoplasm part;organelle part;protein complex;transcription factor complex	Basal transcription factors;Nucleotide excision repair
Q8TB72	Q8TB72	Pumilio homolog 2	PUM2	0.238038	-0.370213	3	2	5	114.21	20.8419	20.6429	20.559	21.6662	20.7448	21.4012	biological regulation;cellular component assembly;cellular component assembly at cellular level;cellular component organization;cellular component organization at cellular level;cellular component organization or biogenesis;cellular component organization or biogenesis at cellular level;cellular macromolecular complex assembly;cellular macromolecular complex subunit organization;cellular process;…	binding;nucleic acid binding;RNA binding	cell part;cytoplasmic part;intracellular non-membrane-bounded organelle;intracellular organelle;intracellular part;macromolecular complex;non-membrane-bounded organelle;organelle;perinuclear region of cytoplasm;ribonucleoprotein complex;RNA granule;stress granule
Q9P265;Q9Y2E4	Q9P265	Disco-interacting protein 2 homolog B	DIP2B	0.291619	-0.370138	5	4	6.2	171.49	22.2294	22.5852	22.3459	23.209	22.6865	22.5318		catalytic activity	cell part;intracellular membrane-bounded organelle;intracellular organelle;intracellular part;membrane-bounded organelle;nucleus;organelle
P63208	P63208	S-phase kinase-associated protein 1	SKP1	0.661588	-0.37001	6	6	36.2	18.658	24.4503	24.4497	25.0285	24.6115	24.6193	24.6597	anaphase-promoting complex-dependent proteasomal ubiquitin-dependent protein catabolic process;biological regulation;catabolic process;cell cycle process;cell surface receptor linked signaling pathway;cellular catabolic process;cellular component organization;cellular component organization at cellular level;cellular component organization or biogenesis;cellular component organization or biogenes…	acid-amino acid ligase activity;catalytic activity;ligase activity;ligase activity, forming carbon-nitrogen bonds;small conjugating protein ligase activity;ubiquitin-protein ligase activity	cell part;Cul7-RING ubiquitin ligase complex;cullin-RING ubiquitin ligase complex;cytoplasmic part;cytosol;intracellular organelle part;intracellular part;macromolecular complex;nuclear part;nucleoplasm;organelle part;protein complex;SCF ubiquitin ligase complex;ubiquitin ligase complex	Cell cycle;Cell cycle - yeast;Circadian rhythm - mammal;Oocyte meiosis;Protein processing in endoplasmic reticulum;TGF-beta signaling pathway;Ubiquitin mediated proteolysis;Wnt signaling pathway
Q8WXH0	Q8WXH0	Nesprin-2	SYNE2	2.27786	-0.369816	15	15	3	796.43	21.8556	21.8929	22.2246	22.2635	22.132	21.9792	actin filament-based movement;actin filament-based process;ameboidal cell migration;biological regulation;cell migration;cell motility;cellular component movement;cellular component organization;cellular component organization at cellular level;cellular component organization or biogenesis;cellular component organization or biogenesis at cellular level;cellular localization;cellular macromolecule…	actin binding;binding;cytoskeletal protein binding;protein binding	adherens junction;anchoring junction;cell junction;cell part;cell projection membrane;cell projection part;cell-substrate adherens junction;cell-substrate junction;contractile fiber part;cytoplasmic part;cytoskeleton;endoplasmic reticulum;endoplasmic reticulum membrane;endoplasmic reticulum part;filopodium membrane;focal adhesion;integral to membrane;intracellular membrane-bounded organelle;intra…
P34897	P34897	Serine hydroxymethyltransferase, mitochondrial	SHMT2	1.10284	-0.369178	13	12	40.7	55.992	26.4158	26.1953	26.6703	26.6792	26.5015	26.251	amine biosynthetic process;amine metabolic process;biological regulation;biosynthetic process;carboxylic acid biosynthetic process;carboxylic acid metabolic process;cellular amine metabolic process;cellular amino acid biosynthetic process;cellular amino acid metabolic process;cellular aromatic compound metabolic process;cellular biosynthetic process;cellular component assembly;cellular component …	aldehyde-lyase activity;amine binding;amino acid binding;binding;carbon-carbon lyase activity;carboxylic acid binding;catalytic activity;chromatin binding;cofactor binding;glycine hydroxymethyltransferase activity;hydroxymethyl-, formyl- and related transferase activity;L-allo-threonine aldolase activity;lyase activity;pyridoxal phosphate binding;threonine aldolase activity;transferase activity;t…	cell part;cytoplasmic part;cytoskeleton;intracellular non-membrane-bounded organelle;intracellular organelle;intracellular organelle part;intracellular part;membrane;membrane-enclosed lumen;microtubule cytoskeleton;mitochondrial inner membrane;mitochondrial intermembrane space;mitochondrial membrane;mitochondrial nucleoid;mitochondrial part;non-membrane-bounded organelle;nucleoid;organelle;organe…	Cyanoamino acid metabolism;Glycine, serine and threonine metabolism;Methane metabolism;One carbon pool by folate
P16930	P16930	Fumarylacetoacetase	FAH	0.571302	-0.369032	5	5	18.4	46.374	24.0264	23.5986	24.066	24.2971	23.3247	23.1043	amine catabolic process;amine metabolic process;arginine catabolic process;arginine metabolic process;aromatic amino acid family catabolic process;aromatic amino acid family metabolic process;aromatic compound catabolic process;carboxylic acid catabolic process;carboxylic acid metabolic process;catabolic process;cellular amine metabolic process;cellular amino acid catabolic process;cellular amino…	binding;catalytic activity;cation binding;fumarylacetoacetase activity;hydrolase activity;hydrolase activity, acting on acid carbon-carbon bonds;hydrolase activity, acting on acid carbon-carbon bonds, in ketonic substances;ion binding;metal ion binding	cell part;cytoplasmic part;cytosol;intracellular part	Styrene degradation;Tyrosine metabolism
P09525	P09525	Annexin A4	ANXA4	0.255594	-0.368691	5	5	22.3	35.882	23.0675	23.0905	22.9229	23.9724	22.8435	23.3144	biological regulation;cellular process;cellular response to stimulus;negative regulation of apoptosis;negative regulation of biological process;negative regulation of cell death;negative regulation of cellular process;negative regulation of programmed cell death;regulation of apoptosis;regulation of biological process;regulation of cell death;regulation of cellular process;regulation of programme…	binding;calcium ion binding;calcium-dependent phospholipid binding;cation binding;enzyme inhibitor activity;enzyme regulator activity;ion binding;lipase inhibitor activity;lipid binding;metal ion binding;phospholipase inhibitor activity;phospholipid binding	cell part;cytoplasm;intracellular part
Q16527	Q16527	Cysteine and glycine-rich protein 2	CSRP2	0.668065	-0.367968	5	5	33.7	20.954	23.2098	23.4349	23.8619	23.5188	23.4012	23.5823	cell differentiation;cellular developmental process;cellular process;developmental process;multicellular organismal development;multicellular organismal process	binding;cation binding;ion binding;metal ion binding;transition metal ion binding;zinc ion binding	cell part;intracellular membrane-bounded organelle;intracellular organelle;intracellular part;membrane-bounded organelle;nucleus;organelle
Q13505	Q13505	Metaxin-1	MTX1	0.370917	-0.367586	3	3	9.4	51.462	22.5441	23.1011	22.9458	23.4345	24.14	23.316	cellular macromolecule metabolic process;cellular metabolic process;cellular process;cellular protein metabolic process;establishment of localization;establishment of localization in cell;establishment of protein localization;establishment of protein localization in mitochondrion;establishment of protein localization to organelle;intracellular protein transport;intracellular transport;macromolecu…		cell part;cytoplasmic part;integral to membrane;intracellular membrane-bounded organelle;intracellular organelle;intracellular organelle part;intracellular part;intrinsic to membrane;membrane;membrane part;membrane-bounded organelle;mitochondrial inner membrane;mitochondrial membrane;mitochondrial outer membrane;mitochondrial part;mitochondrion;organelle;organelle inner membrane;organelle membran…
P07099	P07099	Epoxide hydrolase 1	EPHX1	0.245287	-0.367542	4	4	13	52.948	23.0393	23.429	23.0945	24.1088	23.3138	23.6867	aromatic compound catabolic process;catabolic process;cellular aromatic compound metabolic process;cellular catabolic process;cellular metabolic process;cellular process;metabolic process;response to chemical stimulus;response to organic cyclic compound;response to organic substance;response to stimulus;response to toxin	catalytic activity;cis-stilbene-oxide hydrolase activity;epoxide hydrolase activity;ether hydrolase activity;hydrolase activity;hydrolase activity, acting on ether bonds	cell part;cytoplasmic part;endoplasmic reticulum membrane;endoplasmic reticulum part;integral to membrane;intracellular organelle part;intracellular part;intrinsic to membrane;membrane;membrane part;organelle membrane;organelle part	Bile secretion;Metabolism of xenobiotics by cytochrome P450
Q8N5M1	Q8N5M1	ATP synthase mitochondrial F1 complex assembly factor 2	ATPAF2	0.66703	-0.366698	2	2	12.8	32.772	21.1164	21.4307	21.7716	21.5089	20.8561	20.8714	cellular component assembly;cellular component assembly at cellular level;cellular component organization;cellular component organization at cellular level;cellular component organization or biogenesis;cellular component organization or biogenesis at cellular level;cellular macromolecular complex assembly;cellular macromolecular complex subunit organization;cellular process;cellular protein compl…		cell part;cytoplasmic part;intracellular membrane-bounded organelle;intracellular organelle;intracellular organelle part;intracellular part;membrane-bounded organelle;mitochondrion;nuclear body;nuclear part;nuclear speck;nucleoplasm part;organelle;organelle part
A8MXV4	A8MXV4	Nucleoside diphosphate-linked moiety X motif 19, mitochondrial	NUDT19	0.941625	-0.36662	5	5	28.8	42.233	23.1902	23.2296	23.442	23.711	23.6278	23.6407		binding;catalytic activity;cation binding;hydrolase activity;ion binding;metal ion binding	cell part;cytoplasmic part;intracellular membrane-bounded organelle;intracellular organelle;intracellular part;membrane-bounded organelle;microbody;mitochondrion;organelle;peroxisome	Peroxisome
Q53GG5	Q53GG5	PDZ and LIM domain protein 3	PDLIM3	0.150808	-0.365845	2	2	8.2	39.232	21.5096	20.1037	21.6378	20.7073	21.4131	21.0842	actin cytoskeleton organization;actin filament organization;actin filament-based process;anatomical structure development;cellular component organization;cellular component organization at cellular level;cellular component organization or biogenesis;cellular component organization or biogenesis at cellular level;cellular process;cytoskeleton organization;developmental process;heart development;or…	binding;cation binding;ion binding;metal ion binding;structural constituent of muscle;structural molecule activity;transition metal ion binding;zinc ion binding	actin cytoskeleton;cell part;contractile fiber part;cytoplasmic part;cytoskeleton;intracellular non-membrane-bounded organelle;intracellular organelle;intracellular part;non-membrane-bounded organelle;organelle;organelle part;Z disc
Q9BW83	Q9BW83	Intraflagellar transport protein 27 homolog	IFT27	0.876553	-0.365771	5	5	46.2	20.48	23.3405	23.1584	23.4978	23.7326	23.8297	23.7944	biological regulation;cellular process;cellular response to stimulus;intracellular signal transduction;regulation of biological process;regulation of cellular process;response to stimulus;signal transduction;small GTPase mediated signal transduction	binding;GTP binding;guanyl nucleotide binding;guanyl ribonucleotide binding;nucleotide binding;purine nucleotide binding;purine ribonucleoside triphosphate binding;purine ribonucleotide binding;ribonucleotide binding	axoneme part;cell part;cell projection;cell projection part;cilium;intracellular part;intraflagellar transport particle B;macromolecular complex;motile cilium;organelle part;protein complex
Q5UIP0	Q5UIP0	Telomere-associated protein RIF1	RIF1	0.58846	-0.364996	12	12	6.9	274.46	22.8865	22.435	23.0841	22.9674	22.7056	22.5412	biological regulation;cell cycle;cellular process;cellular response to stimulus;cellular response to stress;developmental process;negative regulation of biological process;negative regulation of cell differentiation;negative regulation of cellular process;negative regulation of developmental process;regulation of biological process;regulation of cell differentiation;regulation of cellular process…		cell part;chromosomal part;chromosome, telomeric region;cytoplasm;cytoskeletal part;female pronucleus;intracellular membrane-bounded organelle;intracellular non-membrane-bounded organelle;intracellular organelle;intracellular organelle part;intracellular part;male pronucleus;membrane-bounded organelle;non-membrane-bounded organelle;nucleus;organelle;organelle part;pronucleus;spindle
Q9NQ29	Q9NQ29	Putative RNA-binding protein Luc7-like 1	LUC7L	0.308012	-0.362691	7	2	21	43.727	20.7924	20.1122	21.086	20.5439	23.0738	23.201	biological regulation;negative regulation of biological process;negative regulation of developmental process;negative regulation of muscle organ development;negative regulation of striated muscle tissue development;regulation of biological process;regulation of developmental process;regulation of multicellular organismal development;regulation of multicellular organismal process;regulation of mus…		cell part;intracellular membrane-bounded organelle;intracellular organelle;intracellular part;membrane-bounded organelle;nucleus;organelle
P49406	P49406	39S ribosomal protein L19, mitochondrial	MRPL19	1.0807	-0.361773	6	6	23.6	33.535	22.3086	22.2997	22.5547	22.7771	23.1669	22.5534	biosynthetic process;cellular biosynthetic process;cellular macromolecule biosynthetic process;cellular macromolecule metabolic process;cellular metabolic process;cellular process;cellular protein metabolic process;macromolecule biosynthetic process;macromolecule metabolic process;metabolic process;primary metabolic process;protein metabolic process;translation	structural constituent of ribosome;structural molecule activity	cell part;cytoplasmic part;intracellular membrane-bounded organelle;intracellular non-membrane-bounded organelle;intracellular organelle;intracellular organelle part;intracellular part;macromolecular complex;membrane;membrane-bounded organelle;mitochondrion;non-membrane-bounded organelle;nuclear membrane;nuclear part;organelle;organelle membrane;organelle part;ribonucleoprotein complex;ribosome
P37108	P37108	Signal recognition particle 14 kDa protein	SRP14	1.34424	-0.361368	3	3	27.2	14.57	26.5671	26.5053	26.8242	26.9709	26.7123	26.5856	biosynthetic process;cellular biosynthetic process;cellular macromolecule biosynthetic process;cellular macromolecule metabolic process;cellular metabolic process;cellular process;cellular protein metabolic process;cotranslational protein targeting to membrane;establishment of localization;establishment of localization in cell;establishment of protein localization;establishment of protein localiz…	7S RNA binding;binding;endoplasmic reticulum signal peptide binding;nucleic acid binding;peptide binding;RNA binding;signal sequence binding	cell part;cytoplasmic part;cytosol;intracellular part;macromolecular complex;ribonucleoprotein complex;signal recognition particle;signal recognition particle, endoplasmic reticulum targeting	Protein export
Q9NR45	Q9NR45	Sialic acid synthase	NANS	0.542155	-0.361042	8	8	39.8	40.307	23.7381	23.7311	23.8446	24.3467	24.1342	24.0281	biosynthetic process;carbohydrate biosynthetic process;carbohydrate metabolic process;cellular biosynthetic process;cellular carbohydrate biosynthetic process;cellular carbohydrate metabolic process;cellular lipid metabolic process;cellular macromolecule biosynthetic process;cellular macromolecule metabolic process;cellular metabolic process;cellular polysaccharide biosynthetic process;cellular p…	catalytic activity;cytidylyltransferase activity;N-acetylneuraminate synthase activity;N-acylneuraminate cytidylyltransferase activity;N-acylneuraminate-9-phosphate synthase activity;nucleotidyltransferase activity;transferase activity;transferase activity, transferring alkyl or aryl (other than methyl) groups;transferase activity, transferring phosphorus-containing groups	cell part;cytoplasm;cytoplasmic part;cytosol;intracellular part	Amino sugar and nucleotide sugar metabolism
Q9H9A6	Q9H9A6	Leucine-rich repeat-containing protein 40	LRRC40	0.257702	-0.359711	7	7	17.1	68.249	22.844	23.7544	23.4329	23.885	22.9573	22.8954
P53990	P53990	IST1 homolog	IST1	0.993717	-0.358972	4	4	15.7	39.75	22.9054	22.8669	23.3676	23.1226	23.6845	23.4824	abscission;biological regulation;cellular process;cytokinesis;developmental process;localization;macromolecule localization;positive regulation of biological process;positive regulation of cellular metabolic process;positive regulation of cellular process;positive regulation of cellular protein metabolic process;positive regulation of macromolecule metabolic process;positive regulation of metabol…	binding;protein binding;protein complex binding	cell part;centrosome;cytoplasmic membrane-bounded vesicle;cytoplasmic part;cytoplasmic vesicle;cytoskeletal part;cytosol;endoplasmic reticulum-Golgi intermediate compartment;extracellular membrane-bounded organelle;extracellular organelle;extracellular region part;extracellular vesicular exosome;intracellular membrane-bounded organelle;intracellular non-membrane-bounded organelle;intracellular or…
Q8N9T8	Q8N9T8	Protein KRI1 homolog	KRI1	0.594262	-0.357664	3	3	4.7	82.597	21.8335	21.5053	22.1827	21.8715	21.3421	20.9723
Q15018	Q15018	BRISC complex subunit Abro1	FAM175B	0.906857	-0.356188	5	5	16.9	46.9	21.9176	22.1864	22.3744	22.442	20.551	22.5107		binding;polyubiquitin binding;protein binding;small conjugating protein binding;ubiquitin binding	BRISC complex;cell part;intracellular organelle part;intracellular part;macromolecular complex;nuclear part;organelle part;protein complex
Q9BZH6	Q9BZH6	WD repeat-containing protein 11	WDR11	0.502139	-0.355919	4	4	4.8	136.68	21.7365	21.756	22.3694	21.8349	21.6182	21.5016			cell part;cell projection;cilium;cytoplasm;integral to membrane;intracellular membrane-bounded organelle;intracellular organelle;intracellular part;intrinsic to membrane;membrane part;membrane-bounded organelle;nucleus;organelle
Q9UNL2	Q9UNL2	Translocon-associated protein subunit gamma	SSR3	0.446642	-0.355057	2	2	11.9	21.08	23.2893	23.1546	23.2852	23.8688	23.1335	23.7283	biosynthetic process;cellular biosynthetic process;cellular macromolecule biosynthetic process;cellular macromolecule metabolic process;cellular metabolic process;cellular process;cellular protein metabolic process;cotranslational protein targeting to membrane;establishment of localization;establishment of localization in cell;establishment of protein localization;establishment of protein localiz…		cell part;cytoplasmic part;endoplasmic reticulum part;integral to endoplasmic reticulum membrane;integral to membrane;integral to organelle membrane;intracellular organelle part;intracellular part;intrinsic to endoplasmic reticulum membrane;intrinsic to membrane;intrinsic to organelle membrane;macromolecular complex;membrane part;organelle part;protein complex;Sec61 translocon complex;translocon …	Protein processing in endoplasmic reticulum
Q07666	Q07666	KH domain-containing, RNA-binding, signal transduction-associated protein 1	KHDRBS1	0.643448	-0.354062	4	4	19	48.227	25.2964	25.3871	25.4952	25.8964	25.7784	25.5373	biological regulation;biosynthetic process;cell cycle arrest;cell cycle process;cell proliferation;cell surface receptor linked signaling pathway;cellular biosynthetic process;cellular macromolecule biosynthetic process;cellular macromolecule metabolic process;cellular metabolic process;cellular nitrogen compound metabolic process;cellular process;cellular response to stimulus;G2/M transition of …	binding;DNA binding;nucleic acid binding;RNA binding	cell part;cytoplasm;Grb2-Sos complex;intracellular membrane-bounded organelle;intracellular organelle;intracellular part;macromolecular complex;membrane;membrane part;membrane-bounded organelle;nucleus;organelle;plasma membrane part;protein complex
Q7Z2T5	Q7Z2T5	TRMT1-like protein	TRMT1L	0.909863	-0.353476	8	8	26.6	81.746	23.0709	22.9305	23.4718	23.2366	22.7401	23.1549	adult behavior;adult locomotory behavior;behavior;locomotory behavior;multicellular organismal process;response to stimulus	binding;catalytic activity;cation binding;ion binding;metal ion binding;methyltransferase activity;N-methyltransferase activity;nucleic acid binding;RNA binding;RNA methyltransferase activity;S-adenosylmethionine-dependent methyltransferase activity;transferase activity;transferase activity, transferring one-carbon groups;transition metal ion binding;tRNA (guanine) methyltransferase activity;tRNA…
Q9HCE1	Q9HCE1	Putative helicase MOV-10	MOV10	1.1038	-0.352474	12	12	17	113.67	24.4514	24.4555	24.9111	24.7007	23.776	24.1993	biological regulation;biosynthetic process;cell surface receptor linked signaling pathway;cellular biosynthetic process;cellular macromolecule biosynthetic process;cellular macromolecule metabolic process;cellular metabolic process;cellular nitrogen compound metabolic process;cellular process;cellular response to chemical stimulus;cellular response to fibroblast growth factor stimulus;cellular re…	adenyl nucleotide binding;adenyl ribonucleotide binding;ATP binding;binding;catalytic activity;helicase activity;hydrolase activity;hydrolase activity, acting on acid anhydrides;hydrolase activity, acting on acid anhydrides, in phosphorus-containing anhydrides;nucleic acid binding;nucleoside-triphosphatase activity;nucleotide binding;purine nucleotide binding;purine ribonucleoside triphosphate bi…	cell part;cytoplasmic mRNA processing body;cytoplasmic part;cytosol;intracellular non-membrane-bounded organelle;intracellular organelle;intracellular part;macromolecular complex;non-membrane-bounded organelle;organelle;ribonucleoprotein complex;RNA granule
Q9H2U2	Q9H2U2	Inorganic pyrophosphatase 2, mitochondrial	PPA2	0.30199	-0.350378	4	4	18.9	37.92	21.9669	21.1299	21.9879	21.8096	20.2177	21.1752	amine metabolic process;amino acid activation;carboxylic acid metabolic process;cellular amine metabolic process;cellular amino acid metabolic process;cellular ketone metabolic process;cellular macromolecule metabolic process;cellular metabolic process;cellular nitrogen compound metabolic process;cellular process;diphosphate metabolic process;macromolecule metabolic process;metabolic process;ncRN…	binding;catalytic activity;cation binding;hydrolase activity;hydrolase activity, acting on acid anhydrides;hydrolase activity, acting on acid anhydrides, in phosphorus-containing anhydrides;inorganic diphosphatase activity;ion binding;magnesium ion binding;metal ion binding;pyrophosphatase activity	cell part;cytoplasmic part;intracellular organelle lumen;intracellular organelle part;intracellular part;membrane-enclosed lumen;mitochondrial matrix;mitochondrial part;organelle lumen;organelle part	Oxidative phosphorylation
P50995	P50995	Annexin A11	ANXA11	0.500308	-0.350037	8	8	19.6	54.389	24.2746	23.829	24.2603	24.5434	23.8653	24.1196	cellular component organization;cellular component organization or biogenesis;cellular membrane organization;cellular process;cytokinesis, completion of separation;cytokinetic process;endocytosis;establishment of localization;membrane invagination;membrane organization;phagocytosis;response to calcium ion;response to chemical stimulus;response to inorganic substance;response to metal ion;response…	binding;calcium ion binding;calcium-dependent phospholipid binding;cation binding;ion binding;lipid binding;metal ion binding;phosphatidylethanolamine binding;phospholipid binding	azurophil granule;cell part;cytoplasmic membrane-bounded vesicle;cytoplasmic part;cytoplasmic vesicle;cytoskeletal part;endocytic vesicle;envelope;intracellular membrane-bounded organelle;intracellular non-membrane-bounded organelle;intracellular organelle;intracellular organelle part;intracellular part;lysosome;lytic vacuole;melanosome;membrane-bounded organelle;membrane-bounded vesicle;midbody;…
Q66K14	Q66K14	TBC1 domain family member 9B	TBC1D9B	0.308067	-0.346814	2	2	2.9	140.52	21.5737	22.3422	22.1459	22.4636	22.0326	21.1014	biological regulation;positive regulation of catalytic activity;positive regulation of GTPase activity;positive regulation of hydrolase activity;positive regulation of molecular function;positive regulation of Rab GTPase activity;positive regulation of Ras GTPase activity;regulation of biological process;regulation of catabolic process;regulation of catalytic activity;regulation of cellular catab…	binding;calcium ion binding;cation binding;enzyme activator activity;enzyme regulator activity;GTPase activator activity;GTPase regulator activity;ion binding;metal ion binding;nucleoside-triphosphatase regulator activity;Rab GTPase activator activity;Ras GTPase activator activity;small GTPase regulator activity	cell part;integral to membrane;intracellular;intrinsic to membrane;membrane part
P07384	P07384	Calpain-1 catalytic subunit	CAPN1	0.676978	-0.345269	6	6	14.4	81.889	23.2684	23.6459	23.7832	23.8216	23.3185	23.4067	biological regulation;catabolic process;cellular catabolic process;cellular macromolecule metabolic process;cellular metabolic process;cellular process;macromolecule catabolic process;macromolecule metabolic process;metabolic process;positive regulation of biological process;positive regulation of cell proliferation;positive regulation of cellular process;primary metabolic process;protein metabol…	binding;calcium ion binding;calcium-dependent cysteine-type endopeptidase activity;catalytic activity;cation binding;cysteine-type endopeptidase activity;cysteine-type peptidase activity;endopeptidase activity;hydrolase activity;ion binding;metal ion binding;peptidase activity;peptidase activity, acting on L-amino acid peptides	cell part;cytoplasm;intracellular part;membrane;plasma membrane	Alzheimer's disease;Apoptosis;Protein processing in endoplasmic reticulum
Q8N122	Q8N122	Regulatory-associated protein of mTOR	RPTOR	0.696659	-0.344683	4	4	4.8	149.04	20.7712	21.1325	21.3286	21.2645	22.0856	21.6794	biological regulation;cell communication;cell cycle arrest;cell cycle process;cell growth;cell surface receptor linked signaling pathway;cellular component organization;cellular component organization or biogenesis;cellular process;cellular response to acid;cellular response to amine stimulus;cellular response to amino acid stimulus;cellular response to chemical stimulus;cellular response to endo…	14-3-3 protein binding;5S rDNA binding;binding;DNA binding;nucleic acid binding;protein binding;rDNA binding;regulatory region DNA binding;regulatory region nucleic acid binding;RNA polymerase III regulatory region DNA binding;RNA polymerase III transcription factor binding;RNA polymerase III type 1 promoter DNA binding;RNA polymerase III type 2 promoter DNA binding;RNA polymerase III type 3 prom…	cell part;cytoplasmic part;cytosol;intracellular membrane-bounded organelle;intracellular organelle;intracellular part;lysosome;lytic vacuole;macromolecular complex;membrane-bounded organelle;organelle;protein complex;TORC1 complex;vacuole	Insulin signaling pathway;mTOR signaling pathway
P07339	P07339	Cathepsin D;Cathepsin D light chain;Cathepsin D heavy chain	CTSD	1.49232	-0.343376	6	6	19.4	44.552	23.8473	23.7378	24.1674	24.1045	24.0878	24.0758	antigen processing and presentation;antigen processing and presentation of exogenous antigen;antigen processing and presentation of exogenous peptide antigen;antigen processing and presentation of exogenous peptide antigen via MHC class II;antigen processing and presentation of peptide antigen;antigen processing and presentation of peptide antigen via MHC class II;antigen processing and presentat…	aspartic-type endopeptidase activity;aspartic-type peptidase activity;catalytic activity;endopeptidase activity;hydrolase activity;peptidase activity;peptidase activity, acting on L-amino acid peptides	cell part;cytoplasmic membrane-bounded vesicle;cytoplasmic part;cytoplasmic vesicle;extracellular region part;extracellular space;intracellular membrane-bounded organelle;intracellular organelle;intracellular organelle lumen;intracellular organelle part;intracellular part;lysosomal lumen;melanosome;membrane-bounded organelle;membrane-bounded vesicle;membrane-enclosed lumen;mitochondrion;organelle…	ko05152;Lysosome
O00139	O00139	Kinesin-like protein KIF2A	KIF2A	0.670669	-0.34301	5	5	13.3	79.954	22.5841	22.2099	22.7752	22.7048	22.8767	22.4278	anatomical structure development;antigen processing and presentation;antigen processing and presentation of exogenous antigen;antigen processing and presentation of exogenous peptide antigen;antigen processing and presentation of exogenous peptide antigen via MHC class II;antigen processing and presentation of peptide antigen;antigen processing and presentation of peptide antigen via MHC class II…	adenyl nucleotide binding;adenyl ribonucleotide binding;ATP binding;binding;catalytic activity;hydrolase activity;hydrolase activity, acting on acid anhydrides;hydrolase activity, acting on acid anhydrides, in phosphorus-containing anhydrides;microtubule motor activity;motor activity;nucleoside-triphosphatase activity;nucleotide binding;purine nucleotide binding;purine ribonucleoside triphosphate…	cell part;centrosome;cytoplasmic part;cytoskeletal part;cytosol;intracellular non-membrane-bounded organelle;intracellular organelle;intracellular organelle part;intracellular part;macromolecular complex;microtubule;microtubule associated complex;microtubule organizing center;non-membrane-bounded organelle;organelle;organelle part;protein complex;spindle pole
Q9Y281	Q9Y281	Cofilin-2	CFL2	1.12614	-0.342693	8	5	56	18.736	25.0136	25.2066	25.4765	25.4291	24.8423	25.0628	actin cytoskeleton organization;actin filament depolymerization;actin filament organization;actin filament-based process;actin polymerization or depolymerization;cellular component disassembly;cellular component disassembly at cellular level;cellular component organization;cellular component organization at cellular level;cellular component organization or biogenesis;cellular component organizati…		actin cytoskeleton;cell part;cytoplasm;cytoskeleton;intracellular non-membrane-bounded organelle;intracellular organelle;intracellular organelle part;intracellular part;non-membrane-bounded organelle;nuclear matrix;nuclear part;organelle;organelle part	Axon guidance;Fc gamma R-mediated phagocytosis;Regulation of actin cytoskeleton
Q8TC07	Q8TC07	TBC1 domain family member 15	TBC1D15	1.35917	-0.340666	3	3	5.8	79.49	22.5962	22.7431	23.0167	23.0039	22.7621	22.9094		enzyme activator activity;enzyme regulator activity;GTPase activator activity;GTPase regulator activity;nucleoside-triphosphatase regulator activity;Rab GTPase activator activity;Ras GTPase activator activity;small GTPase regulator activity	cell part;cytoplasm;cytoplasmic part;extracellular region;intracellular membrane-bounded organelle;intracellular organelle;intracellular part;membrane-bounded organelle;mitochondrion;organelle
Q9UJX4	Q9UJX4	Anaphase-promoting complex subunit 5	ANAPC5	1.55944	-0.340624	2	2	4.5	85.076	21.0952	21.1097	21.3857	21.5004	20.0131	21.4701	anaphase;anaphase-promoting complex-dependent proteasomal ubiquitin-dependent protein catabolic process;biological regulation;catabolic process;cell cycle checkpoint;cell cycle phase;cell cycle process;cell division;cellular catabolic process;cellular macromolecule catabolic process;cellular macromolecule metabolic process;cellular metabolic process;cellular process;cellular protein metabolic pro…	acid-amino acid ligase activity;catalytic activity;ligase activity;ligase activity, forming carbon-nitrogen bonds;small conjugating protein ligase activity;ubiquitin-protein ligase activity	anaphase-promoting complex;cell part;cullin-RING ubiquitin ligase complex;cytoplasmic part;cytosol;intracellular organelle part;intracellular part;macromolecular complex;nuclear part;nuclear ubiquitin ligase complex;nucleoplasm;organelle part;protein complex;ubiquitin ligase complex	Cell cycle;Cell cycle - yeast;Meiosis - yeast;Oocyte meiosis;Progesterone-mediated oocyte maturation;Ubiquitin mediated proteolysis
Q8IV63	Q8IV63	Inactive serine/threonine-protein kinase VRK3	VRK3	0.108606	-0.340542	2	2	5.9	52.881	19.9939	21.5681	21.8336	20.4095	22.0781	22.0578		adenyl nucleotide binding;adenyl ribonucleotide binding;ATP binding;binding;catalytic activity;kinase activity;nucleotide binding;phosphotransferase activity, alcohol group as acceptor;protein kinase activity;purine nucleotide binding;purine ribonucleoside triphosphate binding;purine ribonucleotide binding;ribonucleotide binding;transferase activity;transferase activity, transferring phosphorus-c…	cell part;intracellular membrane-bounded organelle;intracellular organelle;intracellular part;membrane-bounded organelle;nucleus;organelle
P21283	P21283	V-type proton ATPase subunit C 1	ATP6V1C1	1.34975	-0.339797	4	4	14.9	43.941	22.8804	22.8158	23.1209	23.2549	22.5362	22.7125	ATP hydrolysis coupled proton transport;biological regulation;cation homeostasis;cation transport;cell surface receptor linked signaling pathway;cellular cation homeostasis;cellular chemical homeostasis;cellular component organization;cellular component organization at cellular level;cellular component organization or biogenesis;cellular component organization or biogenesis at cellular level;cell…	active transmembrane transporter activity;ATPase activity;ATPase activity, coupled;ATPase activity, coupled to movement of substances;ATPase activity, coupled to transmembrane movement of ions;ATPase activity, coupled to transmembrane movement of ions, phosphorylative mechanism;ATPase activity, coupled to transmembrane movement of substances;catalytic activity;cation transmembrane transporter act…	apical part of cell;cell part;cytoplasmic part;cytoplasmic vesicle;cytosol;intracellular organelle;intracellular part;macromolecular complex;membrane;membrane part;organelle;plasma membrane;protein complex;proton-transporting two-sector ATPase complex;proton-transporting two-sector ATPase complex, catalytic domain;proton-transporting V-type ATPase, V1 domain;vesicle	Collecting duct acid secretion;Epithelial cell signaling in Helicobacter pylori infection;Oxidative phosphorylation;Phagosome;Rheumatoid arthritis;Vibrio cholerae infection
P36957	P36957	Dihydrolipoyllysine-residue succinyltransferase component of 2-oxoglutarate dehydrogenase complex, mitochondrial	DLST	0.656316	-0.33945	4	4	11.9	48.755	24.5078	24.3537	24.5933	24.9471	24.2499	24.415	acetyl-CoA catabolic process;acetyl-CoA metabolic process;amine catabolic process;amine metabolic process;aspartate family amino acid catabolic process;aspartate family amino acid metabolic process;carboxylic acid catabolic process;carboxylic acid metabolic process;catabolic process;cellular amine metabolic process;cellular amino acid catabolic process;cellular amino acid metabolic process;cellul…	catalytic activity;dihydrolipoyllysine-residue succinyltransferase activity;S-acyltransferase activity;S-succinyltransferase activity;succinyltransferase activity;transferase activity;transferase activity, transferring acyl groups;transferase activity, transferring acyl groups other than amino-acyl groups	cell part;cytoplasmic part;intracellular membrane-bounded organelle;intracellular organelle;intracellular organelle lumen;intracellular organelle part;intracellular part;macromolecular complex;membrane-bounded organelle;membrane-enclosed lumen;mitochondrial matrix;mitochondrial part;nucleus;organelle;organelle lumen;organelle part;oxoglutarate dehydrogenase complex;protein complex	Citrate cycle (TCA cycle);Lysine degradation
O95239;Q2VIQ3	O95239	Chromosome-associated kinesin KIF4A	KIF4A	0.348256	-0.336383	10	10	12	139.88	24.295	24.0387	24.8394	24.1671	24.4067	24.4738	anterograde axon cargo transport;antigen processing and presentation;antigen processing and presentation of exogenous antigen;antigen processing and presentation of exogenous peptide antigen;antigen processing and presentation of exogenous peptide antigen via MHC class II;antigen processing and presentation of peptide antigen;antigen processing and presentation of peptide antigen via MHC class II…	adenyl nucleotide binding;adenyl ribonucleotide binding;ATP binding;binding;catalytic activity;DNA binding;hydrolase activity;hydrolase activity, acting on acid anhydrides;hydrolase activity, acting on acid anhydrides, in phosphorus-containing anhydrides;microtubule motor activity;motor activity;nucleic acid binding;nucleoside-triphosphatase activity;nucleotide binding;purine nucleotide binding;p…	cell part;chromosome;cytoplasmic part;cytoskeletal part;cytosol;intracellular membrane-bounded organelle;intracellular non-membrane-bounded organelle;intracellular organelle;intracellular organelle part;intracellular part;macromolecular complex;membrane-bounded organelle;microtubule;microtubule associated complex;midbody;non-membrane-bounded organelle;nuclear matrix;nuclear part;nucleus;organelle…
P57740	P57740	Nuclear pore complex protein Nup107	NUP107	0.313341	-0.335964	8	8	14.7	106.37	22.6858	22.6535	23.4017	22.6094	22.7762	22.9371	biological regulation;carbohydrate metabolic process;carbohydrate transport;cell cycle;cell surface receptor linked signaling pathway;cellular component assembly;cellular component assembly at cellular level;cellular component organization;cellular component organization at cellular level;cellular component organization or biogenesis;cellular component organization or biogenesis at cellular level…	nucleocytoplasmic transporter activity;structural constituent of nuclear pore;structural molecule activity;transporter activity	cell part;chromosomal part;condensed chromosome kinetochore;cytoplasmic part;cytosol;intracellular non-membrane-bounded organelle;intracellular organelle;intracellular organelle part;intracellular part;kinetochore;macromolecular complex;membrane;membrane part;non-membrane-bounded organelle;nuclear membrane;nuclear part;nuclear periphery;Nup107-160 complex;organelle;organelle membrane;organelle pa…	RNA transport
O14654	O14654	Insulin receptor substrate 4	IRS4	1.01858	-0.335742	23	23	33	133.77	24.4658	24.5925	24.9574	24.7724	24.1411	24.106		binding;binding, bridging;lipid binding;molecular transducer activity;phospholipid binding;protein binding;protein binding, bridging;SH3/SH2 adaptor activity;signal transducer activity;signaling adaptor activity	cell part;membrane;plasma membrane	Adipocytokine signaling pathway;Aldosterone-regulated sodium reabsorption;Insulin signaling pathway;Neurotrophin signaling pathway;Type II diabetes mellitus
P33981	P33981	Dual specificity protein kinase TTK	TTK	0.367572	-0.33546	4	4	6.5	97.071	20.5016	21.1187	21.0004	21.2909	21.1521	20.9642	biological regulation;cell cycle checkpoint;cell cycle process;cellular component organization;cellular component organization at cellular level;cellular component organization or biogenesis;cellular component organization or biogenesis at cellular level;cellular process;cytoskeleton organization;microtubule cytoskeleton organization;microtubule-based process;mitotic cell cycle checkpoint;mitotic…	adenyl nucleotide binding;adenyl ribonucleotide binding;ATP binding;binding;catalytic activity;kinase activity;nucleotide binding;phosphotransferase activity, alcohol group as acceptor;protein kinase activity;protein serine/threonine kinase activity;protein serine/threonine/tyrosine kinase activity;protein tyrosine kinase activity;purine nucleotide binding;purine ribonucleoside triphosphate bindi…	cell part;cytoskeletal part;intracellular non-membrane-bounded organelle;intracellular organelle;intracellular organelle part;intracellular part;non-membrane-bounded organelle;organelle;organelle part;spindle	Cell cycle;Cell cycle - yeast
Q14CX7	Q14CX7	N-alpha-acetyltransferase 25, NatB auxiliary subunit	NAA25	0.15807	-0.334589	6	6	11.3	112.29	21.6923	22.871	22.1712	23.0612	22.5184	22.9249			cell part;cytoplasm;intracellular part
Q27J81	Q27J81	Inverted formin-2	INF2	0.689811	-0.334272	7	7	11.1	135.62	22.0753	21.9098	22.1671	22.4865	21.8196	21.2584	actin cytoskeleton organization;actin filament-based process;biological regulation;cellular component organization;cellular component organization at cellular level;cellular component organization or biogenesis;cellular component organization or biogenesis at cellular level;cellular process;cytoskeleton organization;organelle organization;regulation of anatomical structure morphogenesis;regulatio…		cell part;cytoplasmic part;endoplasmic reticulum;intracellular membrane-bounded organelle;intracellular organelle;intracellular part;membrane-bounded organelle;nucleus;organelle;perinuclear region of cytoplasm
Q9NX47	Q9NX47	E3 ubiquitin-protein ligase MARCH5	MARCHF5	1.36784	-0.331319	3	3	18	31.231	20.9071	20.9817	21.2154	21.336	21.7324	21.7922	biological regulation;cellular localization;cellular macromolecule localization;cellular macromolecule metabolic process;cellular metabolic process;cellular process;cellular protein localization;cellular protein metabolic process;localization;macromolecule localization;macromolecule metabolic process;macromolecule modification;metabolic process;negative regulation of biological process;negative r…	acid-amino acid ligase activity;binding;catalytic activity;cation binding;ion binding;ligase activity;ligase activity, forming carbon-nitrogen bonds;metal ion binding;small conjugating protein ligase activity;transition metal ion binding;ubiquitin-protein ligase activity;zinc ion binding	cell part;cytoplasmic part;endoplasmic reticulum membrane;endoplasmic reticulum part;integral to membrane;intracellular organelle part;intracellular part;intrinsic to membrane;membrane;membrane part;mitochondrial membrane;mitochondrial outer membrane;mitochondrial part;organelle membrane;organelle outer membrane;organelle part;outer membrane
Q9UBV8	Q9UBV8	Peflin	PEF1	0.0815461	-0.331113	2	2	8.5	30.381	22.899	20.6642	22.8658	21.3597	22.9592	22.8852	response to calcium ion;response to chemical stimulus;response to inorganic substance;response to metal ion;response to stimulus	binding;calcium ion binding;cation binding;ion binding;metal ion binding	cell part;cytoplasm;intracellular part;membrane
P10321	P10321	HLA class I histocompatibility antigen, Cw-7 alpha chain	HLA-C	0.591934	-0.33107	7	4	31.4	40.648	23.2181	23.3688	23.8207	23.4283	23.7826	23.6332	antigen processing and presentation;antigen processing and presentation of exogenous antigen;antigen processing and presentation of exogenous peptide antigen;antigen processing and presentation of exogenous peptide antigen via MHC class I;antigen processing and presentation of exogenous peptide antigen via MHC class I, TAP-dependent;antigen processing and presentation of exogenous peptide antigen…		cell part;coated vesicle membrane;cytoplasmic part;cytoplasmic vesicle membrane;cytoplasmic vesicle part;early endosome membrane;endocytic vesicle membrane;endoplasmic reticulum part;endosomal part;endosome membrane;ER to Golgi transport vesicle membrane;Golgi apparatus part;Golgi membrane;integral to endoplasmic reticulum membrane;integral to lumenal side of endoplasmic reticulum membrane;integr…	Allograft rejection;Antigen processing and presentation;Autoimmune thyroid disease;Cell adhesion molecules (CAMs);Endocytosis;Graft-versus-host disease;Natural killer cell mediated cytotoxicity;Phagosome;Type I diabetes mellitus;Viral myocarditis
P42696	P42696	RNA-binding protein 34	RBM34	1.11802	-0.329899	7	7	21.6	48.564	23.1452	23.1794	23.5874	23.3971	23.3658	23.4775		binding;nucleic acid binding;nucleotide binding;RNA binding	cell part;intracellular non-membrane-bounded organelle;intracellular organelle;intracellular organelle part;intracellular part;non-membrane-bounded organelle;nuclear part;nucleolus;organelle;organelle part
Q9BWD1	Q9BWD1	Acetyl-CoA acetyltransferase, cytosolic	ACAT2	0.704834	-0.327445	10	10	48.9	41.35	25.8058	26.0297	26.1146	26.3758	26.6725	26.5829	lipid metabolic process;metabolic process;primary metabolic process	acetyl-CoA C-acetyltransferase activity;acetyl-CoA C-acyltransferase activity;acetyltransferase activity;C-acetyltransferase activity;C-acyltransferase activity;catalytic activity;transferase activity;transferase activity, transferring acyl groups;transferase activity, transferring acyl groups other than amino-acyl groups	cell part;cytoplasmic part;intracellular membrane-bounded organelle;intracellular non-membrane-bounded organelle;intracellular organelle;intracellular organelle part;intracellular part;membrane-bounded organelle;mitochondrion;non-membrane-bounded organelle;nuclear part;nucleolus;organelle;organelle part	Benzoate degradation;Butanoate metabolism;Carbon fixation pathways in prokaryotes;Fatty acid metabolism;Glyoxylate and dicarboxylate metabolism;Lysine degradation;Propanoate metabolism;Pyruvate metabolism;Synthesis and degradation of ketone bodies;Terpenoid backbone biosynthesis;Tryptophan metabolism;Two-component system;Valine, leucine and isoleucine degradation
Q8IXT5	Q8IXT5	RNA-binding protein 12B	RBM12B	1.07226	-0.327393	2	2	2.8	118.1	21.9962	21.8611	22.1798	22.3322	21.8867	21.0614		binding;nucleic acid binding;nucleotide binding;RNA binding
O75937	O75937	DnaJ homolog subfamily C member 8	DNAJC8	0.548624	-0.326634	6	6	36	29.841	24.1866	24.171	24.7297	24.2812	24.284	24.2092	cellular macromolecule metabolic process;cellular metabolic process;cellular nitrogen compound metabolic process;cellular process;macromolecule metabolic process;metabolic process;mRNA metabolic process;mRNA processing;nitrogen compound metabolic process;nuclear mRNA splicing, via spliceosome;nucleic acid metabolic process;nucleobase-containing compound metabolic process;primary metabolic process…		cell part;intracellular organelle part;intracellular part;nuclear part;nucleoplasm;organelle part
P50750	P50750	Cyclin-dependent kinase 9	CDK9	0.664157	-0.326422	4	4	17.5	42.777	21.8157	21.7657	22.2986	21.9357	21.8262	21.7046	biological regulation;biosynthetic process;cell proliferation;cell surface receptor linked signaling pathway;cellular biosynthetic process;cellular macromolecule metabolic process;cellular metabolic process;cellular nitrogen compound metabolic process;cellular process;cellular response to chemical stimulus;cellular response to cytokine stimulus;cellular response to organic substance;cellular resp…	adenyl nucleotide binding;adenyl ribonucleotide binding;ATP binding;binding;catalytic activity;cyclin-dependent protein kinase activity;DNA binding;kinase activity;nucleic acid binding;nucleotide binding;phosphotransferase activity, alcohol group as acceptor;protein kinase activity;protein serine/threonine kinase activity;purine nucleotide binding;purine ribonucleoside triphosphate binding;purine…	carboxy-terminal domain protein kinase complex;cell part;cytoplasm;intracellular organelle part;intracellular part;macromolecular complex;nuclear body;nuclear part;nucleoplasm part;organelle part;PML body;positive transcription elongation factor complex b;protein complex;transcription elongation factor complex
Q92905	Q92905	COP9 signalosome complex subunit 5	COPS5	1.11248	-0.326284	6	6	23.7	37.578	22.8538	22.7181	23.0438	23.1806	22.7243	22.9314	biological regulation;biosynthetic process;cellular biosynthetic process;cellular macromolecule biosynthetic process;cellular macromolecule metabolic process;cellular metabolic process;cellular nitrogen compound metabolic process;cellular process;cellular protein metabolic process;cullin deneddylation;macromolecule biosynthetic process;macromolecule metabolic process;macromolecule modification;me…	binding;catalytic activity;cation binding;hydrolase activity;ion binding;metal ion binding;metallopeptidase activity;nucleic acid binding;peptidase activity;peptidase activity, acting on L-amino acid peptides;protein binding transcription factor activity;RNA binding;transcription coactivator activity;transcription cofactor activity;transcription factor binding transcription factor activity;transl…	cell part;cytoplasmic part;eukaryotic translation initiation factor 3 complex;intracellular organelle part;intracellular part;macromolecular complex;nuclear part;organelle part;perinuclear region of cytoplasm;protein complex;signalosome
O43175	O43175	D-3-phosphoglycerate dehydrogenase	PHGDH	1.40827	-0.326084	17	17	39.2	56.65	26.5115	26.584	26.8181	26.9294	26.1606	26.2934	amine biosynthetic process;amine metabolic process;anatomical structure development;aspartate family amino acid metabolic process;biological regulation;biosynthetic process;brain development;carboxylic acid biosynthetic process;carboxylic acid metabolic process;cell cycle process;cell development;cell projection organization;cellular amine metabolic process;cellular amino acid biosynthetic proces…	binding;catalytic activity;coenzyme binding;cofactor binding;electron carrier activity;NAD binding;nucleotide binding;oxidoreductase activity;oxidoreductase activity, acting on CH-OH group of donors;oxidoreductase activity, acting on the CH-OH group of donors, NAD or NADP as acceptor;phosphoglycerate dehydrogenase activity	cell part;cytoplasmic part;cytosol;intracellular part	Glycine, serine and threonine metabolism;Methane metabolism
P30419;O60551	P30419	Glycylpeptide N-tetradecanoyltransferase 1	NMT1	0.425609	-0.325996	6	6	18.1	56.806	23.5045	22.9493	23.4757	23.6302	23.1604	23.2013	cellular component assembly;cellular component assembly at cellular level;cellular component organization;cellular component organization at cellular level;cellular component organization or biogenesis;cellular component organization or biogenesis at cellular level;cellular macromolecule metabolic process;cellular metabolic process;cellular process;cellular process involved in reproduction;cellul…	catalytic activity;glycylpeptide N-tetradecanoyltransferase activity;myristoyltransferase activity;N-acyltransferase activity;transferase activity;transferase activity, transferring acyl groups;transferase activity, transferring acyl groups other than amino-acyl groups	actin cytoskeleton;cell junction;cell part;cytoplasmic part;cytoskeleton;cytosol;Golgi apparatus;intracellular membrane-bounded organelle;intracellular non-membrane-bounded organelle;intracellular organelle;intracellular part;membrane;membrane-bounded organelle;non-membrane-bounded organelle;organelle;plasma membrane
P54802	P54802	Alpha-N-acetylglucosaminidase;Alpha-N-acetylglucosaminidase 82 kDa form;Alpha-N-acetylglucosaminidase 77 kDa form	NAGLU	0.423817	-0.325428	5	5	14.4	82.265	23.102	23.6578	23.6268	23.7839	23.1191	23.0044	amine metabolic process;aminoglycan catabolic process;aminoglycan metabolic process;anatomical structure development;anatomical structure morphogenesis;behavior;carbohydrate catabolic process;carbohydrate metabolic process;catabolic process;cell development;cellular component organization;cellular component organization at cellular level;cellular component organization or biogenesis;cellular comp…	alpha-N-acetylglucosaminidase activity;catalytic activity;hexosaminidase activity;hydrolase activity;hydrolase activity, acting on glycosyl bonds;hydrolase activity, hydrolyzing O-glycosyl compounds	cell part;cytoplasmic part;intracellular organelle lumen;intracellular organelle part;intracellular part;lysosomal lumen;membrane-enclosed lumen;organelle lumen;organelle part;vacuolar lumen;vacuolar part	Glycosaminoglycan degradation;Lysosome
Q9Y285	Q9Y285	Phenylalanine--tRNA ligase alpha subunit	FARSA	0.343303	-0.325192	6	6	15	57.563	24.2947	24.6564	24.4982	25.1033	24.3105	24.8769	amine metabolic process;amino acid activation;carboxylic acid metabolic process;cellular amine metabolic process;cellular amino acid metabolic process;cellular ketone metabolic process;cellular macromolecule metabolic process;cellular metabolic process;cellular nitrogen compound metabolic process;cellular process;macromolecule metabolic process;metabolic process;ncRNA metabolic process;nitrogen c…	adenyl nucleotide binding;adenyl ribonucleotide binding;aminoacyl-tRNA ligase activity;ATP binding;binding;catalytic activity;ligase activity;ligase activity, forming aminoacyl-tRNA and related compounds;ligase activity, forming carbon-oxygen bonds;nucleic acid binding;nucleotide binding;phenylalanine-tRNA ligase activity;purine nucleotide binding;purine ribonucleoside triphosphate binding;purine…	cell part;cytoplasmic part;cytosol;intracellular part	Aminoacyl-tRNA biosynthesis
Q8WUM0	Q8WUM0	Nuclear pore complex protein Nup133	NUP133	0.351979	-0.325156	13	13	18.4	128.98	23.8272	23.3376	23.6655	24.1497	23.1807	23.5552	anatomical structure development;biological regulation;carbohydrate metabolic process;carbohydrate transport;cell cycle;cell surface receptor linked signaling pathway;cellular component organization;cellular component organization at cellular level;cellular component organization or biogenesis;cellular component organization or biogenesis at cellular level;cellular macromolecular complex subunit …	nucleocytoplasmic transporter activity;transporter activity	cell part;chromosomal part;condensed chromosome kinetochore;cytoplasmic part;cytosol;intracellular non-membrane-bounded organelle;intracellular organelle;intracellular organelle part;intracellular part;kinetochore;macromolecular complex;membrane part;non-membrane-bounded organelle;nuclear part;Nup107-160 complex;organelle;organelle part;protein complex	RNA transport
P50851;Q8NFP9	P50851	Lipopolysaccharide-responsive and beige-like anchor protein	LRBA	0.465428	-0.324935	7	7	4.5	319.1	21.5664	21.345	22.0195	21.5418	21.5404	21.7967	localization;macromolecule localization;protein localization		cell part;cytoplasmic membrane-bounded vesicle;cytoplasmic part;cytoplasmic vesicle;cytosol;endomembrane system;endoplasmic reticulum;Golgi apparatus;Golgi apparatus part;integral to membrane;intracellular membrane-bounded organelle;intracellular organelle;intracellular organelle part;intracellular part;intrinsic to membrane;lysosome;lytic vacuole;membrane;membrane part;membrane-bounded organelle…
O75083	O75083	WD repeat-containing protein 1	WDR1	1.74481	-0.324589	16	16	41.7	66.193	25.044	25.0491	25.4152	25.3271	25.2858	25.1211	cell activation;cellular process;establishment of localization;establishment of localization in cell;exocytosis;multicellular organismal process;neurological system process;platelet activation;platelet degranulation;secretion;secretion by cell;sensory perception;sensory perception of mechanical stimulus;sensory perception of sound;system process;transport;vesicle-mediated transport		cell junction;cell part;cell projection;cytoplasmic part;cytoskeletal part;cytosol;extracellular region;intracellular non-membrane-bounded organelle;intracellular organelle;intracellular organelle part;intracellular part;macromolecular complex;non-membrane-bounded organelle;organelle;organelle part;podosome;protein complex
P11172	P11172	Uridine 5-monophosphate synthase;Orotate phosphoribosyltransferase;Orotidine 5-phosphate decarboxylase	UMPS	0.243989	-0.324277	6	6	17.7	52.221	24.1306	23.2626	23.812	24.2298	23.5876	23.5642	biological regulation;biosynthetic process;body fluid secretion;cellular aromatic compound metabolic process;cellular biosynthetic process;cellular metabolic process;cellular nitrogen compound biosynthetic process;cellular nitrogen compound metabolic process;cellular process;cellular response to chemical stimulus;cellular response to drug;cellular response to stimulus;'de novo' pyrimidine base bi…	carbon-carbon lyase activity;carboxy-lyase activity;catalytic activity;lyase activity;orotate phosphoribosyltransferase activity;orotidine-5'-phosphate decarboxylase activity;transferase activity;transferase activity, transferring glycosyl groups;transferase activity, transferring pentosyl groups	cell part;cytoplasmic part;cytosol;intracellular membrane-bounded organelle;intracellular organelle;intracellular part;membrane-bounded organelle;nucleus;organelle	Drug metabolism - other enzymes;Pyrimidine metabolism
Q6NUK1	Q6NUK1	Calcium-binding mitochondrial carrier protein SCaMC-1	SLC25A24	0.323634	-0.324078	5	5	18	53.354	23.0377	23.7315	23.5768	23.8406	23.2734	23.356	cellular process;establishment of localization;transmembrane transport;transport	binding;calcium ion binding;cation binding;ion binding;metal ion binding	cell part;cytoplasmic part;integral to membrane;intracellular organelle part;intracellular part;intrinsic to membrane;membrane;membrane part;mitochondrial inner membrane;mitochondrial membrane;mitochondrial part;organelle inner membrane;organelle membrane;organelle part
Q9Y2P8	Q9Y2P8	RNA 3-terminal phosphate cyclase-like protein	RCL1	0.730563	-0.323765	3	3	12.3	40.842	22.0796	22.1831	22.3002	22.6101	21.9397	21.8637	cellular component biogenesis;cellular component biogenesis at cellular level;cellular component organization or biogenesis;cellular component organization or biogenesis at cellular level;cellular macromolecule metabolic process;cellular metabolic process;cellular nitrogen compound metabolic process;cellular process;macromolecule metabolic process;metabolic process;nitrogen compound metabolic pro…	catalytic activity;cyclase activity;ligase activity;ligase activity, forming phosphoric ester bonds;RNA-3'-phosphate cyclase activity	cell part;intracellular non-membrane-bounded organelle;intracellular organelle;intracellular organelle part;intracellular part;non-membrane-bounded organelle;nuclear part;nucleolus;organelle;organelle part	Ribosome biogenesis in eukaryotes
Q9Y2A7	Q9Y2A7	Nck-associated protein 1	NCKAP1	0.515818	-0.323317	9	9	11.6	128.79	23.6259	23.6083	23.7041	24.1767	24.0027	23.6225	actin cytoskeleton organization;actin filament-based process;ameboidal cell migration;anatomical structure development;anatomical structure formation involved in morphogenesis;anatomical structure morphogenesis;anterior/posterior axis specification;anterior/posterior axis specification, embryo;anterior/posterior pattern specification;apical protein localization;apoptosis;asymmetric protein locali…		cell part;cell projection membrane;cell projection part;cytoplasmic part;cytosol;integral to membrane;intracellular part;intrinsic to membrane;lamellipodium membrane;leading edge membrane;membrane part;plasma membrane part	Regulation of actin cytoskeleton
Q9UBB6	Q9UBB6	Neurochondrin	NCDN	0.211035	-0.323212	7	7	15.4	78.863	22.9175	22.523	22.5321	23.5548	22.5968	22.3378	anatomical structure homeostasis;biological regulation;bone resorption;cell projection organization;cellular component organization;cellular component organization at cellular level;cellular component organization or biogenesis;cellular component organization or biogenesis at cellular level;cellular process;homeostatic process;neuron projection development;regulation of biological process;regulat…		cell body;cell part;cell projection;cytoplasmic part;cytosol;dendrite;intracellular part;neuron projection;neuronal cell body
Q6ZRP7	Q6ZRP7	Sulfhydryl oxidase 2	QSOX2	0.608269	-0.322137	3	3	6	77.528	22.1117	22.1737	22.2685	22.6611	22.0982	22.2403	biological regulation;cell redox homeostasis;cellular homeostasis;cellular process;homeostatic process;regulation of biological process;regulation of biological quality;regulation of cellular process	catalytic activity;oxidoreductase activity;oxidoreductase activity, acting on a sulfur group of donors;oxidoreductase activity, acting on a sulfur group of donors, oxygen as acceptor;thiol oxidase activity	cell part;extracellular region;integral to membrane;intracellular organelle part;intracellular part;intrinsic to membrane;membrane;membrane part;nuclear membrane;nuclear part;organelle membrane;organelle part;plasma membrane
P62253	P62253	Ubiquitin-conjugating enzyme E2 G1;Ubiquitin-conjugating enzyme E2 G1, N-terminally processed	UBE2G1	0.300208	-0.320874	4	4	34.7	19.509	23.3408	22.8058	23.1049	23.6835	22.9628	22.7409	catabolic process;cellular catabolic process;cellular macromolecule catabolic process;cellular macromolecule metabolic process;cellular metabolic process;cellular process;cellular protein metabolic process;macromolecule catabolic process;macromolecule metabolic process;macromolecule modification;metabolic process;modification-dependent macromolecule catabolic process;modification-dependent protei…	acid-amino acid ligase activity;adenyl nucleotide binding;adenyl ribonucleotide binding;ATP binding;binding;catalytic activity;ligase activity;ligase activity, forming carbon-nitrogen bonds;nucleotide binding;purine nucleotide binding;purine ribonucleoside triphosphate binding;purine ribonucleotide binding;ribonucleotide binding;small conjugating protein ligase activity;ubiquitin-protein ligase a…		Parkinson's disease;Protein processing in endoplasmic reticulum;Ubiquitin mediated proteolysis
Q9H3U1	Q9H3U1	Protein unc-45 homolog A	UNC45A	0.702019	-0.319518	18	18	30.5	103.08	23.8888	24.226	24.3796	24.3742	24.0875	23.9617	anatomical structure development;cell differentiation;cellular developmental process;cellular macromolecule metabolic process;cellular metabolic process;cellular process;cellular protein metabolic process;chaperone-mediated protein folding;developmental process;macromolecule metabolic process;metabolic process;muscle organ development;muscle structure development;organ development;primary metabol…		cell part;cytoplasmic part;intracellular membrane-bounded organelle;intracellular organelle;intracellular part;membrane-bounded organelle;nucleus;organelle;perinuclear region of cytoplasm
P34949	P34949	Mannose-6-phosphate isomerase	MPI	1.4925	-0.31875	5	5	18.4	46.655	23.275	23.3323	23.5713	23.6735	23.027	23.4335	alcohol biosynthetic process;alcohol metabolic process;biosynthetic process;carbohydrate biosynthetic process;carbohydrate metabolic process;cellular biosynthetic process;cellular carbohydrate biosynthetic process;cellular carbohydrate metabolic process;cellular macromolecule metabolic process;cellular metabolic process;cellular nitrogen compound metabolic process;cellular process;cellular protei…	binding;catalytic activity;cation binding;intramolecular oxidoreductase activity;intramolecular oxidoreductase activity, interconverting aldoses and ketoses;ion binding;isomerase activity;mannose-6-phosphate isomerase activity;metal ion binding;transition metal ion binding;zinc ion binding	cell part;cytoplasmic part;cytosol;intracellular part	Amino sugar and nucleotide sugar metabolism;Fructose and mannose metabolism
P35241	P35241	Radixin	RDX	0.696737	-0.318697	13	8	23	68.563	24.2545	24.0643	24.6185	24.3377	24.277	23.9911	actin filament capping;biological regulation;cellular component organization;cellular component organization or biogenesis;negative regulation of actin filament depolymerization;negative regulation of actin filament polymerization;negative regulation of biological process;negative regulation of cellular component organization;negative regulation of cellular process;negative regulation of cytoskel…		cell division site part;cell part;cleavage furrow;cytoplasm;cytoskeleton;extrinsic to membrane;intracellular non-membrane-bounded organelle;intracellular organelle;intracellular part;membrane;membrane part;non-membrane-bounded organelle;organelle;plasma membrane	Regulation of actin cytoskeleton
Q00535	Q00535	Cyclin-dependent-like kinase 5	CDK5	0.645165	-0.316014	6	6	25.3	33.304	23.3006	23.084	23.3607	23.6559	22.5998	23.4763	actin cytoskeleton organization;actin filament-based process;adult behavior;anatomical structure development;anatomical structure formation involved in morphogenesis;anatomical structure morphogenesis;apoptosis;associative learning;axon extension;axon guidance;behavior;behavioral response to cocaine;biological adhesion;biological regulation;blood coagulation;calcium ion import;calcium ion transme…	acetylcholine receptor activator activity;acetylcholine receptor regulator activity;adenyl nucleotide binding;adenyl ribonucleotide binding;ATP binding;binding;catalytic activity;cyclin-dependent protein kinase activity;ErbB-2 class receptor binding;ErbB-3 class receptor binding;kinase activity;nucleotide binding;phosphotransferase activity, alcohol group as acceptor;protein binding;protein kinas…	axon;cell body;cell junction;cell part;cell projection;cell projection part;cyclin-dependent protein kinase 5 holoenzyme complex;cyclin-dependent protein kinase holoenzyme complex;cytoplasmic part;cytoskeletal part;cytosol;filopodium;growth cone;intracellular membrane-bounded organelle;intracellular organelle;intracellular organelle part;intracellular part;lamellipodium;macromolecular complex;mem…	Alzheimer's disease;Axon guidance
O95881	O95881	Thioredoxin domain-containing protein 12	TXNDC12	0.205508	-0.314252	3	3	21.5	19.206	23.3821	23.2871	23.105	24.1927	23.2854	23.8449	biological regulation;cell redox homeostasis;cellular homeostasis;cellular process;homeostatic process;regulation of biological process;regulation of biological quality;regulation of cellular process	catalytic activity;oxidoreductase activity;oxidoreductase activity, acting on a sulfur group of donors;oxidoreductase activity, acting on a sulfur group of donors, disulfide as acceptor;protein-disulfide reductase (glutathione) activity	cell part;cytoplasmic part;endoplasmic reticulum lumen;endoplasmic reticulum part;intracellular organelle lumen;intracellular organelle part;intracellular part;membrane-enclosed lumen;organelle lumen;organelle part	Glutathione metabolism
P21333	P21333	Filamin-A	FLNA	1.38187	-0.314235	100	94	58.7	280.74	27.127	27.1432	27.5149	27.3837	27.238	27.348	actin crosslink formation;actin cytoskeleton organization;actin cytoskeleton reorganization;actin filament organization;actin filament-based process;anatomical structure formation involved in morphogenesis;anatomical structure morphogenesis;biological regulation;cAMP-mediated signaling;cell activation;cell cycle process;cell junction assembly;cell junction organization;cell morphogenesis;cell mor…	actin binding;actin filament binding;binding;cytoskeletal protein binding;enzyme binding;Fc-gamma receptor I complex binding;glycoprotein binding;GTPase binding;identical protein binding;immunoglobulin receptor binding;molecular transducer activity;protein binding;protein dimerization activity;protein homodimerization activity;Rac GTPase binding;Ral GTPase binding;Ras GTPase binding;receptor bind…	actin cytoskeleton;cell cortex;cell part;chromosomal part;cytoplasmic part;cytoskeleton;cytosol;extracellular membrane-bounded organelle;extracellular organelle;extracellular region part;extracellular vesicular exosome;Golgi apparatus part;intracellular membrane-bounded organelle;intracellular non-membrane-bounded organelle;intracellular organelle;intracellular organelle part;intracellular part;m…	Focal adhesion;MAPK signaling pathway
Q4G148	Q4G148	Glucoside xylosyltransferase 1	GXYLT1	0.22894	-0.313405	3	3	7.3	50.566	22.0545	21.8583	21.7862	22.7534	20.7008	21.8755	amine metabolic process;aminoglycan metabolic process;carbohydrate metabolic process;cellular carbohydrate metabolic process;cellular macromolecule metabolic process;cellular metabolic process;cellular process;cellular protein metabolic process;chondroitin sulfate metabolic process;glycosaminoglycan metabolic process;glycosylation;macromolecule glycosylation;macromolecule metabolic process;macrom…	catalytic activity;transferase activity;transferase activity, transferring glycosyl groups;transferase activity, transferring pentosyl groups;UDP-glycosyltransferase activity;UDP-xylosyltransferase activity;xylosyltransferase activity	cell part;cytoplasmic part;Golgi apparatus part;Golgi membrane;integral to membrane;intracellular organelle part;intracellular part;intrinsic to membrane;membrane;membrane part;organelle membrane;organelle part	Other types of O-glycan biosynthesis
Q9Y5Z4	Q9Y5Z4	Heme-binding protein 2	HEBP2	1.85877	-0.313227	4	4	31.7	22.875	24.1088	24.0344	24.3848	24.3849	24.1626	24.2518			cell part;cytoplasm;cytoplasmic part;intracellular membrane-bounded organelle;intracellular organelle;intracellular part;membrane-bounded organelle;mitochondrion;organelle
Q9H8H3	Q9H8H3	Methyltransferase-like protein 7A	METTL7A	0.906893	-0.312783	3	3	17.2	28.319	23.0879	23.0961	23.5264	23.2831	20.459	22.1898		catalytic activity;methyltransferase activity;transferase activity;transferase activity, transferring one-carbon groups	cell part;cytoplasmic part;endoplasmic reticulum;intracellular membrane-bounded organelle;intracellular organelle;intracellular part;lipid particle;membrane;membrane-bounded organelle;organelle
Q16881	Q16881	Thioredoxin reductase 1, cytoplasmic	TXNRD1	0.708979	-0.312038	13	12	39.9	70.905	24.0941	24.2709	24.6313	24.3578	24.1245	24.3399	amine metabolic process;anatomical structure development;anatomical structure formation involved in morphogenesis;benzene-containing compound metabolic process;biological regulation;carboxylic acid metabolic process;catabolic process;cell proliferation;cell redox homeostasis;cellular amine metabolic process;cellular amino acid metabolic process;cellular aromatic compound metabolic process;cellula…	antioxidant activity;binding;catalytic activity;cation binding;coenzyme binding;cofactor binding;disulfide oxidoreductase activity;electron carrier activity;flavin adenine dinucleotide binding;ion binding;mercury ion binding;metal ion binding;NAD(P)H oxidase activity;NADP binding;nucleotide binding;oxidoreductase activity;oxidoreductase activity, acting on a sulfur group of donors;oxidoreductase …	cell body;cell part;cytoplasmic part;cytosol;intracellular membrane-bounded organelle;intracellular non-membrane-bounded organelle;intracellular organelle;intracellular organelle part;intracellular part;membrane-bounded organelle;mitochondrion;neuronal cell body;non-membrane-bounded organelle;nuclear part;nucleolus;organelle;organelle part	Pyrimidine metabolism;Selenocompound metabolism
Q14203	Q14203	Dynactin subunit 1	DCTN1	1.19195	-0.311636	20	20	21.2	141.69	24.2818	24.4269	24.6256	24.7065	24.6213	24.3988	activation of signaling protein activity involved in unfolded protein response;anatomical structure development;antigen processing and presentation;antigen processing and presentation of exogenous antigen;antigen processing and presentation of exogenous peptide antigen;antigen processing and presentation of exogenous peptide antigen via MHC class II;antigen processing and presentation of peptide …	catalytic activity;hydrolase activity;hydrolase activity, acting on acid anhydrides;hydrolase activity, acting on acid anhydrides, in phosphorus-containing anhydrides;motor activity;nucleoside-triphosphatase activity;pyrophosphatase activity	cell leading edge;cell part;centrosome;chromosomal part;cytoplasmic part;cytoskeletal part;cytosol;dynein complex;intracellular non-membrane-bounded organelle;intracellular organelle;intracellular organelle part;intracellular part;kinetochore;macromolecular complex;microtubule;microtubule associated complex;microtubule organizing center;non-membrane-bounded organelle;organelle;organelle part;prot…	Huntington's disease;Vasopressin-regulated water reabsorption
P62847	P62847	40S ribosomal protein S24	RPS24	0.844362	-0.310746	4	4	29.3	15.423	24.715	24.7467	24.9104	25.1728	24.9348	24.9543	biological regulation;biosynthetic process;catabolic process;cellular biosynthetic process;cellular catabolic process;cellular component disassembly;cellular component disassembly at cellular level;cellular component organization;cellular component organization at cellular level;cellular component organization or biogenesis;cellular component organization or biogenesis at cellular level;cellular …	binding;nucleotide binding;protein binding;structural constituent of ribosome;structural molecule activity;translation initiation factor binding	cell part;cytosolic small ribosomal subunit;intracellular non-membrane-bounded organelle;intracellular organelle;intracellular organelle part;intracellular part;macromolecular complex;non-membrane-bounded organelle;nuclear part;nucleolus;organelle;organelle part;ribonucleoprotein complex;small ribosomal subunit	Ribosome
Q96EK6	Q96EK6	Glucosamine 6-phosphate N-acetyltransferase	GNPNAT1	0.311684	-0.310405	4	4	39.1	20.749	23.3032	23.035	23.1366	23.8223	23.19	23.2663	alcohol biosynthetic process;alcohol metabolic process;amino sugar biosynthetic process;amino sugar metabolic process;anatomical structure development;biosynthetic process;carbohydrate biosynthetic process;carbohydrate metabolic process;cellular biosynthetic process;cellular carbohydrate biosynthetic process;cellular carbohydrate metabolic process;cellular macromolecule metabolic process;cellular…	acetyltransferase activity;binding;carbohydrate binding;catalytic activity;glucosamine 6-phosphate N-acetyltransferase activity;monosaccharide binding;N-acetyltransferase activity;N-acyltransferase activity;sugar binding;transferase activity;transferase activity, transferring acyl groups;transferase activity, transferring acyl groups other than amino-acyl groups	cell part;cytoplasmic part;cytosol;endoplasmic reticulum-Golgi intermediate compartment;endosomal part;endosome;endosome membrane;Golgi apparatus part;Golgi membrane;intracellular membrane-bounded organelle;intracellular organelle;intracellular organelle part;intracellular part;late endosome;membrane;membrane-bounded organelle;organelle;organelle membrane;organelle part	Amino sugar and nucleotide sugar metabolism
Q9UNM6	Q9UNM6	26S proteasome non-ATPase regulatory subunit 13	PSMD13	1.25555	-0.31038	8	8	28.2	42.945	25.1688	25.263	25.4662	25.5864	25.4006	25.3837	anaphase-promoting complex-dependent proteasomal ubiquitin-dependent protein catabolic process;antigen processing and presentation;antigen processing and presentation of exogenous antigen;antigen processing and presentation of exogenous peptide antigen;antigen processing and presentation of exogenous peptide antigen via MHC class I;antigen processing and presentation of exogenous peptide antigen …		cell part;cytoplasmic part;cytosol;intracellular organelle part;intracellular part;macromolecular complex;nuclear part;nucleoplasm;organelle part;proteasome regulatory particle;protein complex	Proteasome
P06730;A6NMX2	P06730	Eukaryotic translation initiation factor 4E	EIF4E	0.583616	-0.309047	4	4	30.9	25.097	23.4143	23.4423	23.936	23.5387	23.4715	23.8746	anatomical structure development;biological regulation;catabolic process;cell cycle process;cell surface receptor linked signaling pathway;cellular catabolic process;cellular macromolecule catabolic process;cellular macromolecule metabolic process;cellular metabolic process;cellular nitrogen compound metabolic process;cellular process;cellular response to chemical stimulus;cellular response to cy…	binding;nucleic acid binding;RNA binding;RNA cap binding;translation factor activity, nucleic acid binding;translation initiation factor activity	cell part;cytoplasm;cytoplasmic mRNA processing body;cytoplasmic part;cytosol;eukaryotic translation initiation factor 4F complex;intracellular non-membrane-bounded organelle;intracellular organelle;intracellular part;macromolecular complex;mRNA cap binding complex;non-membrane-bounded organelle;organelle;protein complex;ribonucleoprotein complex;RNA cap binding complex;RNA granule;RNAi effector …	Insulin signaling pathway;mTOR signaling pathway;RNA transport
[truncated: 2,130 more rows]

## Sheet: PFDN4 KO vs WT
Protein IDs	Majority protein IDs	Protein names	Gene names	-LOG(P-value) PFDN4-KO_vs_WT	Difference PFDN4-KO_vs_WT	Peptides	Unique peptides	Sequence coverage [%]	Mol. weight [kDa]	LFQ intensity PFDN3-KO-1_Average	LFQ intensity PFDN3-KO-2_Average	LFQ intensity WT-1_Average	LFQ intensity WT-2_Average	LFQ intensity PFDN4-KO-1_Average	LFQ intensity PFDN4-KO-2_Average	GOBP name	GOMF name	GOCC name	KEGG name
[truncated: 2,553 more rows]
