# Supplementary material for: Prefoldin complex promotes interferon-stimulated gene expression and is inhibited by rotavirus VP3
Source: Nat Commun. 2025 Aug 29;16:8083. doi: 10.1038/s41467-025-63393-3 (PMC12397275; doi:10.1038/s41467-025-63393-3)
Supplement: Supplementary file 8 — Source data [file 41467_2025_63393_MOESM8_ESM.xlsx]

## Sheet: Fig. 1
Fig. 1b
IP: GFP	Myc
	GFP
Input
	Myc
	GAPDH
Fig. 1c
IP: GFP	PFDN3
	GFP
	PFDN3
Input
	GPADH
Fig. 1d
IP: GFP	PFDN3
	GFP
Input	PFDN3
	VP6
	GAPDH
Fig. 1e
	PFDN3
Fig. 1f		time	His-CDPK1	His-VP3
		0	0	0
		0.2	-0.00358	-0.00526
		0.4	-0.00383	-0.00171
		0.6	-0.00542	-0.00695
		0.8	-0.00699	-0.00757
		1	-0.01033	-0.00788
		1.2	-0.00657	-0.01108
		1.4	-0.00964	-0.01566
		1.6	-0.0119	-0.01289
		1.8	-0.00317	-0.01272
		2	-0.01114	-0.01278
		2.2	-0.0109	-0.01127
		2.4	-0.01399	-0.01629
		2.6	-0.01141	-0.01433
		2.8	-0.0122	-0.01559
		3	-0.01366	-0.01631
		3.2	-0.01047	-0.01355
		3.4	-0.01638	-0.01806
		3.6	-0.00851	-0.01997
		3.8	-0.01298	-0.01593
		4	-0.01106	-0.01496
		4.2	-0.01559	-0.01361
		4.4	-0.01341	-0.0189
		4.6	-0.01266	-0.01612
		4.8	-0.01613	-0.01896
		5	-0.01173	-0.01216
		5.2	-0.01783	-0.02339
		5.4	-0.0167	-0.01917
		5.6	-0.01152	-0.02227
		5.8	-0.01771	-0.0174
		6	-0.01465	-0.02184
		6.2	-0.01785	-0.01901
		6.4	-0.01462	-0.02295
		6.6	-0.01628	-0.01878
		6.8	-0.01575	-0.02317
		7	-0.01392	-0.01771
		7.2	-0.01232	-0.02305
		7.4	-0.01942	-0.02799
		7.6	-0.01434	-0.02721
		7.8	-0.0158	-0.02669
		8	-0.01586	-0.02219
		8.2	-0.02109	-0.02547
		8.4	-0.01207	-0.02565
		8.6	-0.01709	-0.02965
		8.8	-0.01864	-0.02332
		9	-0.01471	-0.02502
		9.2	-0.01828	-0.02323
		9.4	-0.02084	-0.02819
		9.6	-0.02219	-0.02333
		9.8	-0.01935	-0.02132
		10	-0.0182	-0.02507
		10.2	-0.01851	-0.02918
		10.4	-0.01568	-0.02768
		10.6	-0.02123	-0.02359
		10.8	-0.02137	-0.02593
		11	-0.01989	-0.03098
		11.2	-0.0194	-0.02649
		11.4	-0.01947	-0.02838
		11.6	-0.01937	-0.02879
		11.8	-0.02282	-0.02695
		12	-0.02044	-0.02498
		12.2	-0.02456	-0.02533
		12.4	-0.0203	-0.03194
		12.6	-0.02309	-0.02495
		12.8	-0.01949	-0.02513
		13	-0.0199	-0.02738
		13.2	-0.0237	-0.0292
		13.4	-0.02208	-0.03229
		13.6	-0.02471	-0.02775
		13.8	-0.02527	-0.02941
		14	-0.02292	-0.03221
		14.2	-0.02502	-0.02504
		14.4	-0.02432	-0.03078
		14.6	-0.02286	-0.02872
		14.8	-0.02755	-0.03375
		15	-0.02598	-0.03221
		15.2	-0.02572	-0.02912
		15.4	-0.02548	-0.03224
		15.6	-0.02414	-0.03005
		15.8	-0.02497	-0.02965
		16	-0.02688	-0.03335
		16.2	-0.02686	-0.02975
		16.4	-0.02528	-0.03384
		16.6	-0.02556	-0.03022
		16.8	-0.02668	-0.03509
		17	-0.02413	-0.03456
		17.2	-0.02313	-0.0354
		17.4	-0.02522	-0.0316
		17.6	-0.02419	-0.02963
		17.8	-0.02426	-0.02771
		18	-0.02441	-0.03117
		18.2	-0.02852	-0.03593
		18.4	-0.033	-0.03466
		18.6	-0.03037	-0.03469
		18.8	-0.02817	-0.03221
		19	-0.02901	-0.03752
		19.2	-0.02676	-0.03359
		19.4	-0.02715	-0.02899
		19.6	-0.02647	-0.0303
		19.8	-0.02698	-0.03483
		20	-0.03023	-0.03405
		20.2	-0.02495	-0.03841
		20.4	-0.02765	-0.03493
		20.6	-0.03068	-0.03911
		20.8	-0.03128	-0.03582
		21	-0.02673	-0.03325
		21.2	-0.02747	-0.03705
		21.4	-0.02768	-0.03561
		21.6	-0.03196	-0.03496
		21.8	-0.03141	-0.03703
		22	-0.02819	-0.03317
		22.2	-0.02789	-0.03486
		22.4	-0.02899	-0.0351
		22.6	-0.02782	-0.03451
		22.8	-0.0331	-0.04054
		23	-0.03153	-0.03682
		23.2	-0.03052	-0.03702
		23.4	-0.03016	-0.03769
		23.6	-0.03221	-0.03706
		23.8	-0.02672	-0.03745
		24	-0.02912	-0.03476
		24.2	-0.03392	-0.03874
		24.4	-0.03071	-0.03916
		24.6	-0.02665	-0.04006
		24.8	-0.03386	-0.03744
		25	-0.03294	-0.03866
		25.2	-0.03608	-0.03549
		25.4	-0.03273	-0.04112
		25.6	-0.03021	-0.04132
		25.8	-0.03161	-0.03956
		26	-0.03285	-0.04177
		26.2	-0.03218	-0.04184
		26.4	-0.03322	-0.04075
		26.6	-0.03504	-0.03757
		26.8	-0.03427	-0.03972
		27	-0.0384	-0.04322
		27.2	-0.03466	-0.04276
		27.4	-0.03637	-0.04504
		27.6	-0.03511	-0.03931
		27.8	-0.03534	-0.04095
		28	-0.03611	-0.03438
		28.2	-0.03333	-0.04008
		28.4	-0.03528	-0.03995
		28.6	-0.03069	-0.04287
		28.8	-0.03809	-0.04405
		29	-0.03705	-0.04042
		29.2	-0.03623	-0.04369
		29.4	-0.03796	-0.04084
		29.6	-0.03809	-0.04419
		29.8	-0.03326	-0.04418
		30	-0.03967	-0.03791
		30.2	-0.03473	-0.04397
		30.4	-0.03369	-0.04421
		30.6	-0.03468	-0.04417
		30.8	-0.03739	-0.04232
		31	-0.03176	-0.04317
		31.2	-0.03638	-0.0429
		31.4	-0.03508	-0.04416
		31.6	-0.03144	-0.04578
		31.8	-0.03761	-0.04535
		32	-0.03517	-0.04549
		32.2	-0.04043	-0.04739
		32.4	-0.03413	-0.04313
		32.6	-0.03763	-0.04274
		32.8	-0.04034	-0.04127
		33	-0.03715	-0.04536
		33.2	-0.03478	-0.04645
		33.4	-0.03568	-0.04394
		33.6	-0.03519	-0.04159
		33.8	-0.03727	-0.04613
		34	-0.03861	-0.04276
		34.2	-0.03414	-0.04471
		34.4	-0.03688	-0.04621
		34.6	-0.03724	-0.04801
		34.8	-0.03997	-0.04125
		35	-0.03641	-0.05036
		35.2	-0.03996	-0.05012
		35.4	-0.03881	-0.04869
		35.6	-0.03919	-0.04535
		35.8	-0.03611	-0.04766
		36	-0.03841	-0.04653
		36.2	-0.03902	-0.04118
		36.4	-0.04052	-0.04765
		36.6	-0.03861	-0.04522
		36.8	-0.03984	-0.05154
		37	-0.03453	-0.04464
		37.2	-0.04057	-0.04936
		37.4	-0.04254	-0.04732
		37.6	-0.03876	-0.05029
		37.8	-0.03824	-0.05056
		38	-0.041	-0.05001
		38.2	-0.03974	-0.04513
		38.4	-0.04564	-0.04177
		38.6	-0.04217	-0.04535
		38.8	-0.03944	-0.04949
		39.01	-0.04648	-0.04797
		39.2	-0.04285	-0.05018
		39.4	-0.04118	-0.04722
		39.6	-0.04308	-0.04942
		39.8	-0.04284	-0.04918
		40	-0.04143	-0.04679
		40.2	-0.04357	-0.04855
		40.4	-0.04017	-0.04641
		40.6	-0.0416	-0.05301
		40.8	-0.04174	-0.04844
		41	-0.04621	-0.05059
		41.2	-0.04407	-0.04887
		41.4	-0.04222	-0.04608
		41.6	-0.0423	-0.05238
		41.8	-0.04548	-0.04732
		42	-0.04437	-0.04808
		42.2	-0.04627	-0.04727
		42.4	-0.04321	-0.04699
		42.6	-0.04918	-0.05014
		42.8	-0.044	-0.05135
		43	-0.04417	-0.0463
		43.2	-0.04504	-0.05148
		43.4	-0.0503	-0.04902
		43.6	-0.04784	-0.04766
		43.8	-0.04334	-0.05138
		44	-0.0503	-0.04997
		44.2	-0.04632	-0.04952
		44.4	-0.0446	-0.05022
		44.6	-0.04588	-0.04915
		44.8	-0.0482	-0.04798
		45	-0.04956	-0.05182
		45.2	-0.04534	-0.04946
		45.4	-0.04295	-0.05107
		45.6	-0.05094	-0.05017
		45.8	-0.04616	-0.04853
		46	-0.04648	-0.05165
		46.2	-0.04816	-0.05342
		46.4	-0.04624	-0.05105
		46.6	-0.04618	-0.05072
		46.8	-0.04773	-0.05041
		47	-0.04728	-0.04991
		47.2	-0.05	-0.05271
		47.4	-0.04698	-0.04883
		47.6	-0.04577	-0.0515
		47.8	-0.05266	-0.05137
		48	-0.04618	-0.0509
		48.2	-0.04735	-0.05001
		48.4	-0.0494	-0.054
		48.6	-0.04942	-0.05346
		48.8	-0.04848	-0.05101
		49	-0.05044	-0.05198
		49.2	-0.04748	-0.0534
		49.4	-0.04909	-0.05609
		49.6	-0.05132	-0.05022
		49.8	-0.05201	-0.05384
		50	-0.04576	-0.0533
		50.2	-0.04787	-0.05252
		50.4	-0.05415	-0.0551
		50.6	-0.04982	-0.05471
		50.8	-0.0514	-0.05237
		51	-0.04964	-0.05591
		51.2	-0.05205	-0.05439
		51.4	-0.05008	-0.05087
		51.6	-0.05153	-0.04828
		51.8	-0.05058	-0.05687
		52	-0.05233	-0.05131
		52.2	-0.05015	-0.04817
		52.4	-0.05672	-0.05424
		52.6	-0.05539	-0.05384
		52.8	-0.04973	-0.05277
		53	-0.05174	-0.052
		53.2	-0.05009	-0.05159
		53.4	-0.05278	-0.05951
		53.6	-0.05251	-0.0554
		53.8	-0.05396	-0.05166
		54	-0.05425	-0.05525
		54.2	-0.04966	-0.05875
		54.4	-0.05221	-0.05636
		54.6	-0.05305	-0.05481
		54.8	-0.05844	-0.05927
		55	-0.0524	-0.0553
		55.2	-0.04914	-0.0551
		55.4	-0.05379	-0.0542
		55.6	-0.052	-0.05288
		55.8	-0.05283	-0.0567
		56	-0.05277	-0.05545
		56.2	-0.05805	-0.05502
		56.4	-0.05285	-0.05713
		56.6	-0.05081	-0.0549
		56.8	-0.05473	-0.05346
		57	-0.05402	-0.05427
		57.2	-0.05917	-0.05374
		57.4	-0.0554	-0.0536
		57.6	-0.05678	-0.05876
		57.8	-0.05307	-0.05693
		58	-0.05868	-0.05629
		58.2	-0.057	-0.05219
		58.4	-0.05765	-0.05679
		58.6	-0.05776	-0.05887
		58.8	-0.05197	-0.05662
		59	-0.05349	-0.05782
		59.2	-0.05501	-0.05148
		59.4	-0.06003	-0.05327
		59.6	-0.05304	-0.05973
		59.8	-0.05871	-0.05635
		60	-0.05789	-0.06022
		60.2	-0.05763	-0.06074
		60.4	-0.05805	-0.05834
		60.6	-0.05389	-0.05713
		60.8	-0.0582	-0.05725
		61	-0.05348	-0.05806
		61.2	-0.05475	-0.06237
		61.4	-0.05604	-0.0576
		61.6	-0.05542	-0.05749
		61.8	-0.05622	-0.05665
		62	-0.05796	-0.05655
		62.2	-0.05492	-0.0549
		62.4	-0.0597	-0.05654
		62.6	-0.05702	-0.0546
		62.8	-0.05557	-0.05697
		63	-0.05855	-0.05917
		63.2	-0.05753	-0.05738
		63.4	-0.05627	-0.05923
		63.6	-0.0533	-0.06185
		63.8	-0.0597	-0.05852
		64	-0.05953	-0.05998
		64.2	-0.04939	-0.06052
		64.4	-0.05733	-0.05633
		64.6	-0.05897	-0.06009
		64.8	-0.06012	-0.06421
		65	-0.06089	-0.05756
		65.2	-0.06392	-0.0607
		65.4	-0.0596	-0.06064
		65.6	-0.05691	-0.05863
		65.8	-0.05818	-0.06404
		66	-0.0615	-0.06235
		66.2	-0.0618	-0.06157
		66.4	-0.059	-0.06093
		66.6	-0.05905	-0.05645
		66.8	-0.0555	-0.06216
		67	-0.06145	-0.06402
		67.2	-0.06053	-0.05825
		67.4	-0.06029	-0.06048
		67.6	-0.05654	-0.05949
		67.8	-0.05943	-0.05968
		68	-0.05875	-0.05722
		68.2	-0.05819	-0.06394
		68.4	-0.06005	-0.06455
		68.6	-0.06653	-0.06391
		68.8	-0.06045	-0.06296
		69	-0.05607	-0.05824
		69.2	-0.05956	-0.06301
		69.4	-0.06418	-0.06182
		69.6	-0.05633	-0.06395
		69.8	-0.061	-0.06164
		70	-0.05913	-0.06615
		70.2	-0.06286	-0.06349
		70.4	-0.06023	-0.06433
		70.6	-0.06424	-0.0605
		70.8	-0.06226	-0.06198
		71	-0.06088	-0.0603
		71.2	-0.0642	-0.06307
		71.4	-0.06254	-0.06319
		71.6	-0.05921	-0.06156
		71.8	-0.06336	-0.06109
		72	-0.06124	-0.06452
		72.2	-0.06195	-0.06261
		72.4	-0.05986	-0.06648
		72.6	-0.06398	-0.06789
		72.8	-0.06428	-0.06172
		73	-0.0618	-0.06397
		73.2	-0.06	-0.06303
		73.4	-0.0634	-0.06319
		73.6	-0.06337	-0.06422
		73.8	-0.06324	-0.06339
		74	-0.06223	-0.06433
		74.2	-0.06251	-0.06458
		74.4	-0.06126	-0.06466
		74.6	-0.06639	-0.06171
		74.8	-0.0637	-0.06323
		75	-0.06007	-0.06873
		75.2	-0.06361	-0.06239
		75.4	-0.06519	-0.06765
		75.6	-0.06513	-0.06206
		75.8	-0.0678	-0.06222
		76	-0.06593	-0.06415
		76.2	-0.06348	-0.06146
		76.4	-0.06369	-0.06551
		76.6	-0.06459	-0.06585
		76.8	-0.06539	-0.06625
		77	-0.06377	-0.06721
		77.2	-0.06417	-0.06399
		77.4	-0.06428	-0.07023
		77.6	-0.06723	-0.06876
		77.8	-0.06784	-0.06177
		78	-0.05979	-0.06922
		78.2	-0.06462	-0.06378
		78.4	-0.06163	-0.06677
		78.6	-0.06528	-0.0656
		78.8	-0.0648	-0.0669
		79	-0.06604	-0.06814
		79.2	-0.06625	-0.06397
		79.4	-0.06711	-0.06869
		79.6	-0.06178	-0.0637
		79.8	-0.06303	-0.0662
		80	-0.06759	-0.06935
		80.2	-0.06503	-0.06631
		80.4	-0.06275	-0.06746
		80.6	-0.06271	-0.06494
		80.8	-0.06081	-0.06689
		81	-0.06615	-0.06762
		81.2	-0.06673	-0.06633
		81.4	-0.06815	-0.06733
		81.6	-0.06659	-0.06683
		81.8	-0.06915	-0.07146
		82	-0.06758	-0.07197
		82.2	-0.06633	-0.06831
		82.4	-0.06708	-0.07024
		82.6	-0.06859	-0.06804
		82.8	-0.06569	-0.06314
		83	-0.06386	-0.06832
		83.2	-0.06377	-0.06746
		83.4	-0.06674	-0.07097
		83.6	-0.0701	-0.06949
		83.8	-0.0653	-0.06786
		84	-0.06358	-0.06513
		84.2	-0.06743	-0.06998
		84.4	-0.07168	-0.06954
		84.6	-0.07038	-0.07019
		84.8	-0.06837	-0.06849
		85	-0.06695	-0.06973
		85.2	-0.0656	-0.06636
		85.4	-0.07184	-0.0712
		85.6	-0.07109	-0.06917
		85.8	-0.06981	-0.07091
		86	-0.07107	-0.06616
		86.2	-0.06806	-0.07009
		86.4	-0.07428	-0.06779
		86.6	-0.06793	-0.06653
		86.8	-0.06999	-0.07026
		87	-0.06966	-0.071
		87.2	-0.06776	-0.0689
		87.4	-0.06372	-0.07229
		87.6	-0.07102	-0.06743
		87.8	-0.07028	-0.07065
		88	-0.06481	-0.06942
		88.2	-0.07098	-0.07111
		88.4	-0.06947	-0.07198
		88.6	-0.06767	-0.07184
		88.8	-0.07073	-0.06755
		89	-0.06907	-0.06983
		89.2	-0.07403	-0.06663
		89.4	-0.07238	-0.06994
		89.6	-0.07194	-0.07345
		89.8	-0.0708	-0.07099
		90	-0.07204	-0.07212
		90.2	-0.07125	-0.07279
		90.4	-0.07343	-0.07045
		90.6	-0.06793	-0.06863
		90.8	-0.07049	-0.07424
		91	-0.07087	-0.07066
		91.2	-0.06909	-0.07014
		91.4	-0.06944	-0.06887
		91.6	-0.07417	-0.07395
		91.8	-0.0714	-0.06726
		92	-0.0716	-0.06955
		92.2	-0.07043	-0.07311
		92.4	-0.07013	-0.0704
		92.6	-0.07198	-0.07272
		92.8	-0.07196	-0.06889
		93	-0.07511	-0.07495
		93.2	-0.07055	-0.07249
		93.4	-0.07454	-0.06951
		93.6	-0.06922	-0.06789
		93.8	-0.07717	-0.07028
		94	-0.07068	-0.06768
		94.2	-0.0734	-0.0722
		94.4	-0.07093	-0.07375
		94.6	-0.07222	-0.07403
		94.8	-0.07075	-0.07171
		95	-0.07324	-0.07309
		95.2	-0.06861	-0.07433
		95.4	-0.07529	-0.06893
		95.6	-0.07346	-0.07097
		95.8	-0.0726	-0.07125
		96	-0.07635	-0.07375
		96.2	-0.07221	-0.06994
		96.4	-0.07068	-0.07065
		96.6	-0.07494	-0.07137
		96.8	-0.07464	-0.06852
		97	-0.07307	-0.06281
		97.2	-0.07419	-0.07048
		97.4	-0.07241	-0.06947
		97.6	-0.07345	-0.0689
		97.8	-0.07359	-0.07253
		98	-0.07348	-0.06956
		98.2	-0.07513	-0.06801
		98.4	-0.07538	-0.07221
		98.6	-0.07896	-0.07409
		98.8	-0.07565	-0.07468
		99	-0.07629	-0.06922
		99.2	-0.07359	-0.07213
		99.4	-0.07873	-0.07207
		99.6	-0.0748	-0.07625
		99.8	-0.0737	-0.07181
		100	-0.06381	-0.0693
		100.2	-0.05692	-0.07236
		100.4	-0.04899	-0.06192
		100.6	-0.04837	-0.06289
		100.8	-0.03787	-0.0657
		101	-0.03481	-0.06562
		101.2	-0.03151	-0.06182
		101.4	-0.03023	-0.06078
		101.6	-0.02857	-0.05717
		101.8	-0.02317	-0.05377
		102	-0.01844	-0.05235
		102.2	-0.01831	-0.05205
		102.4	-0.01061	-0.04911
		102.6	-0.01192	-0.04055
		102.8	-0.00482	-0.04714
		103	-0.00318	-0.04054
		103.2	-0.00741	-0.04264
		103.4	0.004421	-0.03425
		103.6	0.002726	-0.04211
		103.8	0.012012	-0.03557
		104	0.012896	-0.03302
		104.2	0.015796	-0.03131
		104.4	0.011718	-0.02766
		104.6	0.021393	-0.02588
		104.8	0.021706	-0.02459
		105	0.021657	-0.01892
		105.2	0.027872	-0.01898
		105.4	0.030824	-0.01901
		105.6	0.029098	-0.01532
		105.8	0.03354	-0.01239
		106	0.0341	-0.01664
		106.2	0.039247	-0.01177
		106.4	0.046481	-0.00586
		106.6	0.044892	-0.00936
		106.8	0.045863	-1.7e-05
		107	0.04944	-0.00184
		107.2	0.052302	-0.00174
		107.4	0.059706	0.003185
		107.6	0.055164	0.008167
		107.8	0.063582	0.008128
		108	0.062988	0.009875
		108.2	0.069607	0.010533
		108.4	0.071221	0.015741
		108.6	0.073606	0.014596
		108.8	0.074745	0.014525
		109	0.076083	0.020149
		109.2	0.079046	0.021992
		109.4	0.08021	0.023874
		109.6	0.083309	0.025999
		109.8	0.090309	0.022897
		110	0.08589	0.030605
		110.2	0.091643	0.032328
		110.4	0.094366	0.034119
		110.6	0.097114	0.03553
		110.8	0.100559	0.035666
		111	0.094376	0.039092
		111.2	0.100403	0.035465
		111.4	0.101717	0.045293
		111.6	0.108437	0.04463
		111.8	0.109093	0.050416
		112	0.117059	0.048029
		112.2	0.115636	0.057158
		112.4	0.115235	0.055135
		112.6	0.121057	0.056348
		112.8	0.120078	0.055351
		113	0.115618	0.055037
		113.2	0.127688	0.062333
		113.4	0.132459	0.059085
		113.6	0.127851	0.070381
		113.8	0.135297	0.067181
		114	0.138666	0.06925
		114.2	0.136737	0.071334
		114.4	0.141169	0.071405
		114.6	0.145243	0.074161
		114.8	0.147769	0.076198
		115	0.151797	0.081973
		115.2	0.150552	0.080604
		115.4	0.151267	0.08167
		115.6	0.154508	0.084972
		115.8	0.15766	0.088459
		116	0.157224	0.091846
		116.2	0.160464	0.088865
		116.4	0.163895	0.087333
		116.6	0.167357	0.092824
		116.8	0.168	0.09363
		117	0.170031	0.09795
		117.2	0.17277	0.103689
		117.4	0.172607	0.107616
		117.6	0.176913	0.108453
		117.8	0.180557	0.104736
		118	0.181787	0.107841
		118.2	0.189343	0.110399
		118.4	0.186158	0.112976
		118.6	0.190931	0.119783
		118.8	0.192828	0.115457
		119	0.19989	0.120529
		119.2	0.19714	0.121965
		119.4	0.19669	0.120898
		119.6	0.196723	0.129922
		119.8	0.201777	0.128294
		120	0.207636	0.1275
		120.2	0.20595	0.132778
		120.4	0.212291	0.129246
		120.6	0.21552	0.136295
		120.8	0.215128	0.140189
		121	0.218523	0.141682
		121.2	0.217589	0.145448
		121.4	0.222788	0.14433
		121.6	0.225754	0.144416
		121.8	0.229858	0.147775
		122	0.23044	0.150295
		122.2	0.233307	0.157972
		122.4	0.231426	0.154954
		122.6	0.235474	0.159233
		122.8	0.234719	0.160365
		123	0.237975	0.162199
		123.2	0.243916	0.165214
		123.4	0.241923	0.166068
		123.6	0.246571	0.168345
		123.8	0.243347	0.167885
		124	0.250498	0.172429
		124.2	0.252838	0.1695
		124.4	0.256362	0.175841
		124.6	0.254014	0.17756
		124.8	0.259767	0.178563
		125	0.264905	0.184271
		125.2	0.261593	0.184613
		125.4	0.265015	0.190169
		125.6	0.262735	0.183057
		125.8	0.270508	0.188908
		126	0.27294	0.193113
		126.2	0.27245	0.195054
		126.4	0.278155	0.193219
		126.6	0.280957	0.198367
		126.8	0.28439	0.20016
		127	0.280404	0.196361
		127.2	0.28651	0.202929
		127.4	0.289656	0.200568
		127.6	0.285547	0.207048
		127.8	0.288772	0.208676
		128	0.292518	0.20806
		128.2	0.294388	0.217103
		128.4	0.298174	0.211959
		128.6	0.300739	0.214535
		128.8	0.307572	0.220151
		129	0.307648	0.220528
		129.2	0.306662	0.2238
		129.4	0.308763	0.227284
		129.6	0.309894	0.228057
		129.8	0.309173	0.228945
		130	0.313453	0.228872
		130.2	0.315207	0.231326
		130.4	0.319022	0.238048
		130.6	0.329119	0.237124
		130.8	0.323234	0.240884
		131	0.324809	0.240063
		131.2	0.328394	0.249234
		131.4	0.329848	0.245111
		131.6	0.33501	0.246717
		131.8	0.336689	0.248707
		132	0.340652	0.250813
		132.2	0.342176	0.252626
		132.4	0.338156	0.254598
		132.6	0.34254	0.257562
		132.8	0.346346	0.260376
		133	0.347717	0.258635
		133.2	0.351743	0.263568
		133.4	0.34977	0.262273
		133.6	0.354195	0.265391
		133.8	0.359232	0.26898
		134	0.357451	0.269861
		134.2	0.358006	0.273826
		134.4	0.359435	0.27702
		134.6	0.364455	0.278754
		134.8	0.364147	0.280314
		135	0.368302	0.281605
		135.2	0.372249	0.286428
		135.4	0.372243	0.283742
		135.6	0.376233	0.281818
		135.8	0.374968	0.290186
		136	0.376657	0.292318
		136.2	0.382066	0.288412
		136.4	0.384908	0.298354
		136.6	0.38658	0.295699
		136.8	0.385647	0.299232
		137	0.389808	0.305186
		137.2	0.389479	0.304222
		137.4	0.394267	0.307142
		137.6	0.392213	0.305929
		137.8	0.396023	0.310254
		138	0.395351	0.312105
		138.2	0.399307	0.307444
		138.4	0.40088	0.314308
		138.6	0.403624	0.312363
		138.8	0.406568	0.318145
		139	0.40522	0.320081
		139.2	0.412114	0.323849
		139.4	0.411518	0.324345
		139.6	0.413578	0.327115
		139.8	0.417602	0.328081
		140	0.420767	0.330045
		140.2	0.41644	0.330716
		140.4	0.422858	0.334307
		140.6	0.426034	0.336912
		140.8	0.426538	0.345394
		141	0.425382	0.337102
		141.2	0.431333	0.345211
		141.4	0.429466	0.340984
		141.6	0.431702	0.346138
		141.8	0.435674	0.353379
		142	0.436446	0.354633
		142.2	0.441207	0.356982
		142.4	0.444208	0.356909
		142.6	0.44615	0.352896
		142.8	0.443573	0.360239
		143	0.445562	0.360821
		143.2	0.449528	0.357722
		143.4	0.445639	0.366395
		143.6	0.451468	0.36429
		143.8	0.454645	0.367437
		144	0.458365	0.370654
		144.2	0.462236	0.370805
		144.4	0.461006	0.376898
		144.6	0.456417	0.376374
		144.8	0.464574	0.379133
		145	0.459519	0.385037
		145.2	0.462845	0.385506
		145.4	0.464149	0.388545
		145.6	0.472933	0.386141
		145.8	0.470964	0.387251
		146	0.472082	0.391216
		146.2	0.475817	0.390893
		146.4	0.476143	0.395436
		146.6	0.484545	0.39565
		146.8	0.48153	0.397645
		147	0.485872	0.402266
		147.2	0.48942	0.400925
		147.4	0.487819	0.402851
		147.6	0.487951	0.40658
		147.8	0.497925	0.409134
		148	0.49541	0.410478
		148.2	0.498483	0.413225
		148.4	0.499515	0.415783
		148.6	0.500279	0.412549
		148.8	0.500707	0.418518
		149	0.505171	0.421962
		149.2	0.506179	0.419587
		149.4	0.507946	0.427741
		149.6	0.508513	0.42295
		149.8	0.511866	0.431252
		150	0.511064	0.432967
		150.2	0.514723	0.436997
		150.4	0.518377	0.437276
		150.6	0.510739	0.43721
		150.8	0.522265	0.436806
		151	0.523502	0.442609
		151.2	0.527893	0.442274
		151.4	0.526747	0.445397
		151.6	0.526747	0.445646
		151.8	0.531729	0.447932
		152	0.534641	0.451656
		152.2	0.532828	0.455555
		152.4	0.539053	0.457101
		152.6	0.541558	0.449746
		152.8	0.538689	0.458138
		153	0.540345	0.463583
		153.2	0.54491	0.462046
		153.4	0.544475	0.461054
		153.6	0.541862	0.467886
		153.8	0.551093	0.467116
		154	0.547717	0.470709
		154.2	0.553738	0.475643
		154.4	0.5518	0.479693
		154.6	0.559748	0.477681
		154.8	0.560222	0.471959
		155	0.560708	0.48051
		155.2	0.5628	0.486995
		155.4	0.56546	0.486214
		155.6	0.56845	0.483733
		155.8	0.566428	0.488579
		156	0.572916	0.489761
		156.2	0.567429	0.49449
		156.4	0.574569	0.490058
		156.6	0.577135	0.495391
		156.8	0.578049	0.499156
		157	0.583541	0.501036
		157.2	0.578888	0.504855
		157.4	0.581802	0.501794
		157.6	0.578656	0.504547
		157.8	0.586772	0.507637
		158	0.588955	0.508469
		158.2	0.587738	0.50925
		158.4	0.588187	0.515009
		158.6	0.590242	0.518098
		158.8	0.594222	0.51593
		159	0.599574	0.520327
		159.2	0.601851	0.524354
		159.4	0.600833	0.526304
		159.6	0.600514	0.528287
		159.8	0.604933	0.53206
		160	0.601304	0.531118
		160.2	0.608055	0.526605
		160.4	0.610813	0.534213
		160.6	0.610134	0.53356
		160.8	0.611123	0.535672
		161	0.615382	0.536826
		161.2	0.61688	0.538783
		161.4	0.619333	0.539307
		161.6	0.623365	0.543653
		161.8	0.625223	0.552369
		162	0.627987	0.547211
		162.2	0.62427	0.548699
		162.4	0.626059	0.546791
		162.6	0.630612	0.553638
		162.8	0.632274	0.554403
		163	0.637795	0.556755
		163.2	0.634153	0.561526
		163.4	0.638943	0.567298
		163.6	0.637252	0.560643
		163.8	0.639316	0.569081
		164	0.64623	0.568519
		164.2	0.646491	0.57191
		164.4	0.646943	0.571053
		164.6	0.649008	0.576344
		164.8	0.648252	0.574243
		165	0.653802	0.577853
		165.2	0.652359	0.584078
		165.4	0.655269	0.581938
		165.6	0.654074	0.581878
		165.8	0.655999	0.58517
		166	0.659337	0.585812
		166.2	0.660753	0.586774
		166.4	0.662902	0.586482
		166.6	0.665006	0.597221
		166.8	0.669932	0.591441
		167	0.670414	0.593413
		167.2	0.670685	0.596337
		167.4	0.676464	0.602944
		167.6	0.676963	0.600898
		167.8	0.678341	0.601645
		168	0.675693	0.602533
		168.2	0.681125	0.607257
		168.4	0.684614	0.609212
		168.6	0.684571	0.608525
		168.8	0.683153	0.610357
		169	0.684103	0.617557
		169.2	0.684711	0.616737
		169.4	0.689195	0.615132
		169.6	0.688806	0.620592
		169.8	0.694043	0.618617
		170	0.699262	0.625627
		170.2	0.700142	0.625028
		170.4	0.69913	0.626895
		170.6	0.701138	0.630003
		170.8	0.703078	0.62919
		171	0.703179	0.632648
		171.2	0.705787	0.638243
		171.4	0.706645	0.63564
		171.6	0.711919	0.638305
		171.8	0.710067	0.63999
		172	0.712597	0.643144
		172.2	0.708848	0.648412
		172.4	0.713123	0.646392
		172.6	0.717381	0.648738
		172.8	0.719027	0.652882
		173	0.719693	0.653945
		173.2	0.723282	0.657659
		173.4	0.725075	0.663388
		173.6	0.722083	0.65865
		173.8	0.727133	0.66193
		174	0.731146	0.662119
		174.2	0.72817	0.664968
		174.4	0.732522	0.668174
		174.6	0.732951	0.670892
		174.8	0.73241	0.667938
		175	0.735383	0.67443
		175.2	0.739565	0.674188
		175.4	0.741396	0.67551
		175.6	0.741153	0.678929
		175.8	0.740658	0.676491
		176	0.742714	0.682451
		176.2	0.748132	0.680473
		176.4	0.745784	0.684733
		176.6	0.755128	0.688076
		176.8	0.749491	0.688875
		177	0.755431	0.688074
		177.2	0.75403	0.690773
		177.4	0.759655	0.691628
		177.6	0.758186	0.698713
		177.8	0.764762	0.697943
		178	0.760196	0.700541
		178.2	0.763187	0.701832
		178.4	0.765456	0.702709
		178.6	0.770722	0.703735
		178.8	0.764995	0.712324
		179	0.768588	0.709003
		179.2	0.773702	0.713007
		179.4	0.771886	0.714627
		179.6	0.773452	0.71594
		179.8	0.77748	0.716256
		180	0.779217	0.719212
		180.2	0.781145	0.722262
		180.4	0.780697	0.7243
		180.6	0.784565	0.724098
		180.8	0.781956	0.723094
		181	0.788421	0.731979
		181.2	0.785285	0.730914
		181.4	0.790085	0.734285
		181.6	0.788926	0.735857
		181.8	0.796888	0.738753
		182	0.792731	0.737585
		182.2	0.796052	0.739622
		182.4	0.796262	0.746494
		182.6	0.79579	0.748588
		182.8	0.80215	0.745935
		183	0.802095	0.754083
		183.2	0.803079	0.750803
		183.4	0.805381	0.755024
		183.6	0.807038	0.753051
		183.8	0.807472	0.75304
		184	0.812218	0.75697
		184.2	0.810607	0.760377
		184.4	0.816345	0.759066
		184.6	0.814984	0.76662
		184.8	0.815139	0.766468
		185	0.819971	0.766855
		185.2	0.819665	0.770859
		185.4	0.819993	0.771215
		185.6	0.82242	0.772502
		185.8	0.822259	0.77405
		186	0.823976	0.777362
		186.2	0.828007	0.782524
		186.4	0.829098	0.784537
		186.6	0.83747	0.787553
		186.8	0.831429	0.785397
		187	0.834922	0.783957
		187.2	0.838368	0.785952
		187.4	0.839725	0.7911
		187.6	0.839708	0.79471
		187.8	0.842746	0.795294
		188	0.842037	0.795202
		188.2	0.843133	0.798955
		188.4	0.844958	0.800963
		188.6	0.850893	0.796755
		188.8	0.851222	0.801556
		189	0.850936	0.806792
		189.2	0.851957	0.808882
		189.4	0.858521	0.805446
		189.6	0.856331	0.812918
		189.8	0.858409	0.81681
		190	0.858388	0.817442
		190.2	0.858044	0.816512
		190.4	0.860167	0.815909
		190.6	0.864635	0.824444
		190.8	0.864936	0.822903
		191	0.86938	0.825957
		191.2	0.868603	0.826918
		191.4	0.870115	0.831167
		191.6	0.8704	0.826962
		191.8	0.873441	0.832181
		192	0.874707	0.834217
		192.2	0.877633	0.833933
		192.4	0.877962	0.83716
		192.6	0.875801	0.838052
		192.8	0.878525	0.843849
		193	0.884031	0.844661
		193.2	0.884021	0.846138
		193.4	0.886026	0.843927
		193.6	0.887055	0.845045
		193.8	0.891313	0.849881
		194	0.889241	0.850281
		194.2	0.892219	0.854413
		194.4	0.892736	0.856622
		194.6	0.889624	0.856806
		194.8	0.893211	0.858431
		195	0.899747	0.85816
		195.2	0.900306	0.865247
		195.4	0.896288	0.866383
		195.6	0.899593	0.865406
		195.8	0.895902	0.868022
		196	0.903489	0.874322
		196.2	0.907964	0.870022
		196.4	0.910591	0.87396
		196.6	0.912096	0.878789
		196.8	0.906986	0.879504
		197	0.914144	0.881957
		197.2	0.915244	0.883575
		197.4	0.916903	0.88791
		197.6	0.91914	0.884299
		197.8	0.917111	0.886486
		198	0.922938	0.886149
		198.2	0.920149	0.890143
		198.4	0.923798	0.895504
		198.6	0.925955	0.892784
		198.8	0.930095	0.900172
		199	0.931529	0.897205
		199.2	0.929988	0.90796
		199.4	0.934213	0.901192
		199.6	0.931681	0.901395
		199.8	0.93583	0.904728
		200	0.935136	0.909064
		200.2	0.941616	0.913055
		200.4	0.936515	0.911331
		200.6	0.942537	0.91495
		200.8	0.941625	0.914321
		201	0.937278	0.91578
		201.2	0.947017	0.91983
		201.4	0.948969	0.921909
		201.6	0.949932	0.921963
		201.8	0.950346	0.92269
		202	0.953031	0.923674
		202.2	0.950791	0.926345
		202.4	0.956235	0.929989
		202.6	0.95377	0.929831
		202.8	0.959704	0.930406
		203	0.956112	0.937962
		203.2	0.953289	0.940679
		203.4	0.9603	0.938863
		203.6	0.963958	0.939356
		203.8	0.962285	0.944643
		204	0.965988	0.94402
		204.2	0.964603	0.948556
		204.4	0.967541	0.946097
		204.6	0.971067	0.947299
		204.8	0.97057	0.948281
		205	0.974846	0.953773
		205.2	0.974525	0.955687
		205.4	0.976005	0.959287
		205.6	0.977504	0.957785
		205.8	0.97962	0.962761
		206	0.984973	0.966064
		206.2	0.983774	0.965121
		206.4	0.983461	0.967819
		206.6	0.988122	0.968736
		206.8	0.98558	0.96972
		207	0.985624	0.974425
		207.2	0.989973	0.974083
		207.4	0.996234	0.977424
		207.6	0.99545	0.978381
		207.8	0.989786	0.972601
		208	0.998388	0.980007
		208.2	0.993749	0.982605
		208.4	0.996644	0.980391
		208.6	0.998564	0.981623
		208.8	1.00031	0.989876
		209	1.00028	0.991952
		209.2	1.00068	0.992381
		209.4	1.00372	0.992803
		209.6	1.0077	0.997353
		209.8	1.01039	0.995807
		210	1.01256	1.00052
		210.2	1.01113	0.998851
		210.4	1.01166	1.00495
		210.6	1.01593	1.00399
		210.8	1.01719	1.0074
		211	1.01904	1.00807
		211.2	1.02273	1.00962
		211.4	1.01987	1.01129
		211.6	1.02322	1.01314
		211.8	1.02339	1.01506
		212	1.02456	1.01693
		212.2	1.02495	1.02094
		212.4	1.02517	1.01746
		212.6	1.0299	1.024
		212.8	1.03698	1.02771
		213	1.03365	1.0281
		213.2	1.03493	1.02535
		213.4	1.03563	1.02765
		213.6	1.03662	1.03203
		213.8	1.03635	1.03201
		214	1.03353	1.0359
		214.2	1.04017	1.03646
		214.4	1.04337	1.04021
		214.6	1.04191	1.03811
		214.8	1.04549	1.04064
		215	1.04801	1.04456
		215.2	1.04672	1.04342
		215.4	1.04868	1.04814
		215.6	1.05394	1.05
		215.8	1.05136	1.05092
		216	1.05189	1.05636
		216.2	1.05515	1.04891
		216.4	1.0573	1.05348
		216.6	1.06215	1.06177
		216.8	1.0556	1.05784
		217	1.06208	1.05761
		217.2	1.06641	1.06632
		217.4	1.06245	1.06294
		217.6	1.06631	1.06598
		217.8	1.06807	1.06664
		218	1.06954	1.07205
		218.2	1.07169	1.07389
		218.4	1.06887	1.07976
		218.6	1.07085	1.07919
		218.8	1.07195	1.07337
		219	1.07733	1.08094
		219.2	1.07794	1.08029
		219.4	1.07804	1.0818
		219.6	1.08508	1.08469
		219.8	1.08652	1.08281
		220	1.08783	1.08969
		220.2	1.08717	1.0906
		220.4	1.08247	1.0927
		220.6	1.08557	1.09669
		220.8	1.09084	1.098
		221	1.09034	1.09608
		221.2	1.08841	1.09731
		221.4	1.08902	1.09881
		221.6	1.09344	1.10878
		221.8	1.097	1.10411
		222	1.09538	1.10422
		222.2	1.09971	1.11237
		222.4	1.09969	1.11096
		222.6	1.10087	1.11482
		222.8	1.09804	1.11742
		223	1.10597	1.11265
		223.2	1.10984	1.12102
		223.4	1.11203	1.12137
		223.6	1.10826	1.12562
		223.8	1.10849	1.12372
		224	1.11348	1.12533
		224.2	1.11036	1.12518
		224.4	1.11353	1.12705
		224.6	1.11408	1.12964
		224.8	1.11639	1.13467
		225	1.11938	1.13289
		225.2	1.11873	1.13589
		225.4	1.11952	1.13775
		225.6	1.12148	1.13792
		225.8	1.1254	1.13882
		226	1.12231	1.14299
		226.2	1.12526	1.14615
		226.4	1.12368	1.14653
		226.6	1.13318	1.14785
		226.8	1.12962	1.15091
		227	1.13471	1.15161
		227.2	1.13362	1.15265
		227.4	1.13648	1.15807
		227.6	1.13891	1.1551
		227.8	1.13617	1.16179
		228	1.13641	1.15911
		228.2	1.14272	1.15866
		228.4	1.14133	1.16624
		228.6	1.14217	1.1667
		228.8	1.14289	1.16943
		229	1.14346	1.16737
		229.2	1.14359	1.17075
		229.4	1.14668	1.17111
		229.6	1.14844	1.17448
		229.8	1.15263	1.17473
		230	1.15069	1.17622
		230.2	1.15101	1.18231
		230.4	1.15976	1.18053
		230.6	1.15194	1.18091
		230.8	1.15813	1.17789
		231	1.16028	1.19162
		231.2	1.15679	1.19085
		231.4	1.16276	1.18971
		231.6	1.16156	1.19332
		231.8	1.16488	1.19575
		232	1.16858	1.19621
		232.2	1.17048	1.19812
		232.4	1.16886	1.20166
		232.6	1.16994	1.20355
		232.8	1.17439	1.20442
		233	1.17364	1.2053
		233.2	1.17221	1.20766
		233.4	1.17213	1.20699
		233.6	1.17675	1.21004
		233.8	1.17923	1.21075
		234	1.175	1.21457
		234.2	1.17595	1.21626
		234.4	1.17872	1.22076
		234.6	1.18294	1.21616
		234.8	1.18218	1.22129
		235	1.1832	1.222
		235.2	1.1861	1.22954
		235.4	1.19014	1.21862
		235.6	1.18918	1.22272
		235.8	1.19234	1.22647
		236	1.19418	1.23369
		236.2	1.19503	1.2348
		236.4	1.19325	1.23457
		236.6	1.19967	1.23647
		236.8	1.19499	1.23993
		237	1.19606	1.24261
		237.2	1.19555	1.24102
		237.4	1.2037	1.23776
		237.6	1.2032	1.24261
		237.8	1.20545	1.25044
		238	1.20415	1.25022
		238.2	1.20985	1.25322
		238.4	1.20819	1.25276
		238.6	1.2122	1.25563
		238.8	1.21041	1.25466
		239	1.21227	1.25901
		239.2	1.21283	1.26238
		239.4	1.21545	1.26151
		239.6	1.21687	1.26412
		239.8	1.21962	1.26637
		240	1.2184	1.264
		240.2	1.21483	1.26905
		240.4	1.22682	1.27041
		240.6	1.22558	1.26885
		240.8	1.21714	1.27065
		241	1.22602	1.276
		241.2	1.22486	1.27438
		241.4	1.22738	1.2772
		241.6	1.22822	1.28027
		241.8	1.2232	1.28361
		242	1.23073	1.28464
		242.2	1.22979	1.2853
		242.4	1.23215	1.28431
		242.6	1.23307	1.28688
		242.8	1.23632	1.29098
		243	1.23819	1.28974
		243.2	1.2372	1.28873
		243.4	1.24114	1.29657
		243.6	1.24049	1.29474
		243.8	1.24307	1.29713
		244	1.23987	1.29855
		244.2	1.24588	1.30594
		244.4	1.24378	1.30361
		244.6	1.24631	1.30331
		244.8	1.25181	1.30556
		245	1.24527	1.30965
		245.2	1.25259	1.31236
		245.4	1.24924	1.30967
		245.6	1.25062	1.31414
		245.8	1.25377	1.31679
		246	1.25491	1.31698
		246.2	1.2606	1.31693
		246.4	1.26248	1.32158
		246.6	1.26384	1.32244
		246.8	1.26027	1.3227
		247	1.26333	1.3303
		247.2	1.26229	1.32765
		247.4	1.26342	1.3315
		247.6	1.26802	1.33124
		247.8	1.26816	1.33055
		248	1.27291	1.33814
		248.2	1.27428	1.33495
		248.4	1.26903	1.3403
		248.6	1.27681	1.34051
		248.8	1.27132	1.34484
		249	1.27911	1.34823
		249.2	1.27504	1.34802
		249.4	1.2802	1.34833
		249.6	1.27603	1.34701
		249.8	1.27819	1.3485
		250	1.28887	1.38581
		250.2	1.28771	1.3847
		250.4	1.28705	1.39241
		250.6	1.28182	1.38984
		250.8	1.28081	1.38892
		251	1.28012	1.388
		251.2	1.28218	1.38729
		251.4	1.27872	1.38882
		251.6	1.27422	1.38461
		251.8	1.27758	1.3855
		252	1.28045	1.39051
		252.2	1.27658	1.38423
		252.4	1.27927	1.3886
		252.6	1.27506	1.38693
		252.8	1.27555	1.38737
		253	1.27918	1.3883
		253.2	1.27419	1.38891
		253.4	1.27473	1.39042
		253.6	1.27178	1.3894
		253.8	1.27456	1.38837
		254	1.27411	1.38572
		254.2	1.27338	1.38594
		254.4	1.27561	1.38687
		254.6	1.2707	1.38985
		254.8	1.2751	1.39401
		255	1.27486	1.38694
		255.2	1.2774	1.38292
		255.4	1.27651	1.38435
		255.6	1.27607	1.38546
		255.8	1.27938	1.38573
		256	1.27879	1.39193
		256.2	1.27557	1.385
		256.4	1.27553	1.38373
		256.6	1.27567	1.38572
		256.8	1.27512	1.38768
		257	1.27565	1.38316
		257.2	1.27951	1.38692
		257.4	1.27843	1.38828
		257.6	1.27386	1.39007
		257.8	1.28171	1.38773
		258	1.27692	1.3904
		258.2	1.27719	1.3874
		258.4	1.27224	1.3884
		258.6	1.27721	1.38614
		258.8	1.27664	1.38999
		259	1.27532	1.38705
		259.2	1.27276	1.38698
		259.4	1.27077	1.38342
		259.6	1.27361	1.38603
		259.8	1.27666	1.38884
		260	1.27698	1.38494
		260.2	1.27428	1.38773
		260.4	1.27609	1.38895
		260.6	1.27595	1.3829
		260.8	1.27609	1.38867
		261	1.27613	1.38763
		261.2	1.27167	1.38258
		261.4	1.27173	1.38855
		261.6	1.27599	1.38751
		261.8	1.27473	1.38598
		262	1.27333	1.38715
		262.2	1.27659	1.38944
		262.4	1.27603	1.38686
		262.6	1.27162	1.38847
		262.8	1.27362	1.38475
		263	1.27348	1.38729
		263.2	1.27251	1.38158
		263.4	1.27598	1.38589
		263.6	1.2727	1.38387
		263.8	1.27665	1.38897
		264	1.27782	1.38965
		264.2	1.27325	1.38447
		264.4	1.27196	1.38542
		264.6	1.27772	1.3858
		264.8	1.27179	1.38441
		265	1.27101	1.38249
		265.2	1.27563	1.38489
		265.4	1.27468	1.38612
		265.6	1.27428	1.38142
		265.8	1.2706	1.38214
		266	1.27334	1.38464
		266.2	1.27143	1.38802
		266.4	1.27409	1.3826
		266.6	1.26863	1.38741
		266.8	1.27604	1.38917
		267	1.27645	1.3883
		267.2	1.27459	1.3892
		267.4	1.27236	1.38483
		267.6	1.27363	1.38533
		267.8	1.27637	1.38509
		268	1.27236	1.38501
		268.2	1.27107	1.38419
		268.4	1.27604	1.38239
		268.6	1.27693	1.38298
		268.8	1.27438	1.38491
		269	1.2733	1.38879
		269.2	1.27752	1.3858
		269.4	1.27609	1.3862
		269.6	1.27458	1.38384
		269.8	1.27484	1.38783
		270	1.27456	1.38671
		270.2	1.27253	1.38524
		270.4	1.27171	1.38583
		270.6	1.27728	1.38574
		270.8	1.27425	1.38662
		271	1.27088	1.38269
		271.2	1.2711	1.38996
		271.4	1.27416	1.38873
		271.6	1.27539	1.38685
		271.8	1.27463	1.38715
		272	1.27428	1.38983
		272.2	1.27174	1.38706
		272.4	1.27839	1.38508
		272.6	1.28124	1.3859
		272.8	1.27368	1.38444
		273	1.27904	1.38902
		273.2	1.27194	1.38724
		273.4	1.27173	1.38258
		273.6	1.27273	1.38831
		273.8	1.27658	1.38607
		274	1.27788	1.38525
		274.2	1.27489	1.38822
		274.4	1.27503	1.38796
		274.6	1.276	1.38894
		274.8	1.27521	1.38647
		275	1.27195	1.3851
		275.2	1.27799	1.38776
		275.4	1.27563	1.38397
		275.6	1.26944	1.38725
		275.8	1.26875	1.38242
		276	1.27399	1.38686
		276.2	1.27052	1.38701
		276.4	1.27268	1.38366
		276.6	1.27431	1.38674
		276.8	1.27399	1.38746
		277	1.2777	1.383
		277.2	1.27255	1.38553
		277.4	1.27359	1.38531
		277.6	1.27419	1.38684
		277.8	1.27245	1.3858
		278	1.26862	1.38892
		278.2	1.27077	1.38785
		278.4	1.27336	1.3888
		278.6	1.27091	1.3834
		278.8	1.27654	1.38684
		279	1.27702	1.38634
		279.2	1.2728	1.38426
		279.4	1.27145	1.3854
		279.6	1.27163	1.38433
		279.8	1.27266	1.37997
		280	1.27062	1.38285
		280.2	1.27078	1.38643
		280.4	1.27722	1.38308
		280.6	1.27645	1.38483
		280.8	1.27693	1.38557
		281	1.27547	1.38773
		281.2	1.27573	1.38598
		281.4	1.27413	1.38794
		281.6	1.27699	1.3857
		281.8	1.27202	1.38674
		282	1.27414	1.38531
		282.2	1.27425	1.38751
		282.4	1.27324	1.38569
		282.6	1.27736	1.38353
		282.8	1.2739	1.38198
		283	1.2703	1.38668
		283.2	1.26991	1.38417
		283.4	1.27531	1.38348
		283.6	1.27049	1.38791
		283.8	1.27211	1.39028
		284	1.27096	1.38832
		284.2	1.27337	1.3824
		284.4	1.27644	1.38681
		284.6	1.27312	1.38645
		284.8	1.27577	1.39027
		285	1.27301	1.38743
		285.2	1.2721	1.39035
		285.4	1.27389	1.38924
		285.6	1.26992	1.3884
		285.8	1.27609	1.3898
		286	1.27291	1.38698
		286.2	1.27439	1.38903
		286.4	1.27252	1.38533
		286.6	1.27187	1.38817
		286.8	1.26806	1.38536
		287	1.27219	1.38336
		287.2	1.27288	1.3859
		287.4	1.27671	1.38665
		287.6	1.27209	1.38378
		287.8	1.27159	1.38129
		288	1.27322	1.38394
		288.2	1.27115	1.39118
		288.4	1.27441	1.3819
		288.6	1.27544	1.38294
		288.8	1.26881	1.38807
		289	1.27679	1.38499
		289.2	1.27152	1.38376
		289.4	1.27198	1.38618
		289.6	1.27204	1.38411
		289.8	1.27877	1.38504
		290	1.2725	1.38659
		290.2	1.27483	1.3858
		290.4	1.27943	1.38664
		290.6	1.27036	1.38731
		290.8	1.27425	1.38352
		291	1.27344	1.38792
		291.2	1.27182	1.38749
		291.4	1.27149	1.38796
		291.6	1.27136	1.38686
		291.8	1.27496	1.39019
		292	1.27643	1.38228
		292.2	1.2725	1.38722
		292.4	1.277	1.38371
		292.6	1.27635	1.38311
		292.8	1.26892	1.38256
		293	1.27169	1.38209
		293.2	1.2728	1.38688
		293.4	1.27303	1.38891
		293.6	1.27463	1.38603
		293.8	1.26832	1.38203
		294	1.27511	1.3907
		294.2	1.27656	1.38712
		294.4	1.27475	1.38249
		294.6	1.27579	1.38765
		294.8	1.27227	1.38512
		295	1.27162	1.38586
		295.2	1.27312	1.38778
		295.4	1.27113	1.38742
		295.6	1.27409	1.38502
		295.8	1.27588	1.39037
		296	1.27603	1.38257
		296.2	1.27298	1.38806
		296.4	1.27224	1.38386
		296.6	1.27549	1.38787
		296.8	1.27317	1.3827
		297	1.27628	1.389
		297.2	1.27699	1.38818
		297.4	1.27102	1.38932
		297.6	1.27455	1.38796
		297.8	1.27459	1.38718
		298	1.27647	1.38676
		298.2	1.26917	1.39223
		298.4	1.2728	1.38531
		298.6	1.27394	1.38608
		298.8	1.27308	1.38799
		299	1.27662	1.38587
		299.2	1.27229	1.38847
		299.4	1.2722	1.38544
		299.6	1.27455	1.3838
		299.8	1.27393	1.38993
		300	1.27411	1.39178
		300.2	1.27434	1.38691
		300.4	1.27072	1.39142
		300.6	1.27228	1.38503
		300.8	1.26984	1.38373
		301	1.27431	1.38469
		301.2	1.27545	1.38622
		301.4	1.27103	1.39152
		301.6	1.2718	1.38522
		301.8	1.27346	1.38717
		302	1.27496	1.38224
		302.2	1.27253	1.38387
		302.4	1.276	1.38249
		302.6	1.27329	1.38506
		302.8	1.27019	1.38733
		303	1.27189	1.38787
		303.2	1.26834	1.38818
		303.4	1.277	1.3819
		303.6	1.27461	1.38293
		303.8	1.27458	1.38814
		304	1.27188	1.3825
		304.2	1.27593	1.38091
		304.4	1.27518	1.38462
		304.6	1.27604	1.37836
		304.8	1.27449	1.38433
		305	1.27732	1.3868
		305.2	1.27271	1.3836
		305.4	1.27401	1.38396
		305.6	1.2735	1.38877
		305.8	1.27641	1.38394
		306	1.27455	1.38454
		306.2	1.2694	1.38483
		306.4	1.27361	1.38489
		306.6	1.27241	1.38333
		306.8	1.27046	1.38153
		307	1.27565	1.38193
		307.2	1.27481	1.38488
		307.4	1.27492	1.38019
		307.6	1.27645	1.38918
		307.8	1.26927	1.38464
		308	1.27664	1.3851
		308.2	1.28463	1.38198
		308.4	1.28076	1.38103
		308.6	1.26877	1.38058
		308.8	1.27297	1.38756
		309	1.27421	1.38251
		309.2	1.27723	1.37956
		309.4	1.26926	1.3855
		309.6	1.27375	1.38573
		309.8	1.272	1.38353
		310	1.27405	1.38265
		310.2	1.2747	1.38584
		310.4	1.279	1.38881
		310.6	1.27652	1.38388
		310.8	1.27775	1.38352
		311	1.27392	1.38514
		311.2	1.27283	1.38429
		311.4	1.27049	1.37987
		311.6	1.27652	1.38462
		311.8	1.27754	1.38146
		312	1.27401	1.3851
		312.2	1.27445	1.38545
		312.4	1.27205	1.385
		312.6	1.27465	1.3834
		312.8	1.27705	1.38636
		313	1.27267	1.386
		313.2	1.27034	1.38529
		313.4	1.27505	1.38318
		313.6	1.27213	1.38512
		313.8	1.27384	1.38874
		314	1.27656	1.38015
		314.2	1.27422	1.38212
		314.4	1.27312	1.38089
		314.6	1.27141	1.379
		314.8	1.27658	1.38254
		315	1.27609	1.37838
		315.2	1.27497	1.38117
		315.4	1.27647	1.3811
		315.6	1.27671	1.38597
		315.8	1.27865	1.38253
		316	1.27232	1.38054
		316.2	1.27341	1.38467
		316.4	1.2739	1.38531
		316.6	1.2718	1.38263
		316.8	1.27476	1.3775
		317	1.27901	1.38124
		317.2	1.27445	1.37883
		317.4	1.27307	1.38311
		317.6	1.27513	1.38086
		317.8	1.27818	1.38197
		318	1.27364	1.38249
		318.2	1.27582	1.38429
		318.4	1.27123	1.3844
		318.6	1.27113	1.37973
		318.8	1.27944	1.38367
		319	1.26989	1.38
		319.2	1.27591	1.38258
		319.4	1.27133	1.38037
		319.6	1.27265	1.38551
		319.8	1.27598	1.38104
		320	1.27212	1.38425
		320.2	1.27004	1.38162
		320.4	1.27467	1.3827
		320.6	1.26838	1.3829
		320.8	1.26926	1.38198
		321	1.27622	1.38038
		321.2	1.2746	1.38173
		321.4	1.27363	1.38394
		321.6	1.27278	1.37973
		321.8	1.27192	1.37873
		322	1.27939	1.38117
		322.2	1.27031	1.37852
		322.4	1.2721	1.3852
		322.6	1.26957	1.38162
		322.8	1.27091	1.38013
		323	1.27289	1.3806
		323.2	1.27227	1.3815
		323.4	1.27841	1.38205
		323.6	1.26929	1.3776
		323.8	1.27123	1.37962
		324	1.27134	1.3806
		324.2	1.27048	1.38003
		324.4	1.27376	1.3792
		324.6	1.27559	1.37885
		324.8	1.26969	1.38009
		325	1.27455	1.37897
		325.2	1.27335	1.38281
		325.4	1.2727	1.38075
		325.6	1.27509	1.38094
		325.8	1.27451	1.38147
		326	1.27622	1.38372
		326.2	1.27225	1.3789
		326.4	1.27247	1.38784
		326.6	1.27401	1.38215
		326.8	1.27289	1.38104
		327	1.27479	1.38213
		327.2	1.26999	1.38065
		327.4	1.27067	1.38263
		327.6	1.2764	1.38246
		327.8	1.27191	1.37839
		328	1.27373	1.38228
		328.2	1.27214	1.38298
		328.4	1.27432	1.38348
		328.6	1.27584	1.38471
		328.8	1.27512	1.38165
		329	1.27363	1.37899
		329.2	1.27538	1.37908
		329.4	1.27444	1.38657
		329.6	1.2697	1.37829
		329.8	1.27159	1.3827
		330	1.27326	1.38708
		330.2	1.27165	1.37926
		330.4	1.27346	1.3757
		330.6	1.27281	1.38272
		330.8	1.27596	1.3766
		331	1.27243	1.37596
		331.2	1.27761	1.37807
		331.4	1.26776	1.38465
		331.6	1.27505	1.37957
		331.8	1.2713	1.38475
		332	1.27516	1.37848
		332.2	1.27522	1.38032
		332.4	1.26955	1.37868
		332.6	1.27479	1.38538
		332.8	1.27585	1.3795
		333	1.27806	1.38299
		333.2	1.27137	1.38411
		333.4	1.27234	1.38251
		333.6	1.26868	1.37947
		333.8	1.2771	1.38413
		334	1.27119	1.38408
		334.2	1.27079	1.38115
		334.4	1.27276	1.37719
		334.6	1.27161	1.37828
		334.8	1.27175	1.38374
		335	1.27536	1.3783
		335.2	1.2682	1.37753
		335.4	1.27105	1.38287
		335.6	1.27256	1.38038
		335.8	1.27279	1.38232
		336	1.27123	1.37689
		336.2	1.27114	1.38447
		336.4	1.27097	1.38076
		336.6	1.27258	1.38256
		336.8	1.2734	1.38157
		337	1.27239	1.38086
		337.2	1.27257	1.38031
		337.4	1.26886	1.3821
		337.6	1.27462	1.38439
		337.8	1.26991	1.37809
		338	1.27201	1.37907
		338.2	1.27351	1.37829
		338.4	1.27421	1.38002
		338.6	1.26929	1.38188
		338.8	1.27101	1.38041
		339	1.27318	1.38111
		339.2	1.2708	1.37869
		339.4	1.27215	1.37946
		339.6	1.27334	1.3792
		339.8	1.26896	1.3763
		340	1.27133	1.37669
		340.2	1.27526	1.37177
		340.4	1.27428	1.3788
		340.6	1.2719	1.38306
		340.8	1.27419	1.37612
		341	1.27404	1.37754
		341.2	1.27288	1.37922
		341.4	1.27225	1.38129
		341.6	1.27726	1.37797
		341.8	1.27496	1.38065
		342	1.27271	1.38711
		342.2	1.272	1.37952
		342.4	1.27095	1.38479
		342.6	1.27813	1.38491
		342.8	1.27356	1.3805
		343	1.27517	1.38254
		343.2	1.27215	1.38043
		343.4	1.27602	1.37805
		343.6	1.27083	1.37646
		343.8	1.27588	1.38233
		344	1.27397	1.38373
		344.2	1.27472	1.38194
		344.4	1.27436	1.38545
		344.6	1.27352	1.37773
		344.8	1.27258	1.38085
		345	1.27267	1.37695
		345.2	1.27117	1.37953
		345.4	1.2729	1.38087
		345.6	1.27176	1.37871
		345.8	1.27329	1.38395
		346	1.2734	1.38314
		346.2	1.26967	1.38081
		346.4	1.26898	1.38362
		346.6	1.27527	1.38134
		346.8	1.27526	1.38074
		347	1.27717	1.38662
		347.2	1.27222	1.3844
		347.4	1.26904	1.37835
		347.6	1.2735	1.37805
		347.8	1.27052	1.37993
		348	1.27484	1.3812
		348.2	1.27579	1.37981
		348.4	1.27243	1.37954
		348.6	1.27278	1.37851
		348.8	1.27473	1.38064
		349	1.2711	1.38908
		349.2	1.27129	1.38297
		349.4	1.27263	1.38255
		349.6	1.27243	1.37923
		349.8	1.27371	1.37995
		350	1.27705	1.4831
		350.2	1.27895	1.48467
		350.4	1.27977	1.47797
		350.6	1.27571	1.48651
		350.8	1.27469	1.49022
		351	1.27371	1.49286
		351.2	1.2787	1.49824
		351.4	1.27615	1.49684
		351.6	1.27558	1.50265
		351.8	1.27958	1.4974
		352	1.27384	1.50007
		352.2	1.27514	1.50856
		352.4	1.27601	1.50389
		352.6	1.27962	1.5094
		352.8	1.27879	1.50912
		353	1.2747	1.51281
		353.2	1.27705	1.50916
		353.4	1.27779	1.51364
		353.6	1.27963	1.51379
		353.8	1.27908	1.52068
		354	1.27996	1.52177
		354.2	1.27833	1.51979
		354.4	1.28029	1.5259
		354.6	1.27491	1.5227
		354.8	1.28058	1.5261
		355	1.27747	1.53147
		355.2	1.27485	1.53198
		355.4	1.27492	1.53483
		355.6	1.27492	1.53598
		355.8	1.27846	1.53946
		356	1.27765	1.54064
		356.2	1.27933	1.5381
		356.4	1.27771	1.53866
		356.6	1.28073	1.54116
		356.8	1.27718	1.54384
		357	1.27654	1.55053
		357.2	1.2771	1.55103
		357.4	1.27728	1.55007
		357.6	1.26921	1.55187
		357.8	1.27727	1.55628
		358	1.27883	1.5614
		358.2	1.27994	1.55805
		358.4	1.27919	1.56366
		358.6	1.27607	1.55912
		358.8	1.27849	1.56467
		359	1.27587	1.56288
		359.2	1.27739	1.56532
		359.4	1.27794	1.57052
		359.6	1.27956	1.5769
		359.8	1.28011	1.56964
		360	1.27969	1.57008
		360.2	1.27433	1.57471
		360.4	1.27966	1.57656
		360.6	1.27775	1.57717
		360.8	1.27629	1.57582
		361	1.2786	1.57801
		361.2	1.27451	1.58006
		361.4	1.2772	1.58532
		361.6	1.27985	1.5851
		361.8	1.27954	1.58465
		362	1.27809	1.58565
		362.2	1.27263	1.58967
		362.4	1.28074	1.58968
		362.6	1.28079	1.58895
		362.8	1.27773	1.5934
		363	1.27465	1.58935
		363.2	1.27576	1.59478
		363.4	1.27911	1.59769
		363.6	1.27824	1.60129
		363.8	1.27199	1.59702
		364	1.28174	1.60438
		364.2	1.2723	1.60715
		364.4	1.27627	1.61179
		364.6	1.27771	1.60505
		364.8	1.27941	1.60633
		365	1.27618	1.61003
		365.2	1.27634	1.61
		365.4	1.27724	1.61211
		365.6	1.27957	1.61762
		365.8	1.27696	1.6143
		366	1.27903	1.62009
		366.2	1.27525	1.61707
		366.4	1.27681	1.61873
		366.6	1.27698	1.62212
		366.8	1.28023	1.61821
		367	1.27685	1.62433
		367.2	1.27998	1.62514
		367.4	1.2751	1.61945
		367.6	1.27319	1.62642
		367.8	1.28037	1.62756
		368	1.27736	1.62637
		368.2	1.28101	1.63302
		368.4	1.27343	1.63165
		368.6	1.27732	1.63177
		368.8	1.27589	1.63377
		369	1.27475	1.63475
		369.2	1.27883	1.63125
		369.4	1.27622	1.63469
		369.6	1.27555	1.64042
		369.8	1.27761	1.63991
		370	1.27493	1.6373
		370.2	1.27674	1.64862
		370.4	1.27386	1.64201
		370.6	1.27844	1.64164
		370.8	1.27762	1.64419
		371	1.27769	1.64721
		371.2	1.27771	1.65153
		371.4	1.27467	1.65599
		371.6	1.27662	1.65185
		371.8	1.27896	1.65104
		372	1.27668	1.65265
		372.2	1.27273	1.65065
		372.4	1.27716	1.65357
		372.6	1.27466	1.65792
		372.8	1.27933	1.66108
		373	1.28131	1.66178
		373.2	1.27687	1.65833
		373.4	1.27804	1.66332
		373.6	1.27774	1.66655
		373.8	1.27748	1.66398
		374	1.27261	1.66734
		374.2	1.27679	1.66731
		374.4	1.27338	1.67
		374.6	1.27728	1.67166
		374.8	1.27916	1.67191
		375	1.27634	1.67388
		375.2	1.28127	1.67098
		375.4	1.27696	1.67423
		375.6	1.27425	1.67674
		375.8	1.27383	1.67112
		376	1.27556	1.67449
		376.2	1.27538	1.67424
		376.4	1.27648	1.67928
		376.6	1.27709	1.68426
		376.8	1.27397	1.6804
		377	1.27752	1.68277
		377.2	1.27903	1.67985
		377.4	1.27775	1.68279
		377.6	1.27522	1.68484
		377.8	1.2747	1.6853
		378	1.27246	1.68953
		378.2	1.27417	1.68704
		378.4	1.27697	1.68833
		378.6	1.27448	1.68402
		378.8	1.27376	1.68992
		379	1.27836	1.69136
		379.2	1.27871	1.69604
		379.4	1.27844	1.69492
		379.6	1.27574	1.69609
		379.8	1.27564	1.69567
		380	1.27494	1.69586
		380.2	1.27754	1.69364
		380.4	1.27505	1.69589
		380.6	1.28051	1.699
		380.8	1.27225	1.69606
		381	1.27734	1.70371
		381.2	1.2746	1.70028
		381.4	1.27952	1.70222
		381.6	1.2749	1.70471
		381.8	1.28019	1.70725
		382	1.27591	1.70784
		382.2	1.27912	1.70857
		382.4	1.27967	1.71221
		382.6	1.27679	1.71132
		382.8	1.28263	1.71174
		383	1.27468	1.71175
		383.2	1.27363	1.71293
		383.4	1.27449	1.71346
		383.6	1.27525	1.7116
		383.8	1.27545	1.71209
		384	1.27446	1.71301
		384.2	1.27224	1.71588
		384.4	1.27804	1.71839
		384.6	1.27614	1.71865
		384.8	1.27512	1.72254
		385	1.27754	1.71925
		385.2	1.27446	1.72327
		385.4	1.27564	1.72547
		385.6	1.27697	1.72069
		385.8	1.27457	1.72592
		386	1.27273	1.73101
		386.2	1.27677	1.72406
		386.4	1.27404	1.72577
		386.6	1.27717	1.72653
		386.8	1.27743	1.73062
		387	1.27778	1.73349
		387.2	1.27693	1.73584
		387.4	1.27968	1.72955
		387.6	1.27318	1.73446
		387.8	1.27624	1.73154
		388	1.27858	1.73352
		388.2	1.27154	1.73552
		388.4	1.27307	1.73363
		388.6	1.27403	1.73826
		388.8	1.27625	1.73802
		389	1.27767	1.74116
		389.2	1.27497	1.73739
		389.4	1.27327	1.74076
		389.6	1.27166	1.74551
		389.8	1.27822	1.74477
		390	1.2742	1.73998
		390.2	1.27355	1.74566
		390.4	1.27617	1.74455
		390.6	1.27448	1.74502
		390.8	1.28131	1.74545
		391	1.27839	1.74775
		391.2	1.27983	1.74876
		391.4	1.27073	1.75329
		391.6	1.2756	1.74987
		391.8	1.27479	1.7554
		392	1.27463	1.75578
		392.2	1.27655	1.75912
		392.4	1.27788	1.75703
		392.6	1.27538	1.75737
		392.8	1.27392	1.76185
		393	1.27801	1.75537
		393.2	1.27882	1.75828
		393.4	1.27396	1.76008
		393.6	1.27923	1.75954
		393.8	1.28064	1.7626
		394	1.27874	1.76656
		394.2	1.27553	1.7632
		394.4	1.27534	1.76053
		394.6	1.27671	1.76489
		394.8	1.27699	1.76218
		395	1.27542	1.76743
		395.2	1.27383	1.76689
		395.4	1.27592	1.76256
		395.6	1.27703	1.76811
[truncated: 3,771 more rows]

## Sheet: Fig. 2
Fig. 2a		Fig. 2b
	PFDN3			FPDN4
				GAPDH
	GAPDH
Fig. 2c	hpi	WT			PFDN3 KO			PFDN4 KO
	24	0.953912	1.15023	1.11403	0.472827	0.793547	0.36423	0.42597	0.809742	0.303525
	48	2.76214	1.29581	1.19908	5.27229	5.20807	6.65489	5.11872	4.34006	5.9954
	72	1.37163	1.35094	2.13444	5.5635	5.3105	4.81285	5.24858	3.79322	4.01071
	Tukey's multiple comparisons test	Mean Diff.	95.00% CI of diff.	Below threshold?	Summary	Adjusted P Value
	24
	WT vs. PFDN3 KO	0.5292	-0.7159 to 1.774	No	ns	0.5353
	WT vs. PFDN4 KO	0.5596	-0.6855 to 1.805	No	ns	0.4986
	PFDN3 KO vs. PFDN4 KO	0.03046	-1.215 to 1.276	No	ns	0.9979
	48
	WT vs. PFDN3 KO	-3.959	-5.205 to -2.714	Yes	****	1.2345e-11
	WT vs. PFDN4 KO	-3.399	-4.644 to -2.154	Yes	****	2.3456e-11
	PFDN3 KO vs. PFDN4 KO	0.5604	-0.6847 to 1.805	No	ns	0.4978
	72
	WT vs. PFDN3 KO	-3.61	-4.855 to -2.365	Yes	****	3.4567e-11
	WT vs. PFDN4 KO	-2.732	-3.977 to -1.487	Yes	****	4.5678e-11
	PFDN3 KO vs. PFDN4 KO	0.8781	-0.3670 to 2.123	No	ns	0.1978
Fig. 2d	hpi	WT			PFDN3 KO			PFDN4 KO
	1	8000	7300	8500	5400	5100	6500	7800	8400	6900
	8	84000	88000	92000	63000	68000	70000	69000	65000	71000
	24	1370000	1590000	1630000	3510000	3730000	3680000	4170000	4590000	5120000
	48	4970000	5140000	5120000	18420000	14060000	15280000	19680000	22850000	18910000
	72	5850000	5210000	6000000	20500000	28070000	20580000	33160000	35920000	36210000
	Dunnett's multiple comparisons test	Mean Diff.	95.00% CI of diff.	Below threshold?	Summary	Adjusted P Value
	1
	WT vs. PFDN3 KO	2267	-2883956 to 2888490	No	ns	0.9999
	WT vs. PFDN4 KO	233.3	-2885990 to 2886456	No	ns	0.9999
	8
	WT vs. PFDN3 KO	21000	-2865223 to 2907223	No	ns	0.9998
	WT vs. PFDN4 KO	19667	-2866556 to 2905890	No	ns	0.9998
	24
	WT vs. PFDN3 KO	-2110000	-4996223 to 776223	No	ns	0.169
	WT vs. PFDN4 KO	-3096667	-5982890 to -210444	Yes	*	0.0349
	48
	WT vs. PFDN3 KO	-10843333	-13729556 to -7957110	Yes	****	2.19e-08
	WT vs. PFDN4 KO	-15403333	-18289556 to -12517110	Yes	****	2.02e-12
	72
	WT vs. PFDN3 KO	-17363333	-20249556 to -14477110	Yes	****	1.82e-14
	WT vs. PFDN4 KO	-29410000	-32296223 to -26523777	Yes	****	1.28e-23
Fig. 2e	WT	PFDN3 KO	PFDN4 KO
	0.047493	0.173602	0.111403
	0.053804	0.138107	0.123609
	0.027278	0.196671	0.132481
	Dunnett's multiple comparisons test	Mean Diff.	95.00% CI of diff.	Below threshold?	Summary	Adjusted P Value
	WT vs. PFDN3 KO	-0.1266	-0.1729 to -0.08035	Yes	***	0.0004
	WT vs. PFDN4 KO	-0.07964	-0.1259 to -0.03339	Yes	**	0.0047
Fig. 2f	WT	PFDN3 KO	PFDN4 KO
	1.13288	2.21914	2.51763
	0.926588	2.6358	2.88884
	1	2.09943	3.18215
	Dunnett's multiple comparisons test	Mean Diff.	95.00% CI of diff.	Below threshold?	Summary	Adjusted P Value
	WT vs. PFDN3 KO	-1.298	-1.904 to -0.6930	Yes	**	0.0015
	WT vs. PFDN4 KO	-1.843	-2.448 to -1.238	Yes	***	0.0002

## Sheet: Fig. 3
Fig. 3a
	Myc	1.27079	1.33411	3.19826	3.05149	1.03354	1
	IFITM1	3.05892	1.58717	1.06626	1	1.95687	1.84521
	IFITM2	2.45297	1.06858	1.05249	1	1.63228	1.36659
	IFITM3	4.63361	2.14907	1.012	1	3.6517	3.61847
	MX1	2.53628	2.76522	1.21961	1	4.04748	3.05385
	OAS1	10.0881	2.32661	1.18716	1	6.21835	5.16514
	OAS2	10.135	1.57064	1.07221	1	6.06201	5.14207
	OAS3	6.5692	2.92877	1.03945	1	6.28236	5.97611
	IL11	0.9	0.8	1.025	0.6	1.1	0.975
	GAPDH	1	0.960223	1.28053	1.15222	1.00961	1.13562
	IRF9	1.7676	1.19698	1.0392	1	1.52345	1.13805
Fig. 3b
IFITM1		WT			PFDN3 KO			PFDN4 KO
	mock	0.009291	0.009618	0.008258	0.0165504	0.0174395	0.0121063	0.013792	0.013415	0.009685
	IFN-β	0.795536	0.752623	0.752623	0.184006	0.122647	0.15935	0.129582	0.090448	0.115975
	Dunnett's multiple comparisons test	Mean Diff.	95.00% CI of diff.	Below threshold?	Summary	Adjusted P Value
	mock
	WT vs. PFDN3 KO	-0.00631	-0.04339 to 0.03077	No	ns	0.8782
	WT vs. PFDN4 KO	-0.003242	-0.04032 to 0.03384	No	ns	0.9657
	IFN-β
	WT vs. PFDN3 KO	0.6116	0.5745 to 0.6487	Yes	****	3.19e-14
	WT vs. PFDN4 KO	0.6549	0.6178 to 0.6920	Yes	****	1.77e-15
MX1		WT			PFDN3 KO			PFDN4 KO
	mock	0.001032	0.001874	0.00194	0.000981	0.00081	0.001006	0.001381	0.00181	0.001106
	IFN-β	0.22561	0.21051	0.23035	0.0249	0.03475	0.033506	0.0257	0.03685	0.01552
	Dunnett's multiple comparisons test	Mean Diff.	95.00% CI of diff.	Below threshold?	Summary	Adjusted P Value
	mock
	WT vs. PFDN3 KO	0.000683	-0.01252 to 0.01388	No	ns	0.9878
	WT vs. PFDN4 KO	0.000183	-0.01302 to 0.01338	No	ns	0.9991
	IFN-β
	WT vs. PFDN3 KO	0.1911	0.1779 to 0.2043	Yes	****	3.28e-10
	WT vs. PFDN4 KO	0.1961	0.1829 to 0.2093	Yes	****	2.24e-10
OAS3		WT			PFDN3 KO			PFDN4 KO			PFDN4 rescue
	mock	0.006132	0.006374	0.007014	0.00439	0.001166	0.00241	0.003181	0.003631	0.001006	0.001381	0.00181	0.001106
	IFN-β	0.183561	0.17651	0.150035	0.010377	0.0372	0.02488	0.0249	0.03475	0.033506	0.188	0.13685	0.1552
	Dunnett's multiple comparisons test	Mean Diff.	95.00% CI of diff.	Below threshold?	Summary	Adjusted P Value
	mock
	WT vs. PFDN3 KO	0.003851	-0.02205 to 0.02975	No	ns	0.9621
	WT vs. PFDN4 KO	0.003901	-0.02200 to 0.02980	No	ns	0.9608
	WT vs. PFDN4 rescue	0.005074	-0.02083 to 0.03098	No	ns	0.9207
	IFN-β
	WT vs. PFDN3 KO	0.1459	0.1200 to 0.1718	Yes	****	1.75e-09
	WT vs. PFDN4 KO	0.139	0.1131 to 0.1649	Yes	****	3e-09
	WT vs. PFDN4 rescue	0.01002	-0.01588 to 0.03592	No	ns	0.6328
Fig. 3c
	OAS3
	Flag
	PFDN3
	PFDN4
	GAPDH
Fig. 3d					RV
		WT	PFDN3 KO	PFDN4 KO	WT	PFDN3 KO	PFDN4 KO
		0.006306	0.00253	0.002019	0.057989	0.00299	0.00269
		0.004609	0.00251	0.003872	0.063019	0.00244	0.001703
		0.005021	0.00325	0.005439	0.052626	0.00273	0.00251
	Šídák's multiple comparisons test	Mean Diff.	95.00% CI of diff.	Below threshold?	Summary	Adjusted P Value
	WT vs. WT	0.05257	0.04740 to 0.05773	Yes	****	4.29e-12
	WT vs. PFDN3 KO	0.05516	0.05000 to 0.06032	Yes	****	2.28e-12
	WT vs. PFDN4 KO	0.05558	0.05041 to 0.06074	Yes	****	2.1e-12

## Sheet: Fig. 4
Fig. 4a		LogFC	-Log(p-value)					Fig. 4b		LogFC	-Log(p-value)
	RNF213	-6.15962	2.40169						PFDN4	-4.00504	2.23163
	PFN2	-4.33574	1.88563						LAMTOR5	-3.37584	1.46802
	PFDN4	-3.97528	2.67076						ACTR1B	-2.97002	1.51521
	PFDN3	-3.86863	1.69218						PWP1	-2.96069	1.33649
	ACTR1B	-3.20705	1.38342						RNF213	-2.91231	0.507573
	PAK1	-3.14826	0.988452						PFN2	-2.79652	0.561404
	PFDN5	-2.94332	3.28595						DYNLL1;DYNLL2	-2.7639	0.368931
	PFDN1	-2.8787	0.526133						CKMT1A	-2.68222	0.595333
	SRP19	-2.80462	2.66128						SNAP23	-2.61422	1.55062
	TMEM165	-2.71072	1.61489						TRIP6	-2.42426	2.54846
	PTPN22	-2.55962	1.43461						TSG101	-2.38355	0.406842
	CDK11A;CDK11B	-2.5549	2.2714						SMARCB1	-2.30173	0.560209
	PLP2	-2.47698	1.51748						MAEA	-2.24423	0.769599
	DHX57	-2.46784	1.45005						ACYP1	-2.189	1.01528
	ZNF292	-2.35915	0.469629						PBK	-2.16179	0.404093
	BCKDHB	-2.18584	1.52913						SDSL	-2.15715	1.3017
	LARP4	-2.12375	1.29601						ITGA5	-2.15014	1.26086
	ASF1A	-2.00814	2.56117						RPL26L1;RPL26	-2.11658	0.302225
	TMEM214	-1.97853	1.14966						METTL7A	-2.08039	0.853071
	UBQLN1	-1.95299	0.433075						SNX17	-2.00306	2.8503
	GIT1	-1.89151	1.00126						SPAG7	-1.9985	1.1542
	LRRC57	-1.87851	1.76847						HTRA2	-1.97051	0.784448
	PIN4	-1.74341	0.340171						EMC7	-1.90918	2.31461
	AKAP8L	-1.71154	1.23833						PCK2	-1.87593	0.981231
	ZNF503;ZNF703	-1.70212	2.62466						SLC29A1	-1.84774	0.2826
	SCIN	-1.6341	0.993134						LBR	-1.71655	0.303093
	LAMTOR5	-1.53204	0.425595						NSA2	-1.69109	0.375928
	CSTF2T	-1.51424	0.633139						EIF2D	-1.68525	1.57335
	ACYP1	-1.46987	0.774405						FLNC	-1.68357	0.325202
	RALA	-1.46671	0.576543						PIR	-1.65682	0.683678
	DHRS7	-1.46002	0.268055						FDXR	-1.59091	0.450795
	CTNNAL1	-1.42181	1.07777						TWF2	-1.56613	0.338169
	TRIP6	-1.41962	0.522866						CWC27	-1.55059	0.664792
	RTFDC1	-1.39669	0.429339						SMAD4	-1.54762	0.489885
	PFDN2	-1.39224	1.4851						PPP2R1B	-1.53225	1.53313
	HECTD1	-1.38708	1.00836						LSM8	-1.4972	0.452974
	TMEM97	-1.38048	0.381321						RAB23	-1.49215	0.404901
	LRRC1	-1.36529	0.584964						SERPINB1	-1.48725	0.437426
	UROD	-1.36457	0.343834						PTDSS1	-1.46082	1.16446
	PICALM	-1.34383	1.08198						GNG12	-1.4401	1.79542
	MGST3	-1.31902	0.492588						DR1	-1.43581	0.29459
	NUCB1	-1.29225	1.69519						PPP1R8	-1.4177	0.249828
	HIGD1A	-1.26703	0.312196						TMEM165	-1.41623	0.895258
	DDAH2	-1.26387	0.381339						AAK1	-1.404	0.989755
	SPAG7	-1.25019	1.33915						GCLM	-1.38991	1.46495
	MAP2K1	-1.22487	0.313707						IDH2	-1.38854	2.48887
	IRF2BPL	-1.22419	1.20507						AP2A2	-1.36416	0.474705
	ISYNA1	-1.21457	1.63436						RUFY1	-1.35484	0.424393
	IMPAD1	-1.20534	0.403974						ZNF503;ZNF703	-1.34851	1.97928
	GSS	-1.20007	0.611743						SCIN	-1.33073	0.745117
	PRKAA1	-1.19887	0.568483						CELF2	-1.31875	0.3873
	PIR	-1.16606	1.03459						ARF6	-1.29114	0.742957
	ATP6V1F	-1.15548	0.447304						H1F0	-1.28654	2.47369
	FAM213A	-1.15387	0.715742						GLA	-1.28364	1.44719
	RNF214	-1.1524	0.554497						DTYMK	-1.27253	0.275652
	GLA	-1.14692	1.66433						PCM1	-1.26075	1.1077
	METTL13	-1.12252	0.393217						SYNJ2BP	-1.25958	0.729492
	SPR	-1.11911	1.13119						YIPF5	-1.25549	0.572211
	HSPB11	-1.09312	1.46697						PPOX	-1.24796	0.585836
	PSMG2	-1.08885	0.858801						NUCB1	-1.24507	1.59044
	TUBB6	-1.0854	1.25612						ANK3	-1.24243	0.556408
	MSH3	-1.07576	0.686039						ARMC6	-1.24189	0.832389
	NDUFA10	-1.07401	0.425365						CDKAL1	-1.22981	0.353853
	CBS	-1.06847	2.34734						HIGD2A	-1.22023	0.28131
	CHTOP	-1.05454	0.389883						ATL2	-1.2124	0.58349
	NAA50	-1.04937	0.397636						PKN1	-1.20862	1.16044
	ATP6V0D1	-1.03375	0.689423						AGL	-1.208	2.05474
	CUL5	-1.03146	0.767719						PPA2	-1.20231	0.87854
	SEC23IP	-1.02401	0.73223						TRAPPC5	-1.19396	0.719089
	MLLT11	-1.02398	0.337314						HS1BP3	-1.18546	1.29048
	DDT;DDTL	-1.01886	1.20165						SMARCE1	-1.17988	1.1447
	IQGAP2	-1.01295	0.976558						RCOR1	-1.17113	0.45599
	SHMT1	-1.01259	0.92608						IAH1	-1.15985	0.434449
	ABRACL	-1.00659	0.706358						HIGD1A	-1.15919	0.624611
	PFDN6	-0.97779	2.67887						NUP43	-1.13422	0.459891
	RAB6B;RAB6A;RAB39A	-0.97069	0.455438						CSTF2T	-1.13347	0.270509
	EIF2D	-0.95733	0.955719						GPX1	-1.12881	0.986189
	PCYT2	-0.95728	1.39605						THOC6	-1.12198	1.97924
	CHCHD2;CHCHD2P9	-0.94813	1.27388						ASF1A	-1.12154	0.297551
	NEDD8	-0.94419	0.489103						ISYNA1	-1.11194	0.98774
	UBXN7	-0.94055	0.283035						GSTP1	-1.11009	1.78444
	STIM1	-0.93627	0.79704						CBS	-1.10995	2.37071
	ALDH7A1	-0.93137	2.06388						KCTD12	-1.10784	2.37382
	RIPK1	-0.92489	0.479757						DHX57	-1.09809	0.31725
	IDH2	-0.9217	2.04951						MAP2K1	-1.09612	0.301467
	SDSL	-0.91796	0.977031						TRMT10C	-1.07908	0.60003
	MAEA	-0.91264	0.452331						PTPN22	-1.07831	0.360962
	MANF	-0.91179	1.10877						CRYZL1	-1.07661	0.519512
	EXOC6	-0.9077	0.343652						PYGL	-1.05274	2.07234
	MRI1	-0.90451	1.0924						UBA3	-1.04961	2.7378
	AGL	-0.89767	1.6375						PMVK	-1.04864	0.97157
	TWF2	-0.891	1.0353						P4HA2	-1.04573	0.456327
	EXOC1	-0.88747	0.271683						TRAPPC3	-1.02765	0.392037
	PPP2R1B	-0.88603	1.54177						STIM1	-1.02319	1.42614
	NACC1	-0.88474	1.24374						PCID2	-1.01794	0.272263
	SMNDC1	-0.87676	0.21292						GGA1	-1.0115	0.289752
	RPS15	-0.87492	0.275592						RPE	-1.0068	0.539855
	ARMC6	-0.87339	0.321216						ACADVL	-1.00206	1.03655
	UBA3	-0.87032	2.54617						GXYLT1	-0.98165	0.486786
	LTV1	-0.8678	0.495206						COPS6	-0.97915	0.205111
	SCP2	-0.86693	0.096264						NUF2	-0.97476	0.275102
	ZNF711	-0.86555	1.29817						FAH	-0.96706	1.58179
	SMARCE1	-0.85798	2.34488						LARP7	-0.96422	0.646521
	BRI3BP	-0.85616	0.46987						ALDH2	-0.96331	1.80405
	RABL6	-0.85379	1.21674						TUBB6	-0.95891	1.25292
	CC2D1A	-0.84675	0.387241						SMARCC1	-0.95663	0.256532
	OSBPL9	-0.83954	0.444072						HNRNPLL	-0.946	0.366819
	PYCR2	-0.83863	1.62927						MANF	-0.92501	1.63211
	ERGIC1	-0.82474	0.397933						PLIN3	-0.91783	1.91624
	DNMT3A	-0.82135	0.311133						RAB3GAP1	-0.91635	0.715044
	STAM	-0.8054	0.326301						ALDH7A1	-0.9163	1.92839
	CELF2	-0.80476	0.315809						MBD3	-0.88996	0.275728
	ZNF598	-0.79632	0.847259						HSPB11	-0.88624	1.76359
	GPX1	-0.79519	0.985591						SRGAP2;SRGAP2B;SRGAP2C;SRGAP1	-0.88254	0.911029
	MLLT4	-0.77547	1.45452						FAM175B	-0.87733	0.332251
	SBF1	-0.77286	0.409841						HSD17B8	-0.87632	2.15308
	P4HA2	-0.77089	0.374287						KRI1	-0.86988	1.15963
	PMVK	-0.7649	0.757243						SHMT1	-0.8648	0.755229
	FDXR	-0.76428	1.8493						APOA1BP	-0.85651	0.97332
	ATL2	-0.76351	0.602147						SDR39U1	-0.85314	1.20518
	ARMC9	-0.76123	0.317746						RIPK1	-0.84976	1.1781
	USP48	-0.75784	1.24786						CTNNAL1	-0.82899	0.238812
	PUS7	-0.75716	0.196232						MRPL10	-0.8222	0.7626
	PPIG	-0.75681	0.228461						MOV10	-0.81829	1.12933
	TUBA1C	-0.75358	2.10054						SBF1	-0.81397	0.3849
	SNX17	-0.75315	1.22765						PPIG	-0.8061	0.257092
	SRR	-0.74708	0.761586						CHCHD2;CHCHD2P9	-0.80586	1.33604
	PPOX	-0.7435	1.1914						FADS2	-0.80385	2.10343
	EIF4E2	-0.74261	0.313996						ZNF711	-0.80162	0.397575
	GSTP1	-0.74084	1.03804						FUCA1	-0.79377	0.641642
	PLCG1	-0.73249	0.249413						INF2	-0.78779	0.870215
	EIF1	-0.72773	1.07385						SNX9	-0.78653	0.661268
	SMS	-0.72312	0.47537						RBM12B	-0.78192	0.691566
	ACAD9	-0.71702	0.722288						ATPAF2	-0.77647	1.56013
	HIGD2A	-0.71678	0.248675						GALK1	-0.77242	1.09722
	CHD8	-0.70384	0.478271						UCHL3	-0.76925	0.391204
	ATP13A1	-0.70179	0.295867						AKAP8L	-0.76923	0.397062
	EPB41	-0.69785	0.374072						OPTN	-0.76909	3.1542
	APOA1BP	-0.69483	0.646825						PPWD1	-0.76814	0.795274
	METTL1	-0.69258	0.84646						S100A11	-0.76377	0.329198
	IQGAP3	-0.69078	1.45999						GSTM3	-0.76314	0.786981
	TPM4;TPM2	-0.68789	1.68237						OCIAD2	-0.75911	0.914229
	TRMT10C	-0.68715	0.224159						VTA1	-0.75841	1.06588
	AAK1	-0.68594	0.302203						NOL10	-0.75451	0.345507
	SNAP23	-0.68467	0.860075						DARS2	-0.74794	2.15757
	FGFR1OP	-0.6772	0.555727						IRS4	-0.74137	1.8026
	ENPP1	-0.67459	0.537227						PEA15	-0.73806	0.872966
	DPM1	-0.67324	1.43507						TBC1D9B	-0.73773	0.56465
	PCK2	-0.67053	0.517331						DNMT3A	-0.73753	0.284899
	GFM1	-0.65902	0.349721						LRRC40	-0.73262	1.07142
	ECHDC1	-0.64967	1.21637						LRRC57	-0.73091	0.455016
	DNAJB12	-0.64883	0.681653						CAMK1	-0.72857	2.04763
	AKAP12	-0.64793	1.33746						SCFD1	-0.72657	2.07285
	TUBB8	-0.6451	0.217671						PLP2	-0.72405	0.245898
	VTA1	-0.6366	1.364						RPS15	-0.71351	0.24894
	CDK2;CDK3	-0.63505	0.289319						HINT2	-0.70884	1.07885
	FADS2	-0.63273	1.90003						LARP4	-0.70726	0.816292
	S100A11	-0.63173	0.275951						HINT1	-0.70502	0.636146
	TIA1	-0.62999	0.294577						GAA	-0.7042	1.14462
	SNX9	-0.6283	0.525641						ANAPC5	-0.70142	0.358126
	DNPH1	-0.6279	1.46427						CTNNA2	-0.69376	0.114191
	EPPK1	-0.62441	2.12974						ORC3	-0.68507	0.221366
	RAB3GAP1	-0.61586	0.203855						PRKAG1	-0.68401	0.956932
	MIF	-0.6151	1.1481						C14orf166	-0.68336	0.997663
	AKR1B1	-0.61339	0.69198						RABGGTA	-0.68244	0.746852
	MAP2K2	-0.61196	0.546253						RAP1B;RAP1A	-0.68057	1.0226
	AASS	-0.61174	0.772578						SUMF2	-0.67854	0.870835
	NT5C	-0.61042	1.12709						NT5C	-0.67403	0.342078
	FSCN1	-0.60855	1.37044						HLA-B	-0.6735	0.314126
	PKN1	-0.60189	0.728905						ERMP1	-0.67213	0.297329
	ARMT1	-0.5999	1.1543						EPB41	-0.67167	0.683131
	SLC25A3	-0.59775	0.488083						ANXA6	-0.66997	1.05154
	SRGAP2;SRGAP2B;SRGAP2C;SRGAP1	-0.59595	1.07231						CDK5RAP3	-0.66865	0.370629
	STUB1	-0.59425	1.41838						PSME1	-0.66705	1.48965
	MSI1	-0.59104	0.99895						SH3BGRL	-0.66527	0.855698
	ACADVL	-0.59022	0.58556						GMPPA	-0.66277	0.815701
	PSMA7;PSMA8	-0.58588	1.27737						ACOX1	-0.66277	1.0523
	COMT	-0.58504	0.554369						MLLT4	-0.65934	2.09465
	ACTR10	-0.58347	1.28609						SETD3	-0.65739	0.443313
	ALDH2	-0.58036	1.98324						FNTA	-0.65271	1.17688
	ANXA6	-0.57883	1.24195						LGALS3BP	-0.65221	0.564244
	GAA	-0.57847	1.90171						SLC25A10	-0.65069	0.627644
	ENPP4	-0.57608	0.569558						CAD	-0.65048	1.68553
	ARHGEF1	-0.57532	0.456442						COX11	-0.64907	1.65613
	BLVRB	-0.57397	1.20098						PHGDH	-0.64682	1.75772
	PEA15	-0.57169	0.882811						ESF1	-0.64665	0.774655
	GLS	-0.56969	0.972479						BLVRB	-0.64616	0.790942
	ATL1	-0.56898	0.224361						PSMG2	-0.64545	0.335865
	C14orf166	-0.56698	0.822879						NAGLU	-0.64361	1.65591
	NUP43	-0.55794	1.3343						FAM213A	-0.64039	0.37138
	UNC119B	-0.5553	0.649501						PSME2	-0.63766	1.00261
	GRHPR	-0.55309	0.876556						CDK2;CDK3	-0.63714	0.313555
	HDDC2	-0.55267	2.29083						TUBB	-0.63663	0.647143
	GGA2	-0.55019	0.510095						DNPH1	-0.63418	1.14547
	DNPEP	-0.54839	1.1388						IQGAP2	-0.62282	0.752643
	TRA2A	-0.54562	0.889083						ATP6V1F	-0.6226	0.229903
	PSME2	-0.53662	1.13636						CLIC4	-0.62241	0.968204
	PYGL	-0.53468	1.32171						MYO6	-0.62222	1.06852
	PRDX2	-0.53119	1.86353						GLMN	-0.61936	1.3907
	TPRKB	-0.52997	0.29279						HSPA1B;HSPA1A	-0.61887	1.3998
	RPS27L	-0.52867	0.272374						DAK	-0.61713	1.66615
	OPTN	-0.5231	2.38991						ALCAM	-0.61353	1.30629
	UBE2A	-0.52026	0.323845						CDC27	-0.6106	0.834101
	NCLN	-0.52024	0.296995						USP39	-0.60917	0.721229
	VPS18	-0.51943	0.8681						ATL1	-0.60687	0.28476
	HADH	-0.51743	0.83636						IRF2BPL	-0.60556	1.03283
	F11R	-0.51738	0.14124						OCIAD1	-0.60468	1.35106
	MAP2K4	-0.50774	0.795538						ACOT1;ACOT2	-0.59573	2.08522
	GAPDH	-0.50669	3.29965						DPM1	-0.59531	1.43001
	CDS2	-0.50493	1.1329						BIRC6	-0.59405	1.39543
	PYGB	-0.50268	1.00218						ACAD9	-0.59306	1.05537
	PGLS	-0.50141	1.13438						BRD2	-0.58976	0.59919
	ACO1	-0.49786	0.573887						CUL2	-0.58968	0.181298
	PLK1	-0.49573	2.29226						LARP1	-0.58867	1.41785
	TRIO	-0.49568	0.210489						ANKFY1	-0.58368	1.56537
	DARS2	-0.49527	1.68163						ARPC4	-0.58064	0.766853
	VAPA	-0.49508	0.742493						HIBADH	-0.57641	1.19666
	SH3BGRL	-0.49496	0.832669						NCDN	-0.57616	0.410329
	ATP5H	-0.49334	1.73417						MBNL1	-0.57394	0.44232
	CBX5	-0.49298	0.857719						CBR3	-0.5725	0.714776
	PGM3	-0.49102	0.76758						PFKM	-0.57012	1.23226
	FKBP8	-0.48988	1.20543						NCAPG2	-0.56926	0.353622
	HTT	-0.48896	0.710095						PANK4	-0.56638	0.892553
	PLIN3	-0.48805	1.43289						TNPO2	-0.56571	0.460187
	SMARCB1	-0.48736	0.426417						RABL6	-0.56489	0.624435
	HELLS	-0.48717	0.175381						ESYT1	-0.56489	1.17472
	GAK	-0.48622	0.550548						ATP6V1C1	-0.56357	1.43789
	FMR1	-0.48448	0.676348						LAMTOR1	-0.55856	1.25636
	NIT2	-0.48239	1.07584						EEFSEC	-0.55854	0.36086
	TMUB1	-0.47997	0.429495						PGM1	-0.55507	1.67359
	VIM	-0.47963	2.19494						SNAPIN	-0.55478	0.44965
	NEDD1	-0.47857	0.645085						RCL1	-0.55344	1.13085
	RAB9A	-0.4772	0.838627						GSS	-0.55091	0.46785
	RRP9	-0.47664	0.379092						GRIPAP1	-0.54937	0.686183
	ACOX1	-0.47663	1.03687						PLOD2	-0.54879	0.577243
	ASNS	-0.4766	0.27692						TRIM25	-0.54711	2.89908
	EIF5	-0.47598	1.06042						EIF5	-0.54617	1.89531
	PSME1	-0.47576	1.19422						UNC119B	-0.54486	0.684278
	OCIAD1	-0.47496	0.616091						MAP7	-0.54377	1.6501
	MTHFD1L	-0.47464	0.87611						UBE2G1	-0.54238	0.653443
	SUGP2	-0.47163	0.864705						WDR11	-0.54222	0.730638
	NELFA	-0.47148	0.728183						SCRIB	-0.53982	0.597139
	MRPL44	-0.4709	0.125256						NUP133	-0.5396	0.657686
	HEBP1	-0.47071	1.56439						STXBP2	-0.53951	0.710187
	EPB41L2	-0.46844	1.31885						NEDD8	-0.53908	0.198882
	GGA1	-0.46691	0.202013						EIF1	-0.53839	0.941651
	DCAF7	-0.46649	0.623287						KIAA1429	-0.53651	1.06822
	NOL10	-0.46579	0.206282						MYO1C	-0.5351	1.82257
	ASPSCR1	-0.46521	1.248						PSMB1	-0.53451	0.808456
	TNPO2	-0.46473	0.378366						AHNAK2	-0.5338	0.497639
	ILVBL	-0.46405	0.73437						EPPK1	-0.53224	2.02641
	DAK	-0.46207	1.98058						NUP85	-0.53169	0.282753
	KLC1	-0.46173	0.877886						RSF1	-0.53105	0.23023
	H1FX	-0.46018	0.969344						GSK3B	-0.52749	0.24227
	CYFIP1	-0.45981	1.14245						ARMT1	-0.52593	3.87631
	LARP1	-0.45891	0.566166						CLASP1	-0.52474	0.784828
	ANXA7	-0.45771	0.737576						ZZEF1	-0.52425	0.420904
	CDK5RAP3	-0.4554	0.487573						CD81	-0.52054	0.680551
	TUBB	-0.4546	0.592238						PYCR2	-0.52048	1.90702
	ANXA2;ANXA2P2	-0.45426	1.11336						FAM114A2	-0.5195	0.914949
	PSMB2	-0.45387	1.4777						ANP32E	-0.51812	0.750861
	PLS3	-0.45349	1.9421						DDAH2	-0.51789	0.35111
	MPDU1	-0.45292	0.551619						PM20D2	-0.51481	1.46796
	VPS45	-0.45185	0.357747						GAPDH	-0.51404	3.11356
	ADK	-0.45049	0.655364						SEC24B	-0.51324	0.476391
	SARS	-0.44966	1.05986						TOE1	-0.51065	0.46954
	PTBP1	-0.44825	0.780811						BAZ1B	-0.50864	1.17902
	ABCB1	-0.44799	0.164847						PPME1	-0.50454	0.280552
	SH3BGRL3	-0.44641	0.979348						CFL2	-0.50025	1.32564
	MMTAG2	-0.44436	1.13642						OSBPL8	-0.49984	1.18002
	WDR44	-0.44231	0.971771						ADK	-0.49732	0.72503
	AARS	-0.44135	1.16407						PRKAR1A	-0.49719	1.57262
	ERMP1	-0.44104	0.830103						OGDH	-0.49569	0.646421
	SH3GLB1	-0.44031	0.474794						MCM7	-0.49406	1.87572
	HAX1	-0.43978	0.45256						ARHGDIA	-0.49342	0.968958
	RAB23	-0.43978	0.250612						HBS1L	-0.48995	0.834639
	RABGGTA	-0.4381	2.1124						SRR	-0.48973	0.519966
	GALK1	-0.43703	0.699255						ABRACL	-0.4867	0.432146
	POLR2D	-0.4362	0.148417						NAF1	-0.48611	0.35665
	COPG2	-0.43613	0.80403						GALE	-0.48464	0.890282
	ANK3	-0.43564	1.01999						SORD	-0.48336	0.868447
	ZC3H15	-0.4356	0.333095						HADH	-0.4791	0.785092
	HINT2	-0.43253	0.96351						DNAJB12	-0.47547	0.533787
	CIRBP	-0.43005	0.932266						COPZ1	-0.47512	0.204899
	PSMB1	-0.42959	2.12986						GFM2	-0.47399	0.379568
	CDC23	-0.42895	2.07998						MPDU1	-0.47311	0.529579
	CLIC4	-0.42419	0.829241						OSBPL9	-0.472	0.283139
	CDC42	-0.42241	1.3322						CDK5	-0.47027	0.38073
	PRKAG1	-0.42057	0.798288						GGA2	-0.46933	0.650498
	KIAA2013	-0.41991	0.663073						PRKACA	-0.46876	1.71212
	PGK1	-0.41983	0.819992						GLRX5	-0.4684	0.422347
	ATP5J2	-0.41937	0.77926						NDUFS8	-0.46838	0.488055
	SREK1	-0.41866	0.127739						C1orf123	-0.46769	0.586638
	C12orf57	-0.417	0.766359						RRM2	-0.46699	1.82026
	SMAD4	-0.41695	0.554354						PDCD4	-0.46637	0.764345
	GABPA	-0.41553	0.129701						HN1	-0.46632	1.02329
	RCN2	-0.41302	0.809603						ANAPC7	-0.46484	0.845233
	PGP	-0.41254	0.921222						SLC25A3	-0.46453	0.955961
	GFM2	-0.41202	0.23115						PPP1CB	-0.46125	0.695705
	TOMM34	-0.41066	0.624338						GRHPR	-0.46104	1.09047
	SOD2	-0.409	1.02438						SYMPK	-0.46089	2.49162
	IAH1	-0.40765	0.138934						NOL7	-0.46081	0.269233
	EZR	-0.40749	0.929488						ASNS	-0.45762	0.404414
	NME3	-0.4053	0.819399						AIP	-0.45758	1.92896
	HNRNPLL	-0.405	0.389129						LRRC41	-0.45756	0.410663
	NTPCR	-0.40429	0.773166						SNRPD1	-0.45654	0.580524
	DHRS7B	-0.40355	0.285849						VRK1	-0.45653	1.42805
	PARVA	-0.40241	1.36329						MON2	-0.45639	0.769751
	CASK	-0.40233	0.221985						STUB1	-0.45536	0.925881
	MINPP1	-0.40221	0.680682						MECP2	-0.45449	0.080253
	NUSAP1	-0.40167	0.583719						MGST3	-0.45156	0.642736
	OGDH	-0.39995	0.402769						ANXA2;ANXA2P2	-0.45149	1.1096
	ACTR1A	-0.39887	0.506848						GSTO1	-0.45118	1.21499
	UHRF1	-0.39856	0.839597						PLS3	-0.44846	1.90135
	XPO5	-0.39837	1.16055						TALDO1	-0.44811	1.24068
	POLD3	-0.39483	0.392032						CHD8	-0.44765	0.29745
	RBM28	-0.39441	1.0295						NUPL1	-0.44684	0.385923
	EEF1A2	-0.39436	0.083169						YME1L1	-0.44592	0.758562
	GTF3C5	-0.39229	0.162503						HEXIM1	-0.44498	1.11157
	PFKM	-0.3922	1.10252						UMPS	-0.44498	0.776431
	MSN	-0.38907	2.25049						SRP54	-0.44141	0.605864
	CWC27	-0.38846	0.445746						CAPN1	-0.4398	1.93036
	PTDSS1	-0.38731	0.216664						LONP1	-0.43793	1.39043
	SLC27A3	-0.38614	0.395018						H1FX	-0.43785	0.99117
	STMN1	-0.38594	0.542694						DLST	-0.43773	0.811911
	FUCA2	-0.3855	0.1804						ORC5	-0.43665	0.257972
	ZC3HAV1	-0.38271	0.930555						PSMC6	-0.43513	0.628512
	DPYSL2	-0.38225	0.906347						PRDX5	-0.43503	1.83115
	NUP85	-0.38136	2.75954						ENDOD1	-0.4313	0.384606
	GSTO1	-0.37981	2.22684						SUCLG2	-0.42955	1.11755
	FUCA1	-0.37871	1.14584						LMNB1	-0.42886	1.10648
	PSMA2	-0.37601	1.37556						MCM3	-0.42832	1.44586
	MRPL10	-0.37575	0.352254						MINPP1	-0.42161	0.754963
	GSTM3	-0.37524	0.398821						SARS	-0.42086	0.882437
	CNOT11	-0.37297	0.853765						METTL1	-0.41901	0.162512
	SCRIB	-0.37234	0.330181						HSD17B12	-0.41845	0.711415
	IDE	-0.37168	0.604678						GSR	-0.41826	0.759427
	MNAT1	-0.37153	0.177534						CRYZ	-0.41788	0.298463
	PUM2	-0.37021	0.238038						MCM4	-0.4177	1.1462
	DIP2B	-0.37014	0.291619						TPM4;TPM2	-0.41697	1.29964
	SKP1	-0.37001	0.661588						TRA2A	-0.41685	0.563606
	SYNE2	-0.36982	2.27786						RNASEH2B	-0.41365	1.23372
	SHMT2	-0.36918	1.10284						CTDP1	-0.41335	0.237667
	FAH	-0.36903	0.571302						STK4	-0.41137	1.38405
	ANXA4	-0.36869	0.255594						FMR1	-0.40974	0.868225
	CSRP2	-0.36797	0.668065						ANXA11	-0.40936	0.784154
	MTX1	-0.36759	0.370917						CBX5	-0.40932	1.16612
	EPHX1	-0.36754	0.245287						DDX54	-0.40831	0.491877
	ATPAF2	-0.3667	0.66703						RPP30	-0.40817	0.316398
	NUDT19	-0.36662	0.941625						ACAA2	-0.40765	1.09902
	PDLIM3	-0.36584	0.150808						TRMT1L	-0.40669	0.637875
	IFT27	-0.36577	0.876553						PNP	-0.40549	0.979269
	RIF1	-0.365	0.58846						EIF4E2	-0.40382	0.154468
	LUC7L	-0.36269	0.308012						ENO1	-0.40313	0.962627
	MRPL19	-0.36177	1.0807						COPRS	-0.40246	0.460369
	SRP14	-0.36137	1.34424						RIF1	-0.40232	1.24112
	NANS	-0.36104	0.542155						HDDC2	-0.40094	0.939314
	LRRC40	-0.35971	0.257702						FKBP10	-0.4008	0.997616
	IST1	-0.35897	0.993717						PABPN1	-0.40008	1.28658
	KRI1	-0.35766	0.594262						GFM1	-0.39908	0.16226
	FAM175B	-0.35619	0.906857						RPS28	-0.39894	0.251269
	WDR11	-0.35592	0.502139						RALA	-0.39781	1.15541
	SSR3	-0.35506	0.446642						KLC1	-0.39739	1.37413
	KHDRBS1	-0.35406	0.643448						ZNF292	-0.3961	1.68282
	TRMT1L	-0.35348	0.909863						SLC25A24	-0.39399	0.982117
	MOV10	-0.35247	1.1038						DAP3	-0.39356	2.01697
	PPA2	-0.35038	0.30199						NEK9	-0.39287	0.542938
	ANXA11	-0.35004	0.500308						MPI	-0.39216	0.694141
	TBC1D9B	-0.34681	0.308067						APOBEC3B;APOBEC3D	-0.39202	0.56684
	CAPN1	-0.34527	0.676978						ABCB10	-0.39024	0.791596
	RPTOR	-0.34468	0.696659						PSMB2	-0.38607	0.349746
	CTSD	-0.34338	1.49232						AGK	-0.38526	0.60045
	KIF2A	-0.34301	0.670669						SMS	-0.38444	0.684
	CFL2	-0.34269	1.12614						S100A13	-0.38428	0.34233
	TBC1D15	-0.34067	1.35917						ANXA7	-0.38404	0.709617
	ANAPC5	-0.34062	1.55944						SAMM50	-0.38258	0.628274
	VRK3	-0.34054	0.108606						SCRN1	-0.38211	0.619896
	ATP6V1C1	-0.3398	1.34975						NCAM1	-0.38022	0.295699
	DLST	-0.33945	0.656316						LMNA	-0.37879	1.03882
	KIF4A	-0.33638	0.348256						GNAI2	-0.37869	1.56345
	NUP107	-0.33596	0.313341						ATP2A2	-0.37794	0.75534
	IRS4	-0.33574	1.01858						GNB2	-0.37786	0.566633
	TTK	-0.33546	0.367572						TARDBP	-0.37752	0.995132
	NAA25	-0.33459	0.15807						TMEM214	-0.37523	0.248516
	INF2	-0.33427	0.689811						EPCAM	-0.37488	0.924065
	MARCHF5	-0.33132	1.36784						PGLS	-0.37415	1.84244
	PEF1	-0.33111	0.081546						ADD1	-0.37351	0.633223
	HLA-C	-0.33107	0.591934						GIT1	-0.37304	0.523713
	RBM34	-0.3299	1.11802						CYFIP1	-0.37284	1.18773
	ACAT2	-0.32745	0.704834						NMT1	-0.37205	1.36468
	RBM12B	-0.32739	1.07226						RPRD1A	-0.37064	0.414066
	DNAJC8	-0.32663	0.548624						UTP14A	-0.36977	0.651055
	CDK9	-0.32642	0.664157						ANXA4	-0.36872	0.231278
	COPS5	-0.32628	1.11248						RDH11	-0.36843	2.31618
	PHGDH	-0.32608	1.40827						EEF1E1	-0.36834	0.679088
	NMT1	-0.326	0.425609						RAD23A	-0.36742	2.6
	NAGLU	-0.32543	0.423817						PPP1R12A	-0.36628	0.733038
	FARSA	-0.32519	0.343303						DPCD	-0.36595	0.158277
	NUP133	-0.32516	0.351979						HEBP1	-0.3655	0.545461
	LRBA	-0.32493	0.465428						NOLC1	-0.36485	0.558469
	WDR1	-0.32459	1.74481						WASF2	-0.36374	0.601304
	UMPS	-0.32428	0.243989						GTF3C5	-0.36248	0.145912
	SLC25A24	-0.32408	0.323634						HP1BP3	-0.36189	1.1638
	RCL1	-0.32376	0.730563						LAMP2	-0.36183	1.76961
	NCKAP1	-0.32332	0.515818						ATXN2	-0.36111	0.31938
	NCDN	-0.32321	0.211035						MMS19	-0.36042	0.634629
	QSOX2	-0.32214	0.608269						ADRM1	-0.35997	0.778224
	UBE2G1	-0.32087	0.300208						DDAH1	-0.35968	0.689453
	UNC45A	-0.31952	0.702019						ALDH1A2	-0.35967	0.694954
	MPI	-0.31875	1.4925						ASCC3	-0.35926	0.614738
	RDX	-0.3187	0.696737						IGF2R	-0.35923	2.11465
	CDK5	-0.31601	0.645165						ATP5J2	-0.35843	0.649166
	TXNDC12	-0.31425	0.205508						C5orf51	-0.35764	0.031979
	FLNA	-0.31423	1.38187						CNP	-0.35707	1.19657
	GXYLT1	-0.31341	0.22894						MCM2	-0.35642	1.28985
	HEBP2	-0.31323	1.85877						RPS10	-0.35552	1.64427
	METTL7A	-0.31278	0.906893						WDR44	-0.35442	0.699044
	TXNRD1	-0.31204	0.708979						PSMC3	-0.35277	0.29942
	DCTN1	-0.31164	1.19195						UNC45A	-0.35233	1.51572
	RPS24	-0.31075	0.844362						OTUB1	-0.35188	0.662366
	GNPNAT1	-0.3104	0.311684						MACF1	-0.35182	0.702691
	PSMD13	-0.31038	1.25555						CDK9	-0.35174	0.683017
	EIF4E	-0.30905	0.583616						PAWR	-0.3507	0.455967
	STXBP2	-0.30895	0.52137						KIAA1598	-0.35063	0.94061
	HSDL2	-0.30773	0.696786						MESDC2	-0.35058	0.451078
	GGCT	-0.3073	0.728433						MSH3	-0.35055	0.19126
	GMFB	-0.30555	0.605203						MYH10	-0.35007	1.57625
	DYNLRB1;DYNLRB2	-0.30553	0.198031						MRPL46	-0.34786	0.316318
	CAB39	-0.30545	0.797296						KPNA1	-0.34779	0.406699
	NHLRC2	-0.30394	1.85274						TROVE2	-0.34739	1.11398
	PSMB4	-0.30369	1.18101						RHOT2	-0.34731	0.091636
	RANBP3	-0.30118	0.757522						NPC2	-0.34638	0.39798
	HBS1L	-0.30106	0.694973						DDX56	-0.34574	0.739961
	NUDT5	-0.3007	0.536475						IGF2BP3	-0.34522	1.20924
	MXRA7	-0.29975	0.801884						RDX	-0.34403	0.641808
	BRD4	-0.29953	0.262461						ECHDC1	-0.34221	0.860013
	SLC29A1	-0.29939	0.368876						SVIL	-0.34147	0.662867
	ECD	-0.29922	0.359774						YTHDF2	-0.34127	1.19753
	KAT7	-0.29536	1.595						CDC37	-0.3391	1.31866
	LRRC47	-0.295	1.24578						CDC42	-0.33898	0.997048
	HIBADH	-0.29444	3.42857						MRPL44	-0.33766	0.282867
	IGF2R	-0.29414	1.18316						MTHFD1L	-0.3352	0.579804
	TYMS	-0.29402	0.253482						PSMD11	-0.33511	1.50056
	RAP1B;RAP1A	-0.29395	0.575238						TARS2	-0.33441	0.393271
	NDRG3	-0.2931	0.169838						CPSF1	-0.33391	0.376869
	NEK9	-0.29203	0.820642						ZC3H15	-0.33234	0.251242
	LRRC41	-0.292	0.207261						COPG2	-0.33119	0.617304
	FIS1	-0.2916	0.309693						GTF2I	-0.33004	0.709842
	LMF2	-0.29138	0.379974						PPP2R5E	-0.32837	0.382665
	ATXN2	-0.2909	0.255711						BLMH	-0.32799	0.482711
	LMNB1	-0.28884	0.772051						TAF4	-0.32796	0.584918
	AP1M1	-0.28809	0.845509						NUDCD2	-0.32777	2.12817
	SAMM50	-0.28764	0.80305						PFKP	-0.32776	1.10491
	MYO6	-0.28749	0.667544						CLCC1	-0.3267	0.464889
	USP11	-0.28742	0.413716						EIF2AK2	-0.32283	1.07684
	UAP1	-0.28722	0.404566						DYNLRB1;DYNLRB2	-0.32259	0.220863
	YBX3	-0.28351	0.504651						PDHA1	-0.32206	0.570346
	ANKFY1	-0.28336	1.00805						IPO9	-0.32171	0.620622
	DUT	-0.28324	0.994695						UBLCP1	-0.3215	0.68698
	USP16	-0.28296	0.154304						MDH1	-0.32037	1.00356
	THOC6	-0.28233	0.531054						MCM6	-0.3203	1.07701
	SMAD2	-0.28213	0.821271						NIT2	-0.31802	0.676827
	YIPF5	-0.28204	0.132412						SUCLG1	-0.3162	0.552962
	MAGED2	-0.28111	0.872558						GPD2	-0.31509	0.376332
	TAF4	-0.27987	0.450498						MTHFD1	-0.31508	1.51561
	NPLOC4	-0.27875	1.0418						GLS	-0.31502	0.577483
	CLCC1	-0.2787	0.272318						CAPZA2	-0.31412	0.629489
	VAPB	-0.27855	1.24798						RAB21	-0.31412	0.453758
	PSMD11	-0.27783	1.85411						IARS2	-0.31396	1.04344
	H2AFX;HIST1H2AA;HIST2H2AB	-0.27745	0.159442						BCKDHB	-0.31395	0.074511
	DHFR	-0.27731	0.466595						PTBP1	-0.31297	0.39774
	KIAA1033	-0.27682	0.249483						COPG1	-0.31273	0.873812
	CPT2	-0.27623	0.382288						L2HGDH	-0.31127	0.427627
	HSD17B12	-0.27612	0.597843						U2SURP	-0.30834	0.536408
	SPTBN5	-0.27587	0.233953						CSTF3	-0.30804	1.04002
	HDHD2	-0.27208	0.709304						ACP1	-0.30589	1.77712
	AP3B1	-0.27206	0.694941						RPA3	-0.30524	0.672212
	PAWR	-0.27146	0.366564						CIRBP	-0.3047	0.717081
	RBX1	-0.27031	0.423968						EZR	-0.30463	2.40854
	CLASP1	-0.26984	0.595197						FKBP3	-0.3043	0.630016
	OTUB1	-0.26907	0.496467						WBP11	-0.30424	0.318219
	NAPRT	-0.26882	0.509791						C12orf57	-0.30214	0.407798
	GLG1	-0.26868	0.534531						TMEM33	-0.30175	0.166
	YTHDF2	-0.26843	0.664378						IMPDH2	-0.30172	0.993189
	SURF4	-0.26789	0.837546						TWF1	-0.30069	0.744639
	HINT1	-0.26624	0.597342						KPNA4	-0.30021	0.264247
	ZZEF1	-0.26561	0.294792						GNAI1	-0.29902	0.742971
	NUDCD2	-0.26558	0.894318						SHMT2	-0.2985	0.853524
	HEXIM1	-0.26544	0.731192						PARVA	-0.29825	1.0287
	FKBP10	-0.26452	1.18044						PRKAA1	-0.29739	0.532372
	PPP1CB	-0.26444	0.373952						ERBB2IP	-0.29579	0.273164
	MYH10	-0.26349	1.63194						QSOX2	-0.29554	0.533873
	CORO7	-0.2627	0.270264						ARHGEF1	-0.29524	0.162945
	FTO	-0.26243	0.321977						PREP	-0.29522	0.773731
	OAT	-0.2616	1.88463						ANP32A	-0.2943	1.52003
	KRT18	-0.26119	0.984203						PHB	-0.29321	0.633584
	ADD1	-0.26003	0.428625						PKM	-0.2927	1.09782
	EIF2AK2	-0.25858	0.334391						RAP1GDS1	-0.29177	0.313051
	PITHD1	-0.25825	0.476717						PRDX2	-0.29174	1.00904
	RPRD1B	-0.25778	0.12626						SNRNP200	-0.29168	0.96604
	SDCBP	-0.25728	0.692231						HIF1AN	-0.29166	0.204806
	DNM1L	-0.25685	4.01461						CTSB	-0.29065	1.72333
	CKMT1A	-0.25649	0.806978						GORASP2	-0.29015	0.847533
	TJP1	-0.25591	0.404529						SCYL1	-0.28999	0.554095
	MYO1C	-0.25454	1.26741						NT5DC1	-0.2897	0.719273
	PSMC3	-0.25413	0.206326						COPS7A	-0.28897	0.611575
	RAB32	-0.254	0.188958						SOD2	-0.28776	0.741019
	VCL	-0.25318	0.888074						NXN	-0.28664	0.527959
	NOC3L	-0.25256	0.185264						BRI3BP	-0.28572	0.321557
	DCXR	-0.25206	0.507573						TBCC	-0.2857	0.29262
	CDC73	-0.25064	0.967602						NCAPH	-0.28487	0.638347
	GNAI3	-0.25063	0.455662						PSMB4	-0.28485	0.985012
	GALNT2	-0.2498	0.64476						TBL2	-0.28459	1.63608
	POLA2	-0.24868	1.75293						COPS5	-0.2844	0.826906
	TRIM25	-0.24858	1.60109						PGK1	-0.28436	0.537603
	PRDX6	-0.24846	1.66598						SOD1	-0.28416	0.295325
	NUTF2	-0.24829	0.151924						STAG2	-0.28332	0.332804
	SLC25A1	-0.24722	0.378852						POLA2	-0.28265	0.615542
	NDUFS8	-0.24714	0.178634						GNAI3	-0.28263	0.499312
	COPB1	-0.2463	1.76867						RHOA	-0.28209	1.11516
	MACF1	-0.245	0.938967						MPHOSPH10	-0.28061	0.28378
	SDR39U1	-0.24496	0.149219						POLR2A	-0.28048	0.599538
	TALDO1	-0.24229	1.70229						GGCT	-0.28038	0.765136
	CDC5L	-0.24185	1.46657						RTCA	-0.28035	0.536461
	CYB5B	-0.24172	0.568156						AP3D1	-0.27993	0.586547
	EGLN1	-0.24087	0.178206						PSPC1	-0.27976	0.755674
	VPS4B	-0.24015	0.53745						AK2	-0.27898	0.480217
	ESYT1	-0.23984	0.507098						YWHAG	-0.27703	0.566683
	TIGAR	-0.23984	0.346364						DERA	-0.27675	0.444468
	S100A13	-0.23911	0.22946						CAND2	-0.27652	0.972218
	YWHAG	-0.2378	0.486641						PSMA7;PSMA8	-0.27638	1.5134
	ARF6	-0.23764	0.145512						MAP2K4	-0.27586	0.387569
	UBA1	-0.23694	0.771906						LIMA1	-0.27567	2.65138
	CDKN2AIP	-0.23585	0.342317						RBM28	-0.27509	0.415135
	PREP	-0.2356	0.614308						ROCK1	-0.2746	0.293017
	SEPT9	-0.23532	0.674127						UAP1	-0.27446	0.427866
	BTAF1	-0.23527	0.626939						MPP6	-0.27435	0.118331
	FAF2	-0.23474	0.810563						EGLN1	-0.27362	0.211552
	OGT	-0.23431	0.479833						PHF2	-0.27349	0.077518
	NPC2	-0.23413	0.355709						NME3	-0.27343	0.567888
	NAE1	-0.23328	0.778351						WDR61	-0.27341	0.460132
	PELO	-0.23295	0.61241						IDE	-0.27334	0.355143
	STX7	-0.23209	0.671621						XPNPEP1	-0.2724	0.423752
	HGS	-0.23174	0.214499						NTPCR	-0.27168	0.77963
	CUL1	-0.23139	0.333418						EXOC7	-0.27108	1.06394
	RANBP1	-0.23123	0.44001						VCL	-0.27063	1.18993
	DSTN	-0.231	1.15869						BLVRA	-0.26959	0.470476
	CNPY3	-0.23009	0.736308						UBE2N	-0.26806	0.978454
	FXR2	-0.22954	0.32888						FAM129A	-0.2677	0.407605
	SEPT6	-0.22951	0.602111						DNAJC9	-0.26661	1.90051
	PM20D2	-0.22946	0.972235						HSPA4L	-0.26546	1.41476
	ABCD3	-0.22945	2.23362						CYB5A	-0.26447	1.16835
	ARFGAP2	-0.22932	0.246998						CUL1	-0.264	0.405114
	PSMA4	-0.22834	0.381873						PFN1	-0.26357	1.78931
	PCNA	-0.22799	0.525422						ATAD1	-0.26274	1.16365
	CALD1	-0.22782	0.563448							-0.26269	0.628501
	SORD	-0.22729	0.494946						KDM3B	-0.26254	1.86931
	ACACA	-0.22697	0.907016						TXNRD1	-0.26233	0.56727
	CCDC47	-0.22616	0.383113						NUP98	-0.26159	0.592415
	ANXA1	-0.22591	0.513722						PHB2	-0.26075	1.02422
	CPSF1	-0.22514	0.22014						DNAJC8	-0.25884	0.428423
	GSR	-0.22467	0.30677						SREK1	-0.25849	0.869569
	TBL3	-0.22404	1.28052						HECTD3	-0.25696	0.181859
	PTCD3	-0.22376	0.134313						TOP2B	-0.25626	1.21585
	VCP	-0.22369	1.33344						CCDC47	-0.2561	0.864541
	FLNB	-0.22334	1.17007						RAB18	-0.256	0.800224
	CTBP2	-0.22276	0.557909						GSK3A	-0.25527	0.210312
	AP3D1	-0.22262	0.344636						CHAF1A	-0.25521	0.521449
	LMNA	-0.22172	0.633292						GARS	-0.25447	0.630266
	UGP2	-0.22169	0.176421						SPR	-0.2536	1.07048
	APOBEC3B;APOBEC3D	-0.22	0.886575						DTNBP1	-0.25183	0.200157
	RRM1	-0.21999	0.36701						NSF	-0.2517	0.819832
	FANCD2	-0.21955	0.271891						ECHS1	-0.2514	1.60364
	CNP	-0.21948	1.69113						GNPNAT1	-0.25128	0.265933
	DBN1	-0.21932	1.82141						ATP5H	-0.25089	1.05383
	MED23	-0.21879	0.434787						TBCE	-0.2495	0.800701
	MYO1D	-0.21865	0.459476						ATP6V1A	-0.24904	0.53703
	HP1BP3	-0.21863	1.06644						HNRNPC	-0.24864	1.7243
	DPCD	-0.21796	0.244246						MTA1	-0.24863	0.607184
	CNDP2	-0.2174	0.706134						SRP14	-0.24863	0.905629
	AURKB	-0.21693	0.104391						CDKN2AIP	-0.24842	0.22953
	TARDBP	-0.21653	0.628772						PDCL3	-0.24673	0.953293
	PRKACA	-0.21642	0.287749						DPYSL3	-0.24572	0.52585
	ALDH6A1	-0.21583	0.427492						STMN1	-0.24381	0.391793
	HNRNPF	-0.21529	0.494056						ARIH1	-0.24378	0.82441
	UBLCP1	-0.21501	0.358804						HUWE1	-0.24293	0.620821
	GMPPA	-0.21478	0.266182						PSMA2	-0.24223	0.945797
	SCRN1	-0.21469	0.41852						RSU1	-0.24179	0.225172
	NDUFS2	-0.21462	0.876241						EIF4G3	-0.24144	0.978831
	PRDX5	-0.21442	1.14091						DDRGK1	-0.24122	0.24336
	ARF1;ARF3	-0.21428	1.68178						PRKDC	-0.24113	1.62768
	ASNA1	-0.21406	1.56061						DCPS	-0.24096	0.648752
	RTCA	-0.21375	0.516801						DYNLT1	-0.24071	0.64282
	MAVS	-0.2136	1.80142						TMPO	-0.23808	1.31042
	SSBP1	-0.21345	0.631961						PSMA3	-0.23559	0.894843
	TECR	-0.21304	0.993813						VPS4B	-0.23478	0.520859
	TSN	-0.2122	0.274108						PGRMC2	-0.23437	0.909061
	UBE2L3	-0.212	0.288028						RBX1	-0.23369	0.320476
	TOR1A	-0.21111	0.562808						RPA2	-0.23324	1.36745
	MCCC2	-0.21051	0.254584						CCT3	-0.23319	1.07593
	RHOA	-0.21048	0.891921						FH	-0.23143	0.491874
	GNAI2	-0.21047	1.04232						SCAF4	-0.23066	0.184174
	CBX1	-0.21043	0.362337						SDCBP	-0.23046	0.664025
	HYOU1	-0.21011	0.543924						FKBP8	-0.22995	0.683157
	ARL1	-0.20976	0.340168						NHLRC2	-0.2296	0.91985
	NUPL1	-0.20922	0.134993						ARL1	-0.22957	0.30603
	C1orf123	-0.20835	0.297061						TPR	-0.22921	0.518064
	TRAPPC5	-0.20797	0.133696						TSN	-0.22819	0.284341
	HIBCH	-0.20656	0.038143						SMN1	-0.22614	0.417463
	PGRMC2	-0.20607	0.609564						BTF3L4	-0.22586	0.430923
	ADSS	-0.20599	0.315312						YIPF6	-0.2257	0.17813
	EMG1	-0.20598	0.330515						PDLIM1	-0.22472	0.980978
	SPATS2L	-0.20563	1.17214						UCHL1	-0.22238	1.05389
	AP2A2	-0.20447	0.311642						DHFR	-0.22229	0.31931
	PRKAR1A	-0.20385	1.30415						FLNB	-0.22219	0.944976
	CECR5	-0.20338	0.436222						NHP2	-0.22188	0.388692
	AQR	-0.20177	0.700402						ADH5	-0.22163	1.4141
	ALDH4A1	-0.20037	1.08097						TBCD	-0.22145	0.509327
	SPTAN1	-0.20027	1.35354						MRI1	-0.2211	0.221211
	PPP1R12A	-0.19998	0.380693						NDC80	-0.22056	0.792904
	MCM5	-0.19948	0.803556						BTAF1	-0.21887	0.259414
	NAF1	-0.19855	0.122812						DUT	-0.21883	0.582613
	NME1	-0.19847	0.457232						ACADM	-0.21853	0.454359
	CYB5A	-0.19794	1.13799						TM9SF2	-0.21804	0.899541
	GLRX3	-0.19773	0.279061						ATP6V1E1	-0.21768	0.396981
	TAGLN2	-0.19741	0.434976						WDHD1	-0.21526	0.326026
	KLC2	-0.19657	1.02079						HNRNPAB	-0.21519	0.457394
	HN1	-0.19606	0.507245						PAPSS1	-0.21498	0.592283
	AKR1A1	-0.19577	0.955967						NCAPD2	-0.21305	0.492739
	SOD1	-0.19572	0.385292						NCAPG	-0.21231	0.490525
	PDIA4	-0.19455	0.531098						NDUFS2	-0.21183	0.564642
	PCMT1	-0.19341	1.6196						HECTD1	-0.2112	0.249197
	RPL23	-0.19334	0.304637						TIMELESS	-0.21108	0.068142
	PPME1	-0.19298	0.292446						PCBP1	-0.21096	1.94181
	CDC27	-0.19296	0.14669						PPIA	-0.21077	0.973406
	EIF4G3	-0.19278	0.811171						AP1M1	-0.21033	0.916264
	ATP5F1	-0.19257	0.313561						TPD52	-0.21001	1.45967
	SEC22B	-0.19234	0.849833						LRRC47	-0.20931	1.00837
	APRT	-0.19229	1.19056						AK3	-0.20883	0.311989
	DAP3	-0.19186	0.630063						PSMD6	-0.20883	0.631784
	CRKL	-0.19057	0.535187						PLD3	-0.20852	0.990628
	RRP8	-0.18966	0.172356						NRD1	-0.20845	0.742615
	RPE	-0.18937	0.122967						FGFR1OP	-0.20785	0.170827
	PPWD1	-0.18898	0.536839						PDAP1	-0.20776	0.330875
	COMMD9	-0.18892	0.27309						KIAA1033	-0.20712	0.283467
	ARPC4	-0.18887	0.238524						FARSA	-0.20704	0.175923
	U2SURP	-0.18857	0.336016						CNDP2	-0.20662	0.654517
	RAB10	-0.18834	1.03257						PTCD3	-0.20644	0.122492
	PI4KA	-0.18778	0.295175						MAP2K2	-0.20571	0.226251
	LGALS3BP	-0.1873	0.177188						EMD	-0.20521	0.458716
	DYNLT1	-0.18467	0.776164						PGM3	-0.20429	0.312673
	ATIC	-0.18464	0.495481						CPSF3	-0.20406	0.639867
	KIAA1598	-0.18427	1.73894						TCEB3	-0.20401	0.187354
	CSNK1A1;CSNK1A1L	-0.18352	0.293262						XPO5	-0.204	0.569359
	NOL7	-0.18337	0.267883						DCUN1D1	-0.20314	0.122083
	PPIB	-0.1829	0.661853						AKR1A1	-0.20314	1.03883
	NIFK	-0.17938	0.268059						CNPY2	-0.20206	0.598219
	CAD	-0.17807	0.588728						HEATR5B	-0.20154	0.443967
	DDI2	-0.17763	0.448811						GCN1L1	-0.20128	1.16166
	PSMC6	-0.17759	0.738235						EPB41L2	-0.20037	1.40373
	RHOC	-0.17744	0.494757						ABCD3	-0.19914	1.83093
	WASF2	-0.17705	0.556799						ME2	-0.19869	0.53511
	DDX56	-0.17696	0.475284						CSRP2	-0.19856	0.383321
	SUMF2	-0.17684	0.283895						MTPN	-0.19854	0.867635
	BDH2	-0.17657	0.15563						PPIB	-0.19848	1.03818
	TARS2	-0.17626	0.292026						DNM1L	-0.19831	2.37135
	ATAD1	-0.17624	0.460367						HACD3	-0.19787	0.229232
	AK2	-0.17618	0.385981						BAIAP2L1	-0.19685	0.216713
	ATP5B	-0.17603	0.669754						RPS5	-0.19576	0.935372
	BAZ1B	-0.17551	0.769825						NIFK	-0.19555	0.516705
	ASCC3	-0.17396	0.210017						NCLN	-0.19554	0.102047
	SNRPN;SNRPB	-0.17383	0.249694						PTMA	-0.19453	0.66205
	AP3M1	-0.1732	0.427371						HSDL2	-0.19434	0.356558
	ANAPC7	-0.17282	0.399902						ZC3H14	-0.19372	0.266954
	SF3B2	-0.17185	0.629201						DCTN2	-0.19342	0.338612
	UFC1	-0.17169	0.383214						KIAA1468	-0.19277	0.936788
	HNRNPAB	-0.17119	0.437155						WTAP	-0.1924	0.275707
	RPA2	-0.16996	1.00876						KPNA2	-0.19205	1.11796
	PCM1	-0.16983	0.513418						KTN1	-0.19197	0.616275
	NASP	-0.16983	2.04789						DDI2	-0.19111	0.624365
	HDGFRP2	-0.16957	0.176072						RAB7A	-0.19021	1.83289
	MAP1B	-0.16905	1.05388						XPO1	-0.19	2.05334
	SMU1	-0.16823	0.103854						UBE2O	-0.18998	0.818418
	RCN1	-0.16813	0.875834						LIG3	-0.18971	0.482481
	RNPEP	-0.16749	0.520121						KPNB1	-0.18954	0.894722
	CUTA	-0.16687	0.084237						EPS15L1	-0.18946	0.38466
	CRK	-0.16671	0.340333						SYNE2	-0.18849	0.85574
	COPS7B	-0.16594	0.259779						ARF1;ARF3	-0.1881	0.711246
	UPF1	-0.16495	0.730963						CDC5L	-0.1875	0.597477
	XPNPEP1	-0.16459	0.617322						COPB1	-0.1874	0.500857
	DDX52	-0.16434	0.2178						PWP2	-0.18622	0.199436
	RAVER1	-0.16332	0.437216						ARHGEF2	-0.18495	0.776923
	MCM6	-0.16315	0.666325						BMS1	-0.18473	0.387379
	MTAP	-0.16263	0.712349						VAPA	-0.18438	0.418805
	ATP6V1H	-0.16225	1.18162						SEPT10	-0.18393	1.2334
	GRIPAP1	-0.16078	0.829099						PLS1	-0.18329	0.225243
	MPST	-0.16072	0.088367						PDK3	-0.18324	0.131283
	PSMD7	-0.16057	0.296817						TTC37	-0.18221	0.843923
	NAMPT	-0.15936	0.088587						BYSL	-0.18206	0.251273
	RPS25	-0.15904	0.110753						GOT1	-0.18192	1.41295
	CUL4B	-0.15881	0.230081						FARSB	-0.1812	0.394491
	ACSF3	-0.15869	0.090079						PRKRA	-0.18058	0.22189
	SRP54	-0.15864	0.353055						PCBP2	-0.18057	0.559356
	FLOT1	-0.15819	0.662431						SKP1	-0.18055	0.319106
	HSD17B8	-0.15814	0.388003						SLC25A13	-0.1799	0.340435
	RALY	-0.15697	1.38305						GMFB	-0.17924	0.404589
	IARS2	-0.1566	0.582186						CKB	-0.17854	0.668338
	NCAPD2	-0.15642	0.259709						HEBP2	-0.17763	1.23957
	ME2	-0.15609	0.435939						BTF3	-0.17748	0.599542
	CMAS	-0.15576	0.477395						AASS	-0.17698	0.093299
	RAB18	-0.15556	0.280134						ACTC1;ACTG2;ACTA1;ACTA2	-0.17698	0.519569
	EIF4A2	-0.15516	0.130316						EXOC6	-0.17564	0.613087
	RRBP1	-0.15494	0.538344						TBC1D15	-0.17459	0.847297
	ATXN10	-0.1548	0.384864						NRBP1	-0.17454	0.759253
	GEMIN4	-0.15445	0.847139						MRPL39	-0.17384	0.050141
	AIP	-0.15384	0.877877						C17orf85	-0.17381	0.575208
	EXOSC8	-0.15353	0.390085						SRSF5	-0.17372	0.659356
	TPR	-0.15341	0.359327						PEX14	-0.17336	0.168648
	DAZAP1	-0.15254	0.280002						TPI1	-0.17103	0.621992
	ENDOD1	-0.15204	0.174353						PAPOLA	-0.17058	0.293145
	RBM4	-0.15202	0.427644						AFG3L2	-0.17045	0.848337
	MOGS	-0.15129	0.570649						TMPO	-0.17032	0.305268
	PFKP	-0.15099	0.755389						NUP160	-0.16967	0.113304
	BLMH	-0.15067	0.213383						NUMA1	-0.16967	0.487287
	TCP1	-0.15037	0.728864						PRPF31	-0.16877	0.701295
	TM9SF2	-0.15021	0.388686						SLC25A11	-0.16858	0.621334
	RBMX;RBMXL1;RBMXL2	-0.14961	0.426678						DIP2B	-0.16829	0.131903
	NCAPG	-0.14947	0.787183						KIF11	-0.16801	0.829921
	SEPT7	-0.14939	0.377437						SMARCA4	-0.16775	0.900422
	DDAH1	-0.14895	0.854083						WDR1	-0.16768	0.668807
	TEX10	-0.14736	0.264966						COMT	-0.16745	0.129666
	MTX2	-0.1462	0.114501						VBP1	-0.16593	0.082882
	BMS1	-0.14543	1.48051						CTBP1	-0.16551	0.992074
	PGM1	-0.1452	0.587378						SUMO1	-0.16458	0.919422
	IFI16	-0.14487	0.643437						CIAO1	-0.16442	0.484699
	HSPA8	-0.14481	1.29034						SMCHD1	-0.16419	1.01478
	NUDT1	-0.14417	0.279561						DDOST	-0.16406	0.504652
	ADRM1	-0.14408	0.331883						CSNK1A1;CSNK1A1L	-0.16264	0.239293
	HAT1	-0.14379	0.974088						SPAG9	-0.16261	0.358327
	MCM7	-0.14317	1.6757						STAU2	-0.1625	0.12217
	PDAP1	-0.14306	0.947174						FIP1L1	-0.16102	0.618025
	GNB1	-0.143	1.18248						OAT	-0.161	1.66484
	ARHGDIA	-0.14161	0.956378						SEPT7	-0.16097	0.491645
	PCBP2	-0.14133	0.36259						ATP6V1H	-0.16039	1.54437
	API5	-0.14098	0.76288						SPTAN1	-0.16038	1.41732
	CFL1	-0.1406	0.550952						NUP210	-0.15982	0.266127
	ALDH3A2	-0.14044	0.770487						PRPSAP2	-0.15964	0.831198
	GLMN	-0.14023	0.184557						PBDC1	-0.15897	0.37673
	IMPDH2	-0.14015	0.677812						HMGN1	-0.15857	0.343342
	WDR77	-0.14012	0.37442						STAT3	-0.15831	0.250861
	WBP11	-0.14	0.162398						ATP5C1	-0.15787	0.600716
	XPO1	-0.13967	2.04841						HADHA	-0.15773	1.38293
	ARL3	-0.13791	0.384324						PDCD11	-0.15769	0.697928
	IPO9	-0.13729	0.298814						KAT7	-0.15761	0.39737
	NXN	-0.13661	0.215351						TUBG1;TUBG2	-0.15755	0.401435
	GOLPH3	-0.13597	0.414545						EIF4G2	-0.15708	0.652714
	PNP	-0.1354	0.302072						FLNA	-0.15631	0.678994
	L2HGDH	-0.13492	0.759572						DCTN1	-0.15603	0.497274
	CTNNBL1	-0.13451	0.523333						ATIC	-0.15597	0.330186
	THOC2	-0.13394	0.355342						EIF3F	-0.15587	0.280021
	G3BP2	-0.13318	0.963547						DSG2	-0.15544	1.13413
	HEATR3	-0.13297	0.073147						SNW1	-0.15528	0.774336
	PFN1	-0.13244	0.851348						MOGS	-0.15214	0.211887
	CTBP1	-0.13234	0.520513						PRPF6	-0.15171	0.312906
	BROX	-0.13182	0.294926						APEX1	-0.15128	0.530981
	COPRS	-0.13182	0.091957						STX7	-0.15118	0.618207
	ACOT7	-0.13143	0.563586						NDUFA10	-0.14985	1.44619
	PAPSS2	-0.13103	0.168636						CHAF1B	-0.14966	0.451637
	TTC37	-0.13055	0.490103						PFDN2	-0.14943	0.131554
	DNAJC11	-0.1293	1.9594						NUP107	-0.14894	0.126171
	PAPSS1	-0.12928	0.299741						MAP1B	-0.14888	0.986492
	DOCK7	-0.12919	0.033842						CYB5R1	-0.14736	0.434718
	IGF2BP3	-0.12887	0.996676						DHX15	-0.1473	0.75534
	PKM	-0.12873	0.610284						USP11	-0.14687	0.750896
	TOP2B	-0.12806	1.05985						UBA1	-0.14662	0.552455
	MAN2B1	-0.127	0.172031						SEC22B	-0.1463	0.278551
	PNO1	-0.12694	0.111328						AATF	-0.14619	0.451135
	SEPT10	-0.1268	0.227993						SSR3	-0.14611	0.119569
	PFKL	-0.12568	0.543877						SPC24	-0.14605	0.376087
	KIF5B	-0.12552	0.613301						SF1	-0.14596	0.153247
	DDRGK1	-0.12549	0.690955						NME1	-0.14471	0.260051
	FASN	-0.1253	0.831088						NAPRT	-0.14459	0.262778
	MAPRE2	-0.12504	0.376138						MLLT11	-0.14418	0.065762
	UBE3C	-0.12499	0.263871						VIM	-0.14232	0.921025
	URI1	-0.12487	0.564919						NAT10	-0.1423	0.969101
	CTSB	-0.12478	0.163589						PPID	-0.14185	0.141701
	RAB7A	-0.12471	0.870857						UPF1	-0.14162	3.28124
	CDKN2A	-0.12466	0.186998						SF3B2	-0.14128	0.583464
	COG5	-0.12462	0.057065						MXRA7	-0.14065	0.55005
	CARHSP1	-0.1246	0.283588						HSPA13	-0.14057	0.164765
	RNASEH2B	-0.1244	0.104937						SLC38A2	-0.14021	0.063962
	ITGA6	-0.12339	0.482365						GNB1	-0.13976	0.348861
	MCM2	-0.12309	0.439481						DNM2	-0.13917	0.282695
	PSMD4	-0.12292	0.12866						EEA1	-0.13902	0.634421
	NME2;NME2P1	-0.12288	0.514889						TCP1	-0.1386	1.81435
	BOP1	-0.12281	0.115038						GDI2	-0.13852	0.775563
	HMGB2	-0.12269	0.235455						RABEP1	-0.13849	0.127372
	WIBG	-0.12171	0.33208						SART3	-0.13803	0.879716
	NSDHL	-0.1216	0.446392						ANXA5	-0.13598	0.308569
	ZYX	-0.12152	0.517447						RNPEP	-0.13581	0.530311
	PSIP1	-0.12118	0.641127						CKAP5	-0.1357	0.792717
	PEBP1	-0.12071	0.446407						PSMB5	-0.13551	1.97328
	GIPC1	-0.12055	0.179103						PCMT1	-0.13542	1.2251
	ORC3	-0.12032	0.065292						MAPRE2	-0.13523	0.209459
	PSME4	-0.12016	0.092077						SNRPN;SNRPB	-0.13493	0.144076
	RAB11B;RAB11A	-0.11919	1.13681						G6PD	-0.1349	0.635886
	GLO1	-0.11866	0.25167						UHRF1	-0.13457	0.681041
	ILF2	-0.11835	0.307781						PSMD13	-0.13413	0.802495
	PTK7	-0.11809	0.388094						NACC1	-0.13403	0.088704
	PDCD4	-0.11772	0.167366						NUDT1	-0.1336	0.333368
	FH	-0.11766	0.240278						IQGAP3	-0.13352	0.09272
	CIRH1A	-0.1174	0.106226						HDHD2	-0.13279	0.341535
	PSMA6	-0.1166	0.442257						TTC1	-0.13153	0.332355
	PHPT1	-0.11637	0.110486						RAD21	-0.13136	0.126853
	MARCKS	-0.11625	0.166733						SH3GLB1	-0.13111	0.182517
	DDB1	-0.11524	0.539685						GLO1	-0.13086	0.161221
	SH3GL1	-0.11513	0.249658						SND1	-0.13074	0.513637
	TLE3	-0.11502	0.319777						CD276	-0.13061	0.277252
	ATP5O	-0.11451	0.454374						ARPC1B	-0.13021	0.70627
	MAPK1	-0.1134	0.256721						NPLOC4	-0.13016	0.548091
	LSM8	-0.11324	0.056819						PSMD3	-0.13015	0.865351
	CRYZL1	-0.1131	0.10984						MCCC2	-0.12908	0.246339
	AGK	-0.11295	0.149803						GALNT2	-0.12857	0.245221
	MSH2	-0.11257	0.148095						RHOC	-0.12833	0.255602
	TCEB3	-0.11174	0.084969						NCKAP1	-0.12784	0.146093
	PDCD11	-0.11163	0.144756						NF1	-0.12655	0.263762
	FAM114A2	-0.11087	0.215502						WDR92	-0.12586	0.031185
	SCYL1	-0.11084	0.284147						TIGAR	-0.12562	0.173758
	PPID	-0.1099	0.086196						CAB39	-0.12562	0.265595
	EXOC7	-0.10829	0.856238						DHRS7B	-0.1256	0.08774
	DYNC1LI1	-0.10815	0.101905						HNRNPD	-0.1247	0.304891
	NUDT21	-0.1077	0.11323						MCM5	-0.12419	0.282826
	P4HA1	-0.10739	0.207435						ACAT1	-0.12323	0.44809
	SF3B4	-0.10737	0.512497						OTUD6B	-0.12302	0.917859
	GDI1	-0.10721	0.259517						CDC73	-0.12224	0.468738
	STAG2	-0.10717	0.127448						USP14	-0.12163	0.715246
	HSD17B4	-0.10717	0.75599						ITGA6	-0.12138	0.365813
	ZC3H14	-0.10703	0.116407						DPYSL5	-0.12089	0.192854
	ALDH1B1	-0.10645	0.287965						AP3M1	-0.11955	0.251547
	PSMB5	-0.10632	0.820833						CLPX	-0.11933	0.720339
	PHB	-0.10625	0.209455						RPN1	-0.11882	0.301699
	MAP7	-0.10533	0.673087						LTA4H	-0.11853	1.38022
	STAT3	-0.10447	0.154189						PRDX6	-0.1173	0.837889
	SNRNP200	-0.10429	0.428339						DCXR	-0.11727	0.275336
	RPS20	-0.10405	0.223873						GLG1	-0.11676	0.131196
	NONO	-0.10347	1.38512						MCMBP	-0.11642	0.302456
	SCAF4	-0.10346	0.100789						STK26;STK25	-0.11604	0.285488
	CTSA	-0.10338	0.175441						FSCN1	-0.11596	0.334208
	HSP90B1	-0.10313	0.32204						HGS	-0.11579	0.087681
	UBE2I	-0.1027	0.34797						SRSF10	-0.11578	0.348269
	DNM2	-0.10243	0.168522						PYGB	-0.11524	0.717232
	DDX49	-0.10173	0.058154						PUS7	-0.11466	0.126744
	ANP32A	-0.10171	0.199477						PRPF40A	-0.11466	0.155244
	NSFL1C	-0.1015	0.479579						CCT6A	-0.11448	0.373049
	BANF1	-0.10125	0.108523						ENAH	-0.1144	0.673409
	SEC31A	-0.10121	0.391987						ALDH4A1	-0.11394	0.140111
	SMARCA4	-0.10106	1.10679						PKN2	-0.11391	0.688484
	NRD1	-0.10073	1.64689						ILF3	-0.11331	1.29698
	ESF1	-0.09975	0.179606						LRBA	-0.11206	0.14301
	UBR5	-0.09916	0.264463						IMP3	-0.11195	1.10718
	AASDHPPT	-0.09899	0.98019						ATP5F1	-0.11186	0.159108
	ARF5	-0.09886	1.0693						OXSR1	-0.11171	0.28195
	PSMG1	-0.09867	0.138818						CUL5	-0.11151	0.407119
	ANXA5	-0.09836	0.222795						EFTUD2	-0.11132	0.985378
	SUCLG2	-0.09824	0.195678						RBMX;RBMXL1;RBMXL2	-0.11129	0.299509
	PGD	-0.09779	0.507873						KIF5B	-0.11112	0.550604
	IGBP1	-0.0968	0.07809						NEMF	-0.11099	0.03626
	RBMS1;RBMS3	-0.09631	0.196353						HSP90B1	-0.11079	0.395883
	SLC25A10	-0.0958	0.071556						CPOX	-0.11005	0.203082
	CAMK2D	-0.09535	0.115733						CWF19L1	-0.10981	0.304566
	MDH2	-0.09534	0.263704						ATP5L	-0.10875	0.170088
	ENO1	-0.09499	0.24891						RPS7	-0.10845	0.341372
	FHL1	-0.09396	0.352982						NXF1	-0.10758	0.22188
	RPSA	-0.09363	0.392302						MSN	-0.10704	0.298922
	HACD3	-0.09352	0.233043						DDX50	-0.10673	0.175122
	EIF2S2	-0.09333	0.413828						DNPEP	-0.10642	0.469274
	CSTF3	-0.09332	0.279738						EXOC5	-0.1058	0.630822
	STAMBP	-0.09214	0.139431						UBE2D2;UBE2D3	-0.10577	0.352931
	NUMA1	-0.09165	0.262414						MTX2	-0.10542	0.203675
	BAIAP2L1	-0.09129	0.099233						PNO1	-0.1053	0.114304
	DNAJC9	-0.09093	1.10515						PRCC	-0.10526	0.142934
	HNRNPU	-0.09092	0.273408						CEBPZ	-0.10502	0.159851
	CSTB	-0.09026	0.248219						ETFDH	-0.10468	0.031596
	ACTC1;ACTG2;ACTA1;ACTA2	-0.0901	0.21797						ATP5O	-0.10459	0.587723
	VPS35	-0.08987	0.349788						RAB11B;RAB11A	-0.10456	0.767142
	PBDC1	-0.08941	0.240566						NUCKS1	-0.10448	0.122803
	ITGB1	-0.08939	0.23508						SLC25A1	-0.10435	0.30168
	SPAG9	-0.0893	0.190643						ADSS	-0.10433	0.212944
	RPS5	-0.08926	0.715728						HNRNPU	-0.10419	0.317978
	BYSL	-0.08912	0.117559						FERMT2	-0.10357	0.249615
	ARHGEF2	-0.08902	0.399858						MRPS35	-0.10301	0.474499
	CCT3	-0.08881	0.406406						LYAR	-0.10179	0.145558
	MCM3	-0.08851	1.41225						AHSA1	-0.10151	0.283515
	GMPS	-0.08848	0.37516						EPHX1	-0.10143	0.061272
	ME1	-0.08839	0.145632						SPEN	-0.10108	0.160027
	ZFYVE16	-0.08809	0.165863						MED23	-0.10105	0.48149
	GDI2	-0.08768	0.45049						CPT2	-0.10069	0.631896
	WTAP	-0.08758	0.087532						CYP51A1	-0.10057	0.477921
	ATP2A2	-0.08753	0.149638						TIAL1	-0.10039	0.721318
	DCTN2	-0.08752	0.14854						AIMP2	-0.10031	0.503399
	RAB14	-0.0875	0.163537						NVL	-0.10027	0.200268
	HEATR6	-0.0874	0.077197						COPB2	-0.1001	1.13776
	RRP1	-0.08737	0.566449						SKIV2L	-0.09968	0.167156
	STX18	-0.08716	0.146054						AKAP12	-0.09952	0.223853
	PSMA1	-0.08706	0.420009						RAB1B;RAB1A;RAB1C	-0.09924	0.305621
	IQGAP1	-0.08676	0.65929						MATR3	-0.0992	0.575823
	ACAA2	-0.08657	1.17054						P4HB	-0.09904	0.72765
	SAMHD1	-0.08651	0.235195						SKIV2L2	-0.09867	0.426618
	LRRC59	-0.0859	0.189724						CIRH1A	-0.09809	0.078627
	SRM	-0.08582	0.132957						CTPS1	-0.09754	0.313169
	HN1L	-0.08576	0.173794						HMBS	-0.09737	0.094112
	CAPZA2	-0.08575	0.704272						RPS24	-0.09707	0.269615
	PAF1	-0.0857	0.299673						SARNP	-0.09698	0.570026
	ACTN1	-0.08529	0.253877						ATP5D	-0.09595	0.299489
	TRMT1	-0.08527	1.10917						BPNT1	-0.09578	0.443252
	SUN2	-0.08525	0.06601						CHTOP	-0.09487	0.09995
	MYL6	-0.08506	0.256153						RAB2A	-0.09483	0.15585
	SND1	-0.08422	0.321636						CRK	-0.0939	0.160814
	ACOT1;ACOT2	-0.08259	0.882994						LEMD3	-0.09319	0.119344
	AP1B1	-0.08248	0.207959						ZC3HAV1	-0.09284	0.16059
	ANP32E	-0.08247	0.088192						TECR	-0.09263	0.351602
	PHF5A	-0.08237	0.118387						HSD17B10	-0.09258	0.412758
	DRG2	-0.08222	0.069222						TP53BP1	-0.09166	0.280415
	SF3B1	-0.08201	0.257236						DDT;DDTL	-0.09158	0.132466
	SPEN	-0.08143	0.270062						RPA1	-0.09116	0.59886
	BTF3L4	-0.08137	0.127844						CFL1	-0.09101	0.389929
	SCYL2	-0.08088	0.177388						LDHA	-0.09083	0.242359
	VPS51	-0.07969	0.107949						TKT	-0.09046	0.819113
	LDHB	-0.07957	0.45042						SCYL2	-0.09045	0.17576
	ACAT1	-0.07923	0.265451						PCYT2	-0.09041	0.069664
	PANK4	-0.0792	0.120347						CA8	-0.08988	0.408092
	GPD2	-0.07889	0.30844						RPL38	-0.08977	0.359239
	UBE2N	-0.07849	0.195737						HADHB	-0.08816	0.282806
	PSME3	-0.07827	0.089937						KIF2A	-0.08772	0.132748
	AFG3L2	-0.07791	0.313996						COIL	-0.08758	0.379254
	ASPH	-0.07777	0.144388						TTK	-0.08753	0.178444
	GNB2	-0.07753	0.156462						CLIP1	-0.08694	0.229149
	CHAF1A	-0.0772	0.251035						TOMM70A	-0.08662	0.185466
	HK1	-0.07634	0.491313						UBE4B	-0.08639	0.169844
	PLXNB2	-0.07631	0.09366						NPEPPS	-0.08635	0.339004
	RCOR1	-0.07536	0.11897						POLR2D	-0.08594	0.077015
	CLTC	-0.07497	0.636973						LDHB	-0.08568	0.28043
	HNRNPC	-0.07496	0.537643						CAND1	-0.08545	0.364565
	CCAR1	-0.07473	0.144117						MYO1D	-0.08495	0.148115
	RRM2	-0.07468	0.098175						MIF	-0.08478	0.170947
	NXF1	-0.07427	0.066878						THRAP3	-0.08402	0.112525
	CPSF3	-0.07423	0.437728						MMTAG2	-0.084	0.090822
	UBXN4	-0.07397	0.138342						TXNDC12	-0.08369	0.04398
	AIFM1	-0.07312	0.5669						MSI2	-0.08261	0.053852
	RTN4	-0.0725	0.226732						MMAB	-0.08173	0.157706
	COX5A	-0.07246	0.158685						NIPBL	-0.08092	0.211282
	GOLIM4	-0.07173	0.11313						FAF1	-0.08048	0.318275
	DDX54	-0.07162	0.068041						ASNA1	-0.08004	0.647161
	SNX5	-0.07118	0.356946						CPSF2	-0.07988	0.083872
	PTMA	-0.07033	0.592267						NAP1L1	-0.07953	0.262847
	IFIT5	-0.06985	0.048352						HNRNPM	-0.07919	0.356183
	LMNB2	-0.06984	0.194198						TMX1	-0.0791	0.245543
	SRP72	-0.06971	0.227125						PI4KA	-0.07896	0.061928
	TSPAN6	-0.06852	0.120662						AAAS	-0.07892	0.169015
	DHX15	-0.06851	0.227201						ATP5A1	-0.07891	0.521485
	AHCY	-0.0684	0.698617						NRP1	-0.07868	0.120613
	IARS	-0.06824	0.274663						EEF1D	-0.07694	0.198769
	LUC7L3	-0.06726	0.190098						CNOT11	-0.07677	0.115254
	ERBB2IP	-0.06648	0.084893						HIST2H2BE;HIST1H2BB;HIST1H2BO;HIST1H2BJ;HIST3H2BB	-0.07643	0.223601
	GANAB	-0.06587	0.216988						LAMC1	-0.07577	0.104286
	GIGYF2	-0.06571	0.122889						RBM25	-0.07572	0.295744
	SEPT2	-0.06563	0.363						PSME3	-0.07379	0.081298
	AHNAK2	-0.06528	0.152873						UTRN	-0.07346	0.130367
	POLD2	-0.06515	0.681068						REPS1	-0.07326	0.205821
	ALDH9A1	-0.06359	0.391281						GPHN	-0.07304	0.086822
	SLC38A2	-0.06351	0.05031						GMPS	-0.07271	0.477591
	PMPCB	-0.06292	0.138077						AKR7A2	-0.07174	0.309363
	CARS	-0.06291	0.102449						DHX30	-0.07173	0.204318
	USP39	-0.06269	0.113766						RRP1	-0.07108	0.254853
	EMD	-0.06261	0.109843						RBM34	-0.07059	0.230755
	COASY	-0.06251	0.096913						SRSF1	-0.07059	0.391554
	PREB	-0.06225	0.251381						SRRT	-0.07035	0.150968
	WDFY1	-0.0622	0.03047						PPP4R1	-0.06983	0.085663
	CEP170	-0.06215	0.085784						ARCN1	-0.06959	0.165643
	UBAP2	-0.06211	0.031074						PDS5B	-0.06957	0.163967
	DHX16	-0.06185	0.056088						SEPT6	-0.06919	0.093174
	USP14	-0.0617	0.162619						IMMT	-0.06917	0.757817
	CKAP5	-0.06155	1.15856						STAT1	-0.06832	0.101921
	SRSF4	-0.06153	0.520592						UCHL5	-0.06734	0.083636
	SNX2	-0.06126	0.243236						EPRS	-0.06718	0.67278
	PSMB3	-0.06102	0.05148						HDLBP	-0.06697	0.353541
	TTC4	-0.0609	0.1071						PGP	-0.06681	0.768928
	PPP2R5D	-0.0599	0.083611						RPL15	-0.06677	0.090305
	MRPS22	-0.05986	0.060082						UFC1	-0.06669	0.14649
	AGFG1	-0.05959	0.19691						UBE2K	-0.06636	0.175812
	LUC7L2	-0.05911	0.137633						RAB10	-0.06606	0.242516
	HDAC2	-0.05908	0.118146						UBR4	-0.0653	0.519634
	GINS3	-0.05892	0.25788						EXOSC7	-0.06512	0.212224
	ECI1	-0.05876	0.236339						SSR4	-0.06508	0.135719
	ACLY	-0.05832	0.235717						IFI16	-0.06503	0.169342
	ACP1	-0.05802	0.597146						CCAR1	-0.06494	0.092195
	ZW10	-0.05653	0.063901						EIF4E	-0.06433	0.075059
	MRPL49	-0.055	0.064012						WARS	-0.06427	0.479821
	CTPS1	-0.05466	0.224301						PPIL4	-0.06423	0.106237
	IMP3	-0.05429	0.235456						PPP2R2A	-0.06386	0.258701
	FAM120A	-0.05358	0.13191						MDH2	-0.06383	0.671586
	GALE	-0.05353	0.092445						KIF4A	-0.06304	0.06089
	PPIA	-0.05347	0.680994						UBA6	-0.06294	0.122104
	HUWE1	-0.05309	0.148121						HEXA	-0.06265	0.28156
	BLVRA	-0.05293	0.094987						OVCA2	-0.06174	0.305658
	PSMA3	-0.05229	0.204795						PEBP1	-0.0617	0.14304
	PCBP1	-0.05124	0.555052						ILF2	-0.06018	0.176662
	SRSF2	-0.05081	0.0644						ACACA	-0.05916	0.201607
	CAMK1	-0.0507	0.066701						DDX23	-0.05908	0.205495
	SUZ12	-0.05051	0.141574						NDUFS6	-0.05884	0.075078
	DPYSL3	-0.05048	0.401198						ZNF638	-0.05879	0.106031
	MATR3	-0.05036	0.093193						ACTR1A	-0.05864	0.055227
	ENAH	-0.04977	0.766171						EIF2B1	-0.0582	0.205325
	DDOST	-0.04899	0.140166						HEXB	-0.05805	0.610302
	EEA1	-0.04857	0.173243						ALDH6A1	-0.05773	0.078269
	RPS15A	-0.04853	0.048637						IARS	-0.05708	0.229666
	MCM4	-0.04829	0.151172						EIF3J	-0.05667	0.135735
	RPN2	-0.04725	0.321291						ANXA3	-0.05664	0.244177
	PPP6R3	-0.0462	0.086589						CALD1	-0.05562	0.152029
	GTF3C1	-0.046	0.669315						SEH1L	-0.05546	0.102949
	COG3	-0.04418	0.109779						KIF2C	-0.05497	0.099246
	EXOC5	-0.04257	0.086402						CTSD	-0.05413	0.632127
	ATP6V1A	-0.04226	0.07911						TRAPPC8	-0.05398	0.021522
	ACADM	-0.04225	0.079781						SUGP2	-0.05327	0.073405
	EDC4	-0.04178	0.048566						CCT2	-0.05289	0.084188
	NDC80	-0.04039	0.127949						AP3S1	-0.05288	0.071814
	MYH9	-0.04034	0.154882						CPVL	-0.05252	0.108468
	MDN1	-0.04005	0.07265						NPM3	-0.05175	0.0449
	DHX30	-0.03978	0.098411						ZW10	-0.0512	0.054743
	FAHD1	-0.03972	0.011815						EIF4H	-0.05118	0.068972
	MAP1S	-0.03961	0.107499						BROX	-0.05096	0.088696
	ATP1B1	-0.03937	0.054551						SF3A2	-0.05074	0.400993
	LAP3	-0.03855	0.072177						ASPSCR1	-0.05017	0.10141
	PWP2	-0.0383	0.036684						DLD	-0.04974	0.07115
	PRKDC	-0.03811	0.26508						HNRNPA2B1	-0.04938	0.14583
	HMGCL	-0.03782	0.036602						PAICS	-0.04935	0.120882
	CBR1	-0.03743	0.118813						RPL14	-0.04904	0.136317
	EXOC2	-0.03724	0.029134						TUBB8	-0.04878	0.013814
	TP53BP1	-0.03674	0.109679						NELFA	-0.04803	0.074672
	CHAF1B	-0.03657	0.407272						HSD17B4	-0.04802	0.368213
	PBK	-0.03629	0.037757						HSP90AA1	-0.04798	0.155657
	IMPDH1	-0.03545	0.016566						VDAC2	-0.04797	0.337669
	SPTBN1	-0.03509	0.159421						YLPM1	-0.04779	0.234455
	RPL19	-0.03438	0.096449						RAB3GAP2	-0.04665	0.117376
	TXN	-0.03391	0.085104						DAZAP1	-0.04604	0.072029
	PDE12	-0.03334	0.063689						PFKL	-0.04551	0.149352
	RAB1B;RAB1A;RAB1C	-0.03322	0.125266						HAT1	-0.04543	0.180985
	HS1BP3	-0.03269	0.055737						FLII	-0.04541	0.080916
	ORC5	-0.03171	0.015795						ZWILCH	-0.04537	0.099712
	LAMP1	-0.0317	0.022889						ACTN1	-0.04509	0.141271
	DIMT1	-0.03165	0.059811						USP15	-0.04503	0.27769
	HSPA13	-0.03164	0.031004						PRDX1	-0.04472	0.256124
	PPIH	-0.03136	0.041611						LMNB2	-0.04408	0.093939
	SLC25A11	-0.03114	0.093647						RPN2	-0.04405	0.09634
	FKBP3	-0.03112	0.054651						POR	-0.04401	0.136804
	EEF1E1	-0.03019	0.093742						SSBP1	-0.04379	0.126565
	ADH5	-0.03017	0.226327						RPS16	-0.04361	0.090278
	MPG	-0.03016	0.040453						G3BP2	-0.04345	0.27335
	CBR3	-0.03016	0.034046						SBDS	-0.04318	0.131767
	RPL38	-0.02995	0.122045						CMPK1	-0.04236	0.070139
	UBXN1	-0.02988	0.070787						EIF3K	-0.04235	0.075966
	RAC1;RAC3;RAC2	-0.02953	0.064348						RRM1	-0.04234	0.064892
	NOL6	-0.02922	0.108285						WDR77	-0.04202	0.239264
	RAB21	-0.0292	0.045897						TIMM44	-0.04182	0.037624
	LARS	-0.02907	0.133246						OXCT1	-0.04163	0.103645
	MVK	-0.02906	0.265036						AP3B1	-0.04146	0.071673
	CCT2	-0.02886	0.045611						TOX4	-0.04139	0.062315
	SMCHD1	-0.02883	0.198414						UBXN4	-0.04128	0.10601
	RPL10	-0.02882	0.061089						DDX42	-0.04124	0.125631
	KPNB1	-0.02865	0.099388						HMGB2	-0.04115	0.144406
	TRAPPC3	-0.02833	0.180127						ITGAV	-0.04112	0.106865
	RPL35A	-0.02814	0.032526						ATP5B	-0.04098	0.132098
	PRPF19	-0.02789	0.131641						ATP6V1B2	-0.04095	0.058283
	TOR1AIP1	-0.0276	0.059103						LGALS3	-0.04039	0.025207
	RNF40	-0.02759	0.086397						RANBP3	-0.04006	0.165364
	FAM98B	-0.02751	0.040424						PUM2	-0.03955	0.019277
	ABI2	-0.02716	0.035943						CTTN	-0.03952	0.884793
	CNOT1	-0.02685	0.034961						HSPA9	-0.03952	0.342109
	YWHAB	-0.02676	0.077962						GART	-0.03907	0.146651
	DCPS	-0.02675	0.059293						VAT1	-0.03868	0.061457
	RBM22	-0.02664	0.034319						SF3B1	-0.03811	0.132876
	GTF2I	-0.02651	0.050481						IPO11	-0.03802	0.050589
	PABPN1	-0.02648	0.045533						KHDRBS1	-0.03798	0.05257
	ARCN1	-0.0264	0.150409						MRTO4	-0.03729	0.128091
	HMGN1	-0.02613	0.044711						VPS53	-0.03688	0.401265
	KTN1	-0.02606	0.074951						YES1	-0.03671	0.135855
	AAGAB	-0.02571	0.034495						DNAJC11	-0.03606	0.403172
	NT5DC1	-0.02506	0.053488						PGAM1	-0.0359	0.139008
	DHX40	-0.02491	0.035313						SRP68	-0.03549	0.137454
	AK1	-0.02459	0.114365						CRKL	-0.03545	0.087538
	OSBPL8	-0.02432	0.080411						JUP	-0.03545	1.03185
	LAMC1	-0.02419	0.029608						HDGFRP2	-0.03482	0.033282
	YME1L1	-0.02323	0.035946						ARPC2	-0.03468	0.067085
	POLR2A	-0.02294	0.113776						TMED10	-0.03372	0.038371
	DYNC1LI2	-0.02242	0.29171						ERO1L	-0.03305	0.083966
	ILF3	-0.02198	0.366431						RTN4	-0.03281	0.042832
	FLAD1	-0.02184	0.074776						LUC7L3	-0.03206	0.147209
	FAR1	-0.02164	0.080042						ALDH3A2	-0.0318	0.055724
	SCAF8	-0.02135	0.028885						SRSF4	-0.03166	0.253507
	TLN1	-0.02066	0.165966						OCLN	-0.03149	0.030897
	LIMA1	-0.01926	0.095073						SPTBN1	-0.03149	0.143837
	UBE2O	-0.01923	0.062976						WIBG	-0.03058	0.034032
	NCAPH	-0.01903	0.044511						LRPPRC	-0.02978	0.357115
	KHSRP	-0.01871	0.051162						HK1	-0.02953	0.160373
	DCTN4	-0.01848	0.037223						PSMD1	-0.02879	0.113043
	DFFA	-0.01846	0.050793						EFTUD1	-0.02811	0.067327
	PITRM1	-0.01811	0.193952						DHX36	-0.02787	0.031301
	CIAO1	-0.01617	0.039034						PHF5A	-0.02683	0.042615
	CREBBP	-0.01614	0.010721						PPM1G	-0.02682	0.06327
	EIF3F	-0.01608	0.040943						NAGK	-0.02666	0.030791
	PRPF6	-0.01559	0.029981						SSR1	-0.02662	0.038145
	LAMP2	-0.01545	0.175734						NTMT1	-0.02653	0.099084
	PAFAH1B3	-0.0154	0.039923						RBM10	-0.02653	0.228577
	RFC5	-0.01536	0.002369						MAT2B	-0.02649	0.039555
	PARK7	-0.01522	0.100497						CISD2	-0.0263	0.024916
	TMPO	-0.0149	0.090973						CCT7	-0.02602	0.300646
	RPL35	-0.01457	0.032452						PPAT	-0.02572	0.042965
	MYL12A;MYL12B;MYL9	-0.0144	0.095352						CBWD1;CBWD2;CBWD5;CBWD3;CBWD6	-0.02522	0.041579
	SSR4	-0.01424	0.026043						PSMA4	-0.02515	0.036614
	FLII	-0.01419	0.023153						NLE1	-0.02497	0.049366
	PDLIM1	-0.01418	0.133293						PDIA4	-0.02435	0.05726
	NUP37	-0.01393	0.015635						PSMC5	-0.02401	0.146793
	PRIM2	-0.01385	0.00897						PTGES3	-0.02306	0.050472
	PDCL3	-0.01321	0.015231						COPA	-0.02296	0.291558
	RAP1GDS1	-0.01303	0.011703						RPLP1	-0.02271	0.029792
	SEPT11	-0.01301	0.022202						CLTC	-0.02271	0.183258
	NAT10	-0.0129	0.128236						CCT4	-0.02245	0.057163
	PRKCSH	-0.01287	0.031505						SEC31A	-0.02243	0.083171
	HIST1H4A	-0.01266	0.055016						NUDT5	-0.02232	0.023612
	LONP1	-0.01261	0.040866						SUGT1	-0.02191	0.045301
	EIF4H	-0.0125	0.016919						DDB1	-0.02166	0.072688
	KLC4	-0.01248	0.052645						TRMT1	-0.02136	0.217609
	CWF19L1	-0.0122	0.016848						CAP1	-0.02072	0.086437
	PSMD12	-0.012	0.029529						DPY30	-0.02069	0.129837
	FAM208A	-0.01068	0.006227						TAB1	-0.02006	0.016762
	SLK	-0.00991	0.427349						FAR1	-0.01981	0.074792
	APEX1	-0.00988	0.068372						ARPC3	-0.01964	0.040625
	ATP5A1	-0.00954	0.125244						CTBP2	-0.01938	0.032376
	SNX1	-0.00934	0.007897						IQGAP1	-0.01907	0.09472
	ACTR3	-0.00912	0.019493						BAG2	-0.01893	0.222433
	MTHFD1	-0.00901	0.057783						POLD2	-0.01849	0.136645
	COPB2	-0.009	0.047689						ACSF3	-0.01831	0.011577
	MBD3	-0.00888	0.037503						NPM1	-0.01788	0.035841
	HADHA	-0.00861	0.045158						PRPF8	-0.01762	0.087424
	DLD	-0.0083	0.01141						ADAR	-0.01759	0.062884
	SPCS2	-0.00797	0.016898						DDX24	-0.01739	0.05604
	MTA1	-0.00794	0.015508						ACTR3	-0.01657	0.034212
	EIF3K	-0.00752	0.015497						SH3GL1	-0.01626	0.026658
	TBCE	-0.00734	0.009576						PNPT1	-0.01617	0.006585
	BTF3	-0.00721	0.01232						FABP5	-0.01615	0.031955
	HNRNPA3	-0.00668	0.021496						CASK	-0.01589	0.007596
	OSBP	-0.00607	0.016323						SPCS2	-0.01525	0.031507
	TMOD3	-0.00561	0.014508						LAP3	-0.01518	0.030924
	EFTUD2	-0.0056	0.045834						NANS	-0.01447	0.017667
	PCID2	-0.00534	0.01601						LASP1	-0.0139	0.066576
	MTCH2	-0.00523	0.008703						ESD	-0.0138	0.028485
	RPS18	-0.00467	0.01443						SMARCA5	-0.01275	0.035783
	PTPN11	-0.00465	0.006124						P4HA1	-0.01195	0.016342
	LEPRE1	-0.00415	0.05892						API5	-0.01174	0.02906
	NUDC	-0.00411	0.021284						ECI1	-0.01157	0.030566
	NOLC1	-0.00402	0.004124						ATP2B1	-0.01128	0.02376
	RBM10	-0.00301	0.006511						MSH6	-0.01112	0.055585
	SERPINB1	-0.00227	0.005815						RAN	-0.01082	0.024151
	NVL	-0.00215	0.009207						HIST1H4A	-0.01081	0.039256
	MIA3	-0.00171	0.001958						CBX1	-0.00975	0.117429
	PEX14	-0.00165	0.008957						YBX3	-0.0094	0.013742
	RAD23B	-0.00121	0.004348						RAC1;RAC3;RAC2	-0.00869	0.016738
	CIAPIN1	-0.00119	0.000241						LSM12	-0.00761	0.037217
	PRPF8	-0.00117	0.008741						ATXN10	-0.00734	0.027194
	MDH1	-0.00112	0.002688						DDX52	-0.00671	0.005864
	VRK1	-0.0008	0.002778						OLA1	-0.00659	0.02756
	CRTAP	-0.0005	0.003805						PPP2CA;PPP2CB	-0.00643	0.009208
	IDH1	-0.00038	0.000734						DPYSL2	-0.00598	0.01147
	WDR61	-0.00027	0.000478						CCT5	-0.00575	0.022398
	KIF11	0.000179	0.000423						PSMA6	-0.0055	0.012311
	NAP1L1	0.000504	0.002961						FAM120A	-0.00543	0.012744
	BRE	0.000744	0.000295						MRPS31	-0.00496	0.006911
	ATP5I	0.00103	0.002572						TNPO1	-0.00467	0.006099
	POLDIP3	0.001857	0.003165						DNAAF5	-0.0042	0.011604
	DYNC1H1	0.002029	0.012778						RPS9	-0.00399	0.017414
	PRMT5	0.002412	0.014122						SRP72	-0.00373	0.025788
	POLR1C	0.002433	0.00369						PRDX3	-0.00371	0.005927
	DST	0.002445	0.020015						SSRP1	-0.00331	0.008408
	ANXA3	0.002988	0.007832						ACADSB	-0.00313	0.004794
	EPRS	0.003198	0.030195						UTP15	-0.00279	0.00424
	RHEB	0.003597	0.005961						MSH2	-0.00269	0.006118
	SRSF10	0.004173	0.009342						LTV1	-0.00239	0.006919
	LMAN2	0.004561	0.011371						HAX1	-0.00218	0.016329
	UTP18	0.005637	0.012335						PRPSAP1	-0.00203	0.005685
	YARS2	0.006192	0.008486						FIS1	-0.00131	0.001434
	KPNA2	0.006393	0.221159						AIFM1	-0.00106	0.007216
	RPL3	0.006491	0.025948						PGD	-0.00105	0.001894
	ALCAM	0.00662	0.011549						ARID1A	-0.0007	0.003843
	ERP29	0.006654	0.077594						CHCHD3	-6.6e-05	0.000215
	HTRA2	0.006731	0.022793						USO1	0.000172	0.001105
	CHMP4B	0.007064	0.007028						PHF6	0.000194	0.000147
	CORO1C	0.007648	0.040838						SPAG5	0.000502	0.001997
	RPL15	0.00774	0.010773						KHSRP	0.000645	0.001489
	IPO11	0.008033	0.010325						SEPT9	0.001093	0.004393
	SERPINB6	0.008697	0.057119						PARK7	0.001166	0.003466
	YWHAH	0.010197	0.030254						MYBBP1A	0.001417	0.012137
	GRSF1	0.01063	0.034573						SLC16A1	0.001504	0.002665
	SKIV2L	0.010756	0.016295						RPSA	0.00155	0.006464
	HSPA14	0.011241	0.047132						HYOU1	0.002345	0.00409
	GLB1	0.01133	0.019174						GNB2L1	0.002466	0.0038
	SYAP1	0.011678	0.082869						ATAD3A	0.002726	0.003659
	P4HB	0.011839	0.074093						HSPA4	0.002833	0.022317
	AKR7A2	0.011841	0.059238						EIF3M	0.003167	0.003618
	SEPHS1	0.011904	0.013913						PSIP1	0.003381	0.041814
	ALDH18A1	0.011916	0.039651						ALDH1B1	0.003714	0.007776
	PTGES3	0.012117	0.026404						UBE2I	0.003754	0.009885
	CADM1	0.012322	0.040951						EXOSC8	0.004259	0.010045
	TSNAX	0.013456	0.044475						HNRNPA3	0.004317	0.010806
	ATP5L	0.013487	0.01873						SF3B4	0.004539	0.014381
	G3BP1	0.013657	0.027148						SH3BGRL3	0.004729	0.005481
	RNH1	0.013696	0.047757						MVK	0.005037	0.017858
	CBWD1;CBWD2;CBWD5;CBWD3;CBWD6	0.01377	0.016037						GDI1	0.005051	0.017621
	PSMD3	0.013938	0.091569						PRIM1	0.005104	0.006193
	PPM1G	0.014443	0.038326						PARP1	0.005279	0.01851
	TPI1	0.014597	0.144413						MPP1	0.005474	0.015399
	PPP1R10	0.014757	0.041994						UBE3C	0.005494	0.010084
	WDHD1	0.014784	0.020459						FAM98B	0.005711	0.008515
	NRBP1	0.014821	0.022666						RAD50	0.005907	0.018625
	PRPSAP1	0.016081	0.037133						DYNC1H1	0.00662	0.040891
	FLOT2	0.016212	0.025435						NASP	0.00677	0.050496
	PSMD8	0.016222	0.062277						BCS1L	0.006817	0.112501
	NF1	0.016267	0.126057						LUC7L2	0.006843	0.014149
	C17orf85	0.016291	0.096087						SCAMP2	0.006851	0.010869
	RPL6	0.016503	0.057995						IPO4	0.006868	0.046208
	NRP1	0.016681	0.013556						EIF3G	0.007287	0.019868
	MALT1	0.017406	0.028874						UGP2	0.007591	0.005679
	BAG2	0.017491	0.074731						DLGAP5	0.008052	0.008316
	PSMC5	0.017513	0.081769						SNX5	0.008426	0.020027
	GLRX5	0.017908	0.013942						RPL23A	0.008744	0.021961
	PRDX4	0.018163	0.045679						LAS1L	0.009035	0.003322
	BCCIP	0.018751	0.100078						TXNL1	0.009277	0.025183
	CLIP1	0.020137	0.049735						IDH1	0.009309	0.011007
	DNAJC2	0.020146	0.239436						ASPH	0.009331	0.141662
	RPL7	0.020796	0.052277						GATAD2A	0.009476	0.020924
	DDX19A	0.021011	0.037937						SAR1B	0.009818	0.026717
	GORASP2	0.021541	0.275872						CBR1	0.009825	0.033403
	NSA2	0.021976	0.035442						SEPT11	0.010284	0.017216
	ECM29	0.022267	0.040314						CUL4B	0.010468	0.011536
	MARCKSL1	0.022738	0.037798						SERPINB6	0.010573	0.045782
	CKB	0.022977	0.050266						NDUFA9	0.010575	0.018062
	JUP	0.023055	0.075939						PDIA3	0.010624	0.031791
	PSMD10	0.023722	0.034101						NOL6	0.01154	0.028005
	NARS	0.023765	0.253722						NIPSNAP1	0.012418	0.014996
	AHCTF1	0.024059	0.107033						NAMPT	0.012793	0.006604
	SRSF5	0.02426	0.087339						HSPA14	0.01288	0.022975
	LEMD3	0.024427	0.049184						NAP1L4	0.013021	0.084897
	HNRNPA0	0.024841	0.061162						HEATR6	0.013413	0.013899
	CPNE3	0.024985	0.056849						CAPZA1	0.01361	0.179665
	ATP6V1B2	0.025034	0.03221						SLK	0.013765	0.160941
	SPAG5	0.025131	0.100383						IMPA1	0.01416	0.019197
	LGALS3	0.025764	0.015381						PSMA5	0.01448	0.041208
	MESDC2	0.025833	0.028301						PSMD10	0.015273	0.021817
	LTA4H	0.026393	0.341585						SCARB2	0.01537	0.06569
	ITPA	0.026884	0.023251						USP5	0.015824	0.081529
	MRPL46	0.02712	0.787357						HMGB1	0.015916	0.021676
	MTPN	0.02736	0.020061						RPS20	0.015988	0.0336
	EIF4G2	0.027538	0.446295						RPL3	0.016132	0.075982
	SMC2	0.027731	0.03495						PAPSS2	0.01614	0.041769
	ATXN2L	0.027914	0.068282						MRPS9	0.016374	0.025855
	H1F0	0.02792	0.030089						DYNC1LI1	0.016914	0.024376
	ATAD3A	0.027979	0.043473						LARS	0.017016	0.611161
	CNPY2	0.028107	0.201105						HNRNPH3	0.017692	0.051516
	BZW1	0.028194	0.255175						LRRC59	0.017977	0.03645
	TOX4	0.028667	0.124604						LCP1	0.018825	0.092875
	HNRNPD	0.029062	0.062332						PITRM1	0.018915	0.066444
	FERMT2	0.029273	0.07892						GNL3	0.02063	0.076945
	RPL27	0.029387	0.083162						FAF2	0.022027	0.018144
	PSMA5	0.0296	0.116703						AGFG1	0.022252	0.037275
	DERA	0.029863	0.035924						NONO	0.022503	0.22757
	DYNC2H1	0.029946	0.215497						AP2B1	0.022737	0.234535
	SIN3A	0.0303	0.012286						ABCB1	0.023243	0.00912
	LSM12	0.030554	0.149228						RPL23	0.023252	0.040957
	CCT6A	0.030828	0.149562						RPL35	0.023504	0.059254
	AP1G1	0.031054	0.037666						REXO2	0.02353	0.051938
	CAND1	0.032255	0.343984						NUDC	0.023575	0.108047
	TBRG4	0.032291	0.085027						CNN3	0.023829	0.059881
	DDX42	0.03291	0.108093						NUFIP2	0.023911	0.041384
	COX11	0.033115	0.036764						UGGT1	0.024359	0.085058
	PARP1	0.033154	0.188825						ACIN1	0.024682	0.057857
	COPZ1	0.034306	0.014708						MALT1	0.024752	0.041926
	XPO7	0.034328	0.2029						COPE	0.024784	0.034134
	TOMM70A	0.035401	0.08627						GLRX3	0.024784	0.199707
	TCEB2	0.036197	0.079588						AIMP1	0.025113	0.033662
	UGGT1	0.036288	0.198231						XRCC1	0.025908	0.039085
	SNRPF	0.036414	0.050208						EIF3C;EIF3CL	0.026459	0.143505
	PRIM1	0.03648	0.60744						CSDE1	0.026593	0.074905
	AP3S1	0.036667	0.069573						CHERP	0.027283	0.050379
	LIG3	0.036813	0.093791						ATP13A1	0.027722	0.045468
	TWF1	0.037107	0.077219						UBTF	0.027841	0.056121
	MTHFD2	0.037237	0.053646						XRCC6	0.027895	0.702001
	OGFR	0.037438	0.181831						FBL	0.029272	0.027642
	DPYSL5	0.03799	0.086379						ILVBL	0.029633	0.09264
	BUB3	0.038087	0.077115						PDCD6IP	0.030295	0.108223
	EIF3C;EIF3CL	0.038177	0.540676						FLAD1	0.031622	0.052192
	CAPNS1	0.038299	0.086156						PPIH	0.031888	0.049918
	ZNF428	0.038728	0.046111						NME2;NME2P1	0.032418	0.098135
	NPEPPS	0.039175	0.349966						RPL19	0.032642	0.056216
	UBE2D2;UBE2D3	0.039352	0.046961						TCERG1	0.033125	0.093832
	THOP1	0.039494	0.064689						RBMS1;RBMS3	0.033402	0.063894
	NCSTN	0.039824	0.053511						NAE1	0.033451	0.062017
	CD81	0.039954	0.049481						RBBP4	0.033917	0.05787
	STK26;STK25	0.039994	0.087946						FXR2	0.034072	0.044714
	YES1	0.040066	0.091278						ARF4	0.034161	0.050508
	VAT1	0.040198	0.056516						SRSF7	0.034189	0.088842
	PPIL4	0.040833	0.072033						COPS7B	0.03459	0.040246
	ARL2	0.041217	0.037528						LRRFIP1	0.03463	0.069907
	MAT2B	0.041764	0.29286						DNMT1	0.035374	0.140519
	DHX9	0.041835	0.227271						MTDH	0.036842	0.043942
	GARS	0.042136	0.301188						NUP37	0.036951	0.047823
	G6PD	0.043012	0.08242						ABI2	0.037227	0.050495
	PCNP	0.043323	0.100941						PTRH2	0.037656	0.037345
	PELP1	0.043567	0.224097						COPS4	0.037866	0.121771
	SCFD1	0.04413	0.204977						ILKAP	0.038219	0.096521
	DDX6	0.045169	0.164217						IK	0.038476	0.080353
	SLC27A2	0.045249	0.014247						GTPBP1	0.038805	0.323269
	OXSR1	0.045502	0.907165						KLC4	0.039343	0.067939
	GOT1	0.045827	0.539492						CLUH	0.039777	0.071393
	SCAMP2	0.045946	0.118762						SMEK1	0.040417	0.070368
	COPE	0.046442	0.057514						IPO5	0.04063	0.240798
		0.046451	0.072661						NEDD1	0.040854	0.076522
	RPN1	0.046555	0.105624						RARS	0.041225	0.106745
	TDRKH	0.046911	0.03678						TDRKH	0.041419	0.039911
	GPS1	0.046999	0.436352						SEC24A	0.041517	0.064276
	YLPM1	0.04737	0.18116						RBM4	0.041565	0.233418
	RPLP1	0.047729	0.05242						RPL10A	0.041749	0.07316
	CKAP4	0.048004	0.263246						IPO7	0.041784	0.450062
	HIST2H2BE;HIST1H2BB;HIST1H2BO;HIST1H2BJ;HIST3H2BB	0.048079	0.137971						FLOT2	0.042675	0.08629
	PHB2	0.048769	0.133454						UBQLN4	0.043121	0.117919
	DHX36	0.048891	0.05278						SRM	0.043794	0.052643
	PDK3	0.048925	0.039675						NCL	0.044556	0.678705
	AGPAT1	0.050791	0.125103						SYNCRIP	0.045179	0.602665
	PLRG1	0.050841	0.094093						POLR1A	0.045197	0.030498
	SSU72	0.050893	0.150018						DBN1	0.045856	0.47442
	PRRC2C	0.05124	0.076882						PACSIN2	0.046017	0.099154
	PSMD1	0.051321	1.07153						TFG	0.046632	0.253718
	LPCAT1	0.05157	0.137057						IKBIP	0.047292	0.020938
	CLPX	0.051702	0.276177						U2AF2	0.047311	0.091996
	EXOSC10	0.052136	0.157868						YARS	0.047775	0.196765
	ANP32B	0.05269	0.133586						CS	0.048395	0.333265
	XRCC6	0.053221	0.780808						FAM208A	0.048402	0.030006
	KPNA1	0.053693	0.067566						GLUD1;GLUD2	0.048599	0.08435
	ANKHD1	0.054059	0.034447						SSU72	0.04876	0.093323
	ACADSB	0.054448	0.030942						EIF3H	0.048827	0.14109
	SNAPIN	0.054662	0.085373						SCPEP1	0.048857	0.112091
	SUCLG1	0.054946	0.073605						GLOD4	0.048897	0.188167
	GLTSCR2	0.055449	0.023934						RPS18	0.048976	0.122722
	RSU1	0.055585	0.0445						RHEB	0.049135	0.085983
	CAT	0.055683	0.08307						ABCE1	0.049296	0.062283
	FDPS	0.056211	0.108725						PSMB3	0.05034	0.043108
	UTP14A	0.056216	0.05642						MARCKSL1	0.050617	0.1011
	POLR2B	0.057217	0.381339						RBM27	0.05063	0.036461
	COPA	0.057694	0.527495						BOP1	0.050873	0.100234
	RDH11	0.057891	0.45051						HSPE1	0.051059	0.277152
	IKBKAP	0.058085	0.128967						BAG5	0.051723	0.038145
	RPS28	0.058323	0.038652						ZNF428	0.051744	0.090874
	HNRNPA2B1	0.058651	0.15546						STAM	0.052345	0.048867
	EEF1D	0.058661	0.263365						AGPS	0.052429	0.153412
	MMAB	0.058964	0.083459						ACTR10	0.05268	0.193138
	RFC2	0.059044	0.309342						TOMM34	0.053222	0.102526
	SRSF9	0.059875	0.270055						SFXN1	0.053429	0.258712
	NOC2L	0.059883	0.315338						AKR1B1	0.053452	0.045238
	IMPA1	0.060645	0.18776						H2AFX;HIST1H2AA;HIST2H2AB	0.055047	0.075629
	SPATA5	0.060807	0.096295						RPL10	0.05567	0.112961
	DTNBP1	0.061003	0.120391						MRPS22	0.055789	0.046151
	ZCCHC3	0.061612	0.261467						PAFAH1B1	0.055817	0.152983
	ARF4	0.061964	0.161323						CEP131	0.056064	0.171611
	PSPC1	0.061992	0.51962						CEP170	0.056137	0.098011
	POLRMT	0.062095	0.069925						GEMIN4	0.056378	0.56376
	HNRNPM	0.062216	0.25528						PCYOX1	0.056519	0.114609
	NDUFV2	0.062436	0.040423						XPO7	0.056582	0.098908
	PRKAR2A	0.062478	0.489266						RPS2	0.056593	0.09616
	SLC9A3R1	0.063769	0.317544						IWS1	0.056816	0.028389
	MYO1B	0.063864	0.052306						NSDHL	0.056911	0.392877
	CRYZ	0.064198	0.076701						FAM96B	0.057284	0.028672
	SRSF1	0.064306	0.653666						WNK1	0.057659	0.222873
	SMARCD1	0.06507	0.123476						PSMC4	0.057723	0.103921
	PRCC	0.065125	0.098525						BANF1	0.057761	0.061722
	HSPD1	0.065581	0.495296						NUDT19	0.05777	0.148907
	VDAC3	0.065722	0.271617						ARL3	0.058288	0.104229
	RAB8A	0.065836	0.31831						ZMPSTE24	0.05857	0.105076
	SYMPK	0.065886	0.099916						ZPR1	0.058602	0.117227
	POLD1	0.066028	0.561597						DHX9	0.058863	0.310118
	PPP2R1A	0.066183	0.293699						RAB5C	0.060083	0.365869
	RPS17	0.066439	0.27144						PRKAR2A	0.06021	0.304832
	PCYOX1	0.066524	0.131503						CALU	0.060917	0.083382
	MRE11A	0.066542	0.196566						PTPN11	0.06121	0.126237
	NUP210	0.066586	0.256278						RMDN3	0.061235	0.07367
	GCN1L1	0.0674	0.360566						NOC2L	0.061266	0.227497
	DPP3	0.067591	0.238791						ACAA1	0.061661	0.095722
	MLEC	0.068075	0.374419						COG3	0.062745	0.14891
	KCTD12	0.069546	0.210021						UBE2L3	0.06325	0.063147
	MRTO4	0.069555	0.159942						SLC9A3R1	0.063927	0.307269
	SART3	0.069929	0.218857						DDX1	0.064184	0.197004
	AHNAK	0.06993	0.095832						TPP2	0.064408	0.164614
	ARPC3	0.069962	0.179541						ERGIC1	0.064538	0.101564
	LDHA	0.07002	0.208311						MNAT1	0.064938	0.052615
	TROVE2	0.070145	1.53419						SERBP1	0.06518	0.280948
	USP5	0.070301	0.320515						EXOC3	0.065285	0.109542
	GTPBP1	0.070543	0.949142						SUPT16H	0.065295	0.583488
	CNN3	0.070631	0.168903						FTSJ3	0.065504	0.136584
	SMC1A	0.072539	0.202166						ARPC5	0.066042	0.356148
	DIAPH1	0.072747	0.077239						DCTN4	0.066106	0.54817
	RBM25	0.072783	0.261393						OGT	0.066453	0.12304
	ILKAP	0.073668	0.286749						ENPP1	0.066747	0.026542
	FKBP5	0.073837	0.545343						RPS17	0.06703	0.09251
	EIF3J	0.074654	0.219397						TMOD3	0.06708	0.129901
	SMEK1	0.075714	0.137584						MIA3	0.067115	0.075732
	ATP5D	0.075723	0.183126						ITGB1	0.067301	0.153983
	DNMT1	0.076391	0.404706						MAP1S	0.067304	0.122662
	PPAN	0.076494	0.234648						PELO	0.067325	0.102203
	PLOD2	0.077348	0.049496						CAST	0.067465	0.189711
	PTRH2	0.077492	0.103023						SMC4	0.068583	0.215524
	KDM3B	0.077674	0.174198						IVD	0.068786	0.160836
	NGDN	0.077723	0.069309						EIF3A	0.068867	0.959415
	RPA1	0.07813	0.560303						CORO1C	0.069018	0.167787
	NDUFA13	0.078925	0.365162						DDX21	0.069244	0.233767
	AP2B1	0.078977	0.271896						SUCLA2	0.06954	0.477076
	YBX1	0.079564	0.173399						FANCD2	0.069798	0.38128
	HEATR5B	0.079863	0.251341						NOL11	0.069908	0.056802
	SF1	0.079883	0.103186						CNBP	0.070146	0.185744
	SRP68	0.079913	0.284272						TNPO3	0.07033	0.578929
	RPS9	0.080321	0.377041						RRP1B	0.07049	0.147261
	PSMB6	0.08056	0.141816						CAPZB	0.07108	0.224056
	PDIA3	0.080662	0.273067						GYS1	0.072758	0.199715
	HNRNPK	0.081149	0.309442						GATAD2B	0.072887	0.959103
	UBR4	0.081674	0.707136						TIPRL	0.072967	0.174178
	SNW1	0.082057	0.489223						H2AFV;H2AFZ	0.072982	0.145363
	UBE4B	0.082561	0.215591						NFU1	0.073518	0.126287
	RAD23A	0.082812	0.371413						HSPD1	0.073531	0.14993
	DHX8	0.082818	0.115206						PPA1	0.073536	0.310266
	ICT1	0.082819	0.021843						NHP2L1	0.073718	0.468764
	HEXA	0.082891	0.46316						RPL13A;RPL13AP3	0.075195	0.366632
	USP9X	0.083068	0.61276						ACTN4	0.07526	1.77322
	SLC12A2	0.083532	0.091011						THOC2	0.075361	0.200778
	PRDX1	0.08366	0.739999						CDC23	0.075659	1.05375
	IPO5	0.083766	0.645482						ANP32B	0.075817	0.379494
	RPS6	0.083805	2.34661						PDLIM3	0.076168	0.049879
	HECTD3	0.084199	0.065359						PHPT1	0.076353	0.066378
	HNRNPDL	0.084471	0.499846						AGPAT1	0.077443	0.159988
	MCTS1	0.084594	0.129027						UQCRC1	0.077514	0.338179
	USO1	0.084792	0.469006						LETM1	0.077674	0.272714
	NUP50	0.085006	0.393938						ALKBH5	0.077924	0.113075
	RBM12	0.085025	0.211457						ATP1B3	0.078244	0.338801
	RBBP7	0.085158	0.375521						MTHFD2	0.078327	0.116846
	WDR18	0.085694	0.158507						NDUFA8	0.079135	0.048581
	EIF3G	0.086151	0.294311						ECD	0.080165	0.076491
	RANBP2	0.086508	0.500149						GAK	0.080498	0.03345
	LAMB1	0.086786	0.054222						PABPC4	0.080779	0.138486
	TTC1	0.086948	0.136954						ITPA	0.080858	0.127713
	SLC25A13	0.086967	0.864177						PRRC2C	0.080861	0.120219
	IK	0.087713	0.479933						FLOT1	0.081016	0.431448
	HSP90AB1	0.087797	1.32269						PPP6R3	0.08139	0.228886
	XRCC1	0.087948	0.499463						RBM26	0.081753	0.096204
	KIF1A	0.088117	0.171908						EXOC2	0.081827	0.147458
	IPO7	0.088129	1.77459						DIS3	0.08193	0.172293
	TKT	0.088348	0.67099						STX18	0.082273	0.089171
	TPD52	0.088611	0.227875						IMPDH1	0.082458	0.050691
	AHSA1	0.088915	0.208587						FASN	0.083233	0.63773
	MSI2	0.089137	0.060417						MRPL49	0.083305	0.092995
	MYO5A	0.089212	0.254417						HLA-C	0.083379	0.136878
	POLR2G	0.089752	0.164283						HNRNPH1	0.083396	0.447586
	SAFB	0.089849	0.199262						TOR1AIP1	0.083727	0.276309
	SLFN11	0.08985	0.081676						PPP1R7	0.084311	0.562478
	TBCC	0.089967	0.083126						MTCH2	0.085169	0.11365
	CCT5	0.090569	0.579346						UBE2V2	0.085437	0.222116
	CACYBP	0.090659	0.291881						AARS	0.085762	0.43444
	EFTUD1	0.090858	0.195995						SNRPA	0.086002	0.209643
	PPP1R7	0.091105	0.480648						RANBP2	0.08688	0.724542
	CD276	0.091183	0.202693						PDHB	0.087255	0.137909
	CAST	0.091242	0.1651						RPS4X	0.087353	0.346752
	PSMC4	0.091344	0.133411						NAPG	0.087957	0.266353
	ARPC2	0.091358	0.181646						ARF5	0.088061	1.01062
	AGPS	0.091498	0.289918						H2AFY	0.088243	0.446821
	DNAJB1	0.091537	1.57927						PFDN5	0.088408	0.196159
	RAD50	0.092196	0.185712						AK1	0.089095	0.477093
	RBM39	0.092428	1.11948						RNGTT	0.089476	0.093819
	PPP2CA;PPP2CB	0.092526	0.458238						PPP1CC	0.090613	0.211811
	RPA3	0.092786	0.539616						CAPN2	0.090855	0.308024
	DR1	0.093045	0.047988						OSBP	0.091301	0.163181
	DDX23	0.093389	0.151982						SUZ12	0.091357	0.154987
	PPIE	0.093441	0.156677						ELAVL1	0.091495	0.541352
	GALM	0.093915	0.682061						RAB8A	0.092356	0.357073
	ADSL	0.094199	0.621275						DKC1	0.092415	0.404322
	MPP1	0.094322	0.159415						RFC2	0.092821	0.298578
	CSK	0.094325	0.673968						TXN	0.093104	0.223268
	LAMTOR1	0.094742	0.278258						GANAB	0.093233	0.275049
	MPP6	0.094749	0.094503						IGF2BP1	0.093259	0.360597
	GNB2L1	0.094813	0.164845						PRIM2	0.093431	0.070621
	HADHB	0.095485	0.45211						CDK11A;CDK11B	0.093683	0.063257
	TUBG1;TUBG2	0.095834	0.305254						DFFA	0.094074	0.395044
	HSP90AA1	0.095929	0.371218						ISOC1	0.094773	0.067906
	TCEA1	0.095942	0.206445						SGTA	0.094784	0.158389
	RPL34	0.096275	0.421634						FHL1	0.095542	0.375303
	ITGAV	0.096377	0.127046						BUB3	0.095572	0.2162
	CEBPZ	0.09722	0.233346						ATP5I	0.095864	0.539042
	PDHA1	0.097507	0.161911						CDS2	0.095969	0.262625
	MRPS23	0.097642	0.181889						LSM14A	0.096512	0.19407
	STRN4	0.097878	0.166761						RPS25	0.097326	0.13861
	OCLN	0.097942	0.447798						MDN1	0.097732	0.319567
	TMEM43	0.098152	0.152009						NUSAP1	0.097816	0.043209
	NSF	0.098282	0.226259						TBRG4	0.098216	0.294307
	TXLNA	0.098751	0.694568						DNAJC2	0.098291	0.247285
	IMMT	0.099498	0.53325						CMAS	0.098617	0.385318
	HEXB	0.100201	0.545824						QARS	0.098619	0.215388
	CFAP20	0.1003	0.058769						GMDS	0.099105	0.283659
	TCOF1	0.100585	0.268159						DBNL	0.099133	0.464492
	IDH3A	0.100682	0.477977						MARS	0.09953	0.25377
	PPP2R4	0.101337	0.461339						PLAA	0.099746	0.147852
	YWHAE	0.101367	0.329516						TSPAN6	0.100036	0.174942
	NPM3	0.101618	0.097736						CTSC	0.100808	0.152243
	COIL	0.101951	0.48293						HNRNPR	0.101044	0.28751
	REPS1	0.102031	0.288583						BRD4	0.10113	0.152842
	CDC123	0.102041	0.166245						SRP19	0.10182	0.185353
	U2AF2	0.102694	0.229517						MSI1	0.102122	0.069123
	RPS13	0.102925	0.140099						PKP2	0.103092	0.105895
	TP53	0.10313	0.164848						ALDH9A1	0.103182	0.879946
	LRWD1	0.103323	0.007421						TEX10	0.103278	0.977814
	TFG	0.103446	0.458644						IPO8	0.103423	0.382325
	ARPC1B	0.103448	0.887868						CKAP4	0.103659	0.590278
	KIAA1468	0.103498	2.20714						PAF1	0.10392	0.308995
	RANGAP1	0.103621	0.430823						PIN1	0.104364	0.144278
	ELAVL1	0.103655	0.535049						NAA25	0.105475	0.070941
	QKI	0.104212	0.323071						CAT	0.105517	0.168851
	GTF2F1	0.104988	0.33146						GGH	0.106874	0.09875
	ACAA1	0.105182	0.222739						RCN1	0.107233	0.465815
	RBM14	0.105231	1.43296						PCNP	0.107319	0.25476
	RBBP4	0.105416	0.211417						DDX5	0.107934	1.61875
	DNAJA2	0.105858	0.846972						HNRNPL	0.107976	0.290055
	SGTA	0.105962	0.186233						UQCR10	0.108379	0.417269
		0.106107	0.178454						HTT	0.108665	0.260089
	TRAP1	0.106749	0.201304						SLIRP	0.109087	0.213364
	RPL28	0.106836	0.688439						NUBP2	0.109196	0.520967
	EPS15L1	0.106901	0.162739						SMC3	0.110024	0.517179
	ACIN1	0.107215	0.327891						EMC2	0.110422	0.218165
	STK24	0.107534	0.283911						PLRG1	0.110844	0.226554
	MUT	0.107639	0.344819						CPNE3	0.110944	0.29526
	PRKRA	0.107656	0.115008						STRAP	0.111224	0.396978
	RMDN3	0.107761	0.397865						UROD	0.111683	0.327746
	HNRNPL	0.109212	0.25675						RPL18A	0.111747	0.341552
	HSPA4L	0.109584	0.765488						EDC3	0.111843	0.120594
	DDX50	0.109653	0.258512						IRF2BP2	0.111897	1.19774
	ZWILCH	0.110058	0.334421						SEC24C	0.112624	0.646087
	SLIRP	0.110122	0.244818						RFC1	0.112743	0.118232
	LASP1	0.110605	0.281469						SLC12A2	0.113421	0.136239
	PSMD5	0.110815	0.091317						UGDH	0.113701	0.986355
	SNRPA	0.111567	0.166466						BDH2	0.113905	0.132985
	MRPL12	0.111739	0.221935						SEC23A	0.114044	0.570261
	BPNT1	0.112117	0.361485						PTK7	0.114546	0.366137
	HSPA9	0.112164	1.21254						VCP	0.1147	0.894939
	CTSC	0.112244	0.164496						PUF60	0.115311	0.507902
	PKN2	0.112475	0.540794						PSMD14	0.11573	0.315764
	SF3A3	0.112576	0.504739						PFAS	0.116508	0.864039
	CCT7	0.113376	1.2073						TSFM	0.116672	0.749662
	ADAR	0.113595	0.846978						LLGL1	0.117206	0.261185
	DIS3	0.113676	0.235146						PPP2R5D	0.118083	0.182469
	DHX29	0.114176	0.162438						ME1	0.118225	0.201835
	RABEP1	0.114948	0.139398						SNRPD3	0.118401	0.219384
	CAPZB	0.11506	0.509849						EML4	0.118574	0.359985
	ATP5C1	0.11523	0.43073						PSMD8	0.118855	0.706729
	RNGTT	0.115329	0.149706						PPAN	0.119383	0.147633
	PACSIN2	0.115333	0.204574						EPB41L3	0.119696	0.405296
	STK4	0.116352	0.317876						DIMT1	0.120459	0.260053
	ABCE1	0.116407	0.155834						MYO5A	0.120851	0.796452
	GART	0.117139	1.05382						UBR5	0.120858	0.369086
	NFU1	0.117767	0.345389						HSPH1	0.12113	0.485661
	NCAPG2	0.118068	0.239839						MRPL38	0.121169	0.13349
	SETD3	0.118243	0.282771						CACYBP	0.12238	0.416648
	COPS7A	0.118434	0.341582						PRPF19	0.122602	0.683794
	UCHL3	0.118743	0.138268						TBL3	0.123124	0.916854
	MAT2A	0.119202	1.43698						EIF3B	0.123611	0.553356
	CDC37	0.119435	0.737221						RPS12	0.123877	0.303733
	CEP131	0.119474	0.323017						PMPCB	0.123899	0.238796
	DRG1	0.119831	0.090676						SLC25A5	0.12443	0.803224
	UCHL5	0.12008	0.161065						SH3GLB2	0.125406	0.137146
	DDX17	0.120226	0.395983						LEPRE1	0.125819	1.41708
	POLDIP2	0.120826	0.541615						STAMBP	0.12586	0.10433
	SPC24	0.121117	0.110157						MFAP1	0.126155	0.271401
	RAI14	0.121272	0.232105						SMARCC2	0.127503	1.48211
	SCARB2	0.121358	1.13691						ECM29	0.127919	0.71367
	ARPC5	0.12174	0.21515						PGM2	0.127995	0.304405
	LANCL2	0.12181	0.03216						YWHAZ	0.128402	0.569063
	GSPT1	0.122205	0.876145						HNRNPA0	0.129224	0.810146
	UQCRC1	0.122397	0.378071						UBXN7	0.129393	0.122569
	NPM1	0.122487	0.294716						SRSF9	0.129457	0.273588
	TBCA	0.122513	0.205848						CCAR2	0.129798	0.601074
	RARS	0.122662	0.306903						NEDD4L	0.130346	0.040817
	RPS21	0.12278	0.137609						TOP2A	0.130999	0.619975
	PLAA	0.124166	0.22636						SEC61B	0.131087	0.306972
	PSAT1	0.124223	0.928874						SRSF2	0.131151	0.202099
	CTTN	0.124285	1.52508						VPS51	0.131219	0.223743
	RPL14	0.124647	0.640128						MCTS1	0.131639	0.211444
	RPL37A	0.124902	0.344608						EMG1	0.132008	0.248808
	STRAP	0.125402	0.566236						NARS	0.133239	0.983906
	SNRPD2	0.125469	0.363928						SF3B6	0.133679	0.236614
	POLR3C	0.125538	0.208966						XRCC5	0.134483	1.8894
	IRF2BP2	0.125683	0.254958						PRPS1	0.134672	0.645601
	PFAS	0.125947	0.70866						SNX3	0.134927	0.244011
	RPS7	0.126003	0.446775						NDUFA5	0.135481	0.469514
	HDLBP	0.126105	0.678221						STT3A	0.135562	0.226428
	HPRT1	0.126614	0.3094						APEH	0.135933	0.668431
	PIGT	0.126772	0.397188						MPST	0.135946	0.096104
	RPS10	0.126935	0.675035						PSMD12	0.136223	1.79845
	GNL3	0.127055	1.603						DDX39B	0.13693	0.595015
	NNT	0.127641	0.209286						CECR5	0.137629	0.250801
	USP10	0.127661	0.200102						CCBL2	0.137692	0.550399
	DDX5	0.128199	1.63247						EIF2A	0.137972	0.933865
	TSG101	0.12837	0.092979						FAM98A	0.138049	0.85911
	ALDH16A1	0.128875	0.393544						SERPINH1	0.138209	0.49363
	CALU	0.129351	0.239995						FEN1	0.138749	0.344881
	RAB5C	0.129666	0.465916						PDE12	0.139941	0.786764
	MRPS27	0.129691	0.20977						DIAPH1	0.140408	0.187637
	CSNK2A2	0.130071	0.17784						TACC3	0.140486	0.29408
	U2AF1;U2AF1L4	0.13034	0.608306						GOLIM4	0.140633	0.202647
	RRP1B	0.131244	0.247185						TMED9	0.140673	0.274087
	FTSJ3	0.131609	0.288433						BZW1	0.140808	0.734832
	RPS2	0.131769	1.14758						ALDH18A1	0.141466	0.373382
	RPL23A	0.132197	0.484006						CSK	0.141553	0.191682
	NLE1	0.132384	0.281288						NDUFA4	0.141814	0.249639
	COPS4	0.13243	0.393698						AHCTF1	0.142732	0.690366
	RRP12	0.132811	0.885567						RPS15A	0.142993	0.150702
	RAB3GAP2	0.133	0.668022						DARS	0.143801	0.61911
	CSE1L	0.133356	0.492495						HSP90AB1	0.143818	1.2308
	LRRFIP1	0.133367	0.295607						HNRNPA1;HNRNPA1L2	0.143967	0.515884
	LRPPRC	0.133534	1.08417						BID	0.144373	0.129661
	DDX3X;DDX3Y	0.133754	0.556126						KRT18	0.144527	1.10799
	DLGAP5	0.134159	0.120948						CRTAP	0.144655	1.26968
	ERH	0.134312	1.06955						SRSF3	0.145107	0.549111
	SLC25A6	0.134835	0.367975						ETFA	0.145172	0.537998
	DNAAF5	0.134845	0.715919						RBM12	0.14576	0.86468
	STOML2	0.134917	0.3388						PSMD5	0.146994	0.124884
	TXLNG	0.135119	0.186682						GTF2F1	0.147462	0.315201
	RPS4X	0.135171	0.539043						NOC3L	0.147897	0.103734
	SSB	0.13535	0.276967						HNRNPF	0.147901	0.329351
	COPG1	0.135494	0.369764						NDUFS3	0.14815	1.02559
	RAB2A	0.135725	0.347623						NDUFS1	0.148449	0.350225
	CPVL	0.13603	0.303968						ATXN2L	0.148643	0.436808
	NCL	0.136495	1.51889						SF3A3	0.148878	0.687103
	UBE2K	0.136998	0.362085						METAP2	0.148999	0.252591
	ERP44	0.13726	0.297849						AARS2	0.149697	0.592326
	TIPRL	0.137577	0.320909						ATP1A1	0.149791	0.595699
	MAPRE1	0.138412	0.454766						DHX38	0.150441	0.073827
	MYBBP1A	0.13908	1.30147						RPL6	0.150567	1.2676
	NAGK	0.139182	0.135471						IFIT5	0.151322	0.111194
	FAM49B	0.140175	0.14494						HDAC2	0.151935	1.70929
	SSR1	0.140448	0.54545						YWHAE	0.151998	1.46651
	KARS	0.141602	0.372187						SUN2	0.15316	0.163396
	MAP4	0.141806	1.36578						ACSL3	0.153569	3.1692
	COPS8	0.141826	0.392528						HEATR1	0.15393	0.744903
	EIF3H	0.141905	0.243597						C9orf64	0.154684	0.125807
	SCAMP3	0.142201	0.196931						SPATS2L	0.155195	0.166649
	BRD2	0.142245	0.191568						PITHD1	0.155665	0.562115
	CARM1	0.142399	0.402986						TXNDC17	0.156212	0.432419
	SYNCRIP	0.14244	1.75431						PPP2R1A	0.156716	1.00201
	PAFAH1B1	0.143553	0.396165						SGPL1	0.156908	0.36745
	NTMT1	0.143767	0.590372						GIGYF2	0.15834	0.223322
	AATF	0.144203	1.06742						TCEB2	0.159435	0.384231
	HNRNPR	0.145463	0.90462						ARL2	0.160001	0.11143
	SEH1L	0.145489	0.114604						MAT2A	0.161437	2.27775
	RPS3A	0.146424	0.884375						AP1B1	0.161669	0.4397
	RPS3	0.147637	1.28547						HIST1H1C	0.161724	0.501562
	FAF1	0.148019	1.07023						RCC1	0.161879	0.497334
	PES1	0.148261	0.944172						TRA2B	0.162051	0.603219
	SMC4	0.148375	0.581405						RPS3	0.162825	1.17392
	DDX1	0.148654	0.44968						EEF1A1;EEF1A1P5	0.163041	0.640258
	CNBP	0.14924	0.122581						CLINT1	0.163226	0.438083
	SEC24C	0.149998	1.02136						ERP29	0.16327	2.02019
	TBCD	0.150551	0.378092						RPS8	0.163302	0.53246
	CXADR	0.150887	0.184655						CYB5R3	0.163765	1.07138
	HSD17B10	0.150985	1.04455						YWHAQ	0.164558	0.582062
	TMED9	0.151364	0.260757						HNRNPK	0.165076	0.79742
	GSK3A	0.15143	0.720008						ACLY	0.165183	0.780984
	TRA2B	0.151622	0.596241						MRPL12	0.165219	0.978102
	TMPO	0.151827	0.511552						VDAC3	0.165322	0.613228
	KPNA4	0.151876	0.157483						DST	0.165411	0.334746
	NAP1L4	0.151899	0.35319						RBM39	0.165675	0.80179
	SLC16A1	0.152072	0.359281						TRIP12	0.165751	0.52005
	LSM2	0.15215	0.163529						KLC2	0.166197	0.714839
	DDX18	0.152696	0.349743						SCAF8	0.166682	0.217976
	SF3A1	0.15303	0.243205						DVL2;DVL3	0.167624	0.067273
	THRAP3	0.15393	0.221618						CSTB	0.168122	0.189443
	HIST1H1C	0.154419	0.655832						EPS15	0.169034	0.509343
	RUFY1	0.154451	0.274453						IGF2BP2	0.169347	0.269325
	PRPS1	0.154632	0.897895						LMAN2	0.169425	0.53147
	PPP2R2A	0.154879	0.536156						NUP155	0.169741	0.372441
	H2AFV;H2AFZ	0.154936	0.226578						RPL7A	0.169785	1.04982
	SVIL	0.155155	0.181953						SQSTM1	0.169909	0.273492
	HIST1H2BL;HIST1H2BM;HIST1H2BN;HIST1H2BH;HIST2H2BF;HIST1H2BC;HIST1H2BD;HIST1H2BK;H2BFS;HIST1H2BA	0.155817	0.414718						RPL5	0.170089	0.430848
	VPS53	0.155863	0.231556						HNRNPDL	0.170299	1.35595
	VDAC2	0.155901	1.26397						ALDH16A1	0.171146	0.303566
	CAPN2	0.156053	0.530571						SNX1	0.1721	0.169693
	DAD1	0.156122	0.467311						PICALM	0.172623	0.245598
	VPS29	0.15616	0.778172						PDIA6	0.172704	0.392074
	PITPNB	0.15636	0.352595						EIF3D	0.173947	0.763219
	TES	0.156641	0.868981						ERLIN2	0.174136	1.26615
	RPS8	0.157269	0.514158						SRRM2	0.174182	0.572632
	SEC23A	0.158675	0.796892						POLR2B	0.176641	0.708214
	DHX38	0.158684	0.079949						RPS3A	0.176874	1.5079
	ERO1L	0.158802	0.398384						DPP9	0.176886	0.304819
	OXCT1	0.158806	1.07266						ABHD10	0.177094	0.213084
	GTPBP4	0.158812	0.451403						SMC1A	0.177113	0.470117
	REXO2	0.158885	0.451729						LSR	0.177134	0.611854
	CTNNA1	0.158953	0.542699						ZFYVE16	0.177254	0.251078
	GTF3C3	0.159081	0.822247						SNRNP40	0.177746	0.296928
	UFL1	0.159883	0.334755						SMC2	0.177841	0.310295
	GSK3B	0.159938	0.117486						POLR2G	0.178098	0.315039
	SBDS	0.160762	0.592373						SNRPD2	0.178164	0.8646
	SRRM2	0.161047	0.565169						U2AF1;U2AF1L4	0.178267	0.799087
	DKC1	0.161133	0.51956						CCT8	0.178302	0.687464
	SNX3	0.161327	0.31011						IMPAD1	0.178849	0.399389
	EIF3B	0.161793	0.60069						EEF2	0.178902	0.732093
	FKBP1A	0.161963	0.292551						TPM3	0.179073	0.337892
	XRCC5	0.161984	1.73168						MARCKS	0.179074	0.271863
	RPL17	0.162123	0.886612						CUL3	0.17992	0.621838
	CDK1	0.16236	0.471941						SMAD2	0.179989	0.498857
	OTUD6B	0.162516	0.623492						RPL4	0.180924	1.52138
	HNRNPH1	0.162911	1.60459						TBCB	0.18096	0.530891
	DLAT	0.163471	0.206568						SRPRB	0.181534	0.261689
	RPL32	0.164021	0.772734						GINS3	0.181579	0.960805
	SEC13	0.164036	0.469479						STIP1	0.181587	0.641064
	YWHAZ	0.164066	0.726379						EIF3I	0.181793	0.799054
	IBA57	0.164158	0.370126						SCML2	0.181879	0.646513
	AIMP1	0.164493	0.678274						PRMT5	0.182107	0.578427
	NACA	0.164569	0.318128						QKI	0.182186	0.436613
	DARS	0.164898	1.55543						ARPC1A	0.182632	0.434387
	PPA1	0.165051	0.853336						TSNAX	0.182822	0.714707
	SLC25A5	0.16546	0.516803						ACBD5	0.182849	1.73346
	ABCB10	0.166959	0.490073						RPS26;RPS26P11	0.183479	0.446187
	NDUFS7	0.16725	0.225232						NAA50	0.184526	0.511551
	MPHOSPH10	0.167253	0.16686						RAB32	0.185434	0.18619
	NUP160	0.167305	0.071534						RAI14	0.185607	0.47314
	SNRPD1	0.167314	0.145976						CSNK2A1;CSNK2A3	0.18574	0.367945
	EIF4B	0.167468	0.92768						MORF4L1	0.185754	0.058855
	SFPQ	0.167951	0.669239						RPL7	0.185801	1.31217
	ARID1A	0.168432	0.634106						DRG1	0.186206	0.142421
	AK3	0.168666	0.206467						MYO1B	0.186433	0.158919
	ACBD3	0.16898	0.347265						SFPQ	0.186687	1.42183
	HNRNPA1;HNRNPA1L2	0.16947	0.500034						POLDIP3	0.187211	0.392578
	IVD	0.169713	0.376635						FASTKD2	0.188665	0.194011
	RPS26;RPS26P11	0.170408	0.293471						RPL12	0.189584	1.15218
	GTF3C4	0.170693	0.401448						DDX6	0.19029	0.518686
	RPL12	0.171039	0.717454						MUT	0.191137	1.67064
	GNL1	0.172512	0.787504						EIF2B3	0.191648	0.270092
	AAAS	0.172645	0.946806						WDR18	0.191694	0.521072
	CS	0.172908	1.12337						PPP1R10	0.192986	1.01848
	PSMD14	0.172956	0.473041						RRP12	0.19366	1.14735
	MRPS35	0.173012	0.327414						UBXN1	0.19409	0.548206
	FAM129A	0.173113	0.5884						CDK1	0.194095	0.50498
	EEF1A1;EEF1A1P5	0.173199	0.767642						MRPL19	0.194249	0.213263
	MSH6	0.173468	1.01524						NDUFB10	0.194324	0.604878
	SET;SETSIP	0.173717	0.747766						URB1	0.194753	0.242157
	CYB5R3	0.174318	1.61728						ATP1B1	0.195195	0.372661
	HSPH1	0.175141	0.777756						IBA57	0.195566	0.441239
	CCT4	0.175162	0.593081						SEPT2	0.195741	0.985942
	EIF2S3;EIF2S3L	0.175638	0.372856						NCSTN	0.195842	0.350841
	BPTF	0.175655	0.586198						RANBP1	0.19589	0.371479
	SSRP1	0.175662	0.571518						AASDHPPT	0.195949	0.942996
	SNRPD3	0.17598	0.33719						TAGLN2	0.196476	0.452493
	SF3B6	0.177929	0.471486						IFT27	0.196832	0.621187
	EPS15	0.178039	0.502744						TCEA1	0.196887	0.389594
	NCAPD3	0.178099	0.253545						RFC3	0.197925	0.223989
	DDX39B	0.178356	0.907329						AAGAB	0.198702	0.319625
	PSMD6	0.178382	0.347968						CARS	0.198877	0.347647
	AIMP2	0.178541	1.15195						EEF1B2	0.199904	0.975486
	TTLL12	0.178735	1.00597						EXOSC6	0.200194	0.180116
	SPCS3	0.179402	0.141705						SNX6	0.200438	0.250907
	PRPF4	0.17977	0.291719						PPP1CA	0.200726	0.249446
	NUP98	0.180408	0.407608						ERP44	0.201622	0.455089
	RPS23	0.180583	0.389631						COX5A	0.201846	0.550382
	PAFAH1B2	0.180636	1.53804						CDC16	0.203039	0.095713
	POR	0.180841	1.10455						GRB2	0.203883	0.463552
	TPP2	0.181287	1.16023						RPL24	0.204455	0.723453
	TOP1	0.181483	0.643475						PSMC2	0.20511	0.912374
	PGAM1	0.182072	0.782296						PCNA	0.205341	1.34754
	DENR	0.182254	0.604859						FUBP3	0.205528	0.382323
	TIAL1	0.182425	0.26459						BAG6	0.205763	1.25955
	DPY30	0.183091	0.421542						SEPHS1	0.206585	0.28041
	TJP2	0.18414	0.256718						TMEM43	0.206864	0.357291
	CCAR2	0.184456	0.804921						MRPS27	0.20762	2.26619
	RPL5	0.184648	0.779055						NOP58	0.207743	0.892311
	NUP62	0.18471	0.577768						GNL2	0.207791	0.743203
	CAP1	0.185567	0.837904						RPL8	0.208642	1.26327
	PRPS2	0.185877	0.287438						VPS33A	0.208839	0.295943
	OVCA2	0.185889	0.595053						ACSL4	0.209545	0.225195
	RBM17	0.185993	0.501777						PSMB6	0.209594	0.546436
	UBA6	0.186213	0.295396						POLDIP2	0.21006	0.249561
	RPL7A	0.186927	0.920202						PAFAH1B2	0.210237	2.47926
	HTATSF1	0.18747	0.926482						XPOT	0.210788	1.06776
	RNF20	0.187932	1.05535						NSFL1C	0.211056	0.953114
	RPS11	0.188306	1.12918						DAD1	0.211651	0.797716
	DNAJC10	0.188368	0.592332						GTF3C1	0.211821	0.714886
	ESD	0.188523	0.500141						SAFB	0.212173	0.503732
	ATP6V1E1	0.189703	0.157457						CDV3	0.213092	0.307572
	MBNL1	0.189721	0.300858						EIF4B	0.21572	1.00953
	CPSF6	0.19084	0.417359						DHX8	0.215753	0.46351
	CYP51A1	0.190844	0.499366						GTPBP4	0.21647	0.658768
	RPS16	0.191256	0.512498						DDX41	0.217988	0.162638
	WARS	0.191985	0.785254						PSMD7	0.21811	0.344844
	RPAP3	0.192245	0.446696						RPS6	0.218255	1.40122
	SERBP1	0.192551	0.753119						SMARCD1	0.218291	0.336249
	CPD	0.192573	0.628162						ZC3H4	0.218357	0.181668
	SMC3	0.192685	0.655472						TXLNA	0.219014	2.00942
	FUBP3	0.192908	0.36726						TP53	0.219103	0.403314
	EEF1G	0.193009	0.687264						GBF1	0.219275	0.48158
	ORC2	0.193105	0.423655						YARS2	0.219393	0.280785
	HNRNPUL2	0.193598	0.325224						DDX18	0.219611	0.696503
	RPL30	0.194643	0.417487						KPNA3	0.21985	0.636663
	PPP2R5E	0.195441	0.266687						MRE11A	0.220839	0.672939
	CTNND1	0.195654	0.44704						SNRPA1	0.220997	0.576299
	DDX20	0.195744	0.378362						SON	0.22124	1.37519
	SNRPA1	0.195767	0.555666						CAMK2D	0.221926	0.132546
	EIF3E	0.1964	0.663775						PLOD1	0.22208	0.462119
	PITPNA	0.19677	0.358932						RPL27A	0.222944	0.433646
	TRIP12	0.197123	0.953708						VPS45	0.223531	0.299931
	MIEN1	0.198207	0.333356						RPAP3	0.223758	0.336479
	CLINT1	0.198706	0.740421						PPIE	0.224077	0.409387
	UBR7	0.198729	0.072577						NIP7	0.225324	0.362429
	CLIC1	0.198812	1.24674						PGAM5	0.22601	0.339499
	SMARCA5	0.198895	0.737079						NACA	0.226064	0.458861
	RAD21	0.198976	0.351741						UTP3	0.226259	0.083455
	GLOD4	0.199244	0.553546						NNT	0.226389	0.417195
	IDH3B	0.199841	0.415589						HNRNPUL2	0.226871	1.51393
	PMPCA	0.19985	0.283698						PSMG1	0.227377	0.546579
	CSNK2A1;CSNK2A3	0.19989	0.403623						ROCK2	0.227759	0.474525
	BAG6	0.200505	1.26815						RPL34	0.22836	1.339
	AARS2	0.200601	0.746076						PABPC1	0.229106	0.551073
	OGFOD1	0.2015	0.403129						SNX2	0.229292	0.92203
	GLUD1;GLUD2	0.202169	0.430754						EXOC4	0.229312	0.314553
	UTRN	0.202914	0.43654						MLEC	0.229499	0.506432
	HMGA1	0.203313	0.348497						GOLPH3	0.229535	0.629756
	DSP	0.20352	0.850422						CAPRIN1	0.229999	0.665658
	EIF3D	0.203723	0.655796						NCAPD3	0.230201	0.453784
	SERPINH1	0.204228	1.51597						PA2G4	0.230628	1.68991
	IPO4	0.204492	0.71554						NADK2	0.230648	0.589663
	FARSB	0.204812	0.444455						GALM	0.231629	1.41499
	ABHD10	0.205973	0.633897						PSMC1	0.231698	0.687736
	ENSA	0.205979	0.464119						MKI67	0.231701	0.822427
	SEC63	0.206044	0.223519						HPRT1	0.232049	0.909523
	NOP56	0.206139	1.01311						COPS2	0.232469	0.177008
	ROCK1	0.206534	0.261522						PIH1D1	0.232515	0.085732
	DYNC1I2	0.20667	0.381328						ABCF2	0.232599	0.426239
	CCT8	0.206794	0.791652						URI1	0.233242	1.04748
	CMPK1	0.20705	0.345018						EIF3L	0.234169	0.647652
	PLOD1	0.207358	1.01851						VAPB	0.234425	1.463
	GGH	0.207483	0.264283						PDS5A	0.234559	0.585662
	GATAD2B	0.2075	1.81939						RBM17	0.235419	0.616191
	TBCB	0.20841	1.90236						RAD23B	0.236105	0.669789
	TCEB1	0.209023	0.46893						CXADR	0.236433	0.310769
	UBTF	0.209111	0.484723						TLN1	0.236464	1.47369
	STIP1	0.209169	0.663199						NOL9	0.236592	0.358106
	RPS27A;UBA52;UBB;UBC	0.209243	0.87607						SCAMP3	0.236645	0.331503
	PDCD6	0.209249	0.517237						ANKHD1	0.236749	0.226425
	NUP153	0.209677	0.411159						MAP4	0.236814	0.677938
	KIF2C	0.209724	0.418129						WDR26	0.237092	0.597248
	SRRT	0.210449	0.544475						DUSP3	0.237352	0.889248
	TPD52L2	0.210993	0.582834						DNTTIP2	0.237656	0.653991
	SUPT16H	0.211385	0.915347						THOP1	0.237739	0.385167
	NDUFS3	0.21184	1.0944						RBM42	0.237758	0.920485
	ALDOA	0.212138	0.638992						TTC4	0.238309	0.692354
	CD2BP2	0.212174	0.184451						UBAP2L	0.239082	0.716045
	CAPZA1	0.21249	1.41576						DNAJC7	0.239214	0.763488
	SRSF7	0.212596	0.686613						EEF1G	0.239286	0.823899
	YWHAQ	0.212667	0.868078						RPS13	0.239944	0.351011
	BRCC3	0.2127	0.375605						DDX3X;DDX3Y	0.240071	1.91842
	TBL2	0.213391	0.412256						MAN2B1	0.240154	0.576995
	SEC16A	0.21343	0.411651						CTNNB1	0.240908	0.466323
	TOM1	0.213524	0.51735						TBCA	0.241043	0.349832
	EIF3A	0.214232	0.773963						ACOT7	0.241752	2.67941
	KIAA0020	0.216522	0.102883						RPS27A;UBA52;UBB;UBC	0.242208	0.727337
	GFPT1	0.216761	0.95551						POLR2C	0.24221	0.8291
	TOMM20	0.21678	0.34862						APRT	0.242309	1.43947
	PRPSAP2	0.217021	0.75371						HMGA1	0.243227	0.405449
	HNRNPH3	0.217087	0.621102						SF3A1	0.243233	0.361044
	EEF2	0.217558	0.860058						C1QBP	0.243796	0.358608
	STAU1	0.217962	1.58251						GSPT1	0.243842	0.656098
	RBM26	0.218664	0.318032						VAMP3;VAMP2	0.244816	0.527077
	CALR	0.218696	0.944591						DDX46	0.245526	1.22284
	POLR2C	0.21876	0.243453						TYMS	0.24584	0.263553
	ROCK2	0.218781	0.763707						WDR75	0.246499	0.381087
	RPL18A	0.21893	0.498449						DLAT	0.24718	0.339901
	RPL11	0.219149	0.884521						GIPC1	0.247521	0.384562
	CA2	0.22191	0.491094						EMC1	0.247752	2.10786
	WDR36	0.222107	0.377671						NGDN	0.248208	0.231108
	EML4	0.222256	0.331559						RAB14	0.248586	0.816954
	LSM14A	0.222465	0.196508						DENR	0.248919	0.793264
	RPL13	0.222592	0.901194						TUBA1C	0.249623	0.44126
	EIF4A1	0.223048	1.51704						EIF4A2	0.250772	0.221792
	ARPC1A	0.223619	0.404692						MTA2	0.251587	0.530885
	CASP7	0.223734	0.690349						USP16	0.251761	0.092412
	ETF1	0.223825	0.649517						CTNNA1	0.252226	0.662178
	KIFC1	0.224177	0.668499						MZT2A;MZT2B	0.252481	0.092738
	OCIAD2	0.224288	0.237079						PSAP	0.25336	0.583559
	LYAR	0.225116	0.328171						TCOF1	0.253407	0.706205
	EXOSC4	0.225129	0.521929						GLB1	0.253427	0.39349
	FAM98A	0.225509	0.473146						INTS3	0.254021	1.94761
	RAN	0.225774	0.588481						CHD4	0.254253	1.20918
	SON	0.226204	1.45263						HIST1H2BL;HIST1H2BM;HIST1H2BN;HIST1H2BH;HIST2H2BF;HIST1H2BC;HIST1H2BD;HIST1H2BK;H2BFS;HIST1H2BA	0.254907	0.597074
	SEPT8	0.226463	0.050916						RAB9A	0.255618	0.532523
	EMC2	0.22653	0.772769						PRRC2A	0.25584	1.5212
	RPL10A	0.226556	0.449287						ACBD3	0.25624	0.343883
	EIF3I	0.227612	0.741189						MBD1	0.258127	0.070827
	VPS26A	0.227644	0.345814						GPKOW	0.258336	0.219107
	RSL1D1	0.227981	0.864708						ETF1	0.258624	0.949588
	XRN2	0.228407	0.980171						RAVER1	0.259273	0.502313
	ACBD5	0.228961	0.664915						BCCIP	0.259417	0.645596
	SCML2	0.231019	0.826676						CAPNS1	0.260005	1.09125
	EPB41L3	0.231124	0.943556						GTF3C3	0.260073	0.372357
	EEF1B2	0.231563	1.04916						DYNC1I2	0.260342	0.78527
	UBQLN4	0.231645	0.355088						RNH1	0.260875	1.00855
	MRPL9	0.231998	0.544789						UBQLN1	0.260965	0.322119
	ARIH1	0.232002	0.581804						DHX29	0.2611	0.412993
	ARFGAP1	0.232581	0.109525						FKBP4	0.261455	1.09255
	HMGB3	0.232598	0.578885						CLIC1	0.261724	1.36537
	SMN1	0.23277	0.354933						KIF23	0.262568	1.85883
	PPP4R1	0.233324	0.750953						RPS11	0.262694	0.542939
	RPLP2	0.233688	1.19865						MAPK1	0.2627	0.384362
	RTCB	0.233688	0.702603						CTNND1	0.263402	0.582491
	HEATR1	0.233746	0.880185						RPL27	0.263542	0.588715
	DDX41	0.233815	0.329633						MTOR	0.265829	0.164139
	SNRNP40	0.233987	0.357879						UQCRC2	0.26667	0.816811
	SARNP	0.234056	0.896259						ZFR	0.26716	1.13994
	TXNL1	0.234159	1.57378						ACTR2	0.267206	0.64238
	SUGT1	0.234442	0.774575						TMX2	0.269091	0.396434
	ZPR1	0.234579	0.900727						BAZ1A	0.269093	0.300615
	CAPRIN1	0.234657	0.521112						RCC2	0.269661	1.48289
	TSR1	0.234956	0.568678						SART1	0.269783	0.678139
	RPL8	0.23523	1.19113						POLR1C	0.270845	0.35107
	BAZ1A	0.235321	0.218264						ERH	0.271259	1.33075
	CSDE1	0.235333	0.955442						LEPREL2	0.27173	0.180889
	TMED10	0.236414	0.571472						MRPS23	0.272272	0.484268
	WDR26	0.237419	0.376905						RHOG	0.272573	0.129506
	SEC24B	0.237494	0.389992						DHX16	0.272634	0.274788
	COX4I1	0.237589	0.753947						CASP7	0.272807	0.790458
	EDC3	0.237925	0.264283						RBM8A	0.27303	0.639299
	UQCR10	0.239101	0.53157						RPLP0;RPLP0P6	0.273655	1.01402
	SUCLA2	0.239292	1.68877						USP9X	0.274264	1.29573
	CPOX	0.239631	0.626206						HSPA8	0.274475	1.80925
	RPLP0;RPLP0P6	0.239964	0.929724						NOP2	0.276212	0.562513
	NOP2	0.240086	0.505059						PITPNB	0.276875	0.679295
	PSMC2	0.240535	0.938663						TARS	0.276928	1.5391
	MCMBP	0.241317	0.603365						AP1G1	0.277524	0.778293
	ALDH5A1	0.241346	0.621043						LTN1	0.278028	0.194191
	TIMM50	0.2414	0.462652						PSMA1	0.278514	0.847471
	MRPS9	0.241912	0.723451						CTNNBL1	0.278906	0.745157
	SGPL1	0.242209	0.40239						PSMD4	0.280054	0.321946
	EEFSEC	0.242394	0.164591						USP48	0.280093	0.590831
	IDH3G	0.242838	0.277551						MOB4	0.280462	0.799548
	CAP2	0.243025	0.806458						GRSF1	0.280516	0.840986
	PUF60	0.244542	1.29829						RPL13	0.280673	1.059
	YKT6	0.244588	0.15828						HTATSF1	0.280932	0.408494
	PRPF31	0.244752	1.22919						ECI2	0.282471	0.289291
	PDCD6IP	0.245048	2.16402						SRSF11	0.282582	0.30469
	DNAJA1	0.245258	1.59893						ENOPH1	0.282891	0.165246
	WDR43	0.245488	0.425245						YBX1	0.283921	0.651865
	PMM2	0.245584	1.13154						PITPNA	0.28393	0.331317
	MRPS31	0.245976	0.470432							0.284458	0.591667
	GAPVD1	0.246066	0.77587						POLRMT	0.285005	0.588332
	EIF2B3	0.246696	0.723401						CALR	0.28593	0.886612
	ATP6AP1	0.246701	0.108868						SEC13	0.286643	1.14594
	PABPC1	0.247497	0.795427						GLTSCR2	0.287069	0.156608
	GCA	0.247762	0.136253						DYNC2H1	0.287911	1.29858
	SF3A2	0.248217	0.24384						DDX17	0.288013	0.752413
	FUBP1	0.248514	0.606579						RCN2	0.288532	0.710195
	MTDH	0.24859	0.318205						VPS29	0.288646	0.458333
	GNAI1	0.24863	0.411424						ZCCHC3	0.289139	1.28795
	PIN1	0.248655	0.345109						EIF2B4	0.289666	0.445085
	DDX21	0.248696	1.29418						DPP3	0.289946	0.9662
	TPM3	0.248828	0.468788						NOP56	0.290494	1.27495
	RPL4	0.24887	1.5061						HMGCL	0.291862	0.17722
	EXOSC6	0.249068	0.240775						CD2AP	0.291923	1.53806
	MARS	0.251159	0.647877						SDHA	0.292004	0.416564
	EIF1AX;EIF1AY	0.25202	1.96351						MYH9	0.292181	1.1693
	PSMC1	0.25221	1.23741						RPL30	0.292395	0.407631
	TSFM	0.252965	1.80366						IKBKAP	0.293367	0.601991
	SYNJ2BP	0.252985	0.303284						ZRANB2	0.293579	0.268617
	SNRPB2	0.253735	0.833932						EIF4A3	0.294605	1.3634
	GOT2	0.254108	0.578791						PRDX4	0.295912	0.773689
	CHUK	0.25479	0.168994						BRIX1	0.296043	0.47192
	FUS	0.255319	0.921092						IRF2BP1	0.296587	2.04612
	NUF2	0.255327	1.23458						ACO1	0.298494	0.626851
	COPS2	0.255825	0.25973						EIF5B	0.299643	1.47468
	ATP1B3	0.256152	0.580258						IDH3B	0.301293	0.675612
	IGF2BP1	0.256766	1.12015						ENSA	0.302062	0.606981
	UCHL1	0.256814	1.16454						TPP1	0.302639	0.199791
	STT3A	0.256815	1.35568						CFAP20	0.302819	0.195318
	HSPA4	0.257204	2.06847						MRPL9	0.303784	0.691236
	EMC1	0.257441	2.21373						MYL6	0.305454	1.54938
	GRB2	0.257902	0.608663						FUBP1	0.305787	1.45311
	CPSF2	0.258491	0.316861						PSAT1	0.306397	1.31529
	HSPE1	0.258535	0.845443						SSB	0.306826	2.03924
	OLA1	0.258937	1.55122						CHMP4B	0.307352	1.35499
	CHERP	0.259393	0.560882						PRPF4	0.308007	0.813328
	CSNK2B	0.259506	0.561424						SLC25A6	0.309976	0.829551
	NDUFA8	0.259558	0.202863						MAVS	0.310539	1.80476
	IRGQ	0.26039	0.727401						UFL1	0.311211	0.658974
[truncated: 4,896 more rows]
[truncated: 2 more columns]

## Sheet: Fig. 5
Fig. 5a
	UBA3
	GAPDH
Fig. 5b
		WT	WT	UBA3KO-1	UBA3KO-2	PFDN4KO	DoubleKO-1	DoubleKO-2
		0.000782	0.277392	0.058315	0.042101	0.02559	0.028956	0.012691
		0.000653	0.259385	0.062406	0.0458274	0.0353295	0.0305287	0.015396
		0.00624	0.26851	0.0603961	0.041238	0.0284681	0.0296253	0.013903
	Dunnett's multiple comparisons test	Mean Diff.	95.00% CI of diff.	Below threshold?	Summary	Adjusted P Value
	WT vs. WT	0.2659	0.2557 to 0.2761	Yes	****	1e-20
	WT vs. UBA3KO-1	0.2081	0.1979 to 0.2183	Yes	****	1e-20
	WT vs. UBA3KO-2	0.2254	0.2152 to 0.2356	Yes	****	1e-20
	WT vs. PFDN4KO	0.2386	0.2284 to 0.2488	Yes	****	1e-20
	WT vs. DoubleKO-1	0.2387	0.2285 to 0.2489	Yes	****	1e-20
	WT vs. DoubleKO-2	0.2544	0.2442 to 0.2646	Yes	****	1e-20
Fig. 5c
	OAS3
	UBA3
	PFDN4
	GAPDH
Fig. 5d				RV
		WT	UBA3 KO	WT	UBA3 KO
		0.005306	0.001589	0.084901	0.013526
		0.005609	0.004883	0.126038	0.012276
		0.006011	0.005126	0.119239	0.008155
	Tukey's multiple comparisons test	Mean Diff.	95.00% CI of diff.	Below threshold?	Summary	Adjusted P Value
	WT vs. UBA3 KO	0.001776	-0.02740 to 0.03096	No	ns	0.9972
	WT vs. WT	-0.1044	-0.1336 to -0.07524	Yes	****	1e-07
	WT vs. UBA3 KO	-0.005677	-0.03486 to 0.02350	No	ns	0.9218
	UBA3 KO vs. WT	-0.1062	-0.1354 to -0.07701	Yes	****	8e-08
	UBA3 KO vs. UBA3 KO	-0.007453	-0.03663 to 0.02173	No	ns	0.8446
	WT vs. UBA3 KO	0.09874	0.06956 to 0.1279	Yes	****	3.4e-07
Fig. 5e		WT	WT+Ruxo	UBA3 KO	UBA3 KO+Ruxo
		290000	14000000	1200000	3000000
		260000	10000000	1200000	1900000
		270000	14000000	1000000	3600000
	Tukey's multiple comparisons test	Mean Diff.	95.00% CI of diff.	Below threshold?	Summary	Individual P Value
	WT vs. WT+Ruxo	12393333	10070054 to 14716613	Yes	****	1.6e-06
	WT vs. UBA3 KO	860000	-1463279 to 3183279	No	*	0.04181
	WT vs. UBA3 KO+Ruxo	2560000	236721 to 4883279	Yes	*	0.0347
	WT+Ruxo vs. UBA3 KO	-11533333	-13856613 to -9210054	Yes	****	2.5e-06
	WT+Ruxo vs. UBA3 KO+Ruxo	-9833333	-12156613 to -7510054	Yes	****	7e-06
	UBA3 KO vs. UBA3 KO+Ruxo	1700000	-623279 to 4023279	No	ns	0.13
Fig. 5f		WT		UBA3 KO
		mock	mock	IFN-β	IFN-β
		0.002933	0.001413	0.013821	0.003675
		0.001472	0.002966	0.012172	0.003285
		0.001804	0.0015	0.014853	0.003373
	Tukey's multiple comparisons test	Mean Diff.	95.00% CI of diff.	Below threshold?	Summary	Adjusted P Value
	WT:mock vs. WT:IFNβ	-0.1044	-0.1336 to -0.07524	Yes	****	3.04e-06	A-C
	WT:IFNβ vs. UBA3 KO:IFNβ	0.09874	0.06956 to 0.1279	Yes	****	4.63e-06	C-D
	UBA3 KO:mock vs. UBA3 KO:IFNβ	-0.001485	-0.003830 to 0.0008607	No	ns	0.2549	C-D
Fig. 5g
	IRF9
	GAPDH

## Sheet: Fig. 6
Fig. 6a
IP: Myc
	UBA3
	Myc
Input	UBA3
	Myc
	VP6
Fig. 6c
	PFDN3
	GFP
	PFDN3
	GAPDH
Fig. 6e	PFDN3
	GFP-VP3
	GAPDH
Fig. 6f		time	His-CDPK1 10nM	His-PFDN3 (10nM)
		0	0	0
		0.2	-0.00387	-0.00805
		0.41	-0.00514	-0.00135
		0.61	-0.00634	-0.00119
		0.81	-0.00326	-0.00408
		1.01	-0.00143	-0.01123
		1.2	-0.00446	-0.00793
		1.4	-0.00927	-0.01311
		1.61	-0.0111	-0.00896
		1.81	-0.00665	-0.01017
		2.02	-0.00764	-0.01076
		2.2	-0.01081	-0.0139
		2.4	-0.00997	-0.01366
		2.61	-0.00768	-0.01282
		2.81	-0.00984	-0.01421
		3.02	-0.0075	-0.01499
		3.2	-0.00979	-0.01197
		3.4	-0.00976	-0.01303
		3.61	-0.01288	-0.01874
		3.81	-0.01045	-0.01308
		4.01	-0.01271	-0.01284
		4.2	-0.00842	-0.01579
		4.41	-0.01055	-0.01705
		4.61	-0.01606	-0.01959
		4.81	-0.01089	-0.0184
		5.01	-0.01148	-0.02051
		5.2	-0.01342	-0.0214
		5.41	-0.0138	-0.01538
		5.61	-0.01357	-0.02254
		5.81	-0.01379	-0.02012
		6.01	-0.01499	-0.02184
		6.2	-0.01335	-0.01703
		6.41	-0.0125	-0.02149
		6.61	-0.01586	-0.02125
		6.81	-0.01585	-0.02263
		7.01	-0.01636	-0.02702
		7.2	-0.0156	-0.02643
		7.41	-0.01557	-0.02462
		7.61	-0.01869	-0.02141
		7.81	-0.01779	-0.01957
		8.02	-0.01997	-0.0269
		8.2	-0.0206	-0.02611
		8.4	-0.01692	-0.02517
		8.61	-0.0157	-0.02174
		8.81	-0.02367	-0.0288
		9.02	-0.0169	-0.03281
		9.2	-0.01804	-0.02468
		9.4	-0.01809	-0.02375
		9.61	-0.02267	-0.02682
		9.81	-0.02115	-0.028
		10.02	-0.02177	-0.02838
		10.2	-0.01845	-0.02768
		10.41	-0.02007	-0.03261
		10.61	-0.02215	-0.03052
		10.81	-0.01862	-0.02979
		11.02	-0.0158	-0.03097
		11.2	-0.01922	-0.02942
		11.4	-0.02047	-0.03086
		11.61	-0.01763	-0.03444
		11.81	-0.02442	-0.03561
		12.02	-0.02056	-0.03375
		12.2	-0.02266	-0.03239
		12.4	-0.01962	-0.03428
		12.61	-0.01824	-0.03318
		12.81	-0.02665	-0.03144
		13.02	-0.02241	-0.03382
		13.2	-0.02623	-0.03954
		13.41	-0.02013	-0.03278
		13.61	-0.02738	-0.03632
		13.81	-0.02431	-0.03616
		14.02	-0.02539	-0.0381
		14.2	-0.01935	-0.03347
		14.41	-0.0253	-0.03297
		14.61	-0.02628	-0.03683
		14.81	-0.02436	-0.0374
		15.02	-0.02695	-0.03533
		15.2	-0.02643	-0.03687
		15.41	-0.02067	-0.03968
		15.61	-0.02526	-0.04045
		15.81	-0.02491	-0.03765
		16.01	-0.02743	-0.04109
		16.2	-0.02129	-0.03542
		16.41	-0.02453	-0.03979
		16.61	-0.02726	-0.04038
		16.81	-0.02416	-0.04019
		17.01	-0.02506	-0.03652
		17.2	-0.02778	-0.04581
		17.41	-0.02994	-0.04447
		17.61	-0.0275	-0.03828
		17.81	-0.02979	-0.04377
		18.01	-0.02761	-0.04547
		18.2	-0.02773	-0.04391
		18.41	-0.02522	-0.0447
		18.61	-0.0275	-0.0384
		18.81	-0.02854	-0.04052
		19.01	-0.02496	-0.04898
		19.2	-0.02891	-0.04586
		19.41	-0.03187	-0.04622
		19.61	-0.02806	-0.045
		19.81	-0.03068	-0.04905
		20.01	-0.02796	-0.04341
		20.2	-0.02414	-0.04187
		20.41	-0.02812	-0.04241
		20.61	-0.02955	-0.04666
		20.81	-0.02879	-0.04548
		21.01	-0.02785	-0.0484
		21.2	-0.03377	-0.04841
		21.41	-0.02941	-0.04903
		21.61	-0.03168	-0.04786
		21.81	-0.0312	-0.04594
		22.01	-0.03256	-0.05311
		22.2	-0.02944	-0.05091
		22.41	-0.03163	-0.05301
		22.61	-0.0347	-0.04486
		22.81	-0.02783	-0.04684
		23.01	-0.03212	-0.05283
		23.2	-0.03355	-0.04755
		23.41	-0.03613	-0.05337
		23.61	-0.03013	-0.05141
		23.81	-0.03471	-0.0549
		24.01	-0.03107	-0.05256
		24.2	-0.03304	-0.0552
		24.41	-0.02987	-0.04663
		24.61	-0.03061	-0.04983
		24.81	-0.03663	-0.04774
		25.01	-0.03268	-0.05265
		25.2	-0.03583	-0.05614
		25.41	-0.03202	-0.05854
		25.61	-0.03371	-0.05224
		25.81	-0.03095	-0.05404
		26.01	-0.03719	-0.05432
		26.2	-0.0352	-0.05507
		26.41	-0.03893	-0.05857
		26.61	-0.03069	-0.059
		26.81	-0.03573	-0.05913
		27.01	-0.03038	-0.05343
		27.2	-0.03484	-0.0532
		27.41	-0.03389	-0.05584
		27.61	-0.03416	-0.05063
		27.81	-0.03948	-0.055
		28.01	-0.0341	-0.05509
		28.2	-0.03899	-0.05535
		28.41	-0.0402	-0.05426
		28.61	-0.03865	-0.05992
		28.81	-0.03469	-0.05949
		29.01	-0.0416	-0.05589
		29.2	-0.0369	-0.05963
		29.41	-0.03389	-0.06079
		29.61	-0.03428	-0.06131
		29.81	-0.03809	-0.05763
		30.01	-0.03399	-0.05627
		30.2	-0.03529	-0.06741
		30.41	-0.03482	-0.06089
		30.61	-0.03828	-0.06164
		30.81	-0.03902	-0.0595
		31.01	-0.04282	-0.05847
		31.2	-0.04042	-0.06067
		31.41	-0.03421	-0.06012
		31.61	-0.03478	-0.05743
		31.81	-0.04304	-0.06123
		32.01	-0.0406	-0.0572
		32.2	-0.03567	-0.06316
		32.41	-0.04171	-0.06675
		32.61	-0.04197	-0.06303
		32.81	-0.04169	-0.06514
		33.01	-0.03854	-0.05985
		33.2	-0.04052	-0.06242
		33.41	-0.04317	-0.06243
		33.61	-0.04158	-0.06281
		33.81	-0.03554	-0.06393
		34.01	-0.03777	-0.06469
		34.2	-0.03557	-0.06711
		34.41	-0.04026	-0.06266
		34.61	-0.04382	-0.06551
		34.81	-0.04279	-0.07096
		35.01	-0.03868	-0.06497
		35.2	-0.03994	-0.06288
		35.41	-0.03888	-0.06837
		35.61	-0.0417	-0.06855
		35.81	-0.0402	-0.06751
		36.01	-0.04438	-0.06902
		36.2	-0.04327	-0.06672
		36.41	-0.04316	-0.07248
		36.61	-0.03967	-0.06408
		36.81	-0.0365	-0.06639
		37.01	-0.03973	-0.06914
		37.2	-0.04558	-0.07022
		37.41	-0.04266	-0.06698
		37.61	-0.04082	-0.07104
		37.81	-0.04495	-0.06706
		38.01	-0.03953	-0.07151
		38.2	-0.04426	-0.07136
		38.41	-0.04437	-0.06704
		38.61	-0.04756	-0.06628
		38.81	-0.04291	-0.07232
		39.01	-0.04331	-0.07208
		39.2	-0.0456	-0.07023
		39.41	-0.04368	-0.07253
		39.61	-0.04589	-0.07244
		39.81	-0.04435	-0.06925
		40.01	-0.04369	-0.07244
		40.2	-0.04445	-0.07585
		40.41	-0.04737	-0.07489
		40.61	-0.0481	-0.0725
		40.81	-0.04882	-0.07467
		41.01	-0.04345	-0.07072
		41.2	-0.04387	-0.07184
		41.41	-0.04435	-0.07476
		41.61	-0.0481	-0.07631
		41.81	-0.04809	-0.07509
		42.01	-0.04087	-0.07148
		42.2	-0.05023	-0.07735
		42.41	-0.04489	-0.07349
		42.61	-0.05186	-0.07387
		42.81	-0.04571	-0.08037
		43.01	-0.0453	-0.07438
		43.2	-0.04514	-0.0765
		43.41	-0.0535	-0.08138
		43.61	-0.04849	-0.07876
		43.81	-0.04692	-0.07601
		44.01	-0.04572	-0.07639
		44.2	-0.04758	-0.07988
		44.41	-0.05109	-0.07604
		44.61	-0.05248	-0.07967
		44.81	-0.04852	-0.0731
		45.01	-0.04775	-0.0794
		45.2	-0.0501	-0.07576
		45.41	-0.05364	-0.07612
		45.61	-0.04897	-0.08238
		45.81	-0.05027	-0.0812
		46.01	-0.05269	-0.07869
		46.2	-0.05066	-0.08419
		46.41	-0.0493	-0.08075
		46.61	-0.0485	-0.07688
		46.81	-0.05483	-0.08167
		47.01	-0.04567	-0.07687
		47.2	-0.04885	-0.083
		47.41	-0.05093	-0.07889
		47.61	-0.05276	-0.07693
		47.81	-0.05369	-0.07427
		48.01	-0.0532	-0.0854
		48.2	-0.04595	-0.07592
		48.41	-0.05545	-0.08313
		48.61	-0.05138	-0.07915
		48.81	-0.05343	-0.08026
		49.01	-0.0529	-0.08222
		49.2	-0.0549	-0.07869
		49.41	-0.0477	-0.08424
		49.61	-0.05235	-0.08051
		49.81	-0.05113	-0.08354
		50.01	-0.05068	-0.08513
		50.2	-0.05636	-0.08757
		50.41	-0.05129	-0.08223
		50.61	-0.05034	-0.08257
		50.81	-0.05476	-0.08635
		51.01	-0.05432	-0.08821
		51.2	-0.0546	-0.0867
		51.41	-0.05468	-0.08094
		51.61	-0.05869	-0.08031
		51.81	-0.05607	-0.085
		52.01	-0.05547	-0.08955
		52.2	-0.05217	-0.08386
		52.41	-0.05695	-0.0854
		52.61	-0.05493	-0.08488
		52.81	-0.05292	-0.08609
		53.01	-0.05656	-0.08691
		53.2	-0.05681	-0.0845
		53.41	-0.05391	-0.08905
		53.61	-0.05143	-0.08633
		53.81	-0.05364	-0.08916
		54.01	-0.05422	-0.08914
		54.2	-0.05403	-0.0871
		54.41	-0.05421	-0.08779
		54.61	-0.05486	-0.08827
		54.81	-0.05539	-0.09073
		55.01	-0.05366	-0.08488
		55.2	-0.05224	-0.08647
		55.41	-0.05402	-0.0873
		55.61	-0.05574	-0.0857
		55.81	-0.05166	-0.08665
		56.01	-0.05742	-0.09434
		56.2	-0.05316	-0.08382
		56.41	-0.05796	-0.09281
		56.61	-0.05831	-0.0859
		56.81	-0.05557	-0.09393
		57.01	-0.05689	-0.09687
		57.2	-0.0591	-0.08893
		57.41	-0.0517	-0.09085
		57.61	-0.05883	-0.08629
		57.81	-0.0521	-0.09476
		58	-0.05938	-0.09063
		58.2	-0.05564	-0.09415
		58.41	-0.05391	-0.091
		58.61	-0.06152	-0.09173
		58.81	-0.05557	-0.09275
		59.01	-0.05595	-0.09674
		59.2	-0.05907	-0.09198
		59.41	-0.06168	-0.09314
		59.61	-0.05561	-0.09534
		59.81	-0.05785	-0.09256
		60.01	-0.0605	-0.09748
		60.2	-0.05629	-0.10167
		60.41	-0.06316	-0.09268
		60.61	-0.06312	-0.09485
		60.81	-0.0595	-0.09563
		61	-0.06524	-0.09385
		61.2	-0.06207	-0.09501
		61.41	-0.06519	-0.0943
		61.61	-0.0612	-0.0974
		61.81	-0.06019	-0.09617
		62.01	-0.05976	-0.09415
		62.2	-0.06232	-0.0915
		62.41	-0.06119	-0.09283
		62.61	-0.05821	-0.09249
		62.81	-0.061	-0.09549
		63.01	-0.05709	-0.09999
		63.2	-0.06151	-0.1025
		63.41	-0.05607	-0.09398
		63.61	-0.06063	-0.09576
		63.81	-0.06304	-0.09845
		64.02	-0.05979	-0.09577
		64.2	-0.06231	-0.09873
		64.41	-0.06409	-0.09397
		64.61	-0.06626	-0.09777
		64.81	-0.06759	-0.09728
		65.02	-0.06305	-0.10073
		65.2	-0.06524	-0.10264
		65.41	-0.06664	-0.10107
		65.61	-0.06281	-0.09997
		65.81	-0.06235	-0.10005
		66.02	-0.06711	-0.09534
		66.2	-0.06416	-0.09997
		66.41	-0.06395	-0.10549
		66.61	-0.06905	-0.09879
		66.81	-0.06452	-0.1011
		67.02	-0.067	-0.10107
		67.2	-0.06056	-0.09975
		67.41	-0.06316	-0.10084
		67.61	-0.05905	-0.10064
		67.81	-0.06857	-0.1025
		68	-0.06315	-0.10273
		68.2	-0.06472	-0.09984
		68.41	-0.06292	-0.10108
		68.61	-0.06305	-0.10158
		68.81	-0.06525	-0.10023
		69.02	-0.06429	-0.10425
		69.2	-0.06234	-0.10409
		69.41	-0.06639	-0.10042
		69.61	-0.06829	-0.106
		69.81	-0.06569	-0.10552
		70.02	-0.06398	-0.10504
		70.2	-0.06393	-0.09939
		70.41	-0.06718	-0.10397
		70.61	-0.06559	-0.10309
		70.81	-0.06694	-0.10496
		71	-0.06343	-0.10202
		71.2	-0.07226	-0.09915
		71.41	-0.06533	-0.10437
		71.61	-0.06853	-0.10342
		71.81	-0.06617	-0.11089
		72	-0.06987	-0.11021
		72.2	-0.0647	-0.10023
		72.41	-0.06319	-0.10199
		72.61	-0.06821	-0.10872
		72.81	-0.06737	-0.10693
		73.02	-0.06886	-0.10898
		73.2	-0.06462	-0.10407
		73.41	-0.07117	-0.10794
		73.61	-0.06765	-0.10808
		73.81	-0.06882	-0.10801
		74	-0.06861	-0.10765
		74.2	-0.06825	-0.11006
		74.41	-0.07136	-0.11271
		74.61	-0.07235	-0.10692
		74.81	-0.07358	-0.11147
		75.02	-0.0635	-0.11157
		75.2	-0.06797	-0.10857
		75.41	-0.06736	-0.10701
		75.61	-0.0689	-0.10843
		75.81	-0.06935	-0.11089
		76.02	-0.06586	-0.10884
		76.2	-0.07195	-0.11044
		76.41	-0.07176	-0.10913
		76.61	-0.07026	-0.11137
		76.81	-0.07131	-0.10864
		77.02	-0.06993	-0.11486
		77.2	-0.07156	-0.1107
		77.41	-0.07031	-0.1118
		77.61	-0.07043	-0.1094
		77.81	-0.07167	-0.10552
		78	-0.07257	-0.11379
		78.2	-0.06899	-0.11558
		78.41	-0.06957	-0.11235
		78.61	-0.07327	-0.11374
		78.81	-0.07116	-0.11056
		79	-0.07255	-0.11313
		79.2	-0.06926	-0.11671
		79.41	-0.07404	-0.11319
		79.61	-0.07159	-0.10982
		79.81	-0.07355	-0.10999
		80.02	-0.07223	-0.11412
		80.2	-0.07043	-0.11478
		80.41	-0.07555	-0.11387
		80.61	-0.07166	-0.11657
		80.81	-0.07285	-0.11269
		81	-0.0762	-0.11553
		81.2	-0.07083	-0.11426
		81.41	-0.06978	-0.1126
		81.61	-0.07157	-0.11888
		81.81	-0.06752	-0.11425
		82	-0.07059	-0.11137
		82.2	-0.07262	-0.11406
		82.41	-0.07713	-0.11548
		82.61	-0.07016	-0.11278
		82.81	-0.07581	-0.11479
		83.02	-0.07272	-0.11425
		83.2	-0.07175	-0.11546
		83.41	-0.06786	-0.11735
		83.61	-0.07047	-0.11452
		83.81	-0.07736	-0.11498
		84.02	-0.07397	-0.11601
		84.2	-0.075	-0.11987
		84.41	-0.0775	-0.11663
		84.61	-0.076	-0.11529
		84.81	-0.07708	-0.11493
		85	-0.07578	-0.11935
		85.2	-0.07355	-0.11579
		85.41	-0.07865	-0.1194
		85.61	-0.07371	-0.12028
		85.81	-0.07442	-0.12036
		86	-0.07658	-0.12032
		86.2	-0.07844	-0.11912
		86.41	-0.06943	-0.11954
		86.61	-0.08061	-0.12224
		86.81	-0.07401	-0.12311
		87	-0.07981	-0.11885
		87.2	-0.07829	-0.11698
		87.41	-0.07872	-0.1161
		87.61	-0.07957	-0.11941
		87.81	-0.07626	-0.12224
		88	-0.0745	-0.11898
		88.2	-0.07492	-0.12176
		88.41	-0.07489	-0.12001
		88.61	-0.07835	-0.12468
		88.81	-0.07086	-0.12392
		89	-0.0758	-0.1174
		89.2	-0.08098	-0.12213
		89.41	-0.07289	-0.12234
		89.61	-0.08154	-0.12119
		89.81	-0.07666	-0.12365
		90.02	-0.07631	-0.12633
		90.2	-0.07829	-0.11974
		90.41	-0.0832	-0.11892
		90.61	-0.07767	-0.12618
		90.81	-0.07588	-0.12243
		91.02	-0.07529	-0.11953
		91.2	-0.07705	-0.11824
		91.41	-0.07637	-0.12257
		91.61	-0.07923	-0.11886
		91.81	-0.08104	-0.12034
		92.02	-0.08224	-0.12016
		92.2	-0.07616	-0.11891
		92.41	-0.08018	-0.12692
		92.61	-0.07696	-0.12555
		92.81	-0.07456	-0.12831
		93	-0.07839	-0.12317
		93.2	-0.08124	-0.12231
		93.41	-0.08089	-0.12558
		93.61	-0.0803	-0.12462
		93.81	-0.08002	-0.12325
		94.02	-0.08059	-0.12689
		94.2	-0.08593	-0.12783
		94.41	-0.08211	-0.12392
		94.61	-0.07858	-0.12779
		94.81	-0.08045	-0.1257
		95	-0.0786	-0.12566
		95.2	-0.08642	-0.12253
		95.41	-0.08492	-0.12771
		95.61	-0.08129	-0.12954
		95.81	-0.08067	-0.12127
		96	-0.08554	-0.12455
		96.2	-0.08029	-0.12744
		96.41	-0.08417	-0.12167
		96.61	-0.08258	-0.12443
		96.81	-0.07797	-0.12497
		97.02	-0.08465	-0.12451
		97.2	-0.08179	-0.12503
		97.41	-0.08257	-0.1262
		97.61	-0.08338	-0.12673
		97.81	-0.08344	-0.12988
		98	-0.08125	-0.12984
		98.2	-0.08437	-0.12518
		98.41	-0.0802	-0.12092
		98.61	-0.08451	-0.1221
		98.81	-0.08582	-0.12817
		99	-0.08449	-0.12629
		99.2	-0.08392	-0.12634
		99.41	-0.08297	-0.12662
		99.61	-0.08574	-0.12617
		99.81	-0.08365	-0.12837
		100.01	-0.06382	-0.10045
		100.22	-0.0524	-0.09824
		100.42	-0.05135	-0.09723
		100.62	-0.04753	-0.09456
		100.82	-0.04347	-0.09324
		101.03	-0.04037	-0.09072
		101.22	-0.03957	-0.09099
		101.42	-0.0353	-0.08695
		101.62	-0.03326	-0.08866
		101.82	-0.02584	-0.08221
		102.03	-0.0253	-0.07662
		102.22	-0.02569	-0.07384
		102.42	-0.0243	-0.07325
		102.62	-0.01868	-0.07567
		102.82	-0.01969	-0.07424
		103.03	-0.01819	-0.06789
		103.22	-0.01348	-0.06577
		103.42	-0.01201	-0.06447
		103.62	-0.00837	-0.06005
		103.82	-0.00644	-0.06108
		104.03	-0.0068	-0.05896
		104.22	-0.00705	-0.06028
		104.42	-0.00189	-0.05431
		104.62	-0.0013	-0.04893
		104.82	0.003686	-0.05645
		105.03	0.0074	-0.04374
		105.22	0.010076	-0.05064
		105.42	0.005321	-0.04242
		105.62	0.012572	-0.04189
		105.82	0.015614	-0.04098
		106.03	0.017782	-0.03462
		106.22	0.014769	-0.03195
		106.42	0.02467	-0.03164
		106.62	0.026507	-0.03292
		106.82	0.027118	-0.02912
		107.03	0.028938	-0.02467
		107.22	0.02718	-0.02329
		107.42	0.028455	-0.02315
		107.62	0.034023	-0.01774
		107.82	0.03572	-0.01289
		108.03	0.039969	-0.01325
		108.22	0.040165	-0.01034
		108.42	0.046632	-0.00805
		108.62	0.046253	-0.00939
		108.82	0.044989	-0.00058
		109.03	0.048385	-0.00815
		109.22	0.04478	-0.00588
		109.42	0.050138	-0.00163
		109.62	0.058892	7.88e-05
		109.82	0.053784	0.003589
		110.03	0.061909	0.00689
		110.22	0.063514	0.010887
		110.42	0.068079	0.009069
		110.62	0.06291	0.013933
		110.82	0.06522	0.019079
		111.03	0.067803	0.015671
		111.22	0.070157	0.023666
		111.42	0.072865	0.024393
		111.62	0.078074	0.024057
		111.82	0.078477	0.029529
		112.03	0.077326	0.020847
		112.22	0.07828	0.030525
		112.42	0.0849	0.037248
		112.62	0.082034	0.032225
		112.82	0.086697	0.03484
		113.03	0.088836	0.040446
		113.22	0.0844	0.042973
		113.42	0.093982	0.041805
		113.62	0.095571	0.046631
		113.82	0.098322	0.047374
		114.03	0.097587	0.054438
		114.22	0.101743	0.05162
		114.42	0.105053	0.049475
		114.62	0.10194	0.05222
		114.82	0.103834	0.056893
		115.03	0.104828	0.061877
		115.22	0.111365	0.061711
		115.42	0.113085	0.065267
		115.62	0.116174	0.070765
		115.82	0.120623	0.06795
		116.03	0.114848	0.073167
		116.22	0.124577	0.077612
		116.42	0.125548	0.079746
		116.62	0.1234	0.07565
		116.82	0.124783	0.074351
		117.03	0.128986	0.083036
		117.22	0.130197	0.082827
		117.42	0.130531	0.084741
		117.62	0.135269	0.092906
		117.82	0.13726	0.087985
		118.03	0.140436	0.095881
		118.22	0.141345	0.097469
		118.42	0.137539	0.098197
		118.62	0.142925	0.105538
		118.82	0.144796	0.101336
		119.03	0.14601	0.105087
		119.22	0.145181	0.108426
		119.42	0.152619	0.110105
		119.62	0.149995	0.110596
		119.82	0.153268	0.119285
		120.03	0.154599	0.119128
		120.22	0.155943	0.119279
		120.42	0.155828	0.115584
		120.62	0.164998	0.123818
		120.82	0.164346	0.122387
		121.03	0.162933	0.124822
		121.22	0.165327	0.131888
		121.42	0.17057	0.12226
		121.62	0.169494	0.13134
		121.82	0.172131	0.134793
		122.03	0.178618	0.135186
		122.22	0.178697	0.138406
		122.42	0.179942	0.143185
		122.62	0.178162	0.139369
		122.82	0.181066	0.138931
		123.03	0.186295	0.145187
		123.22	0.187626	0.149074
		123.42	0.189662	0.144865
		123.62	0.190306	0.152844
		123.82	0.192112	0.15175
		124.01	0.19179	0.155012
		124.22	0.194805	0.160046
		124.42	0.198915	0.163171
		124.62	0.199971	0.164062
		124.82	0.199954	0.166627
		125.01	0.202368	0.166653
		125.22	0.201042	0.168083
		125.42	0.203352	0.173427
		125.62	0.210482	0.168595
		125.82	0.205343	0.173891
		126.03	0.214076	0.180044
		126.22	0.212608	0.181261
		126.42	0.214108	0.179791
		126.62	0.219305	0.182744
		126.82	0.21557	0.182093
		127.03	0.220241	0.189824
		127.22	0.221614	0.186894
		127.42	0.226946	0.192356
		127.62	0.222189	0.192469
		127.82	0.222889	0.195133
		128.03	0.228182	0.199179
		128.22	0.234205	0.199449
		128.42	0.234708	0.205267
		128.62	0.237162	0.200217
		128.82	0.233108	0.207899
		129.03	0.239468	0.205404
		129.22	0.238528	0.207021
		129.42	0.239848	0.213751
		129.62	0.24064	0.218002
		129.82	0.245869	0.216551
		130.03	0.248156	0.219908
		130.22	0.245583	0.220592
		130.42	0.252704	0.220891
		130.62	0.250247	0.225121
		130.82	0.257162	0.229529
		131.01	0.253823	0.229051
		131.22	0.255393	0.230765
		131.42	0.258187	0.232683
		131.62	0.262624	0.235241
		131.82	0.266215	0.234677
		132.03	0.267322	0.241436
		132.22	0.271323	0.238776
		132.42	0.26542	0.243869
		132.62	0.272277	0.245531
		132.82	0.273727	0.24598
		133.03	0.274646	0.248576
		133.22	0.277532	0.246687
		133.42	0.279382	0.252443
		133.62	0.279836	0.254125
		133.83	0.28218	0.258427
		134.01	0.284129	0.26181
		134.22	0.288272	0.254828
		134.42	0.28714	0.260834
		134.62	0.288577	0.266093
		134.83	0.289598	0.268271
		135.01	0.293789	0.268069
		135.22	0.293795	0.264408
		135.42	0.2925	0.277131
		135.62	0.29349	0.27747
		135.83	0.307466	0.276999
		136.01	0.296981	0.280426
		136.22	0.303375	0.281274
		136.42	0.301488	0.288925
		136.62	0.311088	0.284082
		136.83	0.305244	0.2854
		137.03	0.30469	0.287578
		137.22	0.311456	0.285004
		137.42	0.315116	0.292573
		137.62	0.314402	0.296457
		137.83	0.313659	0.299899
		138.01	0.317692	0.295879
		138.22	0.318311	0.304991
		138.42	0.317542	0.306063
		138.62	0.325463	0.304151
		138.83	0.322596	0.310355
		139.03	0.328401	0.310349
		139.22	0.329087	0.310994
		139.42	0.326559	0.310004
		139.62	0.329997	0.314143
		139.83	0.334195	0.317745
		140.03	0.336462	0.32772
		140.22	0.336422	0.324614
		140.42	0.339	0.324458
		140.62	0.339888	0.32452
		140.83	0.337877	0.329976
		141.01	0.343835	0.335013
		141.22	0.345995	0.335716
		141.42	0.348322	0.326932
		141.62	0.346537	0.333428
		141.83	0.346264	0.334212
		142.01	0.353066	0.343805
		142.22	0.352655	0.342824
		142.42	0.355616	0.340773
		142.62	0.360801	0.348969
		142.83	0.358531	0.348376
		143.03	0.361766	0.351378
		143.22	0.361673	0.352401
		143.42	0.362486	0.351749
		143.62	0.36651	0.356369
		143.83	0.366243	0.356872
		144.01	0.367599	0.360894
		144.22	0.372906	0.360574
		144.42	0.373843	0.367151
		144.62	0.375667	0.365994
		144.83	0.372426	0.365586
		145.01	0.377293	0.371696
		145.22	0.376982	0.37147
		145.42	0.379992	0.372445
		145.62	0.384481	0.378011
		145.83	0.384484	0.381776
		146.03	0.388108	0.381272
		146.22	0.384428	0.380613
		146.42	0.386056	0.386142
		146.62	0.391849	0.387433
		146.83	0.395545	0.389744
		147.03	0.395238	0.389356
		147.22	0.394002	0.395221
		147.42	0.396685	0.395698
		147.62	0.396032	0.395215
		147.83	0.403632	0.398715
		148.01	0.400095	0.399668
		148.22	0.40591	0.40556
		148.42	0.405161	0.405425
		148.62	0.40877	0.404533
		148.83	0.409799	0.405274
		149.01	0.411738	0.408828
		149.22	0.410023	0.412313
		149.42	0.411872	0.413801
		149.62	0.417945	0.417008
		149.83	0.420106	0.414259
		150.03	0.420273	0.416709
		150.22	0.421707	0.42062
		150.42	0.422765	0.424071
		150.62	0.424549	0.428684
		150.83	0.421531	0.434766
		151.01	0.422242	0.426834
		151.22	0.428956	0.429949
		151.42	0.426719	0.432638
		151.62	0.429031	0.432655
		151.83	0.431979	0.43833
		152.01	0.437622	0.440949
		152.22	0.435544	0.438277
		152.42	0.43972	0.442055
		152.62	0.442704	0.443356
		152.83	0.444158	0.448008
		153.01	0.442456	0.450748
		153.22	0.44966	0.447691
		153.42	0.447345	0.455447
		153.62	0.454699	0.453466
		153.83	0.45358	0.457684
		154.01	0.452948	0.459383
		154.22	0.450992	0.462689
		154.42	0.452417	0.465821
		154.62	0.456527	0.462385
		154.83	0.454381	0.470414
		155.01	0.461309	0.46693
		155.22	0.459042	0.469401
		155.42	0.457893	0.468942
		155.62	0.464247	0.472441
		155.83	0.464943	0.479796
		156.03	0.468248	0.480396
		156.22	0.473859	0.475289
		156.42	0.470712	0.483525
		156.62	0.471031	0.485467
		156.83	0.47287	0.487856
		157.03	0.470792	0.48909
		157.22	0.47992	0.483908
		157.42	0.476537	0.489506
		157.62	0.482572	0.494623
		157.83	0.48104	0.494575
		158.01	0.480346	0.495462
		158.22	0.482074	0.502603
		158.42	0.488251	0.501113
		158.62	0.482122	0.504675
		158.83	0.485601	0.502765
		159.01	0.495836	0.508958
		159.22	0.489419	0.507954
		159.42	0.489851	0.512506
		159.62	0.492578	0.512017
		159.83	0.498923	0.515565
		160.01	0.496722	0.516406
		160.22	0.496448	0.514067
		160.42	0.500463	0.518294
		160.62	0.502391	0.520639
		160.83	0.504766	0.523841
		161.01	0.505062	0.526271
		161.22	0.507178	0.533404
		161.42	0.508974	0.528009
		161.62	0.507403	0.527717
		161.83	0.51595	0.533587
		162.01	0.51403	0.529575
		162.22	0.517357	0.533243
		162.42	0.517868	0.537419
		162.62	0.520376	0.548418
		162.83	0.519226	0.538848
		163.03	0.524201	0.544276
		163.22	0.523777	0.547425
		163.42	0.52648	0.545299
		163.62	0.528537	0.548717
		163.83	0.525254	0.553202
		164.03	0.532826	0.548724
		164.22	0.531754	0.562205
		164.42	0.530788	0.555258
		164.62	0.536317	0.556362
		164.83	0.538119	0.558069
		165.01	0.536448	0.563956
		165.22	0.540146	0.570617
		165.42	0.545257	0.566339
		165.62	0.539687	0.572685
		165.83	0.538879	0.570399
		166.03	0.542382	0.573741
		166.22	0.543619	0.577334
		166.42	0.547344	0.578182
		166.62	0.549653	0.579588
		166.83	0.546037	0.579781
		167.03	0.553381	0.581266
		167.22	0.552251	0.586519
		167.42	0.554385	0.589223
		167.62	0.557451	0.592521
		167.83	0.55891	0.590395
		168.01	0.559531	0.591475
		168.22	0.56056	0.59107
		168.42	0.563221	0.594693
		168.62	0.557854	0.595201
		168.83	0.566106	0.597395
		169.01	0.570346	0.600726
		169.22	0.568664	0.599617
		169.42	0.570452	0.600239
		169.62	0.56668	0.607251
		169.83	0.576128	0.609358
		170.01	0.576126	0.615235
		170.22	0.573944	0.606666
		170.42	0.575874	0.61314
		170.62	0.579118	0.618327
		170.83	0.579944	0.621149
		171.01	0.581806	0.619958
		171.22	0.582189	0.617835
		171.42	0.583602	0.62562
		171.62	0.590693	0.625335
		171.83	0.587948	0.623603
		172.01	0.589962	0.628829
		172.22	0.59147	0.634042
		172.42	0.588924	0.629802
		172.62	0.597778	0.636394
		172.83	0.594698	0.633622
		173.03	0.595998	0.63283
		173.22	0.593476	0.639247
		173.42	0.597839	0.637768
		173.62	0.602988	0.6481
		173.83	0.608666	0.647307
		174.01	0.606972	0.647295
		174.22	0.607974	0.651269
		174.42	0.607838	0.654644
		174.62	0.605656	0.651907
		174.83	0.613919	0.65398
		175.01	0.606796	0.653813
		175.22	0.614095	0.659251
		175.42	0.616356	0.658715
		175.62	0.615328	0.659541
		175.83	0.616566	0.660866
		176.01	0.61957	0.665119
		176.22	0.621553	0.669594
		176.42	0.62372	0.672663
		176.62	0.621974	0.66974
		176.83	0.622411	0.671654
		177.01	0.622269	0.680695
		177.22	0.622833	0.679513
		177.42	0.627759	0.674294
		177.62	0.627808	0.672983
		177.83	0.628243	0.681572
		178.01	0.63235	0.684157
		178.22	0.633275	0.684915
		178.42	0.635175	0.68918
		178.62	0.639971	0.688674
		178.83	0.643355	0.689767
		179.01	0.637771	0.692633
		179.22	0.6414	0.701457
		179.42	0.64317	0.693718
		179.62	0.644796	0.701374
		179.83	0.641303	0.700507
		180.01	0.646559	0.701008
		180.22	0.64948	0.700964
		180.42	0.647337	0.708174
		180.62	0.647351	0.709269
		180.83	0.651849	0.7094
		181.01	0.655958	0.710804
		181.22	0.659112	0.713672
		181.42	0.658639	0.713845
		181.62	0.659659	0.716611
		181.83	0.66176	0.717918
		182.01	0.661427	0.720129
		182.22	0.663524	0.723929
		182.42	0.665234	0.721305
		182.62	0.662829	0.723503
		182.83	0.665977	0.73253
		183.01	0.672646	0.728496
		183.22	0.668971	0.729652
		183.42	0.673827	0.735347
		183.62	0.672766	0.733757
		183.83	0.677788	0.738552
		184.01	0.680281	0.741905
		184.22	0.676603	0.744128
		184.42	0.675489	0.739828
		184.62	0.67878	0.742672
		184.83	0.6798	0.749328
		185.01	0.682009	0.748294
		185.22	0.685233	0.750822
		185.42	0.688749	0.754203
		185.62	0.689192	0.753125
		185.83	0.690956	0.754789
		186.01	0.696683	0.754728
		186.22	0.692055	0.76078
		186.42	0.693772	0.758406
		186.62	0.695301	0.764263
		186.83	0.691625	0.765841
		187.01	0.699097	0.76711
		187.22	0.698827	0.774537
		187.42	0.705442	0.774199
		187.62	0.698329	0.774873
		187.83	0.707118	0.767583
		188.01	0.700422	0.776057
		188.22	0.706155	0.776708
		188.42	0.705268	0.778305
		188.62	0.709753	0.777179
		188.83	0.714407	0.783793
		189.01	0.711749	0.785768
		189.22	0.713652	0.788752
		189.42	0.711935	0.788933
		189.62	0.715248	0.786937
		189.83	0.718681	0.790103
		190.01	0.723326	0.79563
		190.22	0.722737	0.7988
		190.42	0.720374	0.799338
		190.62	0.719558	0.797272
		190.83	0.722645	0.802036
		191.01	0.726832	0.804174
		191.22	0.728225	0.804341
		191.42	0.728285	0.803081
		191.62	0.731214	0.811934
		191.83	0.727156	0.809547
		192.01	0.734447	0.808121
		192.22	0.734976	0.810743
		192.42	0.735326	0.813898
		192.62	0.742149	0.81462
		192.83	0.737471	0.821008
		193.01	0.738723	0.824982
		193.22	0.741473	0.821534
		193.42	0.744117	0.822438
		193.62	0.744062	0.820931
		193.83	0.746269	0.827148
		194.01	0.746703	0.828856
		194.22	0.75035	0.829756
		194.42	0.750575	0.831223
		194.62	0.75167	0.834121
		194.83	0.756106	0.828516
		195.01	0.752181	0.839322
		195.22	0.752411	0.835679
		195.42	0.752799	0.840032
		195.62	0.757936	0.84369
		195.83	0.759405	0.844242
		196.01	0.759787	0.852085
		196.22	0.760738	0.845598
		196.42	0.765602	0.848775
		196.62	0.762635	0.851408
		196.83	0.765189	0.856016
		197.01	0.764178	0.856955
		197.22	0.772529	0.857095
		197.42	0.771189	0.864767
		197.62	0.76611	0.857904
		197.83	0.772754	0.857941
		198.01	0.772601	0.864987
		198.22	0.776013	0.866055
		198.42	0.778224	0.868451
		198.62	0.775279	0.866988
		198.83	0.775738	0.869778
		199.01	0.782662	0.874612
		199.22	0.781745	0.876668
		199.42	0.78477	0.875331
		199.62	0.791042	0.881001
		199.83	0.780633	0.878122
		200.01	0.781819	0.882587
		200.22	0.79275	0.884803
		200.42	0.793192	0.887754
		200.62	0.79525	0.88751
		200.83	0.786742	0.88957
		201.01	0.793922	0.888752
		201.22	0.79533	0.88836
		201.42	0.791586	0.894911
		201.62	0.797965	0.895537
		201.83	0.798313	0.896588
		202.01	0.796368	0.894591
		202.22	0.800627	0.902626
		202.42	0.801424	0.90325
		202.62	0.805476	0.905394
		202.83	0.805073	0.90693
		203.01	0.808276	0.905847
		203.22	0.807081	0.903767
		203.42	0.813306	0.914127
		203.62	0.811835	0.916783
		203.83	0.810818	0.913241
		204.01	0.815158	0.916501
		204.22	0.817283	0.920645
		204.42	0.81777	0.917382
		204.62	0.820079	0.920832
		204.83	0.819182	0.923983
		205.01	0.822298	0.926177
		205.22	0.823218	0.930287
		205.42	0.821446	0.929134
		205.62	0.83183	0.929877
		205.83	0.826288	0.930952
		206.01	0.824766	0.931307
		206.22	0.828073	0.936387
		206.42	0.827665	0.935992
		206.62	0.830982	0.939242
		206.83	0.829447	0.941033
		207.01	0.835295	0.944784
		207.22	0.834693	0.946165
		207.42	0.838138	0.940037
		207.62	0.841779	0.943079
		207.83	0.837536	0.946575
		208.01	0.840595	0.947619
		208.22	0.836379	0.958141
		208.42	0.840516	0.954557
		208.62	0.843222	0.961334
		208.83	0.842553	0.957238
		209.01	0.848591	0.957358
		209.22	0.84845	0.963957
		209.42	0.844854	0.963303
		209.62	0.853805	0.964038
		209.83	0.853982	0.965956
		210.01	0.854578	0.970228
		210.22	0.853246	0.972532
		210.42	0.858892	0.972137
		210.62	0.857463	0.974221
		210.83	0.859575	0.977849
		211.01	0.866133	0.976982
		211.22	0.860609	0.978423
		211.42	0.863321	0.976917
		211.62	0.86091	0.975822
		211.83	0.864326	0.988698
		212.01	0.864048	0.987136
		212.22	0.87029	0.985985
		212.42	0.87021	0.995515
		212.62	0.869443	0.990438
		212.83	0.873672	0.993209
		213.01	0.873406	0.990425
		213.22	0.877836	0.999913
		213.42	0.874073	0.997882
		213.62	0.881115	1.00426
		213.83	0.880518	1.0023
		214.01	0.881579	1.00116
		214.22	0.883579	1.00205
		214.42	0.881522	1.00233
		214.62	0.885544	1.01316
		214.83	0.881183	1.01432
		215.01	0.888741	1.00926
		215.22	0.886872	1.01587
		215.42	0.891914	1.01692
		215.62	0.885794	1.01482
		215.83	0.890519	1.01764
		216.01	0.891381	1.02212
		216.22	0.894949	1.02465
		216.42	0.898867	1.02309
		216.62	0.897941	1.02365
		216.83	0.89874	1.02397
		217.01	0.902727	1.02698
		217.22	0.899489	1.02782
		217.42	0.903919	1.02971
		217.62	0.895902	1.03244
		217.83	0.901943	1.03701
		218.01	0.903292	1.03843
		218.22	0.909371	1.03905
		218.42	0.914204	1.04478
		218.62	0.908959	1.04327
		218.83	0.906789	1.0449
		219.01	0.91392	1.04481
		219.22	0.91052	1.04745
		219.42	0.915653	1.05041
		219.62	0.915245	1.05449
		219.83	0.917	1.05188
		220.01	0.911551	1.0536
		220.22	0.921843	1.05374
		220.42	0.921088	1.05392
		220.62	0.919581	1.05972
		220.83	0.92102	1.06329
		221.01	0.927369	1.06358
		221.22	0.922484	1.06603
		221.42	0.925664	1.06699
		221.62	0.925745	1.06732
		221.83	0.928571	1.07416
		222.01	0.928918	1.0685
		222.22	0.935287	1.07296
		222.42	0.930241	1.07732
		222.62	0.936257	1.07465
		222.83	0.935386	1.07732
		223.01	0.935902	1.08164
		223.22	0.936042	1.08542
		223.42	0.940784	1.08115
		223.62	0.938332	1.08915
		223.83	0.939799	1.08935
		224.01	0.940288	1.08513
		224.22	0.943637	1.08967
		224.42	0.944912	1.0936
		224.62	0.94859	1.09756
		224.83	0.950884	1.094
		225.01	0.94576	1.09685
		225.22	0.95024	1.09942
		225.42	0.955025	1.10063
		225.62	0.95636	1.10447
		225.83	0.956232	1.09939
		226.01	0.958756	1.10343
		226.22	0.958523	1.10969
		226.42	0.960377	1.11114
		226.62	0.959704	1.10965
		226.83	0.964102	1.11833
		227.01	0.962382	1.10788
		227.22	0.966107	1.11284
		227.42	0.968223	1.11414
		227.62	0.969246	1.11911
		227.83	0.971199	1.11508
		228.01	0.969705	1.1233
		228.22	0.972516	1.12252
		228.42	0.968117	1.12328
		228.62	0.976031	1.12416
		228.83	0.971966	1.12946
		229.01	0.974616	1.12877
		229.22	0.977425	1.13642
		229.42	0.981126	1.13018
		229.62	0.979827	1.13642
		229.83	0.980283	1.13597
		230.01	0.977082	1.13855
		230.22	0.984203	1.13488
		230.42	0.982325	1.14189
		230.62	0.985296	1.14714
		230.83	0.985622	1.14319
		231.01	0.987997	1.15026
		231.22	0.988786	1.15158
		231.42	0.988802	1.14928
		231.62	0.987887	1.15176
		231.83	0.991418	1.15057
		232.01	0.993368	1.15308
		232.22	0.99883	1.15391
		232.42	0.994617	1.16073
		232.62	0.999355	1.16079
		232.83	0.996595	1.16217
		233.01	0.997481	1.16072
		233.22	1.00209	1.16261
		233.42	1.0034	1.16447
		233.62	0.99907	1.16665
		233.83	1.00354	1.16845
		234.01	1.00653	1.1672
		234.22	1.0088	1.1735
		234.42	1.00877	1.17567
		234.62	1.00846	1.17912
		234.83	1.00418	1.17633
		235.01	1.01285	1.17624
		235.22	1.01446	1.18758
		235.42	1.0148	1.18545
		235.62	1.01743	1.17956
		235.83	1.01631	1.18551
		236.01	1.01567	1.18938
		236.22	1.02193	1.192
		236.42	1.01849	1.19051
		236.62	1.01962	1.19182
		236.83	1.01878	1.2004
		237.01	1.02656	1.19572
		237.22	1.02516	1.19985
		237.42	1.02372	1.20077
		237.62	1.02541	1.2016
		237.83	1.02846	1.19988
		238.01	1.02396	1.20772
		238.22	1.03147	1.20209
		238.42	1.03063	1.20816
		238.62	1.03076	1.21207
		238.83	1.03082	1.21281
		239.01	1.03177	1.21033
		239.22	1.03752	1.21268
		239.42	1.03402	1.21674
		239.62	1.03698	1.21172
		239.83	1.03556	1.2134
		240.01	1.03751	1.22151
		240.22	1.03729	1.21906
		240.42	1.04211	1.21906
		240.62	1.04043	1.22704
		240.83	1.04429	1.23187
		241.01	1.04975	1.22743
		241.22	1.0448	1.22483
		241.42	1.04808	1.23118
		241.62	1.05159	1.23625
		241.83	1.04969	1.23706
		242.01	1.05118	1.23756
		242.22	1.04953	1.23298
		242.42	1.05489	1.2395
		242.62	1.05356	1.24304
		242.83	1.05199	1.24154
		243.01	1.05691	1.24747
		243.22	1.05429	1.24778
		243.42	1.06313	1.24817
		243.62	1.05904	1.25119
		243.83	1.05642	1.25104
		244.01	1.06768	1.25588
		244.22	1.0638	1.25759
		244.42	1.05653	1.2585
		244.62	1.0664	1.25659
		244.83	1.06834	1.25938
		245.01	1.06628	1.2609
		245.22	1.07237	1.26555
		245.42	1.07287	1.26395
		245.62	1.07506	1.26544
		245.83	1.07721	1.2672
		246.01	1.06727	1.27079
		246.22	1.07973	1.27154
		246.42	1.07429	1.27276
		246.62	1.07263	1.27702
		246.83	1.08005	1.27243
		247.01	1.07588	1.27319
		247.22	1.07814	1.27651
		247.42	1.08124	1.28201
		247.62	1.08549	1.27988
		247.83	1.07868	1.28465
		248.01	1.08681	1.28561
		248.22	1.08813	1.28836
		248.42	1.08872	1.29295
		248.62	1.09124	1.28705
		248.83	1.08912	1.29033
		249.01	1.09039	1.29732
		249.22	1.08912	1.29642
		249.42	1.09277	1.29449
		249.62	1.09322	1.29904
		249.83	1.09502	1.29892
		250.03	1.11142	1.31152
		250.24	1.10655	1.31242
		250.43	1.1014	1.3038
		250.63	1.10132	1.30786
		250.84	1.10094	1.30566
		251.04	1.0962	1.31087
		251.24	1.10007	1.30705
		251.43	1.10113	1.30694
		251.63	1.09355	1.30391
		251.84	1.09996	1.31072
		252.04	1.09703	1.31057
		252.24	1.10124	1.30749
		252.43	1.10004	1.31045
		252.63	1.10059	1.3084
		252.84	1.09175	1.30833
		253.04	1.09366	1.30731
		253.24	1.09982	1.30976
		253.43	1.09518	1.3128
		253.63	1.09288	1.30906
		253.84	1.09546	1.31065
		254.04	1.09444	1.31716
		254.24	1.09453	1.30563
		254.43	1.09509	1.30833
		254.63	1.09532	1.31213
		254.84	1.09133	1.30996
		255.04	1.09341	1.30902
		255.24	1.09481	1.3027
		255.43	1.08954	1.3114
		255.63	1.09369	1.30737
		255.84	1.09231	1.31104
		256.04	1.08716	1.30901
		256.24	1.09379	1.3118
		256.43	1.0905	1.30955
		256.63	1.09119	1.30687
		256.84	1.08452	1.31422
		257.04	1.08246	1.30954
		257.24	1.08848	1.30917
		257.43	1.08999	1.30798
		257.63	1.08745	1.31002
		257.84	1.09282	1.31505
		258.04	1.08722	1.30832
		258.24	1.08639	1.31249
		258.43	1.08541	1.30895
		258.63	1.09207	1.31272
		258.84	1.0945	1.30843
		259.04	1.08679	1.30937
		259.24	1.08824	1.30794
		259.43	1.08686	1.30915
		259.63	1.09074	1.30832
		259.84	1.08332	1.31331
		260.04	1.08973	1.3156
		260.24	1.08809	1.31326
		260.43	1.08987	1.30509
		260.63	1.09239	1.30909
		260.84	1.09036	1.30723
		261.04	1.08705	1.30316
		261.24	1.09089	1.31351
		261.43	1.08732	1.31069
		261.63	1.08671	1.30904
		261.84	1.087	1.31413
		262.04	1.08475	1.31193
		262.24	1.08767	1.30961
		262.43	1.08347	1.31338
		262.63	1.08768	1.30623
		262.84	1.08774	1.31163
		263.04	1.08733	1.3111
		263.24	1.08219	1.30994
		263.43	1.09061	1.31266
		263.63	1.08665	1.31018
		263.84	1.0874	1.30842
		264.04	1.08753	1.30947
		264.24	1.08911	1.31269
		264.43	1.08453	1.31421
		264.63	1.08471	1.30891
		264.84	1.08298	1.31434
		265.04	1.08234	1.30923
		265.24	1.0857	1.30928
		265.43	1.0875	1.31227
		265.63	1.08604	1.30796
		265.84	1.08488	1.30942
		266.04	1.08585	1.31399
		266.24	1.08225	1.30863
		266.43	1.0874	1.31369
		266.63	1.08705	1.31088
		266.84	1.08503	1.30873
		267.04	1.08336	1.31166
		267.24	1.08021	1.31246
		267.43	1.08358	1.30742
		267.63	1.08491	1.3109
		267.84	1.08254	1.31196
		268.04	1.08221	1.3065
		268.24	1.08181	1.31182
		268.43	1.08056	1.30536
		268.63	1.08209	1.31295
		268.84	1.084	1.31345
		269.04	1.08278	1.31093
		269.24	1.08601	1.31183
		269.43	1.08318	1.30895
		269.63	1.0822	1.31162
		269.84	1.08509	1.31221
		270.04	1.0819	1.30993
		270.23	1.08253	1.31478
		270.43	1.08386	1.31124
		270.63	1.08622	1.30786
		270.84	1.08452	1.3124
		271.04	1.07911	1.31141
		271.24	1.08112	1.31047
		271.43	1.08112	1.30861
		271.63	1.08237	1.30934
		271.84	1.08344	1.31405
		272.04	1.08218	1.31128
		272.24	1.08092	1.30617
		272.43	1.08279	1.31154
		272.63	1.07997	1.30653
		272.84	1.0821	1.3103
		273.04	1.08221	1.31527
		273.23	1.08384	1.31262
		273.43	1.07946	1.30842
		273.63	1.08256	1.31425
		273.84	1.0812	1.30801
		274.04	1.08134	1.3103
		274.24	1.07901	1.30939
		274.43	1.08349	1.30908
		274.63	1.0801	1.31291
		274.84	1.08324	1.31332
		275.04	1.08121	1.30968
		275.24	1.07683	1.31019
		275.43	1.07879	1.31068
		275.63	1.07866	1.3112
		275.84	1.08116	1.30484
		276.04	1.07871	1.31292
		276.24	1.08413	1.30821
		276.43	1.0765	1.3128
		276.63	1.07601	1.31302
		276.84	1.07942	1.3118
		277.04	1.07845	1.31436
		277.23	1.07971	1.31095
		277.43	1.0798	1.30944
		277.63	1.07919	1.30949
		277.84	1.07693	1.31143
		278.04	1.08273	1.31286
		278.24	1.07884	1.3091
		278.43	1.08183	1.30885
		278.63	1.07746	1.30449
		278.84	1.08173	1.30916
		279.04	1.07467	1.31054
		279.24	1.08092	1.30998
		279.43	1.08207	1.31561
		279.63	1.07731	1.30941
		279.84	1.07977	1.31178
		280.04	1.07896	1.31057
		280.24	1.07654	1.30917
		280.43	1.08065	1.31449
		280.63	1.07893	1.31249
		280.84	1.08044	1.30964
		281.04	1.0813	1.30835
		281.24	1.07625	1.30637
		281.43	1.08179	1.30818
		281.63	1.08292	1.31229
		281.84	1.07858	1.3077
		282.04	1.0758	1.31097
		282.23	1.07534	1.31257
		282.43	1.07499	1.30586
		282.63	1.07916	1.31373
		282.84	1.0759	1.31253
		283.04	1.07636	1.31507
		283.23	1.07713	1.3075
		283.43	1.07934	1.30923
		283.63	1.07979	1.31229
		283.84	1.08227	1.31861
		284.04	1.07881	1.30854
		284.23	1.08073	1.31155
		284.43	1.07603	1.31207
		284.63	1.07992	1.31016
		284.84	1.08056	1.30957
		285.04	1.07878	1.31786
		285.24	1.07875	1.3125
		285.43	1.07853	1.3127
		285.63	1.07763	1.30723
		285.84	1.07569	1.31181
		286.04	1.08116	1.31357
		286.24	1.07475	1.30897
		286.43	1.07697	1.31176
		286.63	1.07945	1.30952
		286.84	1.0757	1.31048
		287.04	1.07737	1.3102
		287.23	1.07732	1.30669
		287.43	1.07243	1.31081
		287.63	1.07814	1.31265
		287.84	1.07525	1.31032
		288.04	1.07706	1.31213
		288.24	1.07909	1.31254
		288.43	1.07227	1.30956
		288.63	1.0766	1.31481
		288.84	1.0719	1.30923
		289.04	1.0761	1.30964
		289.24	1.07377	1.30688
		289.43	1.08217	1.31139
		289.63	1.07757	1.30488
		289.84	1.07438	1.31037
		290.04	1.07519	1.30984
		290.23	1.0755	1.31246
		290.43	1.07667	1.31064
		290.63	1.07699	1.31205
		290.84	1.07363	1.30841
		291.04	1.07713	1.31175
		291.24	1.07475	1.31116
		291.43	1.07515	1.3125
		291.63	1.07565	1.31144
		291.84	1.08156	1.30834
		292.04	1.07356	1.3123
		292.24	1.07338	1.31327
		292.43	1.0741	1.30991
		292.63	1.07726	1.31055
		292.84	1.07776	1.31058
		293.04	1.07679	1.30845
		293.23	1.0761	1.31279
		293.43	1.07703	1.31353
		293.63	1.07616	1.31067
		293.84	1.07148	1.3104
		294.04	1.07655	1.30899
		294.23	1.07812	1.31073
		294.43	1.07811	1.31114
		294.63	1.07583	1.31135
		294.84	1.07404	1.3105
		295.04	1.07606	1.30703
		295.24	1.07507	1.3113
		295.43	1.06825	1.3125
		295.63	1.07801	1.31065
		295.84	1.07591	1.31287
		296.04	1.07923	1.31252
		296.24	1.0752	1.30793
		296.43	1.07378	1.30615
		296.63	1.07188	1.30981
		296.84	1.07507	1.30886
		297.04	1.07053	1.30969
		297.24	1.07541	1.30889
		297.43	1.07479	1.31433
		297.63	1.0753	1.30546
		297.84	1.07276	1.31258
		298.04	1.06889	1.30628
		298.24	1.07419	1.30844
		298.43	1.07336	1.30592
		298.63	1.07072	1.31391
		298.84	1.07453	1.3089
		299.04	1.06969	1.30681
		299.23	1.07366	1.3137
		299.43	1.07303	1.30494
		299.63	1.07398	1.30689
		299.84	1.07199	1.31203
		300.04	1.07348	1.31238
		300.23	1.07365	1.31532
		300.43	1.07392	1.30634
		300.63	1.07354	1.30898
		300.84	1.07081	1.31195
		301.04	1.07218	1.31178
		301.24	1.06947	1.30563
		301.43	1.07476	1.30801
		301.63	1.07725	1.30876
		301.84	1.07232	1.30902
		302.04	1.07151	1.30858
		302.23	1.07628	1.30398
		302.43	1.07245	1.30852
		302.63	1.06876	1.3122
		302.84	1.07363	1.30868
		303.04	1.07027	1.31122
		303.23	1.06841	1.31045
		303.43	1.0695	1.31156
		303.63	1.07107	1.31169
		303.84	1.07061	1.30991
		304.04	1.07299	1.31052
		304.24	1.07449	1.31097
		304.43	1.07232	1.3103
		304.63	1.06802	1.31008
		304.84	1.07204	1.31632
		305.04	1.06872	1.31697
		305.24	1.07088	1.30965
		305.43	1.07336	1.31135
		305.63	1.07269	1.31132
		305.84	1.07116	1.3122
		306.04	1.0717	1.31183
		306.24	1.07238	1.30881
		306.43	1.07318	1.30771
		306.63	1.06909	1.31071
		306.84	1.06709	1.30706
		307.04	1.06972	1.30984
		307.23	1.0701	1.30477
		307.43	1.0684	1.30959
		307.63	1.06933	1.31065
		307.84	1.07389	1.31531
		308.04	1.06572	1.313
		308.24	1.0706	1.31177
		308.43	1.07115	1.31083
		308.63	1.06707	1.30372
		308.84	1.07384	1.30913
		309.04	1.06762	1.31111
		309.23	1.07166	1.31192
		309.43	1.06795	1.31359
		309.63	1.07015	1.30956
		309.84	1.07159	1.31336
		310.04	1.06949	1.31086
		310.23	1.07231	1.30821
		310.43	1.07083	1.31117
		310.63	1.07417	1.30985
		310.84	1.0715	1.30809
		311.04	1.06935	1.31025
		311.23	1.06879	1.30866
		311.43	1.07379	1.31077
		311.63	1.06809	1.309
		311.84	1.06879	1.3108
		312.04	1.06656	1.30798
		312.24	1.07116	1.30884
		312.43	1.06771	1.30637
		312.63	1.07211	1.30916
		312.84	1.07062	1.31129
		313.04	1.06798	1.31118
		313.23	1.07112	1.31055
		313.43	1.06943	1.31059
		313.63	1.07185	1.30857
		313.84	1.06835	1.31138
		314.04	1.07235	1.31116
		314.24	1.06881	1.31267
		314.43	1.07435	1.31019
		314.63	1.06767	1.30956
		314.84	1.0672	1.30634
		315.04	1.06739	1.30973
		315.24	1.07168	1.30882
		315.43	1.06742	1.31111
		315.63	1.07075	1.30821
		315.84	1.07253	1.30797
		316.04	1.06991	1.31177
		316.23	1.07091	1.31326
		316.43	1.0734	1.31283
		316.63	1.06636	1.30763
		316.84	1.06821	1.30578
		317.04	1.068	1.31033
		317.23	1.06877	1.31265
		317.43	1.07355	1.30526
		317.63	1.06545	1.30855
		317.84	1.06791	1.31122
		318.04	1.06972	1.31177
		318.23	1.06322	1.31316
		318.43	1.06592	1.31054
		318.63	1.06936	1.30748
		318.84	1.06902	1.31151
		319.04	1.0691	1.30669
		319.23	1.06824	1.31123
		319.43	1.06806	1.31339
		319.63	1.06804	1.30817
		319.84	1.07017	1.30918
		320.04	1.06262	1.3092
		320.23	1.07312	1.30934
		320.43	1.06782	1.3135
		320.63	1.0684	1.3073
		320.84	1.06814	1.3119
		321.04	1.07249	1.30984
		321.24	1.06745	1.30639
		321.43	1.06658	1.30787
		321.63	1.06729	1.31091
		321.84	1.06821	1.31031
		322.04	1.06881	1.30928
		322.24	1.06597	1.30966
		322.43	1.06802	1.31004
		322.63	1.06532	1.30536
		322.84	1.07277	1.30676
		323.04	1.07216	1.30617
		323.23	1.06392	1.3027
		323.43	1.0718	1.31288
		323.63	1.06835	1.30901
		323.84	1.06804	1.31154
		324.04	1.06821	1.30703
		324.23	1.06183	1.31275
		324.43	1.07102	1.3079
		324.63	1.06973	1.30935
		324.84	1.06612	1.31397
		325.04	1.06538	1.31408
		325.24	1.06704	1.30729
		325.43	1.0649	1.30889
		325.63	1.06433	1.31358
		325.84	1.06652	1.30882
		326.04	1.06371	1.30939
		326.24	1.06906	1.31059
		326.43	1.07062	1.3125
		326.63	1.06604	1.31123
		326.84	1.06561	1.30815
		327.04	1.06338	1.30631
		327.23	1.06687	1.31322
		327.43	1.0616	1.31045
		327.63	1.06724	1.31019
		327.84	1.06638	1.30877
		328.04	1.06488	1.3099
		328.23	1.06619	1.3114
		328.43	1.06552	1.30387
		328.63	1.06341	1.31155
		328.84	1.06694	1.31029
		329.04	1.06315	1.31052
		329.23	1.06846	1.31114
		329.43	1.06507	1.30746
		329.63	1.06582	1.30789
		329.84	1.06717	1.31139
		330.04	1.06626	1.3105
		330.23	1.06508	1.3047
		330.43	1.06788	1.30838
		330.63	1.07046	1.31122
		330.84	1.06684	1.31026
		331.04	1.06838	1.30875
		331.24	1.0638	1.31085
		331.43	1.06732	1.31284
		331.63	1.06549	1.31163
		331.84	1.06268	1.30817
		332.04	1.06601	1.31009
		332.24	1.06733	1.31133
		332.43	1.06295	1.30714
		332.63	1.06294	1.30884
		332.84	1.07215	1.30743
		333.04	1.06665	1.31387
		333.23	1.06872	1.30692
		333.43	1.06614	1.31239
		333.63	1.06501	1.31462
		333.84	1.06581	1.30948
		334.04	1.06636	1.30326
		334.23	1.06015	1.30979
		334.43	1.06688	1.31056
		334.63	1.0634	1.30582
		334.84	1.06649	1.30825
		335.04	1.06535	1.31069
		335.23	1.06972	1.3105
		335.43	1.06934	1.30989
		335.63	1.06263	1.31198
		335.84	1.05995	1.31246
		336.04	1.06347	1.30831
		336.23	1.06124	1.30868
		336.43	1.05823	1.30689
		336.63	1.06601	1.30966
		336.84	1.06675	1.30809
		337.04	1.06406	1.30896
		337.23	1.06224	1.30544
		337.43	1.06631	1.30867
		337.63	1.06209	1.3074
		337.84	1.06531	1.30919
		338.04	1.06525	1.31137
		338.24	1.06649	1.31197
		338.43	1.06356	1.30968
		338.63	1.06328	1.30357
		338.84	1.06366	1.31288
		339.04	1.06165	1.3097
		339.23	1.06113	1.30761
		339.43	1.06256	1.30901
		339.63	1.06078	1.30696
		339.84	1.0612	1.31065
		340.04	1.06006	1.31149
		340.23	1.06696	1.31266
		340.43	1.06839	1.30903
		340.63	1.06591	1.31157
		340.84	1.06656	1.30592
		341.04	1.06031	1.30915
		341.23	1.0619	1.30787
		341.43	1.06654	1.31025
		341.63	1.06279	1.30764
		341.84	1.06432	1.30754
		342.04	1.05794	1.30894
		342.23	1.06037	1.30997
		342.43	1.06358	1.30939
		342.63	1.06256	1.30967
		342.84	1.06482	1.31004
		343.04	1.06397	1.30549
		343.23	1.0653	1.31066
		343.43	1.06343	1.31344
		343.63	1.06552	1.31183
		343.84	1.06409	1.31263
		344.04	1.06285	1.30642
		344.23	1.06281	1.30752
		344.43	1.06113	1.3158
		344.63	1.06342	1.30695
		344.84	1.06332	1.3106
		345.04	1.05588	1.30854
		345.23	1.06089	1.30806
		345.43	1.06079	1.30911
		345.63	1.06284	1.30959
		345.84	1.06495	1.31426
		346.04	1.0597	1.30929
		346.23	1.06318	1.30379
		346.43	1.0638	1.31058
		346.63	1.05725	1.30581
		346.84	1.06371	1.30593
		347.04	1.06039	1.30808
		347.23	1.0645	1.30544
		347.43	1.05942	1.30593
		347.63	1.06157	1.31274
		347.84	1.0606	1.30833
		348.04	1.06252	1.31
		348.23	1.06299	1.3051
		348.43	1.05933	1.31066
		348.63	1.05895	1.30927
		348.84	1.0572	1.3037
		349.04	1.05832	1.30727
		349.23	1.06654	1.31141
		349.43	1.06437	1.31019
		349.63	1.06222	1.30645
		349.84	1.06149	1.31064
		350.04	1.06661	1.32529
		350.24	1.06812	1.31905
		350.44	1.06768	1.32327
		350.65	1.06713	1.32498
		350.85	1.0707	1.33034
		351.05	1.07012	1.32341
		351.24	1.0721	1.32529
		351.44	1.07118	1.32154
		351.65	1.06862	1.32459
		351.85	1.06752	1.3236
		352.05	1.06578	1.32689
		352.24	1.06863	1.32311
		352.44	1.07224	1.32139
		352.65	1.07312	1.322
		352.85	1.07523	1.32404
		353.05	1.06787	1.32811
		353.24	1.06934	1.32501
		353.44	1.06404	1.32223
		353.65	1.0698	1.32884
		353.85	1.06948	1.32747
		354.04	1.07062	1.32663
		354.24	1.07184	1.32909
		354.44	1.06794	1.32806
		354.65	1.06909	1.32729
		354.85	1.06353	1.3292
		355.04	1.06984	1.32925
		355.24	1.0696	1.33063
		355.44	1.06879	1.32485
		355.65	1.06802	1.33232
		355.85	1.07205	1.32867
		356.05	1.06739	1.32967
		356.24	1.06992	1.329
		356.44	1.07161	1.33378
		356.65	1.07291	1.32926
		356.85	1.06742	1.32875
		357.05	1.07098	1.33639
		357.24	1.06879	1.32661
		357.44	1.07178	1.32776
		357.65	1.06901	1.33237
		357.85	1.07144	1.33359
		358.05	1.06872	1.32743
		358.24	1.07098	1.33578
		358.44	1.06838	1.32797
		358.65	1.06584	1.33237
		358.85	1.06431	1.33194
		359.05	1.06628	1.33147
		359.24	1.06633	1.33333
		359.44	1.06579	1.33129
		359.65	1.06739	1.33343
		359.85	1.06934	1.32925
		360.05	1.06949	1.33169
		360.24	1.06715	1.33366
		360.44	1.06751	1.33719
		360.65	1.06862	1.33527
		360.85	1.06386	1.33499
		361.04	1.06665	1.336
		361.24	1.06826	1.33356
		361.44	1.07199	1.33672
		361.65	1.07219	1.33547
		361.85	1.06586	1.33411
		362.04	1.06765	1.34313
		362.24	1.06964	1.33804
		362.44	1.07041	1.33548
		362.65	1.06891	1.33931
		362.85	1.06802	1.34014
		363.05	1.0696	1.3321
		363.24	1.06994	1.33613
		363.44	1.06764	1.34157
		363.65	1.06601	1.3438
		363.85	1.06502	1.33788
		364.04	1.07118	1.33631
		364.24	1.06593	1.33749
		364.44	1.0619	1.34374
		364.65	1.07129	1.33957
		364.85	1.06902	1.33467
		365.04	1.06473	1.3424
		365.24	1.06115	1.34045
		365.44	1.0634	1.33885
		365.65	1.06812	1.33942
		365.85	1.07143	1.33829
		366.05	1.07336	1.34298
		366.24	1.06841	1.33951
		366.44	1.07237	1.3394
		366.65	1.07034	1.34025
		366.85	1.06745	1.33785
		367.05	1.0708	1.34302
		367.24	1.06974	1.3431
		367.44	1.06718	1.33973
		367.65	1.06837	1.34499
		367.85	1.06638	1.33933
		368.05	1.06906	1.34454
		368.24	1.07308	1.34321
		368.44	1.06761	1.34755
		368.65	1.0684	1.34671
		368.85	1.06485	1.34031
		369.05	1.06794	1.34232
		369.24	1.07118	1.34358
		369.44	1.06492	1.3416
		369.65	1.06428	1.34654
		369.85	1.07014	1.34682
		370.04	1.06543	1.34675
		370.24	1.07001	1.34179
		370.44	1.06789	1.34393
		370.65	1.06951	1.34518
		370.85	1.06484	1.34592
		371.04	1.07131	1.34593
		371.24	1.06527	1.34737
		371.44	1.0687	1.34534
		371.65	1.06633	1.34683
		371.85	1.06808	1.35044
		372.04	1.06603	1.34168
		372.24	1.06882	1.34646
		372.44	1.06488	1.3511
		372.65	1.07015	1.3488
		372.85	1.07017	1.34557
		373.05	1.0662	1.33986
		373.24	1.0669	1.34706
		373.44	1.06672	1.34628
		373.65	1.06807	1.3482
		373.85	1.06426	1.34371
		374.05	1.06855	1.34998
		374.24	1.06519	1.35237
		374.44	1.06429	1.35161
		374.65	1.06962	1.34846
		374.85	1.06808	1.34995
		375.05	1.06698	1.35107
		375.24	1.06998	1.35274
		375.44	1.0664	1.34481
		375.65	1.06945	1.35544
		375.85	1.06283	1.35257
		376.05	1.06759	1.35168
		376.24	1.06564	1.34816
		376.44	1.06472	1.35191
		376.65	1.06908	1.35098
		376.85	1.06459	1.35677
		377.05	1.06641	1.35422
		377.24	1.06908	1.3535
		377.44	1.06495	1.35366
		377.65	1.06785	1.35126
		377.85	1.065	1.35786
		378.04	1.0636	1.3514
		378.24	1.06644	1.35108
		378.44	1.06554	1.35603
		378.65	1.06886	1.35373
		378.85	1.06613	1.35365
		379.04	1.07156	1.35244
		379.24	1.06575	1.3508
		379.44	1.06347	1.35612
		379.65	1.0658	1.35695
		379.85	1.06521	1.35574
		380.04	1.06786	1.35583
		380.24	1.06788	1.36009
		380.44	1.06526	1.35365
		380.65	1.06956	1.35752
		380.85	1.06734	1.35723
		381.04	1.06356	1.35736
		381.24	1.06652	1.3596
		381.44	1.06696	1.35441
		381.65	1.06536	1.35772
		381.85	1.06498	1.35671
		382.04	1.06415	1.3604
		382.24	1.06807	1.36005
		382.44	1.06432	1.36161
		382.65	1.06778	1.35592
		382.85	1.06723	1.35893
		383.05	1.06897	1.36095
		383.24	1.06094	1.35427
		383.44	1.06288	1.35902
		383.65	1.06434	1.35969
		383.85	1.06401	1.35897
		384.04	1.06648	1.35856
		384.24	1.06484	1.36177
		384.44	1.06308	1.36098
		384.65	1.06206	1.36227
		384.85	1.06802	1.36432
		385.05	1.05997	1.35738
		385.24	1.06726	1.36167
		385.44	1.06125	1.35969
		385.65	1.06555	1.3577
		385.85	1.0709	1.35937
		386.05	1.06406	1.35483
		386.24	1.0663	1.35975
		386.44	1.06444	1.35849
		386.65	1.06609	1.36112
		386.85	1.0623	1.3607
		387.04	1.05978	1.35958
		387.24	1.06327	1.3587
		387.44	1.0657	1.36248
		387.65	1.06853	1.36247
		387.85	1.06911	1.36469
		388.04	1.06642	1.35842
		388.24	1.06703	1.36488
		388.44	1.06456	1.3615
		388.65	1.06976	1.36197
		388.85	1.06531	1.36921
		389.04	1.06713	1.3583
		389.24	1.06723	1.36098
		389.44	1.06513	1.36496
		389.65	1.06407	1.36343
		389.85	1.06239	1.3632
		390.05	1.06857	1.36475
		390.24	1.0687	1.36489
		390.44	1.06781	1.36369
		390.65	1.06545	1.36414
		390.85	1.06671	1.36515
		391.04	1.06567	1.361
		391.24	1.06685	1.36915
		391.44	1.06566	1.36685
		391.65	1.06741	1.36369
		391.85	1.06618	1.36496
		392.05	1.06335	1.36796
		392.24	1.06903	1.37119
		392.44	1.06379	1.37028
		392.65	1.0629	1.36931
		392.85	1.06234	1.36814
		393.05	1.06391	1.36605
		393.24	1.06608	1.3698
		393.44	1.06566	1.36943
		393.65	1.06613	1.36666
		393.85	1.06295	1.37064
		394.04	1.06738	1.36448
		394.24	1.0682	1.36664
		394.44	1.06493	1.37042
		394.65	1.06805	1.36645
		394.85	1.06391	1.36879
		395.04	1.06384	1.37074
		395.24	1.06129	1.36696
		395.44	1.06592	1.36997
		395.65	1.06327	1.36808
		395.85	1.06301	1.37059
		396.05	1.06195	1.37217
		396.24	1.06521	1.37363
		396.44	1.0663	1.37294
		396.65	1.06875	1.36999
[truncated: 2,347 more rows]

## Sheet: Supplementary Fig. 4
	WT	PFDN3 KO	PFDN4 KO
	0.000584706	0.000333506	8.87434e-05
	0.000541782	0.000335826	5.0268e-05
	0.000936781	0.000175043	0.000333506
	Dunnett's multiple comparisons test	Mean Diff.	95.00% CI of diff.	Below threshold?	Summary	Adjusted P Value
	WT vs. PFDN3 KO	0.0004063	2.679e-005 to 0.0007858	Yes	*	0.0387
	WT vs. PFDN4 KO	0.0005303	0.0001507 to 0.0009098	Yes	*	0.0127

## Sheet: Supplementary Fig. 5
	WT		PFDN3 KO		PFDN4 KO
Fig. 2b	WT	PFDN3 KO	PFDN4 KO
	20.1	21.1	19.8
	22	20.2	20.5
	20.8	22.6	21.8
Fig.2c	WT	PFDN3 KO	PFDN4 KO
	16964	17263	10649
	16830	16983	12035
	16837	17001	12449

## Sheet: Supplementary Fig. 6
Supplementary Fig. 6a
WT
PFDN3 KO
PFDN4 KO
Supplementary Fig. 6b
		WT	PFDN3 KO	PFDN4 KO
		48.1	84.1	95.1
		48.9	84.2	94.8
		50.8	83.7	95.1
	Dunnett's multiple comparisons test	Mean Diff.	95.00% CI of diff.	Below threshold?	Summary	Adjusted P Value
	WT vs. PFDN3 KO	-34.73	-36.65 to -32.81	Yes	****	1.03e-10
	WT vs. PFDN4 KO	-45.73	-47.65 to -43.81	Yes	****	5.37e-13

## Sheet: Supplementary Fig. 7
Supplementary Fig. 7a
	PFDN3
	GAPDH
Supplementary Fig. 7b
	PFDN4
	GAPDH
Supplementary Fig. 7c		WT			PFDN3 KO #1			PFDN3 KO #2			PFDN4 KO #1			PFDN4 KO #2
	mock	0.000318			0.000323	0.000297	0.000251	0.0004	0.000368	0.000313	0.000285	0.000286	0.000215	0.000354	0.000355	0.00027
	IFN-β	0.017779	0.018571	0.02594	0.002208	0.002466	0.002633	0.002662	0.002971	0.003172	0.001772	0.001446	0.00263	0.002138	0.001747	0.003168
Dunnett's multiple comparisons test	Predicted (LS) mean diff.	95.00% CI of diff.	Below threshold?	Summary	Adjusted P Value
mock
WT vs. PFDN3 KO #1	2.767e-05	-0.004519 to 0.004574	No	ns	>0.9999
WT vs. PFDN3 KO #2	-4.233e-05	-0.004589 to 0.004504	No	ns	>0.9999
WT vs. PFDN4 KO #1	5.6e-05	-0.004490 to 0.004602	No	ns	>0.9999
WT vs. PFDN4 KO #2	-8.333e-06	-0.004555 to 0.004538	No	ns	>0.9999
IFN-β
WT vs. PFDN3 KO #1	0.01833	0.01497 to 0.02169	Yes	****	2.88e-10
WT vs. PFDN3 KO #2	0.01783	0.01447 to 0.02119	Yes	****	5.18e-10
WT vs. PFDN4 KO #1	0.01881	0.01545 to 0.02217	Yes	****	1.69e-10
WT vs. PFDN4 KO #2	0.01841	0.01505 to 0.02177	Yes	****	2.68e-10

[truncated: 6 more sheets: Supplementary Fig. 8, Supplementary Fig. 9, Supplementary Fig. 11, Supplementary Fig. 12, Supplementary Fig. 13, Supplementary Fig. 14]
